# Supplementary material for: Transcriptional Mechanisms of Thermal Acclimation in Prochlorococcus
Source: mBio. 2023 Apr 13;14(3):e03425-22. doi: 10.1128/mbio.03425-22 (PMC10294614; doi:10.1128/mbio.03425-22)
Supplement: TABLE S1 [file mbio.03425-22-s0004.xlsx]

## Sheet: TableS1_Samples
Table S1.	Basic information of biological replicate samples collected during the long-term thermal acclimation experiments with the isolate Prochlorococcus marinus MIT9301 after full acclimation to the temperature treatments.
	The parameters shown include the average recovery ratio of internal RNA standards in the samples, and the cellular abundance and biovolume in the RNA filters collected
Sample_ID	Temperature (ºC)	Diel period	Standard recovery ratio (average)	Cells mL-1	Total Cells	Total Biovolume (µm3)
P17_D_R1	17	Night	14169.3	9.86912e+07	4934560077	8.0193e+08
P17_D_R2	17	Night	24734	1.0231e+08	5115509334	8.32307e+08
P17_D_R3	17	Night	40786.9	1.07185e+08	5359236903	9.00197e+08
P17_D_R4	17	Night	47150.1	1.16114e+08	5805675120	1023911601
P17_L_R1	17	Day	43271.5	9.86623e+07	4933117208	8.43081e+08
P17_L_R2	17	Day	23643.8	9.16824e+07	4584120388	8.31008e+08
P17_L_R3	17	Day	32591.5	1.62099e+08	8104958082	1290396495
P17_L_R4	17	Day	66349.5	9.66558e+07	4832791340	8.23521e+08
P17_L_R5	17	Day	34213.2	8.88498e+07	1554872186	2.26107e+08
P17_L_R6	17	Day	19271	8.29374e+07	1451404471	1.97696e+08
P17_L_R7	17	Day	11646.7	9.2332e+07	1615810226	2.34631e+08
P20_D_R1	20	Night	34370.6	1.0646e+08	5322980355	9.02426e+08
P20_D_R2	20	Night	21852.6	7.91496e+07	3957481133	6.23026e+08
P20_D_R3	20	Night	24569.4	7.51191e+07	3755955581	5.97331e+08
P20_D_R4	20	Night	24051.5	7.70049e+07	3850247353	666413433
P20_L_R1	20	Day	27366.6	9.40339e+07	4701692963	5.50298e+08
P20_L_R2	20	Day	98097.5	8.84331e+07	4421653831	5.37152e+08
P20_L_R3	20	Day	23416	7.49948e+07	3749738530	4.94704e+08
P20_L_R4	20	Day	42914.1	6.5713e+07	3285652281	4.45509e+08
P22_L_R1	22	Day	37997.6	1.4532e+08	2543103820	3.22461e+08
P22_L_R2	22	Day	32467.3	1.29245e+08	2261780071	311185781
P22_L_R3	22	Day	29219.1	1.48472e+08	2598268275	3.28199e+08
P25_D_R1	25	Night	23925.5	1.57543e+08	7877131064	9.88838e+08
P25_D_R2	25	Night	27771.8	1.41446e+08	7072297596	9.18598e+08
P25_D_R3	25	Night	49878.3	1.64126e+08	8206300892	1095124839
P25_L_R1	25	Day	25211.1	1.01579e+08	5078950275	6.12652e+08
P25_L_R2	25	Day	26024	9.66763e+07	4833815318	6.40944e+08
P25_L_R3	25	Day	41214.3	1.1374e+08	5686998386	846526966
P30_D_R1	30	Night	14074.6	1.49213e+08	7460640722	7.72444e+08
P30_D_R2	30	Night	20499.4	1.50196e+08	7509786062	7.97904e+08
P30_D_R3	30	Night	11696.3	1.47946e+08	7397318841	7.47302e+08
P30_D_R4	30	Night	33097.9	1.75962e+08	8798100485	9.77346e+08
P30_L_R1	30	Day	17316.2	1.23666e+08	6183284591	4.93466e+08
P30_L_R2	30	Day	34014.1	1.35066e+08	6753294575	5.74166e+08
P30_L_R3	30	Day	24987.9	1.40745e+08	7037255766	595388611
P30_L_R4	30	Day	24322.3	1.35743e+08	6787170647	5.87117e+08
P30_L_R5	30	Day	5052.94	7.46231e+07	1305904453	1.22845e+08
P30_L_R6	30	Day	8154.14	6.07017e+07	1062278885	9.89339e+07
P30_L_R7	30	Day	16228.7	6.46175e+07	1130805668	101801747
