# Supplementary material for: Transcriptional Mechanisms of Thermal Acclimation in Prochlorococcus
Source: mBio. 2023 Apr 13;14(3):e03425-22. doi: 10.1128/mbio.03425-22 (PMC10294614; doi:10.1128/mbio.03425-22)
Supplement: TABLE S2 [file mbio.03425-22-s0005.xlsx]

## Sheet: TableS2_Read_Count
Table S2.	Read counts obtained by HTSeq for each protein-coding gene in Prochlorococcus marinus MIT9301 in the samples collected during the long-term experimental acclimations. The sample names include the temperature, light/dark period, and the replicate number.
	P. marinus MIT9301 gene IDs, gene symbols and annotated gene products according to the Bacterial and Viral Bioinformatics Resource Center (BV-BRC) are shown, as well as the corresponding Refseq Locus Tag.
BV-BRC_ID	RefSeq Locus Tag	Gene symbol	Gene product	P17_D_R1	P17_D_R2	P17_D_R3	P17_D_R4	P17_L_R1	P17_L_R2	P17_L_R3	P17_L_R4	P17_L_R5	P17_L_R6	P17_L_R7	P20_D_R1	P20_D_R2	P20_D_R3	P20_D_R4	P20_L_R1	P20_L_R2	P20_L_R3	P20_L_R4	P22_L_R1	P22_L_R2	P22_L_R3	P25_D_R1	P25_D_R2	P25_D_R3	P25_L_R1	P25_L_R2	P25_L_R3	P30_D_R1	P30_D_R2	P30_D_R3	P30_D_R4	P30_L_R1	P30_L_R2	P30_L_R3	P30_L_R4	P30_L_R5	P30_L_R6	P30_L_R7
fig|167546.4.peg.1	P9301_00001	dnaN	DNA polymerase III beta subunit (EC 2.7.7.7)	14600	5714	6648	6765	837	1032	744	1527	849	973	1677	4682	3292	3191	3136	936	36	151	122	405	607	666	2629	3263	2405	1181	1057	810	3116	2101	2268	2528	653	73	738	524	1559	633	483
fig|167546.4.peg.2	P9301_00011		hypothetical protein	2956	991	763	1393	522	426	357	727	309	339	704	1047	923	623	851	890	65	126	183	237	314	358	986	750	636	657	693	426	953	524	537	948	286	133	409	318	662	232	216
fig|167546.4.peg.3	P9301_00021		Phosphoribosylformylglycinamidine synthase, synthetase subunit (EC 6.3.5.3)	20666	9526	8636	9642	1946	3269	2317	3792	2355	2737	3664	6650	7204	6340	6055	3105	1302	583	1383	1162	1526	1894	4801	6171	4682	3330	3672	2511	6138	4781	4652	5480	3285	2117	3160	2691	6719	2637	2496
fig|167546.4.peg.4	P9301_00031	purF	Amidophosphoribosyltransferase (EC 2.4.2.14)	7755	3385	3364	3426	1099	1650	1107	1897	1120	1354	1736	2953	2962	2541	2567	2090	281	351	775	905	1218	1349	2854	3864	3013	2862	2940	2099	2922	2276	2262	2557	1993	842	1894	1520	4317	1786	1499
fig|167546.4.peg.5	P9301_00041		DNA gyrase subunit A (EC 5.99.1.3)	6486	2941	3048	3107	1105	1641	1233	2142	1401	1740	2184	2505	2431	2306	2241	749	369	150	400	282	388	478	1457	1972	1553	616	628	428	1853	1222	1305	1534	331	202	307	267	862	394	270
fig|167546.4.peg.6	P9301_00051		hypothetical protein	1335	473	413	587	322	308	195	435	175	211	357	842	591	401	519	359	29	50	51	50	94	94	542	520	389	312	275	175	509	306	333	520	177	51	190	157	419	139	99
fig|167546.4.peg.7	P9301_00061		Epoxyqueuosine reductase (EC 1.17.99.6) QueG	3039	1351	1447	1367	641	1055	675	1338	752	937	1193	1549	1536	1313	1372	914	395	163	617	321	388	575	1068	1683	1159	1003	931	634	1640	1160	1183	1387	836	564	670	630	1662	829	632
fig|167546.4.peg.8	P9301_00071		Uncharacterized membrane anchored protein Mext_4159	22375	8133	8708	7891	4327	5079	3776	6576	3898	4949	6603	11804	7906	6560	7025	5208	432	789	1723	1312	1753	2179	6845	9175	7078	4854	3914	2955	8980	6464	6631	7500	3539	1575	3497	2625	7606	3453	2777
fig|167546.4.peg.9	P9301_00081	nusB	Transcription termination protein NusB	1957	809	787	966	337	424	293	533	241	300	402	1222	1173	881	967	545	27	87	68	99	162	177	1138	1342	949	575	632	383	1128	763	734	1073	485	76	501	428	1190	408	348
fig|167546.4.peg.11	P9301_00091	ftsY	Signal recognition particle receptor FtsY	1311	603	551	665	234	372	261	433	273	329	470	813	904	768	833	417	12	106	93	152	221	255	753	1014	724	403	445	282	1451	1007	1050	1262	298	52	325	253	688	232	233
fig|167546.4.peg.12	P9301_00101	rsbU	Serine phosphatase RsbU, regulator of sigma subunit	850	308	315	351	219	324	211	394	251	304	418	466	416	321	350	416	72	67	102	127	182	211	340	373	314	441	387	293	375	242	287	340	283	79	261	225	706	243	240
fig|167546.4.peg.13	P9301_00111	argH	Argininosuccinate lyase (EC 4.3.2.1)	6651	2731	3061	3055	1172	1576	1168	2178	1173	1454	2171	4520	3986	3342	3606	761	152	125	211	253	350	407	2554	3335	2647	631	585	440	3167	2331	2375	2748	343	132	338	283	728	300	261
fig|167546.4.peg.14	P9301_00121		RNA-binding region RNP-1 (RNA recognition motif)	7916	3963	3885	4068	3672	6553	5690	6798	5449	7335	7506	1570	3965	3538	3890	3445	2949	1321	2731	1347	1911	1917	2282	3257	2981	1994	4825	3142	3806	2715	2583	3044	3048	3277	3259	2950	6427	2125	2022
fig|167546.4.peg.15	P9301_00131		tRNA-dihydrouridine(20/20a) synthase (EC 1.3.1.91)	783	289	271	355	278	372	279	556	299	338	540	433	390	260	323	453	83	65	142	122	155	182	414	418	329	270	248	209	360	233	282	316	155	57	172	130	371	151	105
fig|167546.4.peg.16	P9301_00141		Peptide-methionine (R)-S-oxide reductase MsrB (EC 1.8.4.12)	1524	740	998	736	2008	4991	3573	3953	4470	5160	6076	540	1053	991	955	1999	893	830	1874	1002	1214	1251	452	829	472	1449	2291	1501	1135	912	1015	903	2436	1220	2313	1874	5639	2877	2559
fig|167546.4.peg.17	P9301_00151	grpE	Heat shock protein GrpE	2445	1028	1002	1152	1929	2482	1904	3146	1847	2118	3266	1911	2088	1712	1873	1995	590	452	893	488	711	754	2622	3036	2263	1379	1819	1139	3190	2242	2276	2985	2358	1350	2815	1974	3280	1075	1075
fig|167546.4.peg.18	P9301_00161	dnaJ	Chaperone protein DnaJ	1514	867	851	1009	1183	2595	1847	2563	2251	2771	3141	678	1474	1266	1252	1447	1436	493	1528	579	742	774	1203	1925	1446	1026	1924	1189	2145	1732	1665	1925	2182	1914	2139	1931	3552	1216	1267
fig|167546.4.peg.19	P9301_00171		hypothetical protein	106	39	23	48	83	118	80	157	46	39	122	65	55	35	32	118	0	21	0	10	40	14	103	79	49	79	60	42	75	48	49	90	84	0	96	88	126	9	17
fig|167546.4.peg.20	P9301_00181		hypothetical protein	428	151	119	161	239	230	171	292	154	161	280	349	161	134	155	276	5	37	10	27	50	47	184	182	139	169	109	89	161	102	111	154	148	4	134	105	243	72	70
fig|167546.4.peg.21	P9301_00191		Nucleoid-associated protein YaaK	22966	8661	9339	10218	1037	1315	1017	1836	741	820	1780	8358	6382	5701	6328	1547	25	306	104	456	509	623	3937	4671	3568	1453	1428	1005	4981	2854	3131	4268	1103	43	1249	973	1234	395	368
fig|167546.4.peg.22	P9301_00201	murB	UDP-N-acetylenolpyruvoylglucosamine reductase (EC 1.3.1.98)	842	364	345	421	180	216	175	275	155	215	278	468	433	376	402	224	64	46	61	49	88	93	308	362	251	214	262	170	462	299	327	465	201	52	154	148	362	67	66
fig|167546.4.peg.23	P9301_00211	murC	UDP-N-acetylmuramate--L-alanine ligase (EC 6.3.2.8)	1070	399	342	568	139	184	124	222	73	95	213	579	559	331	449	213	40	30	39	42	71	67	319	332	211	138	152	111	270	146	160	238	70	23	102	79	140	46	37
fig|167546.4.peg.24	P9301_00221	gap2	NAD(P)-dependent glyceraldehyde-3-phosphate dehydrogenase (EC 1.2.1.59)	11379	5759	6249	6760	18200	27476	20720	35559	14958	17417	25764	5100	6697	5246	6437	46041	22770	10248	30361	18946	21006	27935	7102	9479	7390	46330	56701	36803	4653	3209	3220	3666	37074	31839	42478	33234	70418	29826	27758
fig|167546.4.peg.25	P9301_00231	thiL	hypothetical protein	1556	717	583	768	628	943	623	949	649	760	1030	694	752	607	653	730	203	193	370	165	251	255	552	725	508	584	818	525	542	375	376	505	560	322	618	504	1274	384	362
fig|167546.4.peg.26	P9301_00241		Peptidyl-prolyl cis-trans isomerase	7655	3677	3573	3876	5102	7996	5948	6662	7060	8694	11657	2484	2953	2284	2806	6849	2796	1642	4625	2196	2372	3053	2442	3349	2427	4962	5964	3893	1616	1096	1203	1352	3375	2393	3828	2846	7795	3471	2715
fig|167546.4.peg.27	P9301_00251	efp	Translation elongation factor P	18937	9953	10043	10458	3205	5646	4383	6824	3622	4398	5920	5032	7296	6959	6997	8542	7358	2021	7073	4698	4761	6432	4504	6160	5117	9648	12478	8945	4378	2998	3109	3770	5456	5653	6142	5155	9460	4005	3785
fig|167546.4.peg.28	P9301_00261	accB	Biotin carboxyl carrier protein of acetyl-CoA carboxylase	14155	5622	6167	6274	2907	3728	2625	4845	2625	3233	4353	5298	4728	3859	4478	5920	1970	986	2051	2197	2427	3287	4340	5485	4440	6181	6142	4427	4043	3017	2994	3558	3451	1702	3578	2874	7575	3362	3090
fig|167546.4.peg.29	P9301_00271	pdxA	4-hydroxythreonine-4-phosphate dehydrogenase (EC 1.1.1.262)	2590	1021	1226	1028	756	924	651	1187	646	751	1023	1514	1049	972	936	939	286	158	491	363	468	606	781	1288	922	1040	796	630	751	630	627	712	497	290	438	379	1456	676	595
fig|167546.4.peg.30	P9301_00281		Nucleoside-diphosphate-sugar epimerases	1556	642	496	614	442	591	501	652	371	432	608	458	488	371	426	904	42	162	117	230	375	360	593	689	581	1078	1159	806	500	398	367	503	971	156	916	767	1590	549	492
fig|167546.4.peg.31	P9301_00301		hypothetical protein	315	108	138	128	67	85	68	113	68	78	116	400	323	283	300	13	4	1	4	3	9	7	222	293	257	12	11	5	438	378	375	392	9	1	4	7	29	6	13
fig|167546.4.peg.32	P9301_00311		hypothetical protein	4191	1746	1585	2426	478	635	617	1001	455	636	1041	2219	3243	2768	2942	264	10	52	39	94	82	125	1840	1943	1594	172	198	107	2765	1597	1914	2652	149	52	141	139	303	96	104
fig|167546.4.peg.33	P9301_00321		hypothetical protein	885	488	451	487	243	361	295	433	316	353	494	207	358	300	318	307	180	97	207	128	145	173	116	206	139	303	328	256	146	111	114	128	432	305	422	325	928	393	359
fig|167546.4.peg.35	P9301_00331		hypothetical protein	5084	1807	2230	1987	4863	6513	4733	8875	6087	6940	9962	2703	2242	2067	2039	5964	366	1006	1406	1187	1601	1823	2370	3096	2711	2719	2722	1756	3819	2722	2691	3086	2790	817	2847	2111	6742	2813	2427
fig|167546.4.peg.36	P9301_00341	dhsS	Serine--glyoxylate aminotransferase (EC 2.6.1.45)	37955	16505	19634	18957	2187	2886	2118	4076	2287	2801	4327	13432	12701	11911	12185	944	166	214	358	386	476	646	5680	8150	5931	631	606	420	7267	5160	5429	6386	324	105	342	252	828	335	261
fig|167546.4.peg.37	P9301_00351	cbiD	Cobalt-precorrin-5B (C1)-methyltransferase (EC 2.1.1.195)	3658	1385	1243	1634	320	334	277	522	190	236	403	2671	2329	1574	2092	125	11	21	11	30	50	45	1311	1401	968	129	123	84	1584	1038	1004	1583	89	22	122	83	146	51	40
fig|167546.4.peg.38	P9301_00361	guaA	GMP synthase [glutamine-hydrolyzing], amidotransferase subunit (EC 6.3.5.2) / GMP synthase [glutamine-hydrolyzing], ATP pyrophosphatase subunit (EC 6.3.5.2)	22509	10751	11302	12235	3198	4999	3575	6212	3937	4474	6700	9356	12769	10619	11806	2066	681	456	1224	576	674	826	6532	9040	6587	1429	1644	996	8098	5765	5720	7331	1119	712	1257	945	2753	1108	970
fig|167546.4.peg.40	P9301_00381		hypothetical protein	761	269	266	370	225	272	223	367	132	175	300	500	474	309	451	306	23	66	49	49	109	71	485	481	349	334	369	249	692	359	431	680	374	55	502	387	859	217	215
fig|167546.4.peg.41	P9301_00391		hypothetical protein	3214	1266	1380	1455	488	653	467	928	471	562	961	1584	1148	1061	1036	557	8	85	70	188	252	285	790	934	748	539	470	329	976	629	709	915	400	38	374	306	745	245	206
fig|167546.4.peg.42	P9301_00401		hypothetical protein	509	156	120	267	220	237	150	459	96	130	309	292	225	96	197	464	10	77	13	52	140	76	388	165	113	325	444	266	205	94	88	250	189	8	329	269	422	59	60
fig|167546.4.peg.43	P9301_00411		hypothetical protein	4620	2261	2352	2769	319	585	435	837	374	439	731	2231	3057	2621	2874	249	16	68	53	110	132	131	1398	1967	1460	283	327	251	2140	1432	1496	1976	132	50	152	133	286	89	60
fig|167546.4.peg.44	P9301_00431		Peptidoglycan D,D-transpeptidase MrdA (EC 3.4.16.4)	1819	850	705	859	269	396	266	411	261	301	377	1013	1098	927	939	441	168	75	195	158	204	260	559	755	557	499	470	351	723	537	521	710	422	179	359	314	842	321	281
fig|167546.4.peg.45	P9301_00441		hypothetical protein	1788	659	740	759	812	1064	735	1337	867	955	1277	712	629	574	600	1438	463	231	642	369	490	594	541	670	629	1156	1134	798	664	511	622	515	686	475	705	541	1802	865	767
fig|167546.4.peg.46	P9301_00451		hypothetical protein	1212	522	507	494	1417	1981	1381	2292	1590	1948	2212	485	475	368	345	1696	504	310	843	454	617	698	383	553	423	1254	1274	855	519	433	379	503	1595	708	1342	1124	2624	1060	908
fig|167546.4.peg.47	P9301_00461		Diflavin flavoprotein A 1	2321	914	1084	960	4859	7330	5217	8932	6968	8535	11006	935	793	649	716	5757	681	1136	3367	1587	1810	2340	683	992	743	3569	3589	2572	976	724	753	757	3993	1839	3751	2820	8161	3619	3085
fig|167546.4.peg.48	P9301_00471	alaS	Alanyl-tRNA synthetase (EC 6.1.1.7)	8517	3860	3545	3894	1843	2554	1911	3140	1923	2193	3012	3276	3101	2582	2799	1927	270	385	577	527	706	758	2058	2604	2055	1368	1424	996	2263	1671	1693	2038	1058	364	1066	806	2312	955	862
fig|167546.4.peg.49	P9301_00481	speA	Biosynthetic arginine decarboxylase (EC 4.1.1.19)	3971	1487	1282	1671	547	615	462	897	390	494	817	1751	1511	1032	1287	362	19	47	46	79	107	117	1028	1070	740	285	270	179	1057	661	627	998	241	36	242	190	519	170	144
fig|167546.4.peg.50	P9301_00491	ndk	Nucleoside diphosphate kinase (EC 2.7.4.6)	1969	1283	1433	1454	1962	3611	2860	4519	2509	3229	4268	683	1399	1208	1401	2420	983	879	1770	1318	1548	1622	918	1298	984	1776	3393	2411	897	616	699	733	1322	715	1468	1072	2328	604	760
fig|167546.4.peg.51	P9301_00501	dadA	Glycine oxidase ThiO (EC 1.4.3.19)	1631	659	733	782	617	847	589	1081	731	826	1064	723	795	619	718	662	260	109	292	212	259	258	502	673	564	547	522	359	645	444	538	568	424	211	413	348	1049	363	358
fig|167546.4.peg.52	P9301_00511	gatB	Aspartyl-tRNA(Asn) amidotransferase subunit B (EC 6.3.5.6) @ Glutamyl-tRNA(Gln) amidotransferase subunit B (EC 6.3.5.7)	19299	7926	8793	9144	4527	6148	4318	9155	5007	5867	8741	7538	6408	5279	6143	6001	1442	1145	2965	1311	1411	1907	5605	6897	5303	4476	4577	3074	7390	4610	4768	6189	3640	2060	4232	3245	7807	3181	2660
fig|167546.4.peg.53	P9301_00521	coaE	Dephospho-CoA kinase (EC 2.7.1.24)	617	244	225	251	172	194	177	268	145	168	257	243	180	129	154	195	2	35	12	39	61	64	160	176	152	120	126	95	234	155	167	244	99	4	81	72	175	82	45
fig|167546.4.peg.54	P9301_00531	argJ	Glutamate N-acetyltransferase (EC 2.3.1.35) @ N-acetylglutamate synthase (EC 2.3.1.1)	3695	1661	1716	1617	412	582	377	718	409	550	601	1496	1533	1459	1357	276	46	56	180	93	116	152	796	1214	987	275	269	184	1439	1126	1097	1279	310	137	262	260	507	215	182
fig|167546.4.peg.55	P9301_00541		hypothetical protein	1968	841	771	865	358	503	364	593	337	405	605	913	925	741	744	572	8	96	75	195	269	273	838	1022	863	638	666	488	1124	884	893	1022	623	74	635	477	1123	431	352
fig|167546.4.peg.56	P9301_00551		hypothetical protein	935	364	362	447	188	172	139	238	113	150	255	477	370	286	306	72	3	16	13	24	45	50	282	305	219	57	62	38	210	139	142	197	28	2	45	27	57	25	21
fig|167546.4.peg.57	P9301_00581		hypothetical protein	10	1	1	0	1	3	0	0	0	0	1	4	6	0	2	5	0	0	0	0	0	0	11	6	0	2	1	1	5	3	2	16	0	0	3	2	1	1	0
fig|167546.4.peg.58	P9301_00591		ParA-like protein	43420	19922	22099	18961	3001	5231	3810	5900	2796	3465	5192	25205	31706	32234	31750	630	547	160	488	397	388	479	11974	18444	12540	473	514	405	17108	12514	13509	14964	200	169	194	140	571	279	213
fig|167546.4.peg.59	P9301_00601	tas	hypothetical protein	486	224	221	208	203	314	198	341	186	239	330	274	298	291	268	301	31	60	84	82	119	140	199	329	214	295	258	210	198	172	167	193	198	52	197	155	381	111	128
fig|167546.4.peg.60	P9301_00611		hypothetical protein	20	3	6	11	4	4	4	6	1	0	8	19	8	0	7	6	0	0	0	1	1	1	11	2	2	8	7	4	3	2	0	7	4	1	6	7	6	0	0
fig|167546.4.peg.62	P9301_00621		23S rRNA (guanine(2445)-N(2))-methyltransferase (EC 2.1.1.173)	1274	528	516	663	279	417	305	544	237	289	514	1385	1291	939	1176	385	15	81	22	85	142	165	994	1139	803	309	378	228	1410	990	910	1390	240	24	241	218	532	164	130
fig|167546.4.peg.63	P9301_00631		hypothetical protein	3933	1537	1619	1783	325	429	302	720	384	425	609	1772	1339	980	1169	279	112	51	123	110	121	144	948	1249	963	289	302	194	1253	928	958	1209	244	146	241	183	456	246	178
fig|167546.4.peg.64	P9301_00641		hypothetical protein	12476	5127	5524	5098	1007	1329	901	1846	1125	1366	1731	5212	4005	4005	3738	877	102	155	258	309	356	477	2611	3794	2831	773	839	540	4007	3134	3200	3357	660	213	646	497	1035	514	407
fig|167546.4.peg.65	P9301_00651		hypothetical protein	23	7	5	5	19	25	22	49	34	21	32	11	5	4	7	25	31	3	37	6	19	25	4	7	9	21	34	24	10	8	5	7	22	32	22	22	80	44	19
fig|167546.4.peg.66	P9301_00671		hypothetical protein	4092	1258	1313	1797	613	827	617	1114	434	488	703	1772	1231	796	1036	2598	123	318	575	713	663	974	961	700	628	2159	1961	1464	349	243	243	348	1461	736	2083	1492	2672	1472	1241
fig|167546.4.peg.67	P9301_00681	smc	Chromosome partition protein smc	9773	4259	4352	4654	620	1011	696	1224	536	720	927	5229	6598	5424	5747	751	87	172	179	531	750	837	2973	3829	2699	1098	1406	1008	4654	3504	3445	4518	886	277	808	701	1520	545	492
fig|167546.4.peg.68	P9301_00691		Protein implicated in RNA metabolism (PRC-barrel domain)	4881	2505	2434	2513	658	1188	934	1124	799	1062	1145	2136	3261	3072	3056	699	304	202	433	306	481	418	1010	1549	1036	783	1107	777	1822	1546	1467	1819	820	455	727	604	1236	360	381
fig|167546.4.peg.70	P9301_00711	accC	Biotin carboxylase of acetyl-CoA carboxylase (EC 6.3.4.14)	10846	5201	5294	5102	2026	3532	2531	4029	1963	2552	3098	3116	3781	3183	3334	4557	2484	928	2705	2420	2613	3277	2861	4159	3142	5932	6607	5153	2588	1853	1848	2054	3396	2338	3290	2664	5738	2199	2180
fig|167546.4.peg.71	P9301_00721		YggT family protein YlmG/ssl0353, required for proper distribution of nucleoids in chloroplast and cyanobacteria	713	213	172	271	231	230	187	270	143	153	235	295	225	150	188	350	12	49	25	41	85	68	189	118	110	265	263	177	139	73	78	128	236	9	241	202	428	135	104
fig|167546.4.peg.73	P9301_00741		Ribonucleases G and E	55891	27730	27515	27545	7933	11864	9330	14371	9628	12189	15748	25648	30805	26498	28515	6326	4319	1424	5170	2384	2764	3640	18580	27681	21274	4477	4973	3559	34113	24328	26240	29222	3763	3411	4130	3181	8712	4251	3911
fig|167546.4.peg.74	P9301_00751		hypothetical protein	633	197	184	208	361	393	283	499	173	238	401	480	292	166	267	651	7	89	20	65	138	114	462	450	339	446	395	297	435	259	255	428	351	11	413	253	402	84	85
fig|167546.4.peg.75	P9301_00761		Efflux ABC transporter, permease/ATP-binding protein	3615	1528	1467	1616	4316	5963	4241	7227	4875	5819	7506	1905	1863	1378	1692	4747	311	973	1711	790	1093	1387	1737	2459	1923	2450	2520	1617	2162	1574	1594	1920	2105	895	2175	1694	5621	2110	2066
fig|167546.4.peg.76	P9301_00771		hypothetical protein	196	42	41	63	864	763	574	899	372	408	932	148	51	20	56	657	306	99	261	39	70	61	70	53	25	201	118	97	49	28	25	78	161	40	173	108	247	73	51
fig|167546.4.peg.77	P9301_00781	hit	Histidine triad nucleotide-binding protein 1 (HINT1)	1059	454	391	468	351	429	308	643	264	310	559	398	387	261	329	478	5	68	5	77	151	113	474	429	320	360	402	244	521	352	313	520	261	3	346	263	736	174	141
fig|167546.4.peg.78	P9301_00791	def	Peptide deformylase (EC 3.5.1.88)	6895	2800	3273	2668	1798	2379	1682	3015	2227	2623	2916	2468	1918	2011	1560	2359	176	375	796	854	974	1374	2104	3016	2683	1993	1761	1332	2248	1941	1926	1769	1372	578	1336	1050	2516	1445	1049
fig|167546.4.peg.79	P9301_00801	dap2	hypothetical protein	356	147	81	185	67	110	79	141	65	76	136	334	367	162	315	54	3	15	10	14	22	20	561	408	277	46	43	29	925	472	470	921	45	15	53	39	78	19	21
fig|167546.4.peg.80	P9301_00811		Cysteine desulfurase (EC 2.8.1.7) => SufS	1950	825	675	871	891	1181	820	1506	820	901	1283	817	663	562	598	1429	205	263	279	237	369	410	706	797	638	1147	1066	792	609	413	403	561	1064	246	1011	833	2211	840	721
fig|167546.4.peg.81	P9301_00821		Iron-sulfur cluster assembly protein SufD	2379	850	713	954	858	971	724	1455	648	787	1439	999	690	492	614	1405	23	184	84	153	341	299	817	825	640	1058	1149	686	580	332	351	537	888	17	942	662	1939	545	487
fig|167546.4.peg.82	P9301_00831	sufC	Iron-sulfur cluster assembly ATPase protein SufC	6939	2946	3214	3414	2776	4025	2790	5434	3449	3914	5170	2077	2410	1909	2148	3484	964	647	1967	851	1066	1454	2038	2796	2121	2691	3044	1831	1858	1331	1265	1678	2558	1701	2746	2244	6766	2797	2427
fig|167546.4.peg.83	P9301_00841		Iron-sulfur cluster assembly protein SufB	22743	9902	10743	10343	9221	13026	9145	16147	9729	12040	15394	7368	6861	5909	6503	11412	5352	2173	8286	2831	3252	4524	5974	8301	6412	11430	11346	8273	6001	4236	4437	5103	10744	9091	11351	9061	20824	9329	8065
fig|167546.4.peg.84	P9301_00851		hypothetical protein	383	106	63	183	74	88	63	128	25	35	104	146	101	47	101	95	1	21	4	6	18	8	67	39	20	46	64	33	70	14	17	75	44	1	58	53	102	12	13
fig|167546.4.peg.85	P9301_00861		hypothetical protein	12560	5369	5905	5172	5725	7611	5424	9408	5516	6065	8599	5060	4115	4368	3795	6559	1630	1340	3601	2127	2373	3647	1908	2709	2185	3912	3554	2004	1760	1237	1428	1446	1946	1095	1837	1441	8923	4350	3657
fig|167546.4.peg.86	P9301_00871		Predicted membrane protein	24	3	5	4	4	2	1	2	1	3	0	2	2	6	2	3	0	0	0	0	1	1	1	3	5	1	2	0	2	0	1	1	0	0	0	0	1	1	1
fig|167546.4.peg.87	P9301_00881	pgm	Phosphoglucomutase (EC 5.4.2.2)	2382	958	1024	952	2099	3118	2289	3865	1594	1863	2720	1135	1017	971	881	5647	1092	953	2185	1885	2053	2846	729	954	778	6616	6449	4383	809	593	611	739	5695	2622	5425	4527	8188	3552	3122
fig|167546.4.peg.88	P9301_00891	mgs1	Replication-associated recombination protein RarA	2080	729	695	716	456	534	372	638	286	447	582	1312	779	667	735	649	23	98	113	134	277	231	1012	1208	866	722	575	411	1537	1012	1132	1327	514	81	524	394	1174	384	327
fig|167546.4.peg.89	P9301_00901		hypothetical protein	346	146	129	153	226	291	175	404	233	305	392	183	165	141	135	359	8	62	67	108	175	203	189	247	213	390	372	250	265	170	156	216	320	77	292	282	964	356	305
fig|167546.4.peg.90	P9301_00911		Thiol peroxidase, Bcp-type (EC 1.11.1.15)	3751	1381	1537	1561	1491	1670	1329	2339	1104	1455	2467	2520	1854	1396	1739	2286	31	392	427	603	880	923	1895	2352	1837	1919	1630	1328	2577	1618	1661	2201	971	94	1096	742	2348	754	690
fig|167546.4.peg.91	P9301_00921		hypothetical protein	1554	603	661	633	309	306	218	422	189	238	325	547	410	300	320	461	13	59	43	121	178	220	321	492	400	550	406	325	399	297	287	348	389	50	297	266	733	264	208
fig|167546.4.peg.92	P9301_00931	cysH	Phosphoadenylyl-sulfate reductase [thioredoxin] (EC 1.8.4.8)	5616	2328	2290	2526	998	1278	860	1685	796	950	1343	1615	1372	1138	1114	2156	560	320	863	553	694	883	1108	1413	1019	2185	2046	1418	880	705	585	719	1607	930	1660	1398	2921	1113	934
fig|167546.4.peg.94	P9301_00941		hypothetical protein	763	343	347	413	872	1344	930	1822	963	1136	1450	332	308	289	300	933	206	195	405	181	241	256	283	398	295	388	385	269	287	259	304	311	235	137	260	196	587	262	204
fig|167546.4.peg.95	P9301_00951	citT	Di/tricarboxylate transporter	7045	3197	3033	3225	2417	3477	2653	4269	2643	3145	4147	4633	4447	3668	3969	2317	1101	485	1204	619	950	987	3720	5270	4045	1926	1979	1466	5955	4712	4678	5355	1277	663	1263	970	2856	1120	1078
fig|167546.4.peg.97	P9301_00961	trkG	KtrAB potassium uptake system, integral membrane component KtrB	2113	925	893	886	687	1051	820	1083	634	796	1016	1233	1318	1060	1080	727	41	168	177	202	330	306	1034	1460	1070	744	732	604	1672	1357	1347	1528	627	157	542	433	1161	365	384
fig|167546.4.peg.98	P9301_00971		KtrAB potassium uptake system, peripheral membrane component KtrA	2264	1192	1222	1047	584	906	725	1013	674	862	1031	1465	1704	1661	1609	702	337	157	420	244	292	382	2004	3062	2476	650	638	407	4785	3762	3927	3875	660	348	630	520	1276	552	485
fig|167546.4.peg.99	P9301_00981		hypothetical protein	8601	3629	3768	4536	1344	1826	1519	2464	1596	1715	2648	2958	3639	3177	3452	737	81	135	384	246	343	395	1893	2366	1842	430	554	315	3167	2292	2368	2801	364	245	395	308	683	293	256
fig|167546.4.peg.100	P9301_00991		hypothetical protein	14896	4765	4867	5428	1690	1747	1305	2941	967	1237	2499	7093	4033	2749	3812	736	29	94	84	108	145	163	2760	3068	1849	480	406	293	5128	2625	2985	4680	646	120	735	495	1136	333	248
fig|167546.4.peg.101	P9301_01001		hypothetical protein	12056	5154	5514	5251	1965	2536	1839	3429	1639	1938	2664	4499	3663	3314	3434	2927	342	484	995	948	1084	1480	2553	3581	2515	2570	2442	1880	4020	2838	3051	3551	1589	711	1730	1334	2569	1164	1027
fig|167546.4.peg.102	P9301_01011		hypothetical protein	3158	1219	1280	1306	524	679	447	1165	534	767	1219	1107	884	660	820	865	12	125	149	255	300	405	601	712	530	886	814	559	767	409	456	557	711	104	821	659	1881	630	507
fig|167546.4.peg.103	P9301_01021		Bis-ABC ATPase YheS	3932	1800	1407	2148	642	942	710	1198	551	607	969	1326	1804	1140	1485	880	35	151	112	226	323	382	1136	1317	1038	840	893	567	1395	976	921	1377	658	132	721	556	1322	403	390
fig|167546.4.peg.104	P9301_01041		hypothetical protein	3207	1240	1249	1395	1122	1560	1065	2001	1206	1504	1916	1773	1460	1272	1241	1083	166	169	271	163	260	354	1128	1550	1070	783	733	459	1363	1117	1076	1294	922	216	866	643	2119	865	696
fig|167546.4.peg.105	P9301_01061		hypothetical protein	12086	5562	4752	6635	3546	5365	4358	6827	3287	3936	7099	2870	3942	3053	3590	3093	36	756	64	690	1395	1051	2275	2571	2066	1160	1709	1019	2614	1459	1573	2247	1043	14	1270	884	2020	405	366
fig|167546.4.peg.106	P9301_01071		hypothetical protein	7805	3927	3841	3660	1643	2378	1683	2562	1941	2388	2476	2097	2693	2668	2373	1310	999	295	1042	327	502	558	1216	1994	1548	883	898	706	1528	1525	1407	1427	937	703	815	709	2321	1135	1143
fig|167546.4.peg.107	P9301_01081		CAB/ELIP/HLIP family protein	3408	1317	1586	1359	3766	4557	3234	7101	3384	4217	6342	1587	1147	868	1094	4932	90	962	876	1227	1592	2062	1241	1783	1189	3890	3055	2328	929	634	666	785	2967	261	2656	2219	6481	2900	2436
fig|167546.4.peg.108	P9301_01091		hypothetical protein	576	249	270	255	139	211	127	291	150	190	282	351	310	263	274	185	7	35	63	28	53	81	359	435	352	137	107	101	479	426	322	427	118	22	105	67	295	126	94
fig|167546.4.peg.109	P9301_01101	rbn	Inner membrane protein YihY, formerly thought to be RNase BN	3837	1698	1684	1563	1123	1610	1227	1881	1181	1349	1815	1920	1932	1770	1641	1254	99	259	430	289	388	463	1176	1813	1338	931	914	616	1813	1386	1441	1619	660	193	635	510	1521	628	586
fig|167546.4.peg.110	P9301_01111		Histidinol-phosphatase [alternative form] (EC 3.1.3.15)	1348	624	656	629	820	1223	870	1474	1027	1206	1547	600	598	502	534	1499	573	306	842	447	549	631	740	1098	814	1266	1325	872	992	654	716	816	863	578	876	722	1870	729	704
fig|167546.4.peg.111	P9301_01121		hypothetical protein	1111	402	343	448	1108	1262	847	1856	745	911	1528	512	404	240	340	1604	88	264	167	185	316	314	658	624	463	855	779	456	285	164	184	276	423	82	410	332	980	297	241
fig|167546.4.peg.112	P9301_01131		hypothetical protein	4582	1879	1801	1976	1197	1569	1090	2210	1449	1688	2398	1743	1535	1140	1357	1942	67	309	499	354	432	569	1916	2361	1885	1093	1131	755	2459	1612	1665	1984	901	204	1037	751	2510	951	857
fig|167546.4.peg.113	P9301_01141		Uncharacterized MFS-type transporter	1040	473	360	507	1627	2354	1631	3009	1475	1754	2639	347	456	281	371	1886	299	397	597	209	310	342	306	350	290	1091	1369	873	242	143	139	219	1201	437	1447	1199	2462	826	745
fig|167546.4.peg.114	P9301_01151	nadB	L-aspartate oxidase (EC 1.4.3.16)	827	418	370	367	891	1617	1104	1851	1260	1435	1617	333	359	295	311	1020	677	231	785	276	353	453	263	377	284	936	995	721	253	221	238	197	1066	745	876	761	2308	1017	961
fig|167546.4.peg.115	P9301_01161		hypothetical protein	6991	2759	2637	3699	1560	2205	1487	3159	1606	2055	3234	2918	2914	2058	2721	2611	991	492	1253	409	590	701	2928	3148	2418	2198	2517	1567	3397	1997	2156	2971	1751	1228	2053	1552	3778	1324	1123
fig|167546.4.peg.116	P9301_01171		Ribosomal protein S12p Asp88 (E. coli) methylthiotransferase (EC 2.8.4.4)	8087	3022	2961	3722	1525	2069	1313	2577	1163	1468	2396	3783	3306	2322	2791	1470	65	269	327	281	420	456	2334	2719	2082	950	920	666	2148	1590	1604	2042	475	109	491	383	1076	512	417
fig|167546.4.peg.117	P9301_01191		Pterin-binding family	428	182	212	355	117	209	144	327	162	215	364	191	255	184	281	245	14	55	81	44	82	80	297	268	222	152	248	128	465	224	215	373	114	51	160	127	253	75	72
fig|167546.4.peg.118	P9301_01201		FIG110192: hypothetical protein	872	386	334	429	268	365	242	421	250	252	380	553	521	454	433	306	5	71	49	63	90	97	350	443	343	230	270	162	490	400	382	463	257	46	262	235	431	135	117
fig|167546.4.peg.119	P9301_01211		hypothetical protein	991	378	413	447	531	709	430	845	491	554	785	327	281	196	205	525	34	99	130	98	133	168	292	424	326	422	361	230	289	292	201	271	394	79	319	282	991	388	336
fig|167546.4.peg.120	P9301_01221		6-pyruvoyl tetrahydrobiopterin synthase (EC 4.2.3.12)	22566	9424	10697	8894	18580	23544	16808	34213	20141	25798	34697	8221	5742	4941	5677	18718	3977	3257	10651	3951	4533	6311	7407	10907	8447	11054	9325	6967	8182	5731	6072	6072	8818	6367	9007	6824	21954	10682	9277
fig|167546.4.peg.121	P9301_01231	aroK	Shikimate kinase I (EC 2.7.1.71)	424	192	209	229	207	336	230	435	244	333	447	143	199	167	209	228	34	79	138	89	120	124	259	310	224	190	249	149	263	172	162	187	130	56	151	104	289	96	90
fig|167546.4.peg.122	P9301_01241		hypothetical protein	889	344	290	345	402	434	285	545	259	293	512	504	350	259	267	353	1	49	5	35	68	74	194	245	185	211	151	115	184	133	127	204	201	4	190	112	275	56	45
fig|167546.4.peg.123	P9301_01251		hypothetical protein	680	235	214	329	393	390	306	638	204	235	477	380	281	248	301	648	20	99	46	127	279	204	465	388	342	523	543	378	436	313	305	451	308	39	437	331	802	234	200
fig|167546.4.peg.124	P9301_01261		hypothetical protein	1075	410	397	474	2170	2706	1904	3829	1751	2116	3463	900	708	512	627	2511	41	435	266	312	565	559	816	977	789	1320	1193	794	1506	969	1002	1505	1254	169	1223	949	2641	898	723
fig|167546.4.peg.125	P9301_01281		hypothetical protein	1844	721	856	694	594	780	551	933	640	751	877	619	598	565	532	583	4	125	149	167	231	230	409	635	475	406	391	264	504	476	436	423	327	4	290	254	709	291	275
fig|167546.4.peg.126	P9301_01291	rbfA	hypothetical protein	1097	448	408	447	263	363	273	469	248	288	438	344	380	291	299	337	8	54	65	58	85	113	288	359	310	203	200	136	212	211	206	224	146	44	142	125	357	144	145
fig|167546.4.peg.127	P9301_01301	hemD	hypothetical protein	1131	484	428	404	280	406	295	514	271	281	396	414	368	320	345	321	57	62	74	63	101	102	285	352	261	211	181	142	269	226	180	249	152	50	128	116	376	121	84
fig|167546.4.peg.128	P9301_01311		Oligoketide cyclase/lipid transport protein homolog	4884	2202	2409	2153	924	1453	1026	1776	1141	1361	1858	2435	1938	1815	1797	998	83	248	593	258	299	493	1468	2174	1513	905	929	625	1963	1551	1531	1679	978	471	886	799	2045	792	786
fig|167546.4.peg.129	P9301_01321	crtQ	Pro-zeta-carotene desaturase, prolycopene producing (EC 1.-.-.-)	10370	4446	4802	4476	4777	7208	5104	8700	6294	7635	9867	3411	3374	3018	3135	6336	2005	1273	3495	1570	1886	2350	3093	4345	3453	4483	4740	3293	3627	2824	2800	3072	4641	2701	4536	3662	11302	4942	4404
fig|167546.4.peg.130	P9301_01331		probable iron binding protein from the HesB_IscA_SufA family	3537	2157	2401	2561	624	1147	892	1462	986	1254	1943	1135	2056	1838	2194	808	78	305	272	329	383	420	827	1347	802	671	1093	702	1845	1094	1136	1455	651	208	669	541	945	282	236
fig|167546.4.peg.131	P9301_01341		TPR-repeat protein, specific for cyanobacteria	3145	1180	1311	1201	365	490	330	644	343	455	636	1224	911	798	866	573	24	91	112	161	199	272	809	1215	903	519	450	375	1106	866	833	1002	404	63	308	310	646	248	265
fig|167546.4.peg.132	P9301_01351		hypothetical protein	3255	1261	1160	1756	465	547	426	850	413	451	688	1504	1425	941	1206	575	68	120	153	104	185	219	1197	1174	846	465	534	337	1205	809	711	1190	369	98	390	386	899	275	241
fig|167546.4.peg.133	P9301_01371		Cell division inhibitor Slr1223 (YfcH in EC), contains epimerase/dehydratase and DUF1731 domains	898	371	384	458	2101	2885	2102	4290	2545	3159	4847	390	383	256	335	1749	258	446	627	224	330	356	501	570	402	922	1110	701	571	325	353	510	1065	384	1391	1002	2661	908	777
fig|167546.4.peg.134	P9301_01381		hypothetical protein	528	227	261	201	400	488	381	653	501	549	817	336	234	284	235	390	99	69	238	176	213	296	297	385	356	290	258	243	345	297	329	308	310	140	294	207	644	348	321
fig|167546.4.peg.135	P9301_01391		hypothetical protein	474	174	176	216	70	111	73	148	77	75	120	196	152	130	138	89	12	17	23	25	46	40	149	202	150	127	124	89	177	127	143	196	131	17	128	119	234	91	67
fig|167546.4.peg.136	P9301_01401		Cysteine synthase (EC 2.5.1.47)	1574	843	764	797	260	432	304	473	324	444	550	492	703	704	663	368	217	71	209	115	170	187	508	742	608	518	658	447	969	741	754	842	652	462	585	528	948	378	380
fig|167546.4.peg.137	P9301_01411		hypothetical protein	2387	888	826	1086	1042	1324	1075	1723	834	887	1817	850	800	609	725	1441	20	265	15	198	315	295	937	887	818	908	1003	661	1074	611	697	845	960	9	1194	854	1670	490	414
fig|167546.4.peg.138	P9301_01421		hypothetical protein	1954	762	721	850	787	899	660	1478	682	698	1213	1098	772	586	783	1024	29	171	154	159	300	330	850	1054	722	1146	967	633	1037	678	688	898	1071	321	1123	941	2834	959	810
fig|167546.4.peg.139	P9301_01431		hypothetical protein	2806	1100	1031	1259	209	221	146	341	126	175	282	1890	1656	1264	1473	137	3	14	18	42	58	69	849	913	667	193	182	126	790	488	527	776	82	15	107	73	171	52	47
fig|167546.4.peg.140	P9301_01451		hypothetical protein	1286	545	605	609	82	124	69	178	76	75	96	799	722	624	673	73	1	16	30	38	48	50	424	552	379	112	120	71	354	240	253	320	56	23	46	41	140	51	36
fig|167546.4.peg.141	P9301_01461		hypothetical protein	1267	480	518	578	277	356	244	470	196	224	420	776	609	496	572	231	9	29	33	60	90	79	379	513	369	145	152	98	617	396	440	518	79	5	91	81	217	76	51
fig|167546.4.peg.142	P9301_01471	rpaA	Two-component transcriptional response regulator, OmpR family	4369	1945	2190	2390	8067	11793	8225	17224	8397	10017	14838	2656	2564	2190	2590	18732	3355	3630	9859	3649	3819	5542	2090	2765	2232	12593	14093	8718	2492	1591	1729	2030	9013	4949	10229	8248	22718	9191	8146
fig|167546.4.peg.143	P9301_01481	holB	hypothetical protein	492	209	204	221	157	170	119	260	118	186	237	348	226	194	180	172	2	29	30	52	84	80	208	228	194	164	129	101	192	153	162	225	96	10	89	87	232	93	58
fig|167546.4.peg.144	P9301_01491	tmk	Thymidylate kinase (EC 2.7.4.9)	912	332	424	369	258	291	181	342	248	273	406	518	375	377	325	252	8	49	63	92	94	133	325	459	357	209	171	113	517	342	371	415	167	26	129	105	363	131	118
fig|167546.4.peg.145	P9301_01501	zntA	Lead, cadmium, zinc and mercury transporting ATPase (EC 3.6.3.3) (EC 3.6.3.5); Copper-translocating P-type ATPase (EC 3.6.3.4)	7332	3355	3261	3794	2017	2903	2110	3902	2527	3146	4050	3098	3309	2665	3033	2105	671	476	1105	661	831	1029	2538	3469	2614	1529	1711	1087	3815	2647	2700	3372	1222	740	1330	1139	3060	1244	1222
fig|167546.4.peg.147	P9301_01511		Photosystem I assembly related protein Ycf3	4344	2165	1983	2448	1085	1830	1314	2357	1472	1772	2360	1487	2214	1678	1945	1420	176	333	563	771	825	1071	1418	1868	1506	1636	2096	1513	2444	1702	1712	2104	1258	384	1407	1005	2200	751	731
fig|167546.4.peg.148	P9301_01521	sms	DNA repair protein RadA	6438	2704	2801	2824	374	481	332	644	330	366	585	2442	2083	1956	1815	309	27	36	108	155	204	226	1136	1697	1292	294	290	236	1283	912	1037	1178	157	45	155	117	334	146	96
fig|167546.4.peg.149	P9301_01531		Two-component transcriptional response regulator, OmpR family	6606	2983	3631	2974	3343	4956	3525	6386	4400	5698	6542	2225	2429	2121	2371	4262	2017	983	3154	1514	1659	2057	3100	4785	3891	2934	3312	2436	3318	2265	2391	2256	2278	1637	2373	1748	4621	2023	1800
fig|167546.4.peg.150	P9301_01541	plsX	Phosphate:acyl-ACP acyltransferase PlsX (EC 2.3.1.n2)	6040	2770	2476	2648	3035	4714	3421	5576	4066	4815	6028	1989	2350	1855	2184	4855	2894	964	2765	987	1384	1467	3730	4651	4003	3358	3970	2687	3338	2601	2487	2946	2552	1740	2516	2052	6308	2625	2423
fig|167546.4.peg.151	P9301_01551	fabH	3-oxoacyl-[acyl-carrier-protein] synthase, KASIII (EC 2.3.1.180)	8145	3563	3872	3639	2058	3131	2096	3517	2232	2507	3128	2295	2399	2359	2322	3228	524	603	1456	1065	1195	1477	1765	2625	2183	3364	3478	2478	1441	1152	1050	1171	1739	871	1607	1301	3014	1269	1209
fig|167546.4.peg.152	P9301_01561	fabD	Malonyl CoA-acyl carrier protein transacylase (EC 2.3.1.39)	5399	2337	2608	2756	2032	2875	2181	4074	1634	2123	3220	1902	1926	1493	1842	4086	290	794	1053	1814	1901	2502	1257	1683	1216	4092	4367	3130	984	640	670	850	1698	520	1800	1452	2873	968	880
fig|167546.4.peg.153	P9301_01571		Acyl-CoA:1-acyl-sn-glycerol-3-phosphate acyltransferase (EC 2.3.1.51)	2157	840	832	948	658	873	603	1125	474	591	799	841	723	588	668	1203	25	201	108	405	546	620	541	632	514	1226	1278	925	427	310	296	412	662	63	642	592	1342	421	410
fig|167546.4.peg.154	P9301_01581		hypothetical protein	1013	296	199	386	222	150	117	273	84	100	213	421	254	122	206	228	4	22	4	15	52	22	208	157	84	211	141	109	176	89	94	198	191	6	170	139	323	38	31
fig|167546.4.peg.155	P9301_01591	ycf34	hypothetical protein	6138	2116	2032	2004	999	1272	888	1277	590	744	1234	2060	1521	1312	1299	1405	18	196	9	293	707	485	797	966	842	1350	1105	827	792	646	635	814	972	4	794	539	1296	325	281
fig|167546.4.peg.156	P9301_01601		hypothetical protein	573	131	137	203	124	130	105	179	43	50	110	298	180	99	173	197	3	34	5	29	63	36	202	150	92	163	145	126	183	73	105	221	149	5	154	130	201	34	34
fig|167546.4.peg.157	P9301_01611		RNA-binding region RNP-1	34442	12410	13194	14576	8851	10319	7635	16200	5687	7005	12364	14477	11115	8116	10536	16772	935	2366	1933	2924	4491	4669	7513	8367	6372	14018	13429	9301	4395	2773	2712	3804	6425	748	7271	5260	9891	3391	2885
fig|167546.4.peg.158	P9301_01621	crtB,pys	All-trans-phytoene synthase (EC 2.5.1.99)	4347	1837	1941	2081	3470	4837	3256	6240	3981	4660	6216	1564	1616	1243	1503	3777	594	772	2023	911	1026	1405	1074	1385	1050	2563	2459	1522	952	684	688	868	1669	871	1600	1325	3717	1595	1395
fig|167546.4.peg.159	P9301_01631	pds	Squalene/phytoene desaturase HopC	20302	9111	10071	9018	23212	33605	24512	40974	28587	34071	44313	6418	6133	5438	5728	25574	9457	5177	18086	5099	5992	8058	4066	6023	4949	12753	12471	8923	3919	2820	2919	3233	8019	6055	7459	5926	19076	8870	7770
fig|167546.4.peg.160	P9301_01641		NAD(P)H-plastoquinone oxidoreductase subunit M, NdhM	10215	4306	4383	5796	3995	5578	3900	8512	3465	4258	7410	3732	3804	2786	3687	3917	155	785	712	573	951	1006	2776	2994	2178	1940	2140	1301	3866	2189	2142	3291	1291	315	1539	1235	2778	758	633
fig|167546.4.peg.161	P9301_01651		FIG01149322: hypothetical protein	3841	2921	2875	3316	1353	3768	2824	3339	2956	4005	4367	1155	3480	3056	3345	1408	1782	783	1818	682	783	841	1304	2234	1585	1157	2352	1583	3249	2253	2414	2789	1316	1232	1386	1271	2661	658	880
fig|167546.4.peg.162	P9301_01661	rbcR	Transcriptional regulator in carotenogenisis cluster	2420	974	1057	952	634	971	655	1146	915	1108	1396	897	864	721	752	1023	327	179	473	243	389	464	926	1325	1116	752	781	596	1296	1035	1062	1057	836	421	779	623	2040	909	790
fig|167546.4.peg.163	P9301_01671		15-cis-zeta-carotene isomerase (EC 5.2.1.12)	1342	646	475	690	1275	1972	1566	2504	1368	1677	2632	553	785	532	654	1836	61	447	256	297	455	430	766	871	722	1156	1625	1031	1041	621	675	970	1491	404	1791	1424	3863	984	1103
fig|167546.4.peg.164	P9301_01681	ndhF	NAD(P)H-plastoquinone oxidoreductase chain 5, NdhF	26697	11617	11715	11604	13971	19262	14209	22462	16772	19513	23900	8110	7812	6809	7042	14160	5979	2781	8649	3357	4388	5222	6893	9512	7429	10070	10050	7073	8012	6072	6281	7414	7449	4725	6481	5628	18366	8197	7509
fig|167546.4.peg.166	P9301_01691		NADH dehydrogenase I subunit 4, Involved in photosystem-1 cyclic electron flow	57632	24542	26280	22988	3108	4184	3085	5149	2851	3441	4579	21456	16653	17089	16022	1777	633	358	984	706	881	1213	9053	13641	9406	1639	1425	1148	10237	7814	8309	9172	1188	609	1044	821	2640	1263	1148
fig|167546.4.peg.167	P9301_01701		hypothetical protein	3981	1684	1800	1723	403	551	417	672	459	481	678	2227	2157	1907	1805	297	11	39	65	116	139	175	1291	1935	1611	233	259	175	1632	1383	1314	1423	134	42	123	101	304	140	126
fig|167546.4.peg.168	P9301_01711		Mannose-1-phosphate guanylyltransferase	5591	2892	3000	3311	2714	4886	3742	5966	4165	5110	6689	2054	3583	2728	3304	3841	835	1119	1637	1210	1740	1866	2776	3797	3061	2293	3705	2330	3967	2867	2689	3439	1555	1052	1912	1422	4060	1245	1372
fig|167546.4.peg.169	P9301_01721	metF	5,10-methylenetetrahydrofolate reductase (EC 1.5.1.20)	7912	3617	3591	3775	2372	3458	2574	4044	2688	3079	3919	3240	3789	3344	3641	5040	2946	941	3195	1431	1779	2264	2977	3958	3360	5186	5711	4004	2605	2014	1929	2096	3743	3376	3813	3242	8990	3973	3489
fig|167546.4.peg.170	P9301_01731	csgD	C-terminal DNA-binding domain of LuxR-like protein	14817	6169	7016	6025	2750	3630	2766	4547	2321	2842	4217	6021	4840	4465	4421	8399	612	1244	2189	3764	4468	5799	3946	5641	4583	11932	11066	8663	4207	3349	3253	3443	5281	2047	5561	3999	7224	3401	2858
fig|167546.4.peg.171	P9301_01751		hypothetical protein	621	245	193	269	275	335	263	498	230	219	468	322	211	145	168	313	2	56	10	38	65	63	178	193	121	198	165	110	243	139	143	236	202	4	222	172	457	101	67
fig|167546.4.peg.172	P9301_01761	ppnK	NAD kinase (EC 2.7.1.23)	965	358	255	394	322	331	230	501	285	280	441	531	374	264	310	447	92	64	93	45	116	101	462	461	328	288	253	175	519	355	350	519	232	65	216	184	411	102	119
fig|167546.4.peg.173	P9301_01771	ndhE	NAD(P)H-plastoquinone oxidoreductase chain 4L, NdhE	1321	415	357	491	533	575	424	823	310	339	569	639	438	281	360	621	3	81	55	63	121	105	509	440	303	382	322	225	638	368	361	659	309	18	256	205	542	144	123
fig|167546.4.peg.174	P9301_01781	ndhG	NAD(P)H-plastoquinone oxidoreductase chain 6, NdhG	8707	3403	3405	3404	2810	3813	2403	4722	2639	3151	4719	4155	3217	2419	2742	3272	89	527	382	609	1038	1074	2899	4072	2999	2090	1762	1291	4465	3461	3219	4081	1477	89	1348	1046	4752	1540	1291
fig|167546.4.peg.175	P9301_01791	ndhI	NAD(P)H-plastoquinone oxidoreductase subunit I, NdhI	3084	1268	1573	1327	1254	2023	1284	2314	1686	2356	2736	1534	1316	1135	1147	1514	299	318	471	359	553	697	1436	2179	1621	829	826	593	3241	2427	2499	2442	901	157	787	591	2312	966	889
fig|167546.4.peg.176	P9301_01801	ndhA	NAD(P)H-plastoquinone oxidoreductase chain 1, NdhA	15557	6559	6569	6467	7329	9758	6994	12002	8110	9415	12239	6222	5139	4621	4682	9293	2203	1621	3982	1654	2116	2694	4415	6024	4665	6147	5582	3952	5519	4239	4596	4869	4474	2184	4420	3405	9784	4476	4132
fig|167546.4.peg.177	P9301_01811	gltA	Citrate synthase (si) (EC 2.3.3.1)	11117	4794	4987	4727	1572	2213	1616	2768	1841	2152	2663	5761	5388	4577	4614	763	259	137	498	214	219	319	5234	7397	6176	399	372	235	7476	5952	5847	6078	234	144	256	155	570	272	255
fig|167546.4.peg.178	P9301_01821		hypothetical protein	32	11	8	13	2	2	4	1	7	4	5	26	13	16	4	3	1	0	1	2	1	3	14	15	6	2	2	4	11	9	11	8	0	0	3	3	1	2	1
fig|167546.4.peg.179	P9301_01841	trpB	Tryptophan synthase beta chain (EC 4.2.1.20)	13291	6416	6598	5956	3143	4988	3573	6443	4659	6029	6963	5319	5154	5004	4895	3725	2326	864	3188	1609	1873	2313	4235	6335	4768	3200	3146	2416	6131	4435	4586	5032	2731	1997	2515	2079	7123	3151	2830
fig|167546.4.peg.180	P9301_01851	sui1	hypothetical protein	246	110	101	157	81	105	78	121	72	93	128	87	175	118	174	74	8	20	20	23	33	27	118	118	74	46	74	39	152	81	83	153	49	11	80	65	130	30	18
fig|167546.4.peg.181	P9301_01861	cysC	Adenylylsulfate kinase (EC 2.7.1.25)	2943	1227	1462	1157	1509	2160	1539	2562	1462	1638	2234	1435	1179	1065	1158	3173	105	557	925	1446	1458	2066	1222	1925	1540	3774	3693	2826	798	684	637	582	1740	400	1676	1265	2578	1214	1041
fig|167546.4.peg.182	P9301_01871	purE	N5-carboxyaminoimidazole ribonucleotide mutase (EC 5.4.99.18)	1890	784	847	881	280	404	270	529	261	307	473	1812	1350	1135	1306	52	10	13	12	9	7	16	943	1174	858	20	15	10	1495	922	1013	1315	17	9	21	12	31	9	10
fig|167546.4.peg.183	P9301_01881	chlM	Mg-protoporphyrin O-methyltransferase (EC 2.1.1.11)	3668	1414	1527	1482	2099	2682	2006	3552	1796	2104	3035	1520	1206	1066	1022	3368	84	533	479	1052	1180	1458	883	1214	986	2667	2503	2031	749	526	547	627	1358	200	1204	1078	2208	956	864
fig|167546.4.peg.184	P9301_01891		Two-component transcriptional response regulator, LuxR family	2979	1402	1465	1487	839	1197	890	1688	1043	1225	1708	1877	1887	1537	1732	1047	583	188	707	323	406	526	1951	2452	2005	605	616	428	2894	1922	2185	2439	301	305	400	260	763	376	318
fig|167546.4.peg.185	P9301_01901		Cysteine desulfurase (EC 2.8.1.7)	868	381	346	396	485	666	411	803	495	584	791	464	395	329	295	500	36	72	184	95	156	170	393	508	447	338	335	231	781	547	520	594	405	107	430	320	839	409	275
fig|167546.4.peg.186	P9301_01911		16S rRNA (cytosine(1402)-N(4))-methyltransferase (EC 2.1.1.199)	2523	1118	1088	1194	488	733	514	904	567	664	850	944	1142	964	1034	680	83	110	268	212	243	332	768	984	895	523	659	422	977	713	668	786	327	170	352	276	782	347	291
fig|167546.4.peg.187	P9301_01921	ndhH	NAD(P)H-plastoquinone oxidoreductase subunit H, NdhH	23317	10062	11539	10249	7150	10298	7389	12313	9416	11184	14526	7341	7265	6936	7033	7128	3976	1500	5388	1933	2153	2838	6161	9282	7178	3951	4364	3058	8926	7059	7378	7688	3711	2857	3421	2739	7955	3815	3369
fig|167546.4.peg.188	P9301_01931		hypothetical protein	902	336	369	390	243	342	223	383	289	297	411	390	286	267	259	227	10	49	62	52	102	128	287	391	275	178	158	104	336	323	292	390	167	15	132	113	336	127	109
fig|167546.4.peg.189	P9301_01941	menE	O-succinylbenzoic acid--CoA ligase (EC 6.2.1.26)	737	278	267	425	89	132	92	228	87	110	172	329	290	200	286	239	9	42	21	68	104	111	231	210	168	307	358	244	215	128	129	214	179	31	257	205	489	116	108
fig|167546.4.peg.190	P9301_01951	menC	hypothetical protein	936	374	354	404	103	137	114	212	71	95	160	310	269	204	237	250	1	39	16	73	91	112	202	267	170	331	302	271	138	119	113	157	192	10	174	129	383	103	85
fig|167546.4.peg.191	P9301_01961	menA	1,4-dihydroxy-2-naphthoate polyprenyltransferase (EC 2.5.1.74)	2275	616	397	851	286	346	263	547	88	90	304	558	352	181	313	793	15	82	30	74	123	111	286	216	154	650	644	438	144	72	103	144	206	22	235	194	268	72	72
fig|167546.4.peg.192	P9301_01971	menF	hypothetical protein	1119	398	362	449	285	346	226	429	151	136	240	534	309	272	257	710	78	81	115	134	204	238	278	265	195	1072	800	700	151	119	119	175	695	168	697	571	912	336	280
fig|167546.4.peg.193	P9301_01981	gshB	Glutathione synthetase (EC 6.3.2.3)	2778	1304	1365	1571	1763	2440	1842	3115	1808	2050	3138	908	1112	832	997	2766	498	615	1362	638	649	908	864	1153	932	2099	2605	1585	601	406	452	551	1473	898	1748	1386	3132	1276	1041
fig|167546.4.peg.194	P9301_01991	grxC	hypothetical protein	2063	910	956	1065	1309	1746	1335	2945	1380	1670	2824	623	599	480	588	2216	712	395	1079	469	532	721	553	629	547	1403	1488	943	372	211	223	331	805	517	1014	701	1474	578	478
fig|167546.4.peg.195	P9301_02001	prfB	Peptide chain release factor 2 @ programmed frameshift-containing	13833	6440	7247	7089	2865	4713	3370	5617	4055	4784	5991	4807	6148	5690	5836	3444	1840	865	2602	1261	1225	1832	3898	5650	4194	2803	3597	2149	6997	5239	5046	5830	2762	2463	3085	2637	5375	2000	1955
fig|167546.4.peg.196	P9301_02011		hypothetical protein	161	33	47	26	31	23	16	21	20	17	27	102	24	34	28	38	1	4	1	12	14	17	30	36	32	60	11	16	39	41	28	32	32	0	13	13	24	19	11
fig|167546.4.peg.197	P9301_02021		Metal-dependent hydrolase YbeY, involved in rRNA and/or ribosome maturation and assembly	209	74	79	88	50	55	37	54	29	25	40	138	103	68	68	80	5	11	2	13	20	22	85	75	81	70	65	49	105	76	60	82	53	0	38	41	96	23	26
fig|167546.4.peg.198	P9301_02031	dgkA	hypothetical protein	0	1	1	0	1	0	0	0	1	0	1	4	1	2	1	0	1	0	0	1	2	1	0	1	0	0	0	0	0	0	0	1	2	1	0	0	1	2	0
fig|167546.4.peg.199	P9301_02041	pabA	Para-aminobenzoate synthase, amidotransferase component (EC 2.6.1.85)	1410	571	622	559	357	494	357	621	326	431	504	763	618	512	460	437	22	61	115	123	178	190	432	612	507	392	330	237	491	432	430	423	260	45	209	155	475	233	173
fig|167546.4.peg.200	P9301_02051		hypothetical protein	998	589	537	660	403	698	507	884	469	662	898	526	738	648	731	634	111	168	274	222	301	303	567	764	597	650	913	617	861	526	566	764	574	300	767	558	1380	424	460
fig|167546.4.peg.201	P9301_02061		Histidinol-phosphate aminotransferase (EC 2.6.1.9)	2484	875	811	954	548	600	433	803	340	437	700	1334	983	715	793	644	8	103	17	114	182	155	1038	1112	853	482	403	305	1137	790	736	1089	342	9	329	250	650	181	126
fig|167546.4.peg.202	P9301_02071	argS	Arginyl-tRNA synthetase (EC 6.1.1.19)	1244	519	549	631	762	1009	667	1315	635	788	1184	625	612	404	561	1140	67	208	383	251	318	412	571	701	546	829	915	582	473	363	328	453	569	201	576	475	1179	437	425
fig|167546.4.peg.203	P9301_02081	nadC	Quinolinate phosphoribosyltransferase [decarboxylating] (EC 2.4.2.19)	1329	593	511	608	702	970	674	1174	728	836	988	546	525	476	454	1134	61	184	216	209	388	413	805	1031	929	827	859	538	922	712	661	752	847	266	800	672	2062	792	677
fig|167546.4.peg.204	P9301_02091	trmE	tRNA-5-carboxymethylaminomethyl-2-thiouridine(34) synthesis protein MnmE	3882	1815	1472	1917	1160	1723	1320	2021	1302	1446	1905	941	1190	1042	997	1287	525	262	762	307	446	451	1147	1369	1211	825	1091	600	991	746	679	905	706	706	707	589	1764	670	531
fig|167546.4.peg.205	P9301_02101		hypothetical protein	272	102	71	149	161	171	113	203	74	50	165	176	186	90	161	217	5	37	12	16	30	29	148	105	66	166	179	106	107	67	63	128	144	10	227	164	267	54	41
fig|167546.4.peg.206	P9301_02111	spoT	Guanosine-3',5'-bis(diphosphate) 3'-pyrophosphohydrolase (EC 3.1.7.2) / GTP pyrophosphokinase (EC 2.7.6.5), (p)ppGpp synthetase II	7862	3112	3126	3228	1285	1588	1137	2007	1394	1564	1972	3981	3521	2905	2870	1069	229	193	438	238	375	419	3067	4202	3331	796	803	500	5018	4087	4082	4349	919	383	834	689	2033	983	843
fig|167546.4.peg.207	P9301_02121		hypothetical protein	779	290	267	311	129	171	117	206	79	102	187	945	693	531	653	159	5	32	20	38	61	68	805	873	648	147	138	113	1121	733	768	1183	86	10	91	74	202	45	45
fig|167546.4.peg.208	P9301_02131	rluD	LSU rRNA pseudouridine(1911/1915/1917) synthase (EC 5.4.99.23)	2014	793	763	952	385	567	361	782	483	620	783	745	707	578	697	486	131	72	253	134	168	210	581	721	667	345	385	244	792	550	541	694	261	171	238	217	663	279	221
fig|167546.4.peg.209	P9301_02141	rbgA	LSU ribosomal maturation GTPase RbgA (B. subtilis YlqF)	2277	910	1108	856	622	812	555	889	644	702	908	921	746	731	624	633	215	130	358	187	216	311	521	940	737	509	369	301	720	635	602	562	303	187	258	186	587	294	229
fig|167546.4.peg.210	P9301_02151	pgk	Phosphoglycerate kinase (EC 2.7.2.3)	1368	637	807	714	13769	23854	18235	25999	9781	12207	17101	327	377	369	366	27009	10792	6406	19662	11699	10889	15490	335	514	452	31485	37928	26029	329	228	267	232	38250	27659	37995	31320	50313	19059	19418
fig|167546.4.peg.211	P9301_02161		hypothetical protein	3275	1343	1256	1770	402	566	386	777	477	560	937	1281	1378	985	1235	399	51	75	127	95	112	147	1218	1265	1069	233	276	159	1547	1010	995	1389	208	98	238	206	610	226	183
fig|167546.4.peg.212	P9301_02171	murG	UDP-N-acetylglucosamine--N-acetylmuramyl-(pentapeptide) pyrophosphoryl-undecaprenol N-acetylglucosamine transferase (EC 2.4.1.227)	1566	639	554	925	260	381	269	544	278	336	516	718	841	620	763	376	58	79	110	93	97	115	961	929	767	239	303	173	1192	680	744	1128	171	84	231	153	410	136	144
fig|167546.4.peg.213	P9301_02181		L-threonine 3-O-phosphate decarboxylase (EC 4.1.1.81)	1924	806	757	831	482	591	390	686	412	514	674	998	911	738	719	522	14	89	51	117	202	196	666	887	659	519	431	316	858	629	642	756	433	33	409	384	996	434	371
fig|167546.4.peg.214	P9301_02191	pyrD	Dihydroorotate dehydrogenase (quinone) (EC 1.3.5.2)	3943	1817	1766	1960	832	1157	873	1362	933	1042	1274	2233	2436	1916	2094	806	36	144	248	198	266	338	1625	2128	1536	766	929	565	2271	1712	1578	2061	736	253	805	667	1849	682	548
fig|167546.4.peg.215	P9301_02201	rnhA	hypothetical protein	5854	2970	2429	3244	1834	2840	2057	2116	2062	2421	3737	1307	1719	1261	1535	1975	664	511	852	444	522	745	961	1216	698	1631	1936	1028	1138	691	774	944	1130	401	1329	998	2436	726	559
fig|167546.4.peg.217	P9301_02211	rplL	LSU ribosomal protein L7p/L12p (P1/P2)	35848	15989	15469	15153	14294	23600	17777	13319	20166	23208	26377	7673	9441	8706	8940	26333	13431	5760	16941	9282	9837	13859	5709	8390	6870	19211	21482	14733	6741	5105	5281	5030	14016	9969	12823	10569	27918	13284	11920
fig|167546.4.peg.218	P9301_02221	rplJ	LSU ribosomal protein L10p (P0)	76057	31849	34724	30784	37328	46435	34437	41639	40664	49195	64348	20597	18888	16161	17553	60796	4844	11561	24632	17258	18670	27194	12278	19314	14651	44926	43904	29344	13617	10155	10433	10223	27291	13488	27784	21810	62079	28275	25265
fig|167546.4.peg.219	P9301_02231	rplA	LSU ribosomal protein L1p (L10Ae)	37453	16599	15578	17284	15990	21244	14760	23338	16357	19062	26648	12433	12074	9634	11393	28068	9052	4737	15554	6219	7311	10579	12355	16173	12724	24068	24022	15609	11096	7844	7801	9007	17288	14839	18925	15534	43030	20203	17139
fig|167546.4.peg.220	P9301_02241	rplK	LSU ribosomal protein L11p (L12e)	23577	10161	11258	10448	10076	13363	9640	16787	10390	12298	16353	7493	7234	5895	6829	14951	10586	2605	10310	3484	3880	5472	8422	12131	9612	10532	10629	7321	7105	5160	5365	5882	6135	5593	6486	5297	14099	6970	6146
fig|167546.4.peg.221	P9301_02251	nusG	Transcription antitermination protein NusG	10923	5233	5596	5616	3299	4970	3747	5917	4628	5642	7332	3723	4616	3859	4550	3998	1552	904	2490	1181	1379	1864	4699	6358	4607	2626	3324	2092	5737	4057	4005	4778	1815	1261	2034	1586	4805	2091	1956
fig|167546.4.peg.222	P9301_02261	secE	Protein translocase subunit SecE	6021	2338	2663	2123	2006	2510	1954	3229	1843	2438	3252	2955	1884	1748	1671	1924	79	323	423	483	742	860	1683	2900	2017	1660	1258	1117	2097	1643	1666	1653	971	407	873	614	2190	712	682
fig|167546.4.peg.223	P9301_02271	clpB2	Chaperone protein ClpB (ATP-dependent unfoldase)	47631	18673	21333	20771	2464	2960	2177	4145	1998	2369	3645	16683	12663	10981	12161	2338	140	380	505	885	1044	1354	7552	9829	7449	2202	2036	1496	9634	6476	6851	8118	1599	437	1676	1354	3028	1338	1044
fig|167546.4.peg.224	P9301_02281	eno	Enolase (EC 4.2.1.11)	46038	24374	26060	26799	3064	5054	3839	5725	3188	3986	5479	15516	22377	19550	22272	4565	2859	1115	3188	1896	1932	2632	12368	18770	13714	4711	5967	4181	19941	13514	13910	15963	3356	2904	3782	3042	5763	2189	2033
fig|167546.4.peg.225	P9301_02291		Uncharacterized protein sll1770	13068	5468	6062	5724	4356	6197	4380	8259	5407	6445	8250	4500	3852	3626	3709	6013	1888	1089	2973	1605	1837	2514	2806	4289	3085	3989	3840	2752	3409	2588	2612	2865	2454	1483	2351	1883	5379	2412	2044
fig|167546.4.peg.226	P9301_02301		hypothetical protein	574	224	190	235	181	232	156	294	190	228	289	182	178	136	117	227	7	33	27	30	63	68	119	157	129	109	90	78	118	90	79	112	81	5	67	64	159	85	59
fig|167546.4.peg.227	P9301_02311		Thioredoxin reductase (EC 1.8.1.9)	11162	7484	7475	7590	821	2139	1686	2009	1511	1799	2437	2772	7280	6970	6976	1176	987	619	1189	1180	1166	1304	1376	2375	1540	1617	3584	2400	2067	1532	1626	1757	1989	1485	2169	1719	2679	1076	941
fig|167546.4.peg.228	P9301_02321		Distantly related to nitrogen regulatory protein P-II	2735	1105	1325	1326	800	1005	659	1325	839	1017	1317	1369	1369	1078	1210	2008	773	328	1107	648	911	1206	1356	1797	1417	2291	2419	1539	904	783	661	862	2524	2075	2711	2260	6872	3226	2644
fig|167546.4.peg.229	P9301_02331		putative sodium-dependent bicarbonate transporter	15522	6414	6913	5525	3936	5378	3729	6505	3666	4417	5660	7802	5541	5000	5312	10386	2319	1527	4082	3896	4975	6528	6086	9497	7264	16811	13792	11821	4872	3666	3615	3995	17640	7810	15380	12596	39396	18788	17036
fig|167546.4.peg.230	P9301_02341		hypothetical protein	55	27	30	19	21	21	15	20	24	17	19	22	17	30	15	9	4	1	8	1	8	14	16	17	28	14	6	7	23	14	13	17	6	8	8	7	17	3	3
fig|167546.4.peg.231	P9301_02351		Sulfate permease	114094	53705	57722	54542	32812	51298	39192	60156	32247	40448	50853	37307	43650	36934	42455	93875	49649	18418	58826	47578	47953	64921	43225	62095	48871	107589	125491	94049	33362	23136	23942	25678	111449	93239	122198	98297	218306	101900	94525
fig|167546.4.peg.232	P9301_02361	hemB	Porphobilinogen synthase (EC 4.2.1.24)	6333	3017	3251	3190	1412	2061	1545	2841	1213	1343	2161	1574	1972	1649	1755	4125	1002	819	1958	1401	1304	2046	1521	2152	1752	4706	5562	3962	1187	918	900	862	4302	2936	5031	3860	5632	2493	2140
fig|167546.4.peg.233	P9301_02371		Lactoylglutathione lyase/catechol 2,3-dioxygenase related enzyme	1532	749	735	797	727	1339	997	1362	1054	1264	1500	533	736	650	596	929	256	271	500	331	447	515	416	615	420	719	937	493	632	459	442	517	888	402	1014	876	2057	769	636
fig|167546.4.peg.234	P9301_02381		Recombination inhibitory protein MutS2	1652	698	700	813	812	1119	773	1409	993	1082	1535	693	811	640	721	1160	110	225	341	307	438	529	700	771	648	933	1125	645	879	560	629	742	1106	314	1165	916	2475	908	803
fig|167546.4.peg.235	P9301_02391	obgE	GTP-binding protein Obg	898	550	568	544	244	607	450	472	499	599	665	442	1343	1143	1305	212	120	89	153	107	159	161	432	764	482	206	345	212	1265	921	967	1111	250	163	250	225	560	170	185
fig|167546.4.peg.236	P9301_02401		hypothetical protein	14576	5585	6653	5874	1710	2432	1474	2972	1452	1830	2813	8779	6810	7257	6679	231	4	25	53	81	101	112	4262	5945	4502	90	89	54	4770	4042	3841	4418	30	7	32	25	84	33	27
fig|167546.4.peg.237	P9301_02411		hypothetical protein	157573	65584	82563	74513	13370	17803	12000	23650	14503	16840	22994	42425	36000	36023	35320	6690	4793	1465	6277	2034	2065	3151	26003	38253	28067	3304	3089	1996	52102	39118	38481	42611	3183	3077	3441	2592	6764	3370	2509
fig|167546.4.peg.238	P9301_02421	ecm4	hypothetical protein	2792	1106	962	1240	894	1029	748	1546	637	878	1501	1095	841	681	794	929	11	157	110	137	236	256	666	689	517	634	564	363	626	362	365	534	441	50	502	366	1169	322	287
fig|167546.4.peg.239	P9301_02431	aspA	Aspartoacylase (EC 3.5.1.15)	1008	374	422	454	536	704	491	879	627	670	940	381	319	311	286	775	100	162	216	210	302	345	279	357	331	488	542	339	302	241	213	254	336	139	345	295	776	339	281
fig|167546.4.peg.240	P9301_02441		hypothetical protein	227	68	97	71	44	78	43	87	54	67	64	49	46	84	45	263	6	42	107	208	205	263	50	99	90	289	315	220	27	33	31	21	227	55	118	140	234	154	135
fig|167546.4.peg.241	P9301_02451	psbA	Photosystem II protein D1 (PsbA)	2379258	1094154	1239020	921199	2261959	3206333	2578251	3068981	2812923	3542399	4289386	405177	339189	368024	340937	3227666	3409186	647063	3231500	928032	980962	1413486	218848	371782	290790	2620251	2376290	1672305	273385	216101	229234	227899	2531121	2435979	2240599	1787926	4641154	2385388	2183204
fig|167546.4.peg.242	P9301_02461	aroC	Chorismate synthase (EC 4.2.3.5)	6725	3258	3292	3737	1655	2441	1925	2772	2132	2509	3370	2376	3615	3148	3686	1626	762	358	1311	448	560	739	2383	3382	2727	861	1200	739	4645	3395	3425	4071	836	738	778	662	1907	750	623
fig|167546.4.peg.243	P9301_02471	eda	hypothetical protein	139	36	31	54	170	138	104	226	71	79	169	106	67	35	57	156	19	14	29	12	21	16	64	33	29	80	94	53	67	36	39	86	76	16	92	74	141	21	18
fig|167546.4.peg.244	P9301_02481		Cell division-associated, ATP-dependent zinc metalloprotease FtsH	24008	11979	13303	12262	47225	73250	55522	91546	66754	82248	103624	8360	9688	8441	9344	50177	32595	12434	45999	14851	17205	22864	8312	12551	9462	32258	36975	25293	12386	9158	9843	10015	29963	24846	30387	24300	77056	33304	32896
fig|167546.4.peg.245	P9301_02491	met3	Sulfate adenylyltransferase (EC 2.7.7.4)	6559	2756	3247	3218	3268	4348	3160	6027	2247	2972	4076	2936	2805	2275	2705	9667	1341	1573	3550	6886	8004	10650	2556	3427	2648	13825	12689	9712	1604	1080	1088	1263	5785	3227	6598	5056	14016	6006	5151
fig|167546.4.peg.246	P9301_02501	psbO	Photosystem II manganese-stabilizing protein (PsbO)	61520	25034	29548	26128	17949	23724	17239	34968	10973	14484	21164	21673	17808	14686	17706	61117	21415	9310	37001	31198	29399	46378	13871	20041	15706	93665	82212	69925	7819	5422	5779	6050	52746	44859	55672	44375	76701	41660	33405
fig|167546.4.peg.248	P9301_02511	dfp	hypothetical protein	4423	1675	1849	1734	743	943	641	1201	672	869	1059	1728	1316	1157	1146	1442	202	237	471	481	628	810	1322	1795	1476	1764	1589	1194	1675	1295	1271	1454	1158	362	959	857	1865	792	680
fig|167546.4.peg.249	P9301_02521		hypothetical protein	2322	954	1053	1126	458	790	488	992	504	520	943	758	680	589	617	961	10	166	212	322	437	509	679	779	614	1070	962	639	618	464	402	579	487	53	576	443	868	327	297
fig|167546.4.peg.250	P9301_02531		hypothetical protein	2390	988	1125	1017	1575	2307	1736	2295	1823	2146	2736	905	796	887	746	1192	274	246	635	558	721	915	643	910	823	944	905	717	683	540	527	577	478	187	445	275	738	434	347
fig|167546.4.peg.251	P9301_02541		hypothetical protein	144	47	56	45	62	71	65	61	53	42	70	96	51	49	40	40	3	7	10	13	25	31	45	66	65	40	26	15	49	43	59	58	30	1	17	11	46	17	17
fig|167546.4.peg.252	P9301_02551	pyrB	Aspartate carbamoyltransferase (EC 2.1.3.2)	2459	955	1108	1089	390	536	346	694	373	482	617	1596	1285	1036	1159	476	63	94	248	188	234	296	1006	1367	1113	391	343	245	1419	906	1065	1187	222	103	218	170	660	225	217
fig|167546.4.peg.253	P9301_02561		hypothetical protein	719	338	346	352	61	70	56	126	54	79	110	497	405	341	358	57	27	5	33	29	34	35	401	463	342	69	63	48	517	305	321	460	34	17	36	22	51	21	20
fig|167546.4.peg.254	P9301_02571	gatC	hypothetical protein	5445	2147	2166	2864	1473	1932	1288	3514	1468	1900	3515	2082	1693	1208	1656	1811	37	349	250	419	579	698	1563	1749	1205	1008	1155	662	1112	589	577	908	376	39	486	326	775	219	168
fig|167546.4.peg.255	P9301_02581		Beta-carotene hydroxylase	5612	2327	2148	2881	5402	6791	5198	10641	5079	6013	8642	2574	2527	1799	2358	5789	2317	1103	2904	653	934	1132	2009	2278	1781	2947	3274	2047	2530	1532	1627	2349	3514	2577	4508	3611	9686	3769	3510
fig|167546.4.peg.256	P9301_02591		hypothetical protein	127	49	41	34	32	28	25	37	34	42	26	87	46	28	27	61	47	10	37	25	16	32	59	49	59	66	48	18	62	29	31	92	42	17	38	23	87	58	37
fig|167546.4.peg.257	P9301_02601	ileS	Isoleucyl-tRNA synthetase (EC 6.1.1.5)	13765	5952	6317	6726	4411	6354	4717	7906	5199	6287	8490	6064	6331	5183	5560	6199	843	1304	2217	1733	2250	2748	5174	6718	5246	4002	4403	2921	5137	3755	3856	4450	3235	1242	3465	2662	7546	2778	2581
fig|167546.4.peg.258	P9301_02611		hypothetical protein	505	197	190	261	70	87	46	133	40	34	89	283	257	166	248	95	2	24	4	37	72	82	211	187	136	238	230	159	132	91	73	139	78	3	128	102	249	35	47
fig|167546.4.peg.259	P9301_02621		hypothetical protein	1002	288	158	522	72	73	43	117	24	24	85	545	367	152	368	202	2	33	2	32	97	49	244	141	72	357	362	243	128	50	34	174	103	4	159	112	137	21	21
fig|167546.4.peg.260	P9301_02631	trmB	hypothetical protein	687	250	283	309	134	215	145	182	118	166	226	484	474	562	394	141	0	25	13	62	77	91	686	851	760	111	109	61	1150	1025	1081	1011	73	2	74	50	180	60	51
fig|167546.4.peg.261	P9301_02641		Phosphoglucosamine mutase (EC 5.4.2.10)	2202	864	812	900	550	756	502	890	579	701	843	853	837	617	651	701	121	103	227	170	256	296	799	1048	861	521	616	385	899	701	688	787	473	154	470	348	1164	434	389
fig|167546.4.peg.262	P9301_02651		hypothetical protein	203	52	21	95	195	190	125	292	61	61	196	165	126	35	107	425	10	57	8	22	49	32	94	62	25	350	346	247	71	22	27	101	347	27	547	393	466	89	65
fig|167546.4.peg.263	P9301_02661	thyX	Thymidylate synthase ThyX (EC 2.1.1.-)	8233	3647	3681	3895	552	806	554	954	534	611	808	2609	2421	2329	2164	290	19	49	121	98	141	188	1562	2252	1637	189	177	122	2028	1462	1438	1927	153	59	157	129	409	152	149
fig|167546.4.peg.264	P9301_02671	dcd	Deoxycytidine triphosphate deaminase (EC 3.5.4.13)	17071	7229	8420	6732	1162	1578	1100	1901	1213	1408	1854	5004	3774	4076	3387	523	141	99	298	162	183	280	2228	3674	2641	306	251	190	2885	2267	2305	2484	192	95	155	140	490	232	204
fig|167546.4.peg.265	P9301_02681		hypothetical protein	13709	5403	5334	6046	660	841	574	1227	531	602	1008	3414	2596	2415	2469	260	78	48	96	59	85	89	1593	2083	1291	149	127	88	1897	1377	1264	1848	84	39	82	72	210	84	53
fig|167546.4.peg.266	P9301_02691	ntcA	Global nitrogen regulatory protein, CRP family of transcriptional regulators	1996	881	884	824	2078	2927	2142	3755	2114	2876	3920	786	699	567	637	2204	594	413	1317	504	677	904	834	1199	897	945	896	667	1631	1215	1150	1387	735	610	823	614	1739	696	608
fig|167546.4.peg.267	P9301_02701		hypothetical protein	3365	1656	1032	2208	751	940	763	1395	673	777	1429	1467	2320	1422	2065	838	26	182	32	91	208	150	1449	1186	865	433	592	397	1845	940	1014	1851	408	14	576	445	1025	172	154
fig|167546.4.peg.268	P9301_02711		hypothetical protein	734	310	281	331	220	246	170	391	198	237	302	426	286	165	235	187	4	31	9	27	46	60	223	261	175	150	130	91	195	136	99	214	85	4	121	78	241	56	58
fig|167546.4.peg.269	P9301_02721		hypothetical protein	1936	795	867	999	646	779	507	1183	490	564	898	516	439	324	426	856	25	168	201	195	226	314	344	482	335	844	870	629	267	198	193	246	570	166	687	568	1087	425	375
fig|167546.4.peg.270	P9301_02731	pth	Peptidyl-tRNA hydrolase (EC 3.1.1.29)	1038	252	209	506	287	315	195	521	131	114	234	547	358	154	291	707	22	80	77	90	133	118	294	198	123	554	591	433	220	97	120	256	314	87	458	351	496	147	104
fig|167546.4.peg.271	P9301_02741	psbH	Photosystem II 10 kDa phosphoprotein (PsbH)	5927	2104	3081	1787	2201	3357	2271	3148	1670	2162	2676	2422	1739	2153	1596	7131	5095	1156	5087	5054	5533	7299	1238	2406	2049	10920	8723	7952	1309	1257	1196	868	10039	5257	5686	5194	10669	6964	5396
fig|167546.4.peg.272	P9301_02751		hypothetical protein	948	357	454	313	218	330	169	300	376	355	332	431	403	491	359	197	157	35	180	103	129	165	333	572	499	95	127	78	861	1024	899	729	157	89	128	102	412	226	206
fig|167546.4.peg.273	P9301_02771	psbI	Photosystem II protein PsbI	7619	2491	3394	2598	3105	3529	2533	4668	2984	3144	4683	3440	1690	1915	1714	5640	249	872	1111	2439	2650	3427	1346	2073	1561	6503	4797	4163	1248	980	972	989	5277	1304	4730	3349	7392	3903	3518
fig|167546.4.peg.274	P9301_02781	leuD	3-isopropylmalate dehydratase small subunit (EC 4.2.1.33)	2402	974	947	1087	174	216	157	329	148	178	256	829	826	653	678	326	85	59	87	99	137	165	487	591	452	459	414	273	511	314	308	440	332	110	331	268	759	312	223
fig|167546.4.peg.275	P9301_02791	leuC	3-isopropylmalate dehydratase large subunit (EC 4.2.1.33)	22898	10285	11368	10264	1519	2411	1713	2867	1584	2032	2420	6683	7019	6926	6719	2686	1092	486	1565	1302	1273	1830	3228	5042	3775	3428	3649	2784	3851	2949	2900	3262	2396	1815	2419	1929	4025	1843	1611
fig|167546.4.peg.276	P9301_02801	cinA	ADP-ribose pyrophosphatase of COG1058 family (EC 3.6.1.13) / Nicotinamide-nucleotide amidase (EC 3.5.1.42)	8818	4168	4243	4667	1433	1798	1425	2602	1684	2100	2792	2937	2737	2205	2569	1087	159	186	602	329	425	604	1649	2173	1474	842	819	594	1464	1197	1127	1549	473	305	529	450	1403	635	479
fig|167546.4.peg.277	P9301_02811	glyA	Serine hydroxymethyltransferase (EC 2.1.2.1)	60289	28311	29455	30270	9823	14329	11117	18370	13678	16741	22572	17189	17398	16237	16410	6615	2694	1478	4197	2542	2904	3773	9398	13083	9881	4185	4402	3227	12675	9199	9645	10854	2957	2318	3227	2465	7813	3499	3156
fig|167546.4.peg.278	P9301_02821		hypothetical protein	1482	468	410	543	450	636	501	892	354	410	762	495	370	260	377	592	22	97	11	119	231	215	344	353	300	535	419	345	356	245	231	365	371	7	398	305	709	172	168
fig|167546.4.peg.279	P9301_02831		hypothetical protein	503	194	226	224	142	180	130	227	193	234	282	162	147	158	152	213	44	32	102	72	103	88	126	209	176	194	153	148	171	150	125	167	162	107	157	125	404	163	137
fig|167546.4.peg.280	P9301_02841	mviN	hypothetical protein	1387	518	391	581	353	400	309	560	222	239	472	604	513	318	419	281	8	46	24	42	79	72	447	386	305	201	223	167	471	266	268	475	151	27	168	130	436	125	115
fig|167546.4.peg.281	P9301_02851	sfsA	Sugar fermentation stimulation protein SfsA	1580	661	617	712	1496	1970	1354	2731	1622	1883	2504	769	651	554	608	1411	282	250	479	214	353	371	606	721	568	652	671	425	692	462	465	643	531	212	527	432	1312	483	403
fig|167546.4.peg.283	P9301_02861	amtB	Ammonium transporter	489358	321615	326136	285693	139555	291322	253150	246881	179073	237798	276793	547902	976034	895351	984318	80159	91044	33629	90580	35303	41143	41308	863893	1512598	932863	46613	66644	52571	2671421	1880720	2121412	2118971	43421	36144	42654	33042	101527	35345	46714
fig|167546.4.peg.284	P9301_02871	lytB	4-hydroxy-3-methylbut-2-enyl diphosphate reductase (EC 1.17.7.4)	18511	8601	9088	8732	4567	7034	4989	7558	5145	6103	7314	4810	6339	5453	5690	5389	458	1155	2666	2505	3049	3636	4117	5906	4303	4749	5330	3985	6360	4622	4557	5400	4186	1555	3932	3362	7911	3368	3188
fig|167546.4.peg.285	P9301_02881		hypothetical protein	11568	4810	4796	5060	7648	10747	8430	15265	8238	9951	14451	3689	3462	2787	3233	14008	2089	2476	6888	4420	4731	6164	3411	4203	3684	9354	9665	7470	3688	2421	2559	2925	8454	5768	9628	7708	17813	8464	7148
fig|167546.4.peg.286	P9301_02891	purH	IMP cyclohydrolase (EC 3.5.4.10) / Phosphoribosylaminoimidazolecarboxamide formyltransferase (EC 2.1.2.3)	8519	3830	3868	4345	1969	2873	2150	3233	2087	2428	3524	3962	4045	3468	3724	2015	187	465	771	854	1106	1288	3122	4227	3108	1746	2121	1346	4154	2772	2902	3458	843	402	979	807	2125	758	688
fig|167546.4.peg.287	P9301_02901		hypothetical protein	756	348	351	373	348	508	375	630	449	585	747	346	344	312	341	601	297	136	344	197	236	306	493	652	546	495	547	444	502	303	387	444	341	311	408	328	1000	420	350
fig|167546.4.peg.288	P9301_02911		hypothetical protein	66160	30272	28162	34721	21366	28094	21064	43335	19045	23145	35821	30654	34983	23050	33093	15526	3041	3238	5746	4427	6800	6968	33888	39740	31026	9180	11163	7926	52679	30611	32568	47102	11670	4794	15387	10901	37258	13056	12232
fig|167546.4.peg.289	P9301_02921		hypothetical protein	2824	1212	1222	1207	819	1143	787	1484	950	1043	1380	1537	1289	1109	1028	881	182	161	382	238	345	444	879	1236	887	672	631	485	1263	964	998	1178	650	324	664	507	1507	642	595
fig|167546.4.peg.290	P9301_02931		hypothetical protein	2094	763	633	808	199	212	207	342	143	162	264	694	513	392	441	398	26	43	63	109	119	175	248	229	253	450	384	309	126	81	75	125	160	106	188	150	440	161	147
fig|167546.4.peg.291	P9301_02941	tgt	Queuine tRNA-ribosyltransferase (EC 2.4.2.29)	2255	1081	1170	973	396	599	482	719	434	571	666	1049	1004	954	889	464	107	91	207	243	312	356	605	1065	809	539	494	460	774	609	655	611	251	80	192	159	448	203	191
fig|167546.4.peg.292	P9301_02951	psbK	Photosystem II protein PsbK	25280	10172	8051	10543	4693	6034	5411	9321	2154	2720	6340	7146	6024	4291	5958	18738	496	2836	800	3818	6714	5889	3857	3984	3356	18678	18998	13906	1653	947	933	1396	10984	1095	13693	9749	15765	3902	3529
fig|167546.4.peg.293	P9301_02961		Putative oxidoreductase	10265	4366	4671	4535	2795	4246	2926	5321	2756	3243	4420	2460	2389	2040	2253	5450	3227	906	3002	1383	1630	2253	2297	3085	2629	4842	5032	3539	1326	1062	979	1068	2545	2092	2394	2029	4150	1921	1613
fig|167546.4.peg.294	P9301_02981		Hemolysins and related proteins containing CBS domains	6158	2519	2349	2684	1462	1847	1383	2950	1316	1640	2334	2830	2269	1754	1945	1837	507	305	606	555	715	958	1913	2230	1727	1571	1451	1037	1552	1058	1161	1434	797	240	875	656	1717	690	557
fig|167546.4.peg.295	P9301_02991	pyrE	Orotate phosphoribosyltransferase (EC 2.4.2.10)	12956	5343	6143	5432	514	761	556	1026	448	534	825	2841	2412	2365	2226	887	352	136	539	570	617	913	850	1273	1012	867	937	791	682	485	498	507	361	252	315	275	612	317	268
fig|167546.4.peg.296	P9301_03001		tRNA-modifying protein YgfZ	1451	228	170	489	90	34	30	50	16	10	51	604	287	93	234	138	2	13	1	15	24	8	191	81	31	133	109	67	76	11	19	140	34	0	55	34	51	7	5
fig|167546.4.peg.297	P9301_03011		hypothetical protein	737	252	244	345	267	306	213	430	202	241	339	386	364	237	272	422	11	50	49	63	124	110	370	374	281	297	314	201	391	243	229	378	246	33	276	220	653	167	152
fig|167546.4.peg.298	P9301_03021		Phosphoglucosamine mutase (EC 5.4.2.10)	418	189	140	233	161	248	160	307	166	163	280	194	259	164	226	317	4	58	15	49	95	64	285	252	201	311	368	231	237	199	156	230	246	15	201	199	577	132	118
fig|167546.4.peg.299	P9301_03031		Nucleoside 5-triphosphatase RdgB (dHAPTP, dITP, XTP-specific) (EC 3.6.1.66)	7360	2705	3360	2760	1719	2282	1486	3144	1735	2247	3051	3107	2285	1794	2103	1926	93	347	697	544	640	849	2527	3790	2869	1148	1015	759	4410	3546	3518	3667	750	293	717	548	1523	755	581
fig|167546.4.peg.300	P9301_03041		Lignostilbene-alpha, beta-dioxygenase	1820	797	783	925	7843	11141	7943	15183	9870	11570	16387	548	595	444	536	8091	2087	1742	3840	1267	1575	1932	620	784	646	3669	4022	2374	890	605	714	814	4001	2114	4407	3384	11225	4604	4120
fig|167546.4.peg.301	P9301_03051	hisB	Imidazoleglycerol-phosphate dehydratase (EC 4.2.1.19)	9889	3932	4550	4225	2239	2883	1955	3072	1748	2197	2798	4312	3604	2841	3140	4090	217	632	1225	1297	1406	1926	3014	4166	3412	3692	3437	2593	3542	2705	2717	2948	3445	1534	3644	2980	5953	2642	2191
fig|167546.4.peg.302	P9301_03061	fabI	Enoyl-[acyl-carrier-protein] reductase [NADH] (EC 1.3.1.9)	31202	13962	15146	14775	6641	9657	7556	12140	7082	8819	12062	9899	9581	8165	9376	14258	6432	2575	8583	5453	4921	7317	7016	10396	8216	10478	11451	8517	7538	5420	5744	6198	9436	9030	11364	8654	17320	8281	7222
fig|167546.4.peg.303	P9301_03071		Alkyl hydroperoxide reductase and/or thiol-specific antioxidant family (AhpC/TSA) protein	198	64	64	68	129	146	108	204	75	106	178	97	69	61	83	229	3	47	16	39	74	72	130	133	98	248	235	178	122	85	95	111	157	5	169	154	349	95	75
fig|167546.4.peg.304	P9301_03081	degT	Aminotransferase, DegT/DnrJ/EryC1/StrS family	3114	1336	1307	1227	823	1136	806	1327	975	1142	1355	962	847	955	760	1106	192	195	523	643	775	902	718	1057	848	1042	1036	759	838	638	700	664	695	309	600	491	1475	667	605
fig|167546.4.peg.305	P9301_03091	phrB	Deoxyribodipyrimidine photolyase (EC 4.1.99.3)	257	125	110	147	374	623	428	727	527	595	841	110	140	127	147	641	342	152	339	171	243	232	139	165	159	462	653	400	188	119	112	168	627	424	714	553	1360	485	464
fig|167546.4.peg.306	P9301_03101		ADP-ribose pyrophosphatase (EC 3.6.1.13)	353	152	143	163	586	921	686	1239	687	923	1393	146	146	114	135	985	408	173	591	206	295	347	151	158	147	542	573	405	211	111	134	160	629	394	737	454	1246	560	398
fig|167546.4.peg.307	P9301_03111	folK	hypothetical protein	298	131	102	115	250	298	219	398	258	330	509	147	123	72	105	256	18	43	110	56	74	90	96	133	84	156	165	91	127	94	77	125	178	45	169	135	398	149	124
fig|167546.4.peg.308	P9301_03121	chlD	Protoporphyrin IX Mg-chelatase subunit D (EC 6.6.1.1)	11393	5349	5529	5506	4784	7107	5244	8845	5489	6936	9054	4065	4401	3771	4129	8264	4860	1564	5270	3168	3579	4685	3100	4685	3614	9738	10572	7682	2831	2159	2157	2209	9186	7343	9410	7478	15900	6768	6135
fig|167546.4.peg.309	P9301_03131		hypothetical protein	8470	3142	3121	3206	1649	1936	1318	2893	1159	1459	2287	6251	4492	3268	3813	1823	35	269	244	352	496	610	3447	4439	3149	1820	1507	1127	4099	2789	2961	3801	864	151	882	750	1685	657	455
fig|167546.4.peg.310	P9301_03141		Phospholipid ABC transporter ATP-binding protein MlaF	4230	1684	2045	1908	570	772	575	1354	635	798	1013	2583	2115	1938	2066	555	318	120	420	223	252	373	1951	2739	1991	545	508	388	2681	1826	1806	2191	301	255	283	259	583	248	193
fig|167546.4.peg.311	P9301_03151		FIG002813: LPPG:FO 2-phospho-L-lactate transferase like, CofD-like	6296	3058	2943	3320	888	1386	1037	1803	1115	1272	1821	1633	2209	1850	1984	1219	188	284	474	510	585	749	1646	2159	1600	976	1153	816	2525	1799	1880	2147	684	371	864	633	1834	606	606
fig|167546.4.peg.312	P9301_03161	ndhJ	NAD(P)H-plastoquinone oxidoreductase subunit J, NdhJ	5218	2158	2283	2309	2122	2837	1916	3806	2160	2530	3294	2934	2421	1988	2196	2740	75	461	801	525	614	902	2264	3144	2254	1923	1639	1030	2531	1835	1891	2189	1462	371	1553	1290	4288	1764	1573
fig|167546.4.peg.313	P9301_03171	ndhK	NAD(P)H-plastoquinone oxidoreductase subunit K, NdhK	18885	7813	8202	8079	7725	10400	7394	12709	9692	11414	15825	8444	7935	6679	7472	10019	6279	1842	6679	2014	2493	3468	6409	8812	6930	5935	6080	3820	7778	5320	5592	6608	4459	3920	4485	3674	13047	6156	5073
fig|167546.4.peg.314	P9301_03181	ndhC	NAD(P)H-plastoquinone oxidoreductase chain 3, NdhC	7628	3143	3098	3181	3280	4051	3324	4989	3104	3702	5167	2665	2534	2317	2255	3215	1056	617	1475	737	1055	1204	2020	2697	2230	1877	1845	1275	2144	1646	1763	1783	1460	833	1644	1185	3268	1607	1436
fig|167546.4.peg.315	P9301_03191	rub	Rubredoxin	2612	975	1411	976	4606	5757	4051	7566	4807	5918	8184	1585	984	840	914	4649	52	865	462	899	1165	1451	659	1092	692	2377	1844	1399	808	589	636	680	2232	82	1731	1384	4395	1705	1566
fig|167546.4.peg.316	P9301_03201		Photosystem II stability/assembly factor HCF136/Ycf48	11768	6055	6314	6553	13615	22292	16561	28303	17797	21807	28823	4787	6067	4423	5797	16761	6892	4355	12081	3732	4719	5481	4677	6458	4469	9723	12573	8139	4770	3251	3459	4235	8627	6311	9557	7414	23863	7886	8925
fig|167546.4.peg.317	P9301_03211	psbE	Cytochrome b559 alpha chain (PsbE)	72255	29552	35214	27727	20632	31513	21801	33548	20123	26506	35075	19783	16269	15604	17275	52005	38069	9051	49246	24713	24360	38104	11576	18401	14000	63305	56818	46444	7345	5268	5115	5890	47879	53835	43044	35762	94253	39885	33869
fig|167546.4.peg.318	P9301_03221	psbF	Cytochrome b559 beta chain (PsbF)	3655	1439	1635	1969	1047	1540	918	1576	837	954	1418	815	880	857	1026	2500	1873	495	1313	1267	1409	1754	770	975	550	2950	3194	2391	416	290	251	416	2268	1656	1997	2130	4917	1893	1655
fig|167546.4.peg.319	P9301_03231	psbL	Photosystem II protein PsbL	8178	2923	3889	2890	1877	3028	1862	2632	2025	2264	2741	2335	1758	2141	1685	4717	90	846	1513	3178	3526	4686	1112	2221	1676	6467	6013	5145	925	833	771	692	5914	903	3567	3501	10068	4619	4294
fig|167546.4.peg.320	P9301_03241	psbJ	Photosystem II protein PsbJ	35519	14343	17975	12830	8640	12059	8056	11609	6928	8645	10625	10016	8336	8716	7817	19924	13955	3309	13829	12970	13327	18458	5230	9673	7543	27853	23966	20713	3817	3583	3535	3160	22752	13125	16610	14986	38940	21458	19070
fig|167546.4.peg.321	P9301_03251		5'-methylthioadenosine phosphorylase (EC 2.4.2.28)	6382	2766	2859	2794	1568	2179	1504	2817	1828	2193	2896	2969	2819	2439	2638	1259	732	228	770	355	513	585	2004	2666	2201	779	772	539	3098	2271	2387	2629	766	588	730	541	1949	778	743
fig|167546.4.peg.322	P9301_03261		NADH dehydrogenase-like protein / Selenide,water dikinase (EC 2.7.9.3)	3391	1105	926	1312	1138	1180	849	1457	709	733	1297	1702	1196	832	1040	1095	110	174	187	150	271	254	1560	1355	1100	688	633	405	1566	1033	967	1480	384	104	390	324	826	296	266
fig|167546.4.peg.323	P9301_03271		CCA tRNA nucleotidyltransferase (EC 2.7.7.72)	1405	515	502	621	317	364	272	575	289	356	538	665	561	400	452	360	41	61	106	61	122	159	391	415	275	254	275	172	395	236	263	387	208	72	247	164	470	166	161
fig|167546.4.peg.324	P9301_03281	uvrD	ATP-dependent DNA helicase UvrD/PcrA (EC 3.6.4.12)	8603	3659	3876	3803	2202	3096	2127	3740	2470	2838	3710	3624	3137	2989	2776	2253	305	456	1013	574	726	888	1646	2365	1697	1771	1807	1219	1578	1236	1238	1426	1541	557	1334	1101	3263	1343	1171
fig|167546.4.peg.325	P9301_03291		hypothetical protein	48	13	24	24	16	13	1	26	17	9	12	81	11	11	19	18	7	3	8	2	3	6	24	5	1	4	6	2	8	4	3	17	6	1	2	3	7	5	5
fig|167546.4.peg.326	P9301_03301	cpeB	hypothetical protein	13571	4984	5127	5334	1539	1921	1601	2467	931	1081	1950	4434	3199	2771	3014	5740	80	802	206	1855	2635	2728	2276	2593	2074	8239	7265	5798	1465	935	1000	1143	5031	119	5661	3784	5667	2130	1864
fig|167546.4.peg.327	P9301_03311	cpeS	hypothetical protein	831	225	198	456	122	129	101	251	38	45	134	509	327	124	288	380	9	57	9	58	179	101	292	165	106	593	549	350	108	61	32	140	259	10	420	318	565	89	67
fig|167546.4.peg.328	P9301_03321		hypothetical protein	4218	1502	2159	1223	697	998	637	925	584	552	663	1400	960	1347	857	2251	10	293	702	2475	2613	3652	686	1306	1202	4376	3329	2943	407	576	493	327	2515	307	1498	1196	2653	2021	1575
fig|167546.4.peg.329	P9301_03331		hypothetical protein	1588	653	678	658	709	863	651	1155	687	805	1021	920	757	628	645	992	107	156	393	212	246	334	632	890	788	678	662	454	561	421	464	500	380	266	412	290	884	430	382
fig|167546.4.peg.330	P9301_03341		hypothetical protein	1347	534	524	495	346	463	320	523	315	339	461	589	476	489	358	373	15	75	66	94	147	153	343	482	455	292	249	189	498	461	463	432	326	38	237	213	622	232	210
fig|167546.4.peg.331	P9301_03351	xylB	hypothetical protein	738	321	294	350	313	415	292	517	336	378	537	476	533	425	513	497	145	78	212	154	254	277	678	885	620	773	824	526	1147	774	805	999	822	473	858	746	1843	685	634
fig|167546.4.peg.332	P9301_03361	metK	S-adenosylmethionine synthetase (EC 2.5.1.6)	4488	2028	2115	2131	2368	3647	2621	4002	2487	2912	3658	2107	2471	2134	2266	4662	1348	892	2265	1814	2068	2665	2767	3899	3177	6175	6667	4933	3443	2599	2679	2793	5758	3269	5836	4461	9775	4257	3967
fig|167546.4.peg.333	P9301_03371	rps1a	SSU ribosomal protein S1p	44915	20518	22664	20788	25174	37067	27033	45679	31430	38297	48239	13625	14544	11699	13679	29175	9305	5970	18683	8186	9887	13157	15509	23216	18108	20317	21833	15523	13926	10620	10710	11127	14425	10216	14755	11451	35017	15703	14325
fig|167546.4.peg.334	P9301_03381	nrdR	Ribonucleotide reductase transcriptional regulator NrdR	9878	3878	4235	3772	2450	3071	2230	3281	1783	2246	3145	4783	3598	3348	3158	3932	374	637	1267	1575	2255	2590	3381	4948	3812	5100	4268	3013	4319	3460	3512	3536	3112	1240	2762	2189	6250	2525	2292
fig|167546.4.peg.335	P9301_03391	psbT	Photosystem II protein PsbT	907	314	341	292	263	285	196	287	135	146	239	317	162	193	186	564	3	81	25	303	586	460	118	200	119	1072	757	744	109	67	70	80	711	9	486	453	1287	363	335
fig|167546.4.peg.336	P9301_03401	psbB	Photosystem II CP47 protein (PsbB)	318416	162932	153012	153050	81179	142178	113401	114540	67600	91851	119096	67023	91139	81333	88651	306637	284420	70972	259639	253473	265287	335712	45881	72037	52185	520808	620160	451270	36850	26052	26924	27736	458049	462460	468745	390804	858285	380695	385751
fig|167546.4.peg.337	P9301_03411	fdx	hypothetical protein	1677	764	826	903	5179	8406	6289	11554	9238	11311	16551	485	629	514	622	7130	1815	1803	5278	1940	2075	2815	496	652	524	3223	4262	2481	669	416	458	541	3875	2952	4217	3558	10149	4132	3567
fig|167546.4.peg.338	P9301_03421	psbM	Photosystem II protein PsbM	14306	5221	6296	6175	7651	9959	6436	12015	5795	5807	9039	3410	2982	2532	2960	14866	36	2609	321	5196	5923	7028	1864	2429	1887	13123	13221	9315	1281	950	927	1163	9447	21	9141	8283	14575	6168	5585
fig|167546.4.peg.339	P9301_03431	hemK	Peptide chain release factor N(5)-glutamine methyltransferase (EC 2.1.1.297)	7464	2791	2668	3281	2945	3651	2762	4332	1621	1837	3118	2007	1740	1222	1618	4858	428	757	851	743	1390	1246	911	1085	798	3933	3695	2623	827	508	459	758	3016	741	3163	2581	4690	1367	1184
fig|167546.4.peg.340	P9301_03441	sua5	Threonylcarbamoyl-AMP synthase (EC 2.7.7.87)	578	213	211	257	144	200	150	240	140	160	236	293	265	236	236	150	45	32	86	52	52	92	321	360	298	189	164	90	475	323	348	412	161	97	121	107	302	148	154
fig|167546.4.peg.341	P9301_03461	minE	Cell division topological specificity factor MinE	6308	2772	2852	3850	502	709	507	1038	573	751	1160	3197	3479	2853	3172	376	28	66	134	183	243	304	1705	1910	1487	313	334	242	1467	998	984	1408	124	62	164	133	478	169	150
fig|167546.4.peg.342	P9301_03471	minD	Septum site-determining protein MinD	20763	9233	10541	8718	1919	2517	1894	3024	2079	2488	3435	11079	9065	10173	8732	986	547	187	752	720	929	1165	3899	6276	4555	1060	899	854	4394	3345	3636	3710	497	323	466	321	1464	800	703
fig|167546.4.peg.343	P9301_03481	minC	hypothetical protein	400	185	209	219	107	160	106	225	140	176	211	237	243	181	217	164	41	29	94	82	88	136	222	248	235	179	163	96	226	158	146	198	112	54	94	72	237	89	78
fig|167546.4.peg.344	P9301_03491		dNTP triphosphohydrolase, broad substrate specificity	2850	1051	903	1215	540	565	437	866	334	387	733	1873	1415	974	1213	828	14	132	29	215	348	357	1517	1575	1142	802	713	454	1752	1169	1013	1522	506	13	543	416	989	268	240
fig|167546.4.peg.345	P9301_03501		hypothetical protein	27307	15428	15226	17324	2486	4155	3252	4731	2810	3809	4889	11990	19172	14272	18692	2094	1386	555	1859	830	971	1229	11892	16804	11178	1806	2453	1591	20246	12781	13463	16387	1493	1512	1968	1425	3817	1306	1212
fig|167546.4.peg.346	P9301_03511	petB	Cytochrome b6-f complex subunit, cytochrome b6	100058	53624	52663	56603	33006	53813	42677	68793	44026	56410	80852	29912	38351	32527	35950	54445	17241	13246	30163	20727	22543	27991	21167	29513	22597	57285	73129	48839	21622	13947	14770	17015	56127	32209	65088	50693	83544	34505	31823
fig|167546.4.peg.348	P9301_03521	petD	Cytochrome b6-f complex subunit IV (PetD)	60275	26613	27883	26112	12709	17968	13724	25426	12998	16821	25067	23424	20302	16626	20361	21032	9663	3893	10998	7368	7761	10944	14938	20793	15660	25297	24592	18388	18462	12029	13166	15112	19945	12352	22095	16828	34633	14017	11460
fig|167546.4.peg.349	P9301_03531		putative neutral invertase-like protein	30247	13057	13969	12630	3711	5307	3873	6463	4230	5320	6581	9753	9000	7924	8079	3360	1302	635	2207	950	1198	1558	6844	9787	7838	1964	1855	1336	9591	7572	7277	8201	1244	993	1180	983	3202	1491	1380
fig|167546.4.peg.350	P9301_03551	mutM	Formamidopyrimidine-DNA glycosylase (EC 3.2.2.23)	10471	4837	5198	6517	703	995	714	1541	566	685	1100	2988	3395	2833	3123	1775	72	383	91	1310	1583	1988	1235	1737	1133	2659	3070	1874	1091	666	663	953	1662	143	2067	1766	3285	938	905
fig|167546.4.peg.351	P9301_03561	psaE	Photosystem I subunit IV (PsaE)	28543	14092	16740	18344	2435	4193	2817	5659	2341	2746	4565	5797	7529	6891	8338	6813	2716	1602	4588	5938	6061	8210	3725	5315	3360	9539	12404	9326	3047	2093	1933	2811	6028	5031	6902	5721	9247	3412	3052
fig|167546.4.peg.352	P9301_03571		hypothetical protein	476	160	160	224	35	34	17	55	18	13	34	338	221	125	240	28	2	4	2	10	12	10	203	169	106	18	15	17	270	145	162	342	21	2	27	14	29	11	9
fig|167546.4.peg.353	P9301_03581		Aldehyde dehydrogenase (EC 1.2.1.3)	1507	500	546	661	395	486	366	659	269	394	749	678	530	406	498	641	8	112	32	157	247	240	601	647	498	650	571	448	815	527	514	746	395	39	405	312	880	303	238
fig|167546.4.peg.354	P9301_03591		Acetyltransferase, GNAT family	2561	1101	1042	1079	786	1150	793	1370	1039	1306	1533	1011	936	938	857	726	275	156	394	176	255	301	610	762	658	476	525	306	694	580	556	665	508	330	470	401	1336	576	503
fig|167546.4.peg.355	P9301_03601		hypothetical protein	1187	451	457	448	397	466	322	572	415	415	558	331	273	253	271	237	14	34	93	65	104	93	149	190	149	150	131	78	166	139	121	181	128	73	134	102	368	154	141
fig|167546.4.peg.356	P9301_03621		hypothetical protein	16891	6050	6210	8333	2046	2589	1931	4461	2993	3631	4918	10547	9101	6583	8107	3445	1491	535	1447	1702	2004	2232	4308	5105	3913	2464	2487	1955	4706	2577	2734	3435	1342	842	1461	892	4626	1820	1562
fig|167546.4.peg.358	P9301_03631		hypothetical protein	159	40	37	46	54	57	34	54	43	34	40	69	44	51	34	62	7	10	2	5	23	17	44	53	51	26	25	23	41	48	30	38	21	3	18	10	37	14	11
fig|167546.4.peg.359	P9301_03641		hypothetical protein	7503	2963	3031	3084	1063	1243	941	1728	955	1156	1740	713	628	458	566	661	21	88	69	200	449	404	892	1000	778	224	222	116	1648	1108	1264	1628	198	24	218	152	737	274	188
fig|167546.4.peg.360	P9301_03651		hypothetical protein	13489	4425	4695	5620	1750	1988	1308	2468	883	966	1890	8950	6777	5636	6342	200	1	33	9	21	36	32	3448	3932	2642	61	51	45	4798	3238	3126	4562	18	2	27	32	65	13	11
fig|167546.4.peg.361	P9301_03661		hypothetical protein	1357	559	709	664	152	225	133	327	159	201	344	612	403	457	441	118	64	22	92	35	52	85	258	372	232	101	91	40	286	226	231	288	39	49	44	39	102	46	35
fig|167546.4.peg.362	P9301_03671		hypothetical protein	1474	402	374	493	278	184	202	342	176	180	438	1116	632	381	574	29	2	4	0	0	5	1	312	217	176	12	7	5	777	449	382	899	11	1	10	6	5	3	0
fig|167546.4.peg.363	P9301_03681		hypothetical protein	22802	9586	10185	10587	7030	9523	6752	12923	6961	8387	11259	9139	8931	7562	8513	6928	1743	1235	4097	1360	1783	2581	7539	9952	7885	4321	4671	3094	10634	8260	8107	9460	3855	2210	4028	3332	8209	3826	3270
fig|167546.4.peg.364	P9301_03701		Phytoene dehydrogenase and related proteins	3211	1369	1313	1356	3406	4270	2831	5095	4350	4844	6401	1090	847	747	730	1545	595	309	761	270	389	404	642	847	709	595	553	421	795	642	652	766	651	326	526	408	2603	1042	979
fig|167546.4.peg.365	P9301_03721		hypothetical protein	214	129	109	125	87	207	151	186	185	210	239	84	147	111	154	85	20	35	42	59	79	62	68	114	53	80	139	92	124	96	108	123	102	37	101	76	216	64	77
fig|167546.4.peg.366	P9301_03731		hypothetical protein	1477	556	602	676	633	898	625	1266	597	792	1002	676	629	450	584	1177	267	214	597	256	365	467	772	888	682	1073	1034	714	672	405	414	537	783	593	978	682	1767	755	631
fig|167546.4.peg.368	P9301_03751		hypothetical protein	1112	415	363	396	63	81	68	104	45	60	131	621	403	336	379	93	1	11	10	14	24	25	303	423	299	78	75	53	474	315	325	433	86	1	63	38	93	42	36
fig|167546.4.peg.369	P9301_03761		hypothetical protein	5558	2309	2420	2629	345	464	338	730	292	376	654	2021	1701	1354	1794	328	7	64	29	106	153	182	1301	1464	1149	276	240	160	1793	1088	1092	1520	189	0	194	156	327	107	103
fig|167546.4.peg.370	P9301_03781		hypothetical protein	514	222	225	192	51	78	61	90	58	66	70	164	155	189	119	80	14	19	42	54	63	89	58	110	84	116	81	79	74	64	67	58	72	42	80	53	139	78	55
fig|167546.4.peg.371	P9301_03791		hypothetical protein	8	2	1	1	1	0	2	4	1	0	2	6	1	1	3	3	0	0	0	0	0	0	3	2	0	0	2	0	0	0	0	2	0	0	1	1	0	0	0
fig|167546.4.peg.372	P9301_03801		Alkyl hydroperoxide reductase subunit C-like protein	1328	631	720	696	855	1322	951	1612	783	941	1373	380	511	415	493	1316	36	275	222	229	316	416	280	357	242	906	1040	721	165	130	138	138	775	55	747	573	1289	424	412
fig|167546.4.peg.373	P9301_03811		hypothetical protein	1245	575	606	759	473	884	631	918	624	763	1034	344	621	537	608	1115	326	283	778	711	746	954	451	631	544	1209	1948	1244	541	342	341	392	1130	1050	1278	1032	1816	655	621
fig|167546.4.peg.374	P9301_03821		hypothetical protein	115	39	55	37	697	894	642	1002	540	613	854	38	24	26	34	800	11	113	83	89	176	174	29	42	32	513	410	245	62	40	40	48	690	53	500	450	1440	492	447
fig|167546.4.peg.375	P9301_03831		hypothetical protein	2404	742	963	716	515	675	436	700	378	461	731	384	268	299	228	171	1	33	5	68	97	90	673	1134	760	339	277	230	2709	2641	2575	2405	1554	7	1177	949	1819	586	480
fig|167546.4.peg.376	P9301_03841		Peptidyl-tRNA hydrolase ArfB (EC 3.1.1.29)	220	73	67	100	71	71	63	113	58	67	115	156	110	97	102	69	0	10	12	16	21	19	171	174	138	58	53	25	228	141	164	192	55	5	33	32	67	30	21
fig|167546.4.peg.377	P9301_03851		hypothetical protein	181	65	29	71	116	134	108	180	50	78	184	81	109	55	91	170	2	30	2	10	64	35	103	88	62	187	198	127	115	45	53	101	92	1	113	72	192	25	27
fig|167546.4.peg.378	P9301_03871		Metal-dependent membrane protease, abortive infection protein	836	282	192	386	208	237	167	339	91	100	262	539	356	205	345	331	6	46	9	29	49	43	321	236	133	270	283	167	270	113	115	281	187	8	270	205	322	57	59
fig|167546.4.peg.379	P9301_03881		hypothetical protein	88	28	16	39	29	35	12	40	9	22	40	28	47	18	24	42	5	9	5	9	9	8	38	22	17	42	40	34	31	9	13	37	35	3	47	33	56	5	13
fig|167546.4.peg.380	P9301_03901		Proline iminopeptidase (EC 3.4.11.5)	4805	1835	1627	2589	981	1319	975	1913	712	839	1497	3112	3616	1863	3368	555	36	120	91	87	113	124	2254	1817	1503	439	627	413	2733	1307	1370	2433	355	91	470	365	1109	322	255
fig|167546.4.peg.381	P9301_03921		Cryptochrome	456	178	135	223	914	1145	766	1539	785	915	1572	238	211	190	203	948	82	148	181	134	200	207	205	228	160	496	507	313	205	118	141	158	449	78	436	325	951	279	231
fig|167546.4.peg.382	P9301_03931		hypothetical protein	599	224	243	334	129	158	138	250	140	156	242	370	331	260	339	132	4	24	19	21	39	30	355	401	318	61	84	49	521	265	301	415	54	1	68	43	125	29	23
fig|167546.4.peg.383	P9301_03941	thiD	hypothetical protein	433	204	189	233	100	176	129	181	169	213	253	226	320	258	277	101	18	28	50	48	65	49	230	289	171	108	113	95	357	226	241	309	91	41	96	58	219	73	69
fig|167546.4.peg.384	P9301_03961		hypothetical protein	257	64	50	80	70	78	52	94	43	45	94	549	198	140	185	55	1	5	3	19	60	29	229	228	95	63	45	39	237	134	110	238	24	1	20	18	49	12	8
fig|167546.4.peg.385	P9301_03971		FIG018171: hypothetical protein of Cupin superfamily	393	167	197	246	75	114	104	169	84	91	165	544	644	416	617	62	15	8	35	18	24	20	464	510	337	62	71	55	516	373	287	509	27	31	46	35	100	42	45
fig|167546.4.peg.386	P9301_03981		hypothetical protein	2772	1060	1157	1125	473	642	522	783	471	511	783	843	803	700	673	358	10	62	20	72	126	126	417	577	414	159	176	119	411	317	316	355	154	7	123	103	339	142	130
fig|167546.4.peg.387	P9301_04001		hypothetical protein	1291	541	728	561	232	379	283	512	364	463	623	948	885	752	853	208	163	41	164	57	77	128	1265	1961	1467	110	155	72	2975	2034	2292	2363	99	80	115	95	262	139	117
fig|167546.4.peg.388	P9301_04011		hypothetical protein	392	204	220	197	88	165	122	175	139	149	199	245	311	324	288	81	76	14	66	49	60	61	342	468	344	56	55	32	662	471	483	563	41	32	33	36	104	51	42
fig|167546.4.peg.389	P9301_04021		hypothetical protein	3413	1532	1835	1373	713	1011	714	1142	748	874	1178	1691	1515	1562	1421	447	7	67	112	362	512	578	895	1248	1024	383	380	301	1464	1283	1361	1256	171	23	145	99	406	188	192
fig|167546.4.peg.390	P9301_04031		hypothetical protein	519	256	258	303	106	140	116	211	84	101	194	204	233	176	243	376	31	68	146	508	595	700	108	135	114	806	892	680	105	52	36	74	125	30	128	94	209	85	72
fig|167546.4.peg.391	P9301_04041		hypothetical protein	684	266	295	284	158	167	145	303	148	199	327	98	68	55	53	68	0	18	14	15	19	24	65	70	53	57	47	36	87	46	71	67	115	11	161	125	220	61	44
fig|167546.4.peg.392	P9301_04051		hypothetical protein	1238	497	500	639	267	416	285	495	407	468	573	176	184	175	184	195	7	29	91	32	57	60	147	157	131	118	123	68	175	147	129	151	242	75	244	206	413	145	159
fig|167546.4.peg.393	P9301_04061		hypothetical protein	2037	894	924	965	605	806	613	1002	687	735	918	548	598	523	526	735	264	153	466	155	199	282	492	627	518	572	599	392	325	287	243	290	232	172	302	223	470	235	185
fig|167546.4.peg.394	P9301_04071	aroQ	3-dehydroquinate dehydratase II (EC 4.2.1.10)	848	240	296	337	81	78	71	93	36	55	125	681	389	289	346	46	1	10	2	3	9	9	409	422	297	25	18	14	496	306	305	471	23	1	15	12	22	5	5
fig|167546.4.peg.395	P9301_04081	miaE	tRNA-(ms[2]io[6]A)-hydroxylase	1397	589	623	686	137	241	134	319	168	216	283	870	906	769	794	64	19	10	63	24	19	47	962	1311	939	72	54	43	1101	923	907	1170	59	35	37	42	150	53	51
fig|167546.4.peg.396	P9301_04091	cobI/cbiL	hypothetical protein	584	253	206	237	91	102	79	133	92	103	130	424	348	273	325	85	3	12	17	23	31	37	368	544	380	55	50	28	475	327	343	454	43	19	50	35	102	34	31
fig|167546.4.peg.397	P9301_04101		hypothetical protein	550	250	216	239	124	147	92	186	85	111	154	408	323	254	283	102	1	16	27	54	77	96	307	394	309	133	109	94	393	258	284	376	72	28	56	50	164	62	60
fig|167546.4.peg.398	P9301_04111	engA	GTP-binding protein EngA	17326	9760	9176	10211	2439	4441	3279	5005	3360	4155	5334	4720	7769	6897	7388	1883	537	511	1322	718	1005	1169	3967	6062	4371	1470	2040	1358	7609	6180	5797	6721	1021	667	983	846	2042	667	643
fig|167546.4.peg.399	P9301_04121	cbiQ	Transmembrane component of energizing module of ECF transporters in Cyanobacteria	8563	3411	3412	3330	1014	1375	1032	1683	850	1079	1510	2331	1963	1726	1763	1744	31	257	356	506	465	805	1366	1859	1537	1492	1433	1030	1958	1401	1395	1601	637	118	630	483	1049	499	459
fig|167546.4.peg.400	P9301_04131		hypothetical protein	5087	2040	2049	2232	369	550	431	655	282	328	478	2231	2017	2227	1903	563	3	102	26	244	315	350	1418	1715	1386	645	646	471	1371	1185	1002	1290	346	2	345	262	427	151	119
fig|167546.4.peg.401	P9301_04141		Pyridoxal phosphate-containing protein YggS	1744	715	719	694	271	440	298	438	256	276	415	838	761	716	667	267	56	46	83	78	117	124	487	589	443	280	308	227	446	388	369	475	204	52	190	158	400	189	165
fig|167546.4.peg.402	P9301_04151		SepF, FtsZ-interacting protein related to cell division	75999	32577	38761	32997	8632	12232	8699	16083	7754	9877	13914	57880	52417	49838	49075	1307	222	274	747	552	599	812	29017	46048	33615	812	720	539	44053	34725	35539	37577	319	227	345	281	827	402	320
fig|167546.4.peg.403	P9301_04161	proC	hypothetical protein	2539	996	900	1216	197	299	216	325	118	174	232	2233	2308	1565	1926	83	1	15	12	22	49	30	1251	1324	895	71	63	56	1002	725	695	1133	46	5	45	41	88	37	22
fig|167546.4.peg.404	P9301_04171		Glycosyltransferase	1182	520	484	500	667	940	688	1225	802	943	1265	596	532	448	506	905	150	170	425	163	221	286	504	641	512	564	516	416	463	324	334	414	253	155	262	183	630	229	241
fig|167546.4.peg.405	P9301_04181	recO	DNA recombination and repair protein RecO	1183	481	479	550	298	377	270	527	308	364	491	581	489	380	485	320	145	56	169	80	136	162	519	676	513	242	249	145	562	418	364	496	215	122	214	173	459	176	159
fig|167546.4.peg.406	P9301_04191	deoC	hypothetical protein	1618	612	478	713	53	71	38	82	30	38	72	547	512	302	415	46	2	14	7	16	17	21	374	428	258	54	72	26	580	316	318	574	37	20	64	42	115	26	28
fig|167546.4.peg.407	P9301_04201	lrtA	Ribosome hibernation promoting factor Hpf	22393	8052	9288	10081	629	932	647	1288	678	737	1208	5033	4508	4027	4225	547	28	94	171	222	205	337	3850	4246	3437	426	502	306	4451	2862	2894	3731	310	82	380	308	463	215	143
fig|167546.4.peg.408	P9301_04211	lipB	hypothetical protein	227	85	65	112	51	76	68	68	26	35	62	147	205	102	164	59	4	17	5	8	22	21	119	113	77	52	62	46	134	71	71	168	39	4	52	21	56	10	10
fig|167546.4.peg.409	P9301_04221	fadD	Long-chain-fatty-acid--CoA ligase (EC 6.2.1.3)	3631	1756	1807	2212	420	627	563	882	450	507	729	1405	2029	1592	1892	1286	199	288	524	1337	1511	1620	1334	1617	1271	2509	3355	2706	1567	1013	1135	1307	1178	910	1528	1128	2767	841	919
fig|167546.4.peg.410	P9301_04231		hypothetical protein	30136	12999	14666	14864	2207	2890	2115	3891	2346	2645	3764	8176	7609	7117	7252	1711	700	341	1199	634	712	957	4325	6021	4378	1244	1325	934	4702	3240	3478	4013	715	506	866	680	1638	834	715
fig|167546.4.peg.411	P9301_04241	pdhC	Dihydrolipoamide acetyltransferase component of pyruvate dehydrogenase complex (EC 2.3.1.12)	51539	22154	23997	22932	7840	10910	7998	13052	9998	12480	15444	17046	17465	15022	15844	9886	4448	1741	5573	2953	3225	4371	15467	21688	18451	7766	8348	5802	24421	18691	19230	20072	7018	5037	7173	5888	16456	8166	7351
fig|167546.4.peg.412	P9301_04251	queA	S-adenosylmethionine:tRNA ribosyltransferase-isomerase (EC 2.4.99.17)	1993	796	616	1077	336	316	277	469	194	268	457	964	968	549	758	377	28	57	61	57	72	85	834	723	497	297	357	218	768	465	405	834	298	56	350	259	606	164	190
fig|167546.4.peg.413	P9301_04261		Cysteine synthase (EC 2.5.1.47)	62028	31313	33983	36806	15179	23371	18526	28337	21897	29881	42035	45187	58734	48370	59388	8745	9098	2312	8878	2718	2823	3930	79706	114985	77953	5296	6584	4164	193204	126144	132978	156079	9887	11472	12369	9505	21180	8646	7966
fig|167546.4.peg.414	P9301_04271		Cystathionine gamma-synthase (EC 2.5.1.48)	1028	373	362	370	271	344	280	463	270	301	411	417	287	198	240	399	14	56	59	86	132	162	388	407	338	343	300	184	371	288	245	356	277	44	263	219	597	250	205
fig|167546.4.peg.415	P9301_04281	metB	Cystathionine beta-lyase (EC 4.4.1.8)	7298	3039	3064	3143	1895	2355	1546	2176	1723	1927	2529	2579	2233	1716	1883	2709	302	439	820	636	799	1136	2481	3417	2674	2310	2134	1367	2898	1982	2079	2311	1756	880	1842	1463	4024	1826	1368
fig|167546.4.peg.416	P9301_04291	rpsD	SSU ribosomal protein S4p (S9e) @ SSU ribosomal protein S4p (S9e), zinc-independent	69536	29616	32701	28080	28195	37438	28440	42942	31386	36461	46387	19936	16702	13564	15888	40188	17001	6778	25718	10360	11069	16022	21499	32554	26031	28327	26062	19268	20653	14649	15657	15714	16945	14455	17592	14012	38234	21570	18405
fig|167546.4.peg.417	P9301_04301		Membrane protein insertion efficiency factor YidD	1321	497	497	464	506	745	529	713	555	616	718	658	532	457	413	673	306	116	422	193	314	401	447	582	562	486	484	345	678	531	638	496	419	218	361	271	837	434	374
fig|167546.4.peg.418	P9301_04311		hypothetical protein	414	133	146	197	136	177	105	251	134	120	225	254	177	135	171	175	1	18	2	35	90	62	202	248	153	165	158	109	254	177	169	233	127	2	114	100	350	87	70
fig|167546.4.peg.419	P9301_04321	murE	UDP-N-acetylmuramoyl-dipeptide--2,6-diaminopimelate ligase (EC 6.3.2.13)	970	490	377	517	255	419	294	511	344	355	509	410	483	386	445	339	93	76	184	92	151	184	402	466	413	357	422	258	598	359	402	523	321	214	334	277	791	288	304
fig|167546.4.peg.420	P9301_04331		hypothetical protein	571	251	265	293	534	773	492	1028	655	816	1281	224	196	140	173	810	73	157	250	194	227	258	192	213	204	622	593	426	256	170	170	220	1026	421	1124	844	2433	804	764
fig|167546.4.peg.421	P9301_04341		Cysteine desulfurase (EC 2.8.1.7)	1070	432	433	543	222	328	192	399	218	224	326	599	556	421	513	286	28	53	61	117	164	184	618	805	606	323	304	216	837	599	663	818	296	77	251	226	566	213	198
fig|167546.4.peg.422	P9301_04351		SAM-dependent methyltransferase	3716	1611	1879	1545	985	1427	1005	1734	1093	1311	1848	2705	2481	2204	2319	1009	128	228	328	334	407	511	2120	3095	2575	829	828	618	3359	2603	2822	2704	957	223	723	627	1322	617	539
fig|167546.4.peg.423	P9301_04361		hypothetical protein	379025	166571	205017	165296	26469	38197	26372	43300	38520	44153	54977	232382	232209	233570	219150	28214	19104	5404	19376	17773	20568	23334	207017	361077	277547	44073	50402	33241	307929	253023	247492	223000	53143	42791	50419	42626	176177	94517	81005
fig|167546.4.peg.424	P9301_04371		hypothetical protein	2860	687	413	1191	358	285	238	549	99	108	342	1905	1330	452	1209	1297	42	167	117	121	193	159	1606	807	559	1271	1460	987	1344	436	494	1614	580	354	1167	820	738	202	175
fig|167546.4.peg.425	P9301_04381		NifU-like domain protein	26537	13067	13412	14543	3131	5684	4273	5734	5269	5607	7518	6539	9703	9861	9522	3284	1953	859	2457	1215	1294	1670	5519	7712	6487	1860	2744	1681	10445	8353	8027	8920	2098	1275	2468	1951	4229	1886	1699
fig|167546.4.peg.426	P9301_04391	mqo	Malate:quinone oxidoreductase (EC 1.1.5.4)	2238	798	836	1006	413	506	353	802	439	523	745	1134	1044	756	855	444	49	77	162	126	167	181	1051	1081	895	305	283	244	1810	1101	1175	1586	255	158	308	276	840	341	287
fig|167546.4.peg.427	P9301_04401	lepA	Translation elongation factor LepA	8910	3883	4063	4022	3730	5485	3928	6670	4735	5583	6811	3645	3902	3321	3396	4317	1356	832	2277	1070	1266	1621	3127	4314	3570	3464	3814	2362	4293	3313	3301	3647	4270	1840	4295	3368	9696	4354	4014
fig|167546.4.peg.428	P9301_04411	dppC	ABC transporter, permease protein 2 (cluster 5, nickel/peptides/opines)	1403	535	573	567	331	381	302	456	300	336	478	902	823	716	652	171	33	26	58	39	54	83	642	871	757	137	138	81	834	685	714	743	132	43	81	78	330	125	110
fig|167546.4.peg.429	P9301_04421		tRNA (guanosine(18)-2'-O)-methyltransferase (EC 2.1.1.34)	2636	1183	1217	1404	558	736	602	1034	558	761	1050	1121	1169	932	1074	886	68	171	234	247	315	420	1248	1513	1246	753	850	560	1547	869	997	1200	789	171	826	649	1445	538	493
fig|167546.4.peg.430	P9301_04431		hypothetical protein	756	283	315	348	249	323	228	449	316	362	492	336	325	289	318	412	30	116	162	161	179	235	342	327	277	285	371	224	315	216	222	346	259	107	264	202	423	165	144
fig|167546.4.peg.431	P9301_04441		hypothetical protein	155	69	74	70	662	760	518	877	405	454	759	85	73	64	48	625	49	111	73	62	120	97	54	62	61	272	202	144	81	64	79	70	307	20	237	192	655	193	199
fig|167546.4.peg.432	P9301_04451		hypothetical protein	66	29	32	34	206	299	199	522	249	309	413	19	16	15	21	248	114	46	201	33	48	62	22	25	13	101	113	70	30	10	24	27	119	51	80	94	324	96	92
fig|167546.4.peg.433	P9301_04461		hypothetical protein	8	3	3	3	13	37	12	33	19	19	15	1	0	0	3	29	11	3	17	4	4	12	1	4	4	13	11	6	1	1	1	6	12	7	7	11	46	24	10
fig|167546.4.peg.434	P9301_04471		Photolyase protein family	262	97	89	119	483	581	390	986	437	597	942	136	99	51	92	775	26	135	51	86	143	174	129	135	88	464	458	291	186	73	88	151	386	8	408	313	772	191	172
fig|167546.4.peg.435	P9301_04481		hypothetical protein	1518	498	648	423	1726	2227	1515	2181	1858	2298	2733	676	423	475	385	1518	17	245	71	672	1267	1092	345	577	510	764	569	441	451	407	445	366	281	7	182	148	906	368	260
fig|167546.4.peg.436	P9301_04501	sun	16S rRNA (cytosine(967)-C(5))-methyltransferase (EC 2.1.1.176)	640	226	218	243	253	349	209	442	272	296	425	469	378	291	319	297	30	53	71	75	129	110	392	556	419	300	246	186	540	424	408	476	244	53	220	200	651	200	182
fig|167546.4.peg.437	P9301_04511	mrcB	Multimodular transpeptidase-transglycosylase (EC 2.4.1.129) (EC 3.4.-.-)	1123	455	407	561	260	309	224	489	194	239	417	480	445	270	356	449	95	72	105	113	153	177	277	256	225	415	352	269	170	98	126	169	171	92	232	176	519	163	138
fig|167546.4.peg.438	P9301_04521	chlG	Chlorophyll a synthase ChlG (EC 2.5.1.62)	15748	6385	7403	6370	5572	7153	5292	9906	5545	6730	9468	6147	4890	4244	4698	10738	4185	1785	5129	4330	4971	6481	3638	5600	4255	9765	8420	6880	2971	2205	2150	2477	3452	1948	3496	2746	8431	3932	3226
fig|167546.4.peg.439	P9301_04531		hypothetical protein	4799	1890	1867	2492	2075	2662	1872	3265	1563	1838	3099	1275	1359	1063	1418	4116	41	690	218	951	1363	1448	1202	1167	997	2420	2975	1874	689	419	432	623	979	155	1124	1006	2053	634	555
fig|167546.4.peg.440	P9301_04541	hisF	Imidazole glycerol phosphate synthase cyclase subunit	962	526	529	573	411	810	554	844	574	735	827	376	638	574	591	654	236	161	354	266	379	383	381	616	486	515	851	618	537	450	434	469	527	268	481	398	884	302	384
fig|167546.4.peg.441	P9301_04551	ubiE	hypothetical protein	324	190	174	181	134	199	136	326	151	197	239	152	190	126	167	194	15	42	84	68	95	110	156	208	163	170	217	137	210	129	128	195	137	88	155	134	304	96	100
fig|167546.4.peg.442	P9301_04561		hypothetical protein	3810	1443	1585	1711	280	384	269	482	268	369	577	1220	993	855	892	185	3	35	12	56	64	89	469	550	459	128	140	103	491	283	341	407	84	13	103	86	167	48	46
fig|167546.4.peg.443	P9301_04571	birA	hypothetical protein	1756	762	662	934	566	798	671	1256	698	859	1062	614	725	499	616	744	271	130	274	130	246	251	547	542	461	458	473	304	538	346	341	484	339	253	479	313	1012	311	323
fig|167546.4.peg.444	P9301_04581	salX	ABC-type antimicrobial peptide transport system, ATPase component	3412	1464	1309	1578	1105	1558	1086	1880	1327	1489	1977	1231	1234	966	1108	1365	640	213	781	346	468	591	1324	1527	1198	1138	1305	782	1349	929	983	1293	1030	903	1172	941	2515	1160	958
fig|167546.4.peg.445	P9301_04591	ndhB	NAD(P)H-plastoquinone oxidoreductase chain 2, NdhB	28616	12295	11264	13192	10083	13852	10046	16921	11076	12399	17066	11473	10562	8206	9035	10932	1633	1972	4226	2477	3546	4280	9792	11773	9654	8838	9167	5808	10262	7391	7424	9010	6521	3572	6930	5449	16645	6918	6469
fig|167546.4.peg.446	P9301_04601	topA	DNA topoisomerase I (EC 5.99.1.2)	16506	7386	8125	8118	4618	6377	4572	8525	5622	6674	8566	9056	9703	8253	8855	5674	2265	1162	3744	2335	2612	3330	7638	11349	8563	6714	7208	5142	10262	7622	7824	9158	5015	4134	5712	4368	10951	4832	4323
fig|167546.4.peg.447	P9301_04611		hypothetical protein	65	26	17	13	13	9	9	10	12	9	23	30	12	10	16	15	8	1	7	3	10	9	10	15	7	15	11	12	10	15	8	20	14	9	7	7	29	7	8
fig|167546.4.peg.448	P9301_04621		hypothetical protein	146	74	76	96	28	56	43	54	28	39	43	91	183	169	181	32	1	6	17	20	29	25	92	139	108	48	96	58	222	189	171	207	72	16	64	54	121	28	36
fig|167546.4.peg.449	P9301_04631	cobT	Nicotinate-nucleotide--dimethylbenzimidazole phosphoribosyltransferase (EC 2.4.2.21)	247	133	136	132	126	234	171	278	179	216	271	163	214	175	182	199	89	38	99	84	114	119	193	281	197	215	264	178	284	219	225	263	285	131	243	206	640	236	233
fig|167546.4.peg.450	P9301_04641		hypothetical protein	291	85	77	124	77	84	56	94	40	35	85	298	171	97	139	98	7	24	10	22	37	40	188	228	136	113	82	65	196	112	107	217	90	3	75	53	144	38	30
fig|167546.4.peg.451	P9301_04651		Aldo/keto reductase slr1520, 4Fe-4S-containing	2536	1002	996	998	543	681	484	970	519	610	878	1213	957	762	837	621	19	89	115	181	227	308	757	1040	810	524	437	335	915	626	705	774	312	40	308	233	770	336	312
fig|167546.4.peg.452	P9301_04661	ribE	Riboflavin synthase eubacterial/eukaryotic (EC 2.5.1.9)	1414	474	424	819	309	422	280	557	232	279	489	649	586	428	578	407	63	80	91	101	137	162	569	470	346	272	317	208	444	289	263	443	143	40	192	146	340	123	77
fig|167546.4.peg.453	P9301_04671		AbrB family transciptional regulator	582	241	289	299	120	242	183	335	183	268	355	278	328	263	349	456	130	129	262	239	262	289	294	430	298	921	1245	871	463	260	320	327	847	633	1162	687	962	370	326
fig|167546.4.peg.454	P9301_04681	ctaE	Cytochrome c oxidase polypeptide III (EC 1.9.3.1)	8336	3545	3405	3844	468	611	447	945	486	574	861	3688	2970	2491	2748	410	1	74	95	122	153	210	1848	2297	1634	353	278	198	2285	1522	1480	2035	246	19	244	208	626	227	163
fig|167546.4.peg.455	P9301_04691	cyoB	Cytochrome c oxidase polypeptide I (EC 1.9.3.1)	44713	19937	19722	19579	1730	2439	1664	2877	1669	1999	2580	14568	13132	13148	11667	943	213	190	430	347	489	612	6399	8888	6576	740	704	523	7431	5595	5788	6419	414	233	430	323	1057	552	467
fig|167546.4.peg.456	P9301_04701	cyoA	Cytochrome c oxidase polypeptide II (EC 1.9.3.1)	22525	9112	7468	11666	579	748	501	1077	465	557	1012	6936	6414	4577	5330	371	50	52	117	89	109	145	3229	3225	2062	216	191	133	2468	1501	1394	2239	97	40	94	81	205	79	83
fig|167546.4.peg.457	P9301_04711	ctaA	Heme A synthase, cytochrome oxidase biogenesis protein Cox15-CtaA	11324	3975	3504	4522	360	376	272	543	356	389	712	3474	2439	2007	2022	117	32	14	37	43	51	69	998	972	717	75	71	51	834	599	622	1025	30	10	43	27	106	34	27
fig|167546.4.peg.459	P9301_04721	cyoE	Heme O synthase, protoheme IX farnesyltransferase, COX10-CtaB	8270	4281	3759	4060	216	313	285	350	311	331	458	1885	2216	2460	2019	103	35	26	37	49	75	75	646	981	824	79	70	70	781	615	685	808	34	12	38	43	133	40	57
fig|167546.4.peg.460	P9301_04731	ccmA	Efflux ABC transporter, ATP-binding protein	5066	2165	2257	2483	690	940	685	1252	804	991	1384	2229	2010	1725	1812	833	29	175	194	242	316	385	1269	1739	1298	487	438	326	1573	1104	1166	1360	285	97	312	230	798	296	266
fig|167546.4.peg.461	P9301_04741		Efflux ABC transporter, permease protein	6343	2086	2152	1833	1416	1490	1159	1855	1040	1326	1805	2821	1553	1190	1354	1105	20	169	126	236	383	378	1126	1515	1056	851	595	549	1998	1471	1480	1725	674	38	488	419	1293	500	447
fig|167546.4.peg.462	P9301_04751		hypothetical protein	3029	1036	1043	1440	785	841	568	1261	508	543	1052	2498	1931	1143	1831	472	112	98	92	65	128	103	1614	1714	1058	344	287	160	1550	914	890	1725	184	32	233	192	570	169	138
fig|167546.4.peg.463	P9301_04761	groEL	Heat shock protein 60 kDa family chaperone GroEL	40415	20377	23481	23237	15091	23168	17002	29685	19370	23918	32424	15096	19136	16896	17763	11218	3826	2920	7180	4102	4520	6009	20520	31214	20992	8045	9847	7314	20566	15209	16166	17817	8154	5459	9247	7230	13022	5477	5149
fig|167546.4.peg.464	P9301_04771		hypothetical protein	9459	4078	3356	4479	2770	3773	3010	5606	2621	3285	5611	2688	2371	1964	2144	1702	12	330	115	137	265	288	2000	2100	1678	653	684	412	2029	1321	1379	1774	472	17	541	405	1112	293	287
fig|167546.4.peg.465	P9301_04781		3-oxoacyl-[acyl-carrier protein] reductase (EC 1.1.1.100), FadG	5928	2471	2821	2886	2739	3644	2740	4997	2379	2785	4430	2169	2253	1769	1955	7519	238	1211	1337	2396	2378	3300	1962	2694	2279	6648	7245	5389	1686	1114	1170	1325	4022	825	5027	3563	5600	2511	2053
fig|167546.4.peg.466	P9301_04791	ispD	2-C-methyl-D-erythritol 4-phosphate cytidylyltransferase (EC 2.7.7.60)	859	331	384	313	414	548	406	722	571	678	881	408	349	293	313	769	65	113	283	236	273	355	730	979	805	786	741	526	802	555	628	598	743	353	760	564	1720	913	717
fig|167546.4.peg.467	P9301_04801		hypothetical protein	1627	730	766	841	519	717	500	808	502	584	784	728	861	711	764	629	75	150	173	158	215	236	571	679	525	543	568	408	639	442	383	556	402	149	398	308	873	327	334
fig|167546.4.peg.468	P9301_04811	ubiA	4-hydroxybenzoate polyprenyltransferase (EC 2.5.1.39)	4742	1938	1852	2258	1157	1659	1236	2372	1090	1321	2081	1433	1351	1061	1211	2049	382	360	688	448	548	661	958	1110	881	1750	1773	1402	737	493	503	617	992	490	1287	938	1850	719	654
fig|167546.4.peg.469	P9301_04821	ppx	Exopolyphosphatase (EC 3.6.1.11)	2305	975	1015	1149	518	736	497	945	431	574	845	820	877	680	772	1316	53	192	377	455	580	755	741	948	768	1476	1583	1029	686	476	460	564	931	324	924	852	1472	589	512
fig|167546.4.peg.470	P9301_04831		hypothetical protein	1459	619	747	710	408	564	373	733	386	441	697	1316	1137	1059	1075	181	3	32	36	44	58	82	832	1043	829	109	114	77	1162	1044	968	1113	130	21	112	93	256	95	100
fig|167546.4.peg.471	P9301_04841	cobM	Cobalt-precorrin-4 C(11)-methyltransferase (EC 2.1.1.271)	951	383	445	412	160	248	154	273	172	228	274	469	367	302	330	236	124	58	154	101	172	194	321	467	345	390	327	220	353	306	301	312	277	169	237	219	854	445	380
fig|167546.4.peg.472	P9301_04851	lgt	Prolipoprotein diacylglyceryl transferase	2569	1335	1037	1563	299	462	302	577	149	204	374	788	1286	811	1072	488	45	129	67	176	419	303	541	680	410	900	1104	849	637	388	333	614	940	214	1072	870	2652	582	604
fig|167546.4.peg.473	P9301_04861	petA	Cytochrome b6-f complex subunit, apocytochrome f	46840	23675	24199	22583	5520	8469	6220	10107	3830	4822	6425	13959	15663	14184	14606	14125	10991	2414	10237	7768	8052	11807	9271	13824	10572	23280	26245	19543	10361	7599	7663	8445	18758	18495	18948	16339	34104	15877	13790
fig|167546.4.peg.474	P9301_04871	petC	Cytochrome b6-f complex iron-sulfur subunit PetC1 (Rieske iron sulfur protein EC 1.10.9.1)	16469	11695	11172	11342	1683	4591	3685	4393	2849	4127	4759	4233	9721	9340	9443	4106	4921	1696	4528	4134	4718	5019	3077	5790	3651	8185	15643	12351	6351	4521	4525	4901	12017	10518	11650	9849	17666	5537	6353
fig|167546.4.peg.475	P9301_04881		hypothetical protein	281	119	109	150	337	494	352	665	303	346	539	129	201	128	142	254	10	49	81	28	74	70	115	108	97	124	164	90	107	61	59	108	136	29	139	113	270	62	90
fig|167546.4.peg.476	P9301_04891	tatC	Twin-arginine translocation protein TatC	4114	1270	975	1603	742	829	632	1074	281	366	873	2128	1459	757	1324	1222	25	181	71	194	462	405	921	721	548	1649	1449	1166	764	462	403	791	936	76	1031	819	1879	476	396
fig|167546.4.peg.477	P9301_04901		hypothetical protein	10707	3700	4389	3483	2023	2382	1791	2646	1274	1490	2202	3578	2354	2574	2134	3745	21	513	367	1705	2457	2349	1463	1871	1707	3961	3228	2978	1380	1128	1066	1174	2222	260	1931	1620	3362	1600	1340
fig|167546.4.peg.478	P9301_04911		hypothetical protein	3984	1665	1641	2043	1194	1615	1121	2375	1394	1637	2456	1469	1494	1034	1429	1980	192	330	848	476	570	713	1707	1962	1700	1414	1639	1065	1818	1072	1164	1479	1117	620	1316	981	2514	965	790
fig|167546.4.peg.479	P9301_04921	gmk	Guanylate kinase (EC 2.7.4.8)	1227	528	590	551	355	518	355	727	439	545	684	688	599	509	594	549	52	81	240	234	270	343	632	812	679	529	513	339	958	593	645	778	370	245	434	316	1018	398	383
fig|167546.4.peg.480	P9301_04931	psaJ	Photosystem I subunit IX (PsaJ)	4533	1246	1375	1714	405	469	310	615	130	164	326	2523	1453	893	1493	1435	32	201	72	565	864	804	824	826	463	2081	1762	1441	655	362	355	631	1541	74	1454	1305	2433	691	564
fig|167546.4.peg.481	P9301_04941	psaF	Photosystem I subunit III, plastocyanin (cyt c553) docking protein (PsaF)	172963	74327	84965	90048	16340	25698	19541	37960	15607	19232	30056	48513	58949	52399	59071	64131	44563	11494	45208	43018	41027	62323	28393	35595	29925	80063	102275	71971	25868	16030	17396	21110	60809	75573	75058	61177	132230	68760	53001
fig|167546.4.peg.482	P9301_04951	qri7	N(6)-L-threonylcarbamoyladenine synthase (EC 2.3.1.234)	5364	2303	2715	2732	336	674	492	827	525	729	855	1331	1598	1617	1590	351	197	102	257	251	259	349	685	973	729	308	481	354	1267	1012	922	1101	388	252	335	304	748	259	253
fig|167546.4.peg.483	P9301_04961		hypothetical protein	1911	690	966	844	77	106	83	162	87	107	127	552	365	417	337	70	3	12	25	45	46	92	146	240	153	65	66	39	160	123	107	137	44	12	28	37	81	53	39
fig|167546.4.peg.484	P9301_04971	nhaP	hypothetical protein	3676	2047	1770	1976	434	719	524	809	527	650	820	1840	3053	2568	2801	353	259	84	243	198	226	232	1358	1991	1558	461	645	436	2582	1962	2070	2458	390	365	386	322	861	309	301
fig|167546.4.peg.485	P9301_04981	gltX	Glutamyl-tRNA synthetase (EC 6.1.1.17) @ Glutamyl-tRNA(Gln) synthetase (EC 6.1.1.24)	10843	5029	4739	5884	1854	3077	2290	3577	2103	2449	3101	3136	4058	3180	3707	4546	1871	859	2223	1473	1752	2278	3015	3771	3037	4756	5621	3744	2039	1534	1465	1906	2162	1699	2624	2165	5841	2219	2111
fig|167546.4.peg.486	P9301_04991		hypothetical protein	24603	15339	14546	17127	8633	17101	13423	20316	13136	16047	20954	6038	11302	9616	11498	13836	16988	4140	13069	5522	6394	7436	7284	10644	8592	11392	18004	11520	8593	5580	5761	7204	10702	11950	12616	10099	22353	8046	8046
fig|167546.4.peg.487	P9301_05001	rplS	LSU ribosomal protein L19p	29555	14969	16461	17708	17160	24566	18614	36243	21231	25810	37670	7777	10678	8304	10628	23112	7491	5559	17114	6048	6622	9056	12739	17659	14128	13791	18704	11159	10089	6838	6884	7874	11229	11028	13780	10603	22319	9161	8616
fig|167546.4.peg.488	P9301_05011		hypothetical protein	1092	373	304	424	189	169	151	260	129	141	252	409	327	245	302	225	5	35	44	26	76	60	310	329	237	130	153	90	446	298	284	482	81	14	102	86	152	42	43
fig|167546.4.peg.489	P9301_05021	map	Methionine aminopeptidase (EC 3.4.11.18)	11455	5507	5573	7132	3666	5793	4147	7071	4334	5705	7594	3191	4929	3660	4680	2957	838	865	1268	878	1034	1110	2821	3582	2417	1560	2331	1476	5680	3553	3652	4609	2187	1101	2747	2088	4575	1485	1568
fig|167546.4.peg.490	P9301_05031		hypothetical protein	974	246	215	453	179	235	154	353	113	156	316	548	415	197	389	298	31	57	48	63	91	79	503	248	177	219	306	175	466	187	194	626	101	40	146	107	207	41	44
fig|167546.4.peg.491	P9301_05041	pta	BioD-like N-terminal domain of phosphotransacetylase	3916	2054	2325	2057	722	1234	892	1437	970	1255	1531	2479	3321	3067	3289	738	245	202	475	534	636	731	2241	3662	2552	1164	1412	1119	3947	2846	3036	3264	869	617	953	688	1616	638	673
fig|167546.4.peg.492	P9301_05051		Cyanobacteria-specific protein	9721	4324	4408	3455	1248	1798	1225	2147	1235	1458	1780	5035	3830	4028	3517	652	243	125	450	321	457	555	2903	4987	3753	711	572	500	4158	3568	3783	3538	489	218	359	333	888	473	423
fig|167546.4.peg.493	P9301_05061		UPF0234 protein Yitk	2041	761	737	996	339	360	282	571	213	265	562	1156	905	574	900	455	4	58	15	161	291	301	905	880	590	594	611	430	962	457	522	876	223	2	298	190	403	99	83
fig|167546.4.peg.494	P9301_05071		hypothetical protein	655	224	291	300	565	754	491	910	630	675	848	252	237	239	217	598	87	106	237	188	217	231	215	225	189	256	279	168	236	215	200	204	315	133	221	180	463	279	229
fig|167546.4.peg.495	P9301_05091	hflC	hypothetical protein	72183	32001	37129	30246	16120	21918	17102	28127	21744	26328	36596	26994	22465	21661	22029	13111	5811	2714	9970	4603	4514	6666	14113	21929	16061	11907	11259	8171	20623	15212	16623	16514	10977	8844	11308	8861	21152	10891	9294
fig|167546.4.peg.496	P9301_05101	hemL	Glutamate-1-semialdehyde 2,1-aminomutase (EC 5.4.3.8)	12942	6310	6337	6297	4524	7720	5899	8943	4992	6101	8153	6006	7208	6482	7045	9882	8749	1956	7680	5179	5194	7116	8194	12121	10050	12234	13572	10375	7363	5416	5863	6265	7700	6715	7564	5798	13797	6420	5482
fig|167546.4.peg.497	P9301_05111	xthA	Exodeoxyribonuclease III (EC 3.1.11.2)	4587	1828	2017	2095	828	1126	796	1603	651	715	1067	1998	1692	1265	1508	2357	136	316	268	884	1053	1402	1186	1453	1111	2751	2578	1748	1029	655	664	896	1205	161	1273	1026	2288	881	730
fig|167546.4.peg.498	P9301_05121		hypothetical protein	1446	555	531	477	342	429	261	478	252	265	390	568	360	308	294	352	13	55	51	108	143	165	363	476	346	408	295	227	372	319	269	372	309	5	270	263	601	226	187
fig|167546.4.peg.499	P9301_05131		hypothetical protein	2526	883	751	975	743	810	588	1116	367	464	817	1008	642	408	537	908	17	123	23	100	203	177	607	555	425	590	509	352	527	341	328	512	333	8	350	293	628	203	172
fig|167546.4.peg.500	P9301_05141		hypothetical protein	3933	1730	1712	1823	1052	1500	1032	1893	1074	1212	1614	1382	1434	1165	1236	1507	352	279	556	365	492	590	1233	1703	1374	1562	1524	1029	1553	1047	1052	1228	1288	537	1428	1144	2612	1013	958
fig|167546.4.peg.501	P9301_05151		hypothetical protein	238	82	45	82	58	52	38	81	41	47	111	138	91	41	68	85	14	6	13	13	28	22	86	68	73	68	62	40	79	50	67	107	65	29	73	44	154	54	53
fig|167546.4.peg.502	P9301_05161	thiP	Ferric iron ABC transporter, permease protein	5092	2156	2142	2329	2286	3238	2357	4252	2366	2761	3701	2105	2143	1782	1902	3221	922	583	1374	763	1043	1178	1483	1979	1477	2385	2409	1716	1705	1239	1152	1531	1263	611	1300	1031	3894	1464	1426
fig|167546.4.peg.504	P9301_05171		Metal chaperone, involved in Zn homeostasis	3385	1168	1258	1305	460	484	390	725	308	395	661	1545	1082	812	1006	572	7	68	66	150	223	232	1301	1511	1132	557	486	365	2121	1415	1567	2002	459	35	477	319	835	283	260
fig|167546.4.peg.505	P9301_05181	phhB	hypothetical protein	1569	498	581	517	139	208	112	200	120	149	212	729	476	459	410	200	8	32	6	62	91	101	452	605	525	178	158	130	733	626	586	582	166	1	170	110	244	106	78
fig|167546.4.peg.506	P9301_05191		UPF0047 protein YjbQ	932	384	405	444	273	348	254	528	256	308	470	408	352	293	330	417	5	64	117	149	170	196	366	572	399	335	334	246	488	302	332	399	198	83	218	156	327	115	91
fig|167546.4.peg.507	P9301_05201		Thermostable carboxypeptidase 1 (EC 3.4.17.19)	3665	1612	1582	1702	1381	1867	1385	2651	1603	1850	2519	1446	1314	1127	1345	1820	326	338	815	352	407	554	1233	1552	1254	1290	1386	906	1526	1107	1092	1352	1421	804	1523	1172	3396	1374	1204
fig|167546.4.peg.508	P9301_05211		Inorganic pyrophosphatase (EC 3.6.1.1)	9586	5405	5352	6509	5879	10839	8336	14082	7128	8880	13824	2677	4799	3823	4797	13056	10339	3371	9049	3556	4401	5217	3519	4654	3630	10580	16970	10892	2962	1871	1886	2272	6748	6139	8622	6617	12284	3711	3945
fig|167546.4.peg.509	P9301_05221	hemC	Porphobilinogen deaminase (EC 2.5.1.61)	14003	6255	5919	6329	2849	4069	2929	4730	2114	2784	3932	4505	4709	3573	4540	6311	2669	1147	3772	3013	3154	4730	4402	5801	4575	9861	10561	7734	2814	2074	1979	2438	6235	4889	6872	5371	9803	4708	4008
fig|167546.4.peg.510	P9301_05231		Group 2 RNA polymerase sigma factor @ RNA polymerase sigma factor RpoD	115943	49928	53729	59800	22255	28988	21652	43504	22790	27317	42828	40220	38993	25126	37478	18656	5265	3493	10305	7556	6841	10856	46454	56239	45480	13058	14454	9054	39299	24786	24472	33101	9899	7378	11389	9082	17367	8064	6575
fig|167546.4.peg.511	P9301_05241	priA	Helicase PriA essential for oriC/DnaA-independent DNA replication	2524	1063	976	1107	449	659	449	834	528	594	822	1131	1082	933	992	553	76	89	220	257	351	403	893	1137	924	567	508	368	1339	986	1016	1236	319	151	301	282	749	318	320
fig|167546.4.peg.512	P9301_05251		hypothetical protein	4695	2038	1795	2250	1056	1287	951	1917	803	1003	1533	2242	1926	1410	1662	1200	8	206	96	266	460	489	1778	1938	1571	948	930	583	1840	1217	1151	1673	582	36	617	497	1208	410	349
fig|167546.4.peg.513	P9301_05261	argB	N-acetylglutamate kinase (EC 2.7.2.8)	4000	2135	1792	2804	1096	2039	1496	2565	1031	1427	2096	1779	3282	2077	2953	1327	297	381	493	474	658	655	2459	2600	1734	1232	1874	1319	3120	1785	1754	2818	1050	478	1197	1030	2260	528	627
fig|167546.4.peg.514	P9301_05271		Cyanobacterial protein slr0575	15853	6651	7092	6979	4789	6334	4768	7963	4931	5913	8494	5705	5117	4541	4627	7812	173	1306	1867	2046	2623	3320	3665	4798	4153	6942	6823	4657	3127	2317	2484	2653	4840	731	5204	3792	11078	4590	4024
fig|167546.4.peg.515	P9301_05281		hypothetical protein	1197	422	571	431	328	442	300	537	453	493	657	472	324	370	295	465	17	82	81	209	159	255	427	719	666	418	325	274	978	770	939	687	308	77	245	180	403	264	216
fig|167546.4.peg.516	P9301_05291		hypothetical protein	38442	17266	19725	19096	2744	3609	2633	5445	2595	3212	5444	13270	11465	10768	11319	1392	544	300	684	681	709	1034	4424	6050	4010	1128	1106	787	3970	2494	2881	3341	569	334	579	432	1110	534	435
fig|167546.4.peg.517	P9301_05301	cobK	hypothetical protein	477	129	116	221	139	156	132	214	98	115	212	262	170	86	147	246	5	40	40	62	76	60	231	195	161	217	211	139	243	132	136	251	147	19	198	129	294	101	100
fig|167546.4.peg.518	P9301_05311	cutA	hypothetical protein	267	65	48	73	67	70	38	101	20	36	67	122	92	45	85	86	4	22	5	9	16	29	96	76	49	90	72	64	97	49	36	103	49	5	64	51	96	13	12
fig|167546.4.peg.519	P9301_05321		Fructokinase (EC 2.7.1.4)	1971	890	750	949	454	727	484	776	508	561	774	844	927	691	717	737	82	125	168	259	352	397	942	1149	928	872	1010	653	860	664	679	874	725	261	787	628	2040	753	701
fig|167546.4.peg.520	P9301_05331	purA	Adenylosuccinate synthetase (EC 6.3.4.4)	5974	3492	3398	3355	1401	2741	1976	2898	1878	2293	2642	2074	3237	2676	2865	2426	1635	626	1773	1083	1264	1495	2447	3773	2528	3553	4542	3469	2734	2056	2106	2370	3285	2504	3322	2699	6409	2581	2509
fig|167546.4.peg.521	P9301_05341	psb27	Photosystem II protein Psb27	16414	7029	7685	7339	5876	8182	5891	10834	6073	7506	10325	5437	5117	3786	4452	10702	1393	1882	4636	3478	3714	5101	6968	8872	7464	9095	9171	7085	5657	4256	4200	4538	5315	3462	6353	4797	10628	4925	4307
fig|167546.4.peg.522	P9301_05351	proS	Prolyl-tRNA synthetase (EC 6.1.1.15), bacterial type	8018	3573	3793	4108	1970	2839	2086	3471	2307	2737	3805	3507	4051	3059	3579	1810	306	427	789	385	549	664	4561	5975	4320	1134	1299	844	4840	3267	3413	4157	765	379	882	655	2296	794	736
fig|167546.4.peg.523	P9301_05361		Possible Helix-turn-helix domain of resolvase	2868	983	895	1125	682	765	540	1027	437	509	996	2102	1358	899	1049	395	4	62	43	88	168	177	1714	1842	1303	247	179	121	1656	974	1086	1575	86	4	98	70	214	65	61
fig|167546.4.peg.524	P9301_05371		hypothetical protein	4123	1521	1747	1344	3141	3875	2707	4930	2590	3365	4930	1433	926	803	960	4124	31	587	154	850	1541	1426	993	1466	1212	2957	2335	1805	1115	873	915	879	2351	26	1863	1435	4749	1822	1579
fig|167546.4.peg.525	P9301_05381		Inorganic pyrophosphatase (EC 3.6.1.1)	1978	859	849	793	1085	1497	1057	1867	1276	1521	1755	663	627	508	587	1392	847	265	1055	499	639	801	668	959	759	1300	1209	871	1062	839	830	844	1412	1098	1209	1077	3546	1683	1536
fig|167546.4.peg.526	P9301_05391	arsC	hypothetical protein	32	8	6	3	15	12	1	6	1	2	4	21	5	2	4	21	2	4	1	0	3	1	13	2	2	19	15	6	10	1	2	14	8	0	11	4	13	2	0
fig|167546.4.peg.527	P9301_05401		Signal peptidase I (EC 3.4.21.89)	1062	448	365	470	355	429	324	600	283	353	562	604	538	326	480	500	16	79	62	111	197	202	449	571	459	459	420	333	681	401	460	625	427	57	487	352	944	366	301
fig|167546.4.peg.528	P9301_05411	gpmB	Phosphoglycerate mutase (EC 5.4.2.11) @ Phosphoglycerate mutase, cyanobacterial form (EC 5.4.2.11)	9357	3845	4130	4433	4472	6011	4419	8832	4650	5856	8697	2791	2788	2147	2507	6012	385	1116	1626	1309	1612	1990	3179	3878	3310	3378	3681	2330	2225	1441	1502	1916	1345	490	1563	1102	3260	1374	1141
fig|167546.4.peg.529	P9301_05421		hypothetical protein	1844	601	504	640	578	651	458	819	339	375	735	964	691	434	612	784	18	111	83	122	194	201	909	770	550	605	576	408	995	555	532	1015	456	66	475	353	955	297	251
fig|167546.4.peg.530	P9301_05441		Cell division protein FtsI [Peptidoglycan synthetase] (EC 2.4.1.129)	2821	1280	1197	1389	475	701	536	897	564	616	787	1946	1966	1723	1716	318	67	58	145	132	136	172	1267	1736	1474	335	327	237	1940	1396	1435	1733	213	95	193	164	517	173	196
fig|167546.4.peg.531	P9301_05451	tal	Transaldolase (EC 2.2.1.2)	142840	67882	73621	81002	6377	9508	7442	13009	9047	11571	16491	35183	41385	36698	40879	2569	804	687	1686	1322	1284	1953	22532	31836	23724	1493	1849	1262	41812	27425	29217	34738	862	732	1046	857	2255	983	824
fig|167546.4.peg.532	P9301_05461	fixC	Geranylgeranyl/isoprenyl reductase	1446	642	634	680	482	715	456	854	515	528	654	815	828	669	639	613	142	124	289	164	200	282	741	978	783	693	724	447	583	493	415	584	429	260	436	375	1101	492	475
fig|167546.4.peg.533	P9301_05471	frr	Ribosome recycling factor	4327	1738	2181	1654	1387	1908	1169	2225	1262	1454	1894	2432	1752	1627	1581	1858	147	321	762	643	703	1076	1908	3102	2325	2064	1692	1254	1834	1562	1514	1559	1076	406	848	705	1630	796	713
fig|167546.4.peg.534	P9301_05481	pyrH	Uridylate kinase (EC 2.7.4.22)	2975	1821	1904	1878	959	2121	1563	1873	1385	1828	2159	952	2061	1905	1976	1191	881	390	863	518	686	584	1204	2204	1583	1217	1943	1444	1589	1182	1209	1345	717	446	747	642	1104	405	416
fig|167546.4.peg.535	P9301_05491	cobO	Cob(I)alamin adenosyltransferase (EC 2.5.1.17)	1294	913	780	1065	289	643	487	788	506	677	957	438	952	742	998	292	123	121	261	158	172	213	425	658	437	203	352	234	878	521	569	829	216	201	272	223	461	116	122
fig|167546.4.peg.536	P9301_05501		Phage integrase	1796	745	868	859	481	634	437	790	455	522	764	1613	1565	1294	1410	164	28	25	56	40	74	73	1334	1693	1344	124	94	67	2163	1680	1662	2121	70	28	59	53	177	66	67
fig|167546.4.peg.537	P9301_05511	hemH	Ferrochelatase, protoheme ferro-lyase (EC 4.99.1.1)	5737	2648	2827	2801	4707	7048	4818	9992	6421	7850	10405	2513	2693	2345	2608	6576	3476	1331	4990	2050	2591	3320	2595	3691	2832	4749	5114	3298	3867	2780	3012	3037	4999	5004	5375	4369	12035	5802	5088
fig|167546.4.peg.538	P9301_05521	ilvB	Acetolactate synthase large subunit (EC 2.2.1.6)	47035	20547	23243	20144	3762	5551	3752	6751	3868	4819	5903	16320	15416	15056	14546	5207	1541	949	3111	2666	2731	4000	11712	17781	13584	6673	6227	5026	16696	13732	13565	13968	4790	2879	4320	3685	9260	4701	3863
fig|167546.4.peg.539	P9301_05531		hypothetical protein	1072	358	371	435	264	328	219	369	176	219	325	399	316	228	340	436	24	85	32	50	107	112	268	294	216	375	341	201	275	189	193	298	350	20	424	371	793	208	202
fig|167546.4.peg.540	P9301_05541		hypothetical protein	1115	445	443	541	361	394	279	578	269	305	501	1028	850	696	764	158	10	24	28	25	53	51	513	583	471	139	114	80	346	233	246	343	55	15	60	62	180	50	45
fig|167546.4.peg.541	P9301_05551		hypothetical protein	8436	3511	3648	4407	1686	2478	1630	3210	1987	2240	2974	2457	2695	2256	2479	2795	579	523	1505	918	1060	1419	2143	2829	2242	2140	2574	1507	1963	1487	1433	1740	1378	1212	1468	1327	3045	1319	1173
fig|167546.4.peg.542	P9301_05561	rps1b	SSU ribosomal protein S1p	9156	4495	4824	4969	2780	4145	3066	5571	3348	4051	5515	3114	3731	3402	3500	3344	512	780	1498	1333	1435	1878	2978	4196	3155	2462	2995	2116	3314	2254	2444	2596	1535	843	1787	1352	3375	1422	1298
fig|167546.4.peg.543	P9301_05571		Creatinine amidohydrolase (EC 3.5.2.10)	1914	1023	991	1126	744	1320	1048	1544	1110	1411	1740	655	1109	856	1120	906	770	253	636	283	351	362	913	1340	1011	633	987	690	1942	1303	1434	1696	733	576	838	663	1662	535	564
fig|167546.4.peg.544	P9301_05581		Aldehyde decarbonylase	42408	16608	17725	18931	21422	28180	20605	35839	17128	20376	32810	14603	12212	10255	11003	33776	460	5713	4129	9274	11735	14125	9144	11521	9057	25781	25436	17789	11369	8046	8262	9643	23109	3013	24156	19034	34619	13669	11355
fig|167546.4.peg.545	P9301_05591		Long-chain acyl-[acyl-carrier-protein] reductase (EC 1.2.1.80)	8993	3914	4200	3743	4301	5890	4100	6809	4604	5424	6232	2887	2814	2550	2298	5659	2226	1019	3360	1759	2351	2896	2058	2940	2489	4392	4291	3215	1500	1278	1170	1274	2281	1319	1917	1627	4713	2227	1956
fig|167546.4.peg.546	P9301_05601	accA	Acetyl-coenzyme A carboxyl transferase alpha chain (EC 6.4.1.2)	3778	2336	2214	2296	2002	3765	2746	4220	3018	4054	4369	1354	2794	2394	2650	2794	3567	830	2904	1222	1624	1855	1522	2630	1888	2565	3646	2633	2798	2067	2079	2503	1695	1606	1644	1387	3908	1297	1426
fig|167546.4.peg.547	P9301_05611		Sepiapterin reductase (EC 1.1.1.153)	1717	759	679	611	985	1189	855	1383	899	1034	1176	834	670	609	572	1284	228	187	579	319	482	571	579	926	731	1289	1078	871	650	599	555	569	699	242	541	432	1263	656	551
fig|167546.4.peg.548	P9301_05621	folE	GTP cyclohydrolase I (EC 3.5.4.16) type 1	14618	6095	5438	7607	9407	12652	9181	18404	9220	10722	17265	4636	4723	2805	4242	14311	3037	2561	4598	2726	4557	4737	6412	6526	4959	10604	11883	7839	4703	2638	2689	4038	9264	5169	11088	8045	25875	8594	7832
fig|167546.4.peg.549	P9301_05631	trpF	Phosphoribosylanthranilate isomerase (EC 5.3.1.24)	1658	644	718	842	460	545	387	829	449	546	854	912	748	684	704	336	8	66	75	118	129	166	670	772	554	232	191	145	801	488	566	638	127	34	175	117	301	145	89
fig|167546.4.peg.550	P9301_05641		hypothetical protein	5092	1469	1346	2008	1218	932	705	1378	749	839	1341	2468	1605	946	1266	1133	83	159	111	142	289	287	1540	1210	968	720	661	412	1135	674	669	1188	355	38	420	326	881	294	266
fig|167546.4.peg.551	P9301_05651	lplA	hypothetical protein	3367	1296	1454	1427	434	620	396	720	356	405	635	1354	1292	986	1266	554	23	154	93	245	314	360	587	697	424	832	1182	671	700	428	443	568	969	150	1284	958	1502	340	437
fig|167546.4.peg.552	P9301_05661	psaM	hypothetical protein	6677	2168	2722	2474	932	1486	938	1801	579	704	1448	2662	1743	1723	1646	4219	32	628	195	1729	2433	2872	1079	1482	992	5190	4510	3674	1012	688	740	762	3258	35	2535	2039	2789	777	561
fig|167546.4.peg.554	P9301_05681		Light-dependent protochlorophyllide reductase (EC 1.3.1.33)	16203	7059	7280	7159	1856	2721	2144	3517	1786	2165	3019	3280	3449	3127	3049	8156	982	1246	2527	6203	6219	8516	1459	2014	1715	11927	12705	9718	997	811	820	886	2729	1258	3108	2335	5181	2419	2139
fig|167546.4.peg.555	P9301_05691	chlL	Light-independent protochlorophyllide reductase iron-sulfur ATP-binding protein ChlL (EC 1.3.7.7)	65276	33989	35678	36959	4711	8517	6435	10188	3371	4760	6785	18334	24105	22020	24132	4814	2654	1178	3344	1905	1445	2297	13794	19999	14587	4516	7022	4947	12688	8988	8691	10511	2975	2694	3424	3035	3043	1208	1091
fig|167546.4.peg.556	P9301_05701	chlB	Light-independent protochlorophyllide reductase subunit B (EC 1.3.7.7)	25285	11328	12267	12460	843	1269	904	1641	603	763	1072	14005	14516	11207	13855	693	368	106	398	362	343	571	19068	25347	20087	509	476	368	25700	18417	18487	21326	274	222	287	245	739	373	281
fig|167546.4.peg.557	P9301_05711	chlN	Light-independent protochlorophyllide reductase subunit N (EC 1.3.7.7)	34256	16152	17554	16372	1426	2292	1583	2799	1325	1623	2419	18619	20213	17204	19068	1132	501	231	678	522	486	739	21233	32397	25182	931	875	596	31082	23694	23347	25736	415	288	401	322	821	360	329
fig|167546.4.peg.558	P9301_05721		hypothetical protein	12625	5472	6899	6770	3283	4257	3307	7551	3774	4898	7420	12631	11119	9300	11271	680	220	182	427	170	247	304	9287	12270	9223	302	268	215	18268	10644	12398	14609	178	116	229	161	554	223	200
fig|167546.4.peg.559	P9301_05731		hypothetical protein	2595	1077	1302	1040	3388	4850	3520	5501	3389	3835	4567	943	869	819	772	6408	4517	1091	4526	2077	2635	3330	867	1228	1174	6447	6054	4546	768	583	621	541	6482	5081	4173	3174	7512	3817	3464
fig|167546.4.peg.560	P9301_05741		Nucleoside 5-triphosphatase RdgB (dHAPTP, dITP, XTP-specific) (EC 3.6.1.66)	2560	1140	1124	1142	1165	1495	1074	1809	1235	1511	1854	884	856	721	781	1705	377	315	717	412	550	675	1528	1927	1699	1385	1545	978	1471	1212	1115	1222	1170	507	1254	976	2452	1060	960
fig|167546.4.peg.561	P9301_05751	ccmK	Carboxysome shell protein CsoS1	8141	3739	3641	3576	26283	62145	49188	27552	79136	92061	80722	1869	2533	2314	2476	89143	96468	29240	73159	59688	77190	71507	1741	2336	2117	100422	155260	120725	1365	1121	1143	1140	81378	61881	66017	53862	152642	67002	62884
fig|167546.4.peg.562	P9301_05761	rbcL	Ribulose bisphosphate carboxylase large chain (EC 4.1.1.39)	19925	10309	11401	9113	148343	326679	264809	199444	450137	524683	616085	2947	3705	3435	3610	431214	398337	151541	430272	325335	364872	390639	3078	4661	4060	562563	845594	629112	5229	4430	4368	3938	443463	338844	387734	308906	770636	366680	348926
fig|167546.4.peg.563	P9301_05771	rbcS	Ribulose bisphosphate carboxylase small chain (EC 4.1.1.39)	2861	1304	1537	1356	22070	39330	30586	32350	47634	53690	66545	436	421	358	427	62720	60415	16791	56666	35698	39074	46156	459	641	532	76484	101485	71345	839	647	687	672	54391	47486	49758	40615	77561	36017	31961
fig|167546.4.peg.564	P9301_05781	csoS2	Carboxysome shell protein CsoS2	4249	2354	2462	2462	27201	48085	36691	49998	62714	74275	95165	992	1250	1031	1279	71139	49743	18626	55596	36712	39325	50952	1266	1850	1419	72203	100214	65897	1765	1216	1287	1520	52080	43592	49443	39497	51970	19787	17201
fig|167546.4.peg.565	P9301_05791	csoS3	Carboxysome shell protein CsoS3	2494	1114	1020	1426	2265	3560	2432	4739	2734	3173	4435	634	789	622	813	4934	735	938	1572	1434	2126	2450	696	819	577	5659	6400	4728	587	405	373	536	4801	1723	4690	3835	8502	2964	2657
fig|167546.4.peg.566	P9301_05801		Carboxysome peptide A	2938	1779	1681	2045	1180	2215	1718	2253	2215	2422	3153	669	1476	1323	1451	2197	1952	710	1912	1097	1318	1518	729	1073	783	1786	3173	1939	1067	750	777	905	1975	1708	1959	1616	3659	1360	1329
fig|167546.4.peg.567	P9301_05811		Carboxysome peptide B	1996	1062	1052	1241	795	1224	1004	1362	1335	1495	1846	491	825	736	854	1600	1708	387	1325	838	917	1144	493	762	557	1172	1727	1050	775	470	503	598	1079	837	1095	842	2268	943	888
fig|167546.4.peg.568	P9301_05821		hypothetical protein	949	306	333	352	262	238	169	263	151	160	300	382	254	188	210	492	4	82	5	86	225	147	273	283	192	513	453	297	280	196	216	305	462	6	371	326	580	152	126
fig|167546.4.peg.569	P9301_05831		hypothetical protein	4698	1578	1985	1489	1019	1392	830	1722	762	884	1412	1596	916	836	852	2325	14	327	16	694	994	1123	948	1573	1067	3374	2482	2068	876	778	680	715	3050	16	2347	1936	3332	1043	876
fig|167546.4.peg.570	P9301_05841	tdcF	RidA/YER057c/UK114 superfamily protein	4348	1725	2165	1742	740	1004	671	1244	771	925	1255	2159	1539	1504	1440	609	27	123	250	332	363	489	948	1458	1152	683	556	441	1034	816	870	842	448	170	428	289	847	434	331
fig|167546.4.peg.571	P9301_05851		Hydroxyacylglutathione hydrolase (EC 3.1.2.6)	1516	575	537	640	429	511	371	721	378	479	691	606	457	381	434	434	5	72	56	85	122	121	438	515	359	296	272	181	660	403	421	561	235	31	254	178	348	130	85
fig|167546.4.peg.572	P9301_05861	hisG	ATP phosphoribosyltransferase (EC 2.4.2.17) => HisGs	2978	1407	1273	1627	1350	2040	1489	2762	1588	1894	2631	892	1178	967	1144	1547	101	358	362	357	502	557	1486	1728	1454	918	1180	762	1621	1111	1093	1375	844	265	1023	775	2394	876	811
fig|167546.4.peg.573	P9301_05871		Efflux ABC transporter, permease/ATP-binding protein slr1149	3503	1548	1680	1568	5103	7407	5560	8800	6346	7081	9051	1522	1500	1417	1261	4774	820	977	2468	1049	1297	1572	1358	2013	1576	2591	2733	1817	1903	1557	1570	1633	2263	1221	2146	1757	6053	2534	2549
fig|167546.4.peg.574	P9301_05881		N-acetyltransferase (GNAT) family, Syn7942_0773 homolog, Ycf52 protein	267	113	140	167	297	586	417	732	483	644	759	122	192	160	143	340	223	116	289	84	110	118	124	160	106	208	307	205	169	108	111	172	238	208	243	229	566	156	171
fig|167546.4.peg.575	P9301_05891		hypothetical protein	490	253	224	308	74	112	86	143	98	99	164	237	294	215	264	97	8	29	26	25	40	41	159	211	102	101	123	91	228	165	120	232	114	32	149	103	261	67	59
fig|167546.4.peg.576	P9301_05901		hypothetical protein	683	333	248	439	99	153	119	201	88	117	195	194	337	213	263	165	1	41	7	22	53	40	227	241	154	138	209	120	286	143	149	255	131	5	184	132	238	44	68
fig|167546.4.peg.577	P9301_05911	dnaA	Chromosomal replication initiator protein DnaA	117848	50820	54963	51428	3532	4717	3549	6012	2259	2586	4259	33786	28661	28456	26420	2552	806	423	1250	1151	1215	1849	16306	23468	17804	3066	2664	1991	16368	12634	12827	14240	1838	1063	1879	1520	2555	1222	966
fig|167546.4.peg.578	P9301_05921		hypothetical protein	1086	406	427	432	988	1130	894	1602	924	1089	1440	619	468	368	408	1162	143	203	311	213	330	387	448	610	468	865	770	556	690	495	574	603	899	293	875	642	2063	946	817
fig|167546.4.peg.579	P9301_05931	gor	Glutathione reductase (EC 1.8.1.7)	1279	521	505	667	499	699	512	868	407	553	837	719	666	465	561	680	82	134	109	134	227	191	626	750	592	634	693	491	1005	644	674	873	571	130	639	491	1253	342	334
fig|167546.4.peg.580	P9301_05941	ecm27	Inner membrane protein YrbG, predicted calcium/sodium:proton antiporter	5899	2554	2086	2975	1801	2426	1762	3121	1267	1531	2426	1617	1627	1162	1526	3626	808	648	1240	869	1125	1273	1805	1946	1590	3058	3608	2315	1109	706	693	933	1490	773	1825	1521	2999	982	962
fig|167546.4.peg.581	P9301_05951		Dihydroorotase (EC 3.5.2.3)	2406	987	921	1221	486	656	485	868	425	450	743	1113	1085	826	993	419	79	85	123	97	156	145	859	972	724	314	339	234	967	639	633	896	238	85	222	173	526	177	159
fig|167546.4.peg.582	P9301_05961		hypothetical protein	2609	878	560	976	537	400	355	739	290	380	825	1193	718	373	601	757	245	98	160	75	144	113	964	613	479	566	484	321	742	315	314	765	270	181	372	275	584	165	131
fig|167546.4.peg.583	P9301_05971		hypothetical protein	1527	626	524	686	310	406	266	433	213	282	411	431	484	365	329	365	0	54	27	67	99	125	448	470	353	326	380	245	270	206	197	333	196	0	202	187	452	136	114
fig|167546.4.peg.584	P9301_05981	trpA	Tryptophan synthase alpha chain (EC 4.2.1.20)	3259	1488	1541	1411	658	1028	808	1108	892	953	1170	964	1103	1035	981	845	357	182	410	294	358	453	771	1043	827	798	811	584	742	577	576	596	568	343	494	441	1269	667	503
fig|167546.4.peg.585	P9301_05991		AbrB family transciptional regulator	3350	1573	1763	1581	1506	2271	1750	2601	1609	2024	2725	1914	2207	2066	2189	2313	1530	495	1578	715	892	1052	4548	6006	5309	1662	2002	1620	8761	6431	7149	6816	1158	796	1216	897	1762	831	771
fig|167546.4.peg.586	P9301_06001		hypothetical protein	991	387	359	466	276	358	239	465	188	218	389	441	423	342	366	484	12	93	27	125	220	203	440	505	451	445	497	368	424	277	327	348	220	16	259	213	361	128	120
fig|167546.4.peg.587	P9301_06011		hypothetical protein	1001	384	279	462	127	143	101	284	60	82	194	645	458	241	394	111	3	16	0	17	56	31	269	241	173	140	103	103	308	189	169	300	73	1	83	75	131	24	17
fig|167546.4.peg.588	P9301_06021		hypothetical protein	3472	1543	1559	1289	279	341	249	449	249	310	408	1558	1245	1206	1204	237	81	34	146	133	186	250	672	959	710	396	279	263	774	652	594	749	111	87	109	87	274	114	95
fig|167546.4.peg.589	P9301_06031		Cyanobacteria-specific RpoD-like sigma factor, type-14	26499	12190	13747	12175	1686	2622	1793	3141	2419	3036	4026	8987	9725	10086	9498	791	604	158	617	942	1004	1397	3798	6140	4536	724	793	682	4686	3649	3790	4013	160	120	168	109	453	242	195
fig|167546.4.peg.590	P9301_06041	hisI	Phosphoribosyl-AMP cyclohydrolase (EC 3.5.4.19) / Phosphoribosyl-ATP pyrophosphatase (EC 3.6.1.31)	4978	2025	2037	2115	2352	3111	2357	4233	2483	2822	3840	2095	1913	1511	1592	2997	1089	502	1319	568	739	1000	1486	1840	1537	1687	1630	1061	1119	794	855	921	765	446	870	653	1666	731	624
fig|167546.4.peg.591	P9301_06051		6-carboxy-5,6,7,8-tetrahydropterin synthase (EC 4.1.2.50)	1145	521	523	577	632	830	600	1089	675	737	1066	762	669	458	597	979	133	163	388	177	240	326	742	997	834	860	793	566	890	607	703	736	587	345	705	535	1379	610	538
fig|167546.4.peg.592	P9301_06061	clpB	Chaperone protein ClpB (ATP-dependent unfoldase)	3187	1401	1464	1438	995	1314	996	1569	1111	1267	1612	1114	985	892	884	1024	443	208	535	449	484	642	1106	1404	1163	1051	1071	693	1738	1330	1325	1536	1213	651	1125	885	2252	1028	852
fig|167546.4.peg.593	P9301_06071	petE	Plastocyanin	94440	42712	47487	38716	40835	61152	46697	84681	43371	54670	71846	22227	17084	16332	19019	60345	46123	11804	53468	26489	25453	38781	15590	25577	17869	59631	51688	49055	13997	10228	10940	11049	37634	37865	37696	30275	63230	32383	28336
fig|167546.4.peg.594	P9301_06081		hypothetical protein	1666	656	678	774	310	406	289	551	182	219	366	641	683	502	583	1161	20	198	63	369	577	643	499	647	462	1996	2080	1435	277	175	187	225	967	63	1163	874	2296	774	654
fig|167546.4.peg.595	P9301_06091	hemE	Uroporphyrinogen III decarboxylase (EC 4.1.1.37)	7015	3305	3583	4046	1656	2670	2118	3840	1239	1543	2324	2026	3042	2308	2944	7617	2067	1520	3509	3777	3588	5017	1934	2442	2107	9224	12436	8479	912	555	619	628	4130	2959	5443	4285	7721	3011	2606
fig|167546.4.peg.596	P9301_06101	glgB	1,4-alpha-glucan (glycogen) branching enzyme, GH-13-type (EC 2.4.1.18)	8515	4733	4940	5042	6164	10706	7757	13093	7264	9615	12541	3240	4627	3790	4253	16341	9599	3985	11857	8455	8981	11693	4379	6807	5160	19983	26068	17728	3371	2542	2478	2705	12997	11083	13282	11107	25687	9413	9166
fig|167546.4.peg.597	P9301_06111		Hydrolase, alpha/beta fold family	3833	1756	1790	1807	885	1307	850	1626	1136	1389	1734	1594	1729	1412	1557	848	615	176	714	358	460	533	1522	2292	1667	707	748	497	2605	2002	1908	2267	581	499	591	504	1834	777	707
fig|167546.4.peg.598	P9301_06121		hypothetical protein	1129	263	241	278	232	127	117	201	101	118	230	761	291	164	214	190	6	24	5	19	71	33	287	247	156	111	78	86	410	192	240	463	104	3	82	39	129	35	25
fig|167546.4.peg.599	P9301_06131		hypothetical protein	737	237	231	289	165	194	134	217	110	129	205	278	213	129	161	255	11	43	5	37	85	79	189	202	138	242	236	154	145	100	83	110	141	12	139	124	225	70	78
fig|167546.4.peg.600	P9301_06141		hypothetical protein	2100	839	815	920	590	806	558	981	578	586	884	473	540	491	469	701	25	114	199	158	227	285	331	364	338	512	669	480	201	150	152	208	296	122	345	279	638	257	258
fig|167546.4.peg.601	P9301_06151		hypothetical protein	2998	1115	899	1295	356	449	311	619	262	315	509	1852	1451	971	1119	455	23	58	36	84	148	155	1230	1067	893	379	403	246	1230	776	848	1348	310	16	332	253	561	180	179
fig|167546.4.peg.602	P9301_06161	proA	Gamma-glutamyl phosphate reductase (EC 1.2.1.41)	5457	2257	2486	2473	890	1275	946	1618	1009	1347	1897	2285	2284	1925	2104	1298	128	238	414	358	529	533	2724	3626	2981	1069	1081	825	5540	3864	3991	4519	1102	467	1220	860	2727	1089	936
fig|167546.4.peg.603	P9301_06171	folB	hypothetical protein	15	13	9	5	1	4	2	4	6	4	4	7	12	14	9	3	1	0	0	1	2	5	11	11	11	2	3	5	38	25	22	27	9	2	6	4	13	5	8
fig|167546.4.peg.604	P9301_06181		hypothetical protein	1044	360	362	428	159	196	160	337	142	183	279	475	349	251	312	338	10	45	35	131	174	243	377	366	291	420	380	296	392	248	226	381	288	5	320	243	634	254	216
fig|167546.4.peg.605	P9301_06191	prlC	Oligopeptidase A (EC 3.4.24.70)	3887	1622	1653	1680	5696	7987	5575	11264	7568	8938	11768	1267	1068	849	978	9830	1367	1782	3935	2445	3102	3913	1022	1317	1052	8049	7539	4933	1222	846	833	1005	7022	2953	7363	5743	13273	5596	4923
fig|167546.4.peg.606	P9301_06201		NADH dehydrogenase I subunit 4, Involved in photosystem-1 cyclic electron flow	4826	2077	2009	1970	7596	10262	7453	13956	9514	11268	15083	1429	1224	983	1098	10483	1953	1771	5334	2768	4545	4758	1229	1601	1345	5367	4694	3438	1225	901	897	959	3562	2082	3347	2463	13931	5662	5093
fig|167546.4.peg.607	P9301_06211	thrB	Homoserine kinase (EC 2.7.1.39)	2884	1447	1436	1319	913	1480	966	1603	1028	1242	1387	1334	1393	1384	1294	1377	1232	262	1044	525	606	834	1088	1676	1251	1663	1782	1235	1248	982	1046	1016	849	682	748	544	1674	817	700
fig|167546.4.peg.608	P9301_06221	glk	hypothetical protein	603	310	294	316	249	395	265	454	310	352	424	241	407	327	356	347	167	78	210	95	137	148	320	340	252	264	390	233	338	211	225	280	182	145	212	200	491	209	179
fig|167546.4.peg.609	P9301_06231	thrS	Threonyl-tRNA synthetase (EC 6.1.1.3)	5596	2281	2389	2606	2352	3123	2105	4368	2589	3031	4298	2967	2398	1891	2144	4455	362	758	1569	852	985	1230	2400	3150	2372	3141	2923	1857	2087	1525	1460	1802	1454	615	1567	1203	3118	1309	1054
fig|167546.4.peg.610	P9301_06241	trpS	Tryptophanyl-tRNA synthetase (EC 6.1.1.2)	7603	3128	3248	3405	3086	4162	2906	5957	2811	3456	5166	3535	3284	2467	2881	4735	344	739	1443	698	907	1166	3201	3937	2936	2991	2979	2035	2934	1913	2076	2525	1433	564	1521	1253	3876	1518	1278
fig|167546.4.peg.611	P9301_06251		hypothetical protein	2678	1499	1728	1570	1823	3213	2235	3874	2228	2910	3780	883	1283	1055	1292	2711	922	728	1414	704	855	995	1177	1798	1345	1820	2436	1600	938	650	728	754	997	507	1096	832	2004	704	645
fig|167546.4.peg.612	P9301_06261		hypothetical protein	12707	5072	4771	5174	971	1341	960	1654	647	849	1305	4288	3597	2869	3242	2137	122	390	340	909	1118	1241	3294	4179	3248	2994	3210	2338	5292	3620	3628	4636	2332	335	2707	2120	3417	1235	1068
fig|167546.4.peg.613	P9301_06271		Manganese ABC transporter, periplasmic-binding protein SitA	7543	4190	3851	5079	925	1784	1370	2097	1018	1346	1776	1807	3460	2808	3417	2251	380	737	1080	1869	1991	2162	2321	2698	2244	3073	5890	4176	3459	2437	2136	3084	2854	1771	3707	2982	4861	1622	1684
fig|167546.4.peg.614	P9301_06281		Manganese ABC transporter, ATP-binding protein SitB	2143	1257	1117	1534	186	363	273	434	178	256	351	599	1241	1003	1199	489	159	119	200	327	437	433	727	974	838	688	1274	829	1266	839	747	1013	682	416	792	647	1532	462	453
fig|167546.4.peg.615	P9301_06291		Manganese ABC transporter, inner membrane permease protein SitC @ Manganese ABC transporter, inner membrane permease protein SitD	3090	1550	1240	1609	475	756	524	893	452	520	736	922	1237	852	1091	840	213	146	318	315	529	495	1166	1342	999	1246	1438	1059	1769	1254	1150	1653	1028	570	1189	960	2529	876	862
fig|167546.4.peg.616	P9301_06301		Sll1399 protein	1845	782	695	794	399	502	359	691	351	415	603	995	886	617	743	770	54	131	246	245	407	506	949	1130	898	999	912	628	1461	983	972	1285	786	341	730	653	1526	606	554
fig|167546.4.peg.617	P9301_06311		hypothetical protein	4774	1762	1716	1995	2714	3283	2324	4498	1507	1713	3247	2242	1584	1019	1277	5737	56	798	96	668	1221	1232	1908	2101	1621	3931	3436	2493	755	520	528	655	1830	20	2116	1510	1986	600	562
fig|167546.4.peg.618	P9301_06321		Signal peptidase I (EC 3.4.21.89)	866	347	402	405	275	401	277	643	299	394	511	438	359	297	342	547	172	99	229	192	243	281	343	445	317	460	440	321	436	285	322	353	195	127	212	140	396	164	133
fig|167546.4.peg.619	P9301_06331	menD	2-succinyl-5-enolpyruvyl-6-hydroxy-3-cyclohexene-1-carboxylic-acid synthase (EC 2.2.1.9)	1353	483	499	558	500	590	427	815	481	558	799	458	379	309	348	623	117	129	168	139	204	222	404	441	366	411	399	281	368	237	248	322	218	95	244	182	592	211	186
fig|167546.4.peg.620	P9301_06341	menB	Naphthoate synthase (EC 4.1.3.36)	2707	1319	1467	1325	1149	1708	1220	2019	1350	1619	2155	1048	1195	1082	1193	2698	859	501	1846	1171	1167	1728	1031	1579	1274	2881	3171	2251	1103	907	832	876	2264	1506	2199	1686	3996	1881	1613
fig|167546.4.peg.621	P9301_06351	glgA	Glycogen synthase, ADP-glucose transglucosylase (EC 2.4.1.21)	6270	2662	2821	2703	3009	4379	2951	5272	3093	3812	4721	2372	2281	2101	2201	6676	3535	1134	4075	2391	2744	3458	2135	3202	2668	7727	7608	5773	1907	1537	1622	1591	4985	3748	4869	3878	10123	5123	4606
fig|167546.4.peg.622	P9301_06361	murF	UDP-N-acetylmuramoyl-tripeptide--D-alanyl-D-alanine ligase (EC 6.3.2.10)	882	359	287	341	160	223	138	295	120	143	281	463	371	245	326	359	23	55	30	65	105	109	390	410	326	431	443	346	473	267	307	408	305	71	352	305	533	170	157
fig|167546.4.peg.623	P9301_06371	glmU	N-acetylglucosamine-1-phosphate uridyltransferase (EC 2.7.7.23) / Glucosamine-1-phosphate N-acetyltransferase (EC 2.3.1.157)	10948	4779	5216	5858	1198	1640	1167	2529	1525	2022	2945	4606	5027	3663	4699	1160	85	225	321	321	356	450	5726	7048	5291	696	799	525	11361	6936	7303	9588	700	251	834	602	1874	623	563
fig|167546.4.peg.624	P9301_06381		tRNA (5-methylaminomethyl-2-thiouridylate)-methyltransferase (EC 2.1.1.61)	445	189	160	212	105	122	117	167	72	89	143	187	209	123	162	166	3	28	11	45	53	62	162	163	100	187	230	138	156	110	82	133	179	6	188	131	395	84	80
fig|167546.4.peg.625	P9301_06391	aroA	3-phosphoshikimate 1-carboxyvinyltransferase (EC 2.5.1.19)	6443	3449	3167	3627	1422	2434	1642	2942	1605	1966	2472	1988	3085	2449	2829	2513	1264	540	1403	1062	1309	1560	2080	3090	2229	3805	5262	3339	2451	1618	1648	1990	3484	2490	4002	3322	6501	2193	2152
fig|167546.4.peg.626	P9301_06401		hypothetical protein	7193	4100	4000	4139	2721	4579	3559	5502	3760	4809	5434	1930	2759	2406	2488	2573	1445	635	2187	674	867	1061	1833	2761	2088	2128	2852	1898	2630	2152	2143	2452	2808	2305	3021	2617	6199	2487	2525
fig|167546.4.peg.627	P9301_06411		Aliphatic amidase AmiE (EC 3.5.1.4)	9761	4952	5125	4729	3790	6011	4461	6738	4893	5858	6944	3110	3596	3405	3311	3599	1295	833	2517	1067	1360	1646	3812	5893	4700	2476	2802	1852	4396	3284	3396	3584	2149	1422	2016	1698	5601	2433	2490
fig|167546.4.peg.628	P9301_06421	amiC	N-acetylmuramoyl-L-alanine amidase (EC 3.5.1.28)	1801	1004	1022	1139	698	1257	841	1462	1002	1186	1498	613	1001	851	893	828	349	226	540	228	263	379	675	993	742	550	759	417	595	453	460	604	402	205	373	339	1204	422	395
fig|167546.4.peg.629	P9301_06431	murI	Glutamate racemase (EC 5.1.1.3)	308	133	83	92	135	156	110	150	91	120	161	153	104	94	80	170	21	23	20	41	83	57	112	106	97	171	131	109	95	71	54	96	106	10	84	62	175	61	55
fig|167546.4.peg.630	P9301_06441	sds	Nonaprenyl diphosphate synthase (geranylgeranyl-diphosphate specific) (EC 2.5.1.85)	6070	3040	3291	2984	6347	13024	9548	13330	13016	16103	17024	1375	1819	1743	1719	6098	4415	1751	5871	2239	2704	3194	1253	1822	1352	4007	5572	3635	1961	1520	1535	1591	5927	4588	5674	4693	14888	5812	5938
fig|167546.4.peg.631	P9301_06451	acs	Acetyl-CoA synthetase (EC 6.2.1.1)	41268	25615	25584	26239	1936	3835	2757	3973	2537	3230	4328	9817	19380	17658	19055	2688	1468	844	1965	2224	2489	2908	5496	9197	5814	4645	7352	5792	6821	5078	5217	6162	3161	2363	3485	2806	6551	2161	2294
fig|167546.4.peg.632	P9301_06461		hypothetical protein	743	282	292	280	308	358	274	458	279	344	451	417	328	231	266	461	14	81	36	98	154	166	303	371	331	319	319	222	378	238	245	293	280	28	316	197	559	187	178
fig|167546.4.peg.633	P9301_06471	dnaQ	hypothetical protein	3122	1134	1056	1287	278	286	231	405	173	205	380	1486	984	803	925	321	73	47	85	104	219	209	694	682	522	405	349	288	665	410	414	628	180	59	185	145	314	96	96
fig|167546.4.peg.634	P9301_06481		hypothetical protein	4743	2196	2352	2116	1182	1793	1234	2248	934	1325	1747	1641	1489	1314	1395	3348	950	542	1709	1416	1567	2181	1771	2596	2107	4636	4794	3557	1156	911	841	935	2896	2092	3034	2547	4731	2056	1902
fig|167546.4.peg.635	P9301_06491	hisS	Histidyl-tRNA synthetase (EC 6.1.1.21)	1909	901	871	1066	732	1256	949	1554	793	1003	1639	1168	1638	1155	1484	1369	443	282	476	326	515	537	1328	1822	1254	1196	1620	978	1826	1136	1120	1691	1004	478	1197	820	2160	632	673
fig|167546.4.peg.636	P9301_06501		hypothetical protein	22	9	8	9	16	5	10	9	6	11	11	34	13	5	11	19	1	2	1	4	0	2	23	8	6	17	13	15	17	2	4	24	16	1	16	7	18	2	6
fig|167546.4.peg.637	P9301_06521		hypothetical protein	1886	863	934	934	384	645	459	829	498	622	913	1305	1428	1417	1339	110	69	31	88	65	71	69	901	1238	930	94	95	58	1365	850	958	1103	42	36	39	33	126	58	51
fig|167546.4.peg.638	P9301_06541		Chlorophyll a(b) binding protein, photosystem II CP43 protein (PsbC) homolog	1009861	443466	546909	386802	103888	144890	110298	172869	80645	108008	148080	423181	347516	369829	339212	339207	156118	55139	174554	434861	476362	643767	189432	324544	256061	781475	673188	627514	148357	120953	127110	122818	438730	265254	389658	314508	688643	367755	333554
fig|167546.4.peg.639	P9301_06551		hypothetical protein	1375	594	605	508	335	431	327	516	282	355	475	737	657	560	603	396	62	76	114	133	220	254	524	706	537	382	336	269	774	587	572	639	275	100	267	243	754	296	297
fig|167546.4.peg.640	P9301_06561		hypothetical protein	3205	1178	1189	1224	326	516	405	545	371	410	545	622	670	683	580	328	128	60	201	124	142	158	385	581	580	247	231	199	540	490	449	425	228	129	241	182	493	263	195
fig|167546.4.peg.641	P9301_06571		hypothetical protein	399	136	103	160	136	139	94	222	77	82	153	237	129	64	110	232	8	30	6	22	38	36	206	123	104	130	112	74	151	73	65	155	91	8	95	91	190	61	48
fig|167546.4.peg.642	P9301_06581		hypothetical protein	2638	1056	1148	960	447	626	449	725	454	551	747	975	791	853	707	576	17	97	99	215	258	296	728	980	807	552	526	358	964	792	795	839	420	22	409	300	719	323	284
fig|167546.4.peg.643	P9301_06591		Oxidoreductase, short-chain dehydrogenase/reductase family	1163	457	480	543	271	347	238	500	197	228	382	504	424	371	376	764	67	109	261	333	449	582	374	459	349	1066	1091	743	328	221	227	284	840	339	816	722	2159	938	722
fig|167546.4.peg.644	P9301_06601		Lycopene beta-cyclase (EC 5.5.1.19)	5045	2268	2369	2460	1397	2160	1582	2872	1038	1264	1611	1912	1891	1758	1628	3820	1759	684	2335	1705	1968	2750	987	1481	1208	5945	6120	4517	937	663	682	768	4926	3646	4758	4104	7914	3338	2926
fig|167546.4.peg.646	P9301_06611		Light-dependent protochlorophyllide reductase (EC 1.3.1.33)	484	201	175	263	108	145	118	195	84	73	145	172	153	117	132	300	13	52	36	91	93	122	101	115	69	243	341	193	73	51	47	54	215	72	287	228	275	109	95
fig|167546.4.peg.647	P9301_06621	mscS	hypothetical protein	2880	1288	1167	1406	526	799	523	1017	544	709	1185	1814	1928	1411	1822	519	63	93	171	133	176	182	1592	1908	1417	325	421	283	3008	1890	1988	2860	204	104	248	216	619	186	163
fig|167546.4.peg.648	P9301_06631	pncA	hypothetical protein	611	174	203	250	129	165	111	254	123	123	234	370	222	160	203	294	18	48	91	44	78	80	225	207	194	242	213	181	260	135	157	215	112	64	117	95	186	76	57
fig|167546.4.peg.649	P9301_06641		Ferric uptake regulation protein FUR	18350	8177	8653	8298	2490	3287	2431	4845	1934	2480	3377	7780	6886	5838	6250	2632	807	418	1644	1185	1260	1879	4921	6931	5032	3632	3215	2437	8317	6088	5917	6800	2979	3061	3170	2466	4265	2128	1878
fig|167546.4.peg.650	P9301_06651		hypothetical protein	2295	918	968	867	654	833	531	1086	528	678	971	1690	1227	924	1091	520	82	86	201	159	207	250	1173	1539	1046	506	413	291	1740	1232	1236	1571	336	100	289	232	585	223	204
fig|167546.4.peg.651	P9301_06661	stpA	hypothetical protein	1223	479	417	584	418	475	320	635	264	339	596	580	531	340	473	511	35	95	48	120	213	211	604	657	515	344	350	288	571	411	378	540	211	18	237	178	522	117	126
fig|167546.4.peg.652	P9301_06671		hypothetical protein	1446	584	531	630	306	427	297	515	238	314	489	992	863	653	709	324	17	50	82	87	110	145	717	850	667	340	303	241	785	515	519	663	209	66	189	155	335	136	102
fig|167546.4.peg.653	P9301_06681		hypothetical protein	24663	10396	11617	13268	4055	5335	3928	8825	4118	5399	9047	9265	8687	6123	8677	5178	88	945	1603	1036	1422	1838	5352	6989	4875	4028	4291	2726	4524	2850	2769	4072	2684	1148	3572	2502	7002	2456	2033
fig|167546.4.peg.654	P9301_06691	met17	O-acetylhomoserine sulfhydrylase (EC 2.5.1.49) @ O-succinylhomoserine sulfhydrylase (EC 2.5.1.48)	69994	37372	41411	38150	5586	10194	7785	11663	7197	9095	11567	22385	33722	30526	33640	6960	3332	1722	4661	3679	3520	4593	23359	36824	20158	9267	11992	9297	46093	32359	33751	38512	5474	4302	5959	4865	10311	3986	4058
fig|167546.4.peg.655	P9301_06701	metA	Homoserine O-succinyltransferase (EC 2.3.1.46)	20609	9931	9668	10767	1793	2393	1631	2858	1517	1846	2333	7136	8622	6798	7560	1828	216	307	715	611	681	942	6581	9213	6807	2293	2344	1585	8730	6969	6222	8005	1369	639	1551	1168	3979	1607	1545
fig|167546.4.peg.656	P9301_06711		Sulfate permease	11015	5101	5911	5267	3296	5493	4128	5980	3121	3793	5042	3238	3570	3048	3158	8975	2340	1783	3760	4608	4811	6392	2035	2833	2070	11423	12915	9465	1530	1235	1208	1331	3755	2006	3853	3032	6976	3153	2837
fig|167546.4.peg.657	P9301_06721		hypothetical protein	919	362	376	453	390	581	419	811	390	560	750	405	374	309	338	539	44	122	135	92	132	154	302	354	279	352	303	225	460	314	306	349	246	79	208	181	490	134	138
fig|167546.4.peg.658	P9301_06731		Sirohydrochlorin cobaltochelatase CbiX(long) (EC 4.99.1.3)	3862	1626	1624	1567	1418	2029	1434	2518	1745	2112	2807	1598	1455	1266	1339	1449	622	313	871	245	376	431	1010	1342	1016	947	929	599	1050	789	778	911	1049	602	903	801	2834	1214	1067
fig|167546.4.peg.659	P9301_06741		hypothetical protein	18906	7972	8013	10331	3274	3790	3058	7201	2835	4144	8984	4941	3692	2821	3455	1148	464	214	278	135	347	309	2431	2678	1770	619	567	434	1309	662	756	1237	104	51	163	117	603	159	164
fig|167546.4.peg.660	P9301_06751		Glucose-methanol-choline (GMC) oxidoreductase:NAD binding site	3239	1544	1515	1570	1303	1872	1383	2418	1595	1983	2380	1264	1382	1186	1296	1932	1089	340	1090	506	693	889	1375	1796	1465	1306	1542	1052	1642	1179	1259	1349	651	456	628	543	1740	713	649
fig|167546.4.peg.661	P9301_06761		hypothetical protein	1556	624	666	771	774	1100	840	1564	860	1032	1505	590	639	484	629	1567	161	306	431	495	627	673	728	865	695	1107	1320	858	503	318	362	476	558	144	625	489	1154	414	334
fig|167546.4.peg.662	P9301_06771		hypothetical protein	1991	530	332	784	267	238	187	367	127	134	338	814	501	227	395	115	2	15	2	2	14	4	525	295	236	63	51	39	538	254	255	670	44	2	61	30	84	9	13
fig|167546.4.peg.663	P9301_06781		hypothetical protein	7322	2955	2981	2777	1065	1381	1065	1886	1039	1255	1655	2064	1743	1505	1511	243	54	34	94	50	48	64	1652	2168	1781	88	99	62	2976	2367	2407	2815	89	36	84	75	213	93	83
fig|167546.4.peg.664	P9301_06791	gloA	Lactoylglutathione lyase (EC 4.4.1.5)	566	182	231	234	209	271	202	312	200	251	325	262	183	182	156	301	3	66	64	99	109	143	246	388	377	245	177	167	326	303	335	303	217	20	240	134	316	176	132
fig|167546.4.peg.665	P9301_06801		hypothetical protein	475	181	162	181	159	215	143	230	107	111	247	290	176	100	159	102	2	16	7	11	37	23	135	180	99	121	79	83	198	140	125	200	85	3	51	38	211	26	38
fig|167546.4.peg.666	P9301_06811		hypothetical protein	234	113	117	122	213	335	231	396	244	248	336	99	107	109	123	234	46	64	146	77	121	147	138	178	123	255	267	169	159	115	132	147	253	154	298	256	621	239	251
fig|167546.4.peg.667	P9301_06821		hypothetical protein	366	132	98	125	942	1105	804	1565	571	692	1647	174	135	69	97	1112	21	186	58	99	218	179	149	114	106	655	560	415	134	70	71	140	733	29	884	613	1863	356	274
fig|167546.4.peg.668	P9301_06841		hypothetical protein	1495	694	625	804	145	197	135	300	135	182	295	351	487	329	393	178	18	36	39	67	77	113	245	331	234	188	220	149	322	185	207	304	144	70	146	134	306	106	97
fig|167546.4.peg.669	P9301_06861		hypothetical protein	1587	798	800	826	164	278	214	309	253	278	397	543	803	682	708	194	136	50	153	142	166	183	433	657	511	266	432	302	672	523	484	612	280	249	310	261	662	235	271
fig|167546.4.peg.670	P9301_06871		hypothetical protein	2562	1096	1100	1324	239	356	268	447	217	269	440	833	800	617	745	334	9	50	29	95	146	139	549	588	447	346	354	271	696	376	443	489	224	35	302	198	371	102	87
fig|167546.4.peg.671	P9301_06881		Leader peptidase (Prepilin peptidase) (EC 3.4.23.43) / N-methyltransferase (EC 2.1.1.-)	60	27	13	33	22	27	21	34	16	30	42	80	41	36	31	56	31	9	35	11	29	27	78	52	42	57	58	46	84	44	56	79	45	34	46	37	133	31	44
fig|167546.4.peg.672	P9301_06891		Type IV fimbrial assembly protein PilC	4059	1567	1616	1827	677	877	536	1150	582	809	1238	1985	1675	1243	1471	916	67	159	228	227	357	408	1984	2406	1679	900	768	569	3180	2196	2149	2996	741	127	777	578	1516	491	478
fig|167546.4.peg.673	P9301_06901	pilT	Twitching motility protein PilT	5787	2538	2775	2822	1184	1679	1181	2293	1285	1586	2127	2733	2586	2121	2522	1556	779	322	897	503	654	855	3270	4512	3301	1544	1513	1120	5526	3768	3845	4491	1255	869	1289	1055	2645	1041	968
fig|167546.4.peg.674	P9301_06911		Type IV fimbrial assembly, ATPase PilB	7049	3076	2592	3694	958	1416	1016	1730	854	949	1549	2562	2853	1971	2475	1246	187	277	401	363	556	599	2771	3255	2234	1241	1345	906	4336	2857	2724	3967	1129	447	1219	949	1792	785	641
fig|167546.4.peg.675	P9301_06921		hypothetical protein	2565	821	597	1269	246	268	200	549	140	183	428	1305	1034	428	865	260	4	48	2	38	80	73	1091	778	515	156	161	89	1342	669	658	1519	97	0	188	112	227	35	41
fig|167546.4.peg.676	P9301_06931		hypothetical protein	3236	1063	1168	1266	306	431	241	554	234	291	473	1626	1125	758	958	428	10	67	44	104	193	141	1337	1472	1051	372	315	250	1807	1146	1186	1624	264	44	218	205	522	157	122
fig|167546.4.peg.677	P9301_06941		hypothetical protein	1377	444	340	587	172	182	127	252	83	113	208	769	572	347	461	207	1	25	2	33	75	67	711	585	447	165	131	102	912	528	479	976	130	4	127	101	223	52	45
fig|167546.4.peg.678	P9301_06951		hypothetical protein	182	40	33	44	26	25	15	24	6	13	21	140	51	22	36	26	5	5	4	5	10	5	54	52	40	27	21	9	46	35	44	77	14	4	17	16	23	9	3
fig|167546.4.peg.680	P9301_06961		hypothetical protein	10034	4570	4826	4801	3266	4854	3443	6057	3362	4170	5813	5897	6639	4861	5946	3755	766	757	1440	1000	1408	1524	6927	9224	6950	3150	3388	2553	10866	7408	7565	9063	2435	1036	2642	2120	6281	2179	2169
fig|167546.4.peg.681	P9301_06971		hypothetical protein	2154	927	990	951	517	625	474	877	446	536	718	981	906	785	783	761	36	122	101	225	308	391	881	1172	874	810	812	577	1601	1246	1171	1354	691	78	681	505	1322	497	392
fig|167546.4.peg.682	P9301_06981		hypothetical protein	325	173	158	172	92	144	83	174	93	109	143	220	278	180	207	149	13	34	30	66	72	71	253	352	221	172	191	148	553	423	391	514	166	48	147	131	281	72	77
fig|167546.4.peg.683	P9301_06991		hypothetical protein	490	174	169	212	95	110	72	147	84	99	156	365	309	204	238	167	6	17	21	34	49	54	368	399	282	109	114	88	569	359	352	487	122	23	110	72	240	102	89
fig|167546.4.peg.684	P9301_07001		hypothetical protein	4619	2208	2089	2563	961	1366	974	1640	984	1171	1698	2301	3320	2247	2793	956	152	190	254	289	436	524	4274	5327	4054	1017	1220	791	14362	9485	9165	12513	1460	602	1708	1436	3989	1180	1177
fig|167546.4.peg.685	P9301_07011		hypothetical protein	65022	29553	34733	29800	14494	20548	15096	29577	16943	22665	30198	37226	33840	29285	35705	16166	10709	3149	11867	5716	6269	8478	48657	73522	54421	13385	13708	10578	131883	91657	97969	104183	13917	12394	14876	11546	28739	13748	11858
fig|167546.4.peg.686	P9301_07021		hypothetical protein	619	242	209	302	75	111	82	171	36	64	142	474	463	271	401	273	7	50	37	74	98	101	504	457	338	455	450	331	613	293	307	550	378	139	432	386	595	148	147
fig|167546.4.peg.687	P9301_07031		Autotransporter adhesin	995	387	418	368	298	384	266	542	358	408	644	608	598	574	577	305	33	57	65	110	156	181	491	585	522	247	216	149	620	405	449	570	141	35	136	88	326	138	119
fig|167546.4.peg.688	P9301_07041		hypothetical protein	285	140	135	137	117	191	134	265	140	170	225	137	120	112	121	200	3	30	28	59	62	108	196	241	192	192	220	145	246	236	216	263	261	63	232	233	590	242	225
fig|167546.4.peg.689	P9301_07051		hypothetical protein	247	101	77	100	76	116	65	117	56	64	89	192	101	80	109	189	6	13	19	45	57	70	181	183	141	167	142	128	224	169	180	210	165	15	183	124	288	111	103
fig|167546.4.peg.690	P9301_07061		hypothetical protein	10	1	2	2	2	3	0	2	0	2	1	19	7	2	7	4	0	0	0	0	0	0	8	6	11	2	0	2	6	1	2	14	0	0	3	1	0	1	1
fig|167546.4.peg.691	P9301_07081		hypothetical protein	1205	424	392	511	430	524	304	569	359	424	622	580	457	315	374	345	11	47	30	50	93	71	479	533	431	167	184	116	483	355	325	497	160	14	123	112	260	98	83
fig|167546.4.peg.692	P9301_07091		hypothetical protein	4206	1820	1802	2016	597	661	520	951	469	581	912	2398	2164	1392	1889	519	232	85	209	211	373	384	1416	1835	1285	713	627	496	2753	1981	2031	2829	282	103	232	221	548	212	152
fig|167546.4.peg.693	P9301_07101		hypothetical protein	6043	1780	1374	2188	339	430	285	551	139	159	433	3017	2132	1203	2003	362	8	51	6	101	197	160	1205	1094	680	292	291	288	739	373	372	754	156	11	127	119	261	60	43
fig|167546.4.peg.694	P9301_07121		hypothetical protein	25259	10468	10106	10279	2398	3601	2757	5287	1292	1678	3531	9142	6096	5424	6528	11617	95	1642	94	5355	7372	8120	4226	5558	4092	21390	17535	17124	3341	2021	1953	2430	12404	107	14538	10039	18567	5214	4428
fig|167546.4.peg.695	P9301_07141	nrdJ	Ribonucleotide reductase of class II (coenzyme B12-dependent) (EC 1.17.4.1)	175196	92010	97680	102862	8171	13053	10393	16498	8031	10264	14899	40475	50944	50454	48728	2997	1950	754	2439	2127	2080	3052	25370	38644	26588	3065	3625	2533	36185	25060	26918	32197	1417	1293	1652	1264	3534	1344	1260
fig|167546.4.peg.696	P9301_07151		hypothetical protein	517	172	210	253	138	164	136	298	124	142	279	326	234	193	224	181	10	33	26	42	57	70	228	295	168	148	102	78	317	205	227	313	88	24	94	62	187	61	44
fig|167546.4.peg.697	P9301_07161	prfC	Peptide chain release factor 3	6946	3072	3380	3508	2872	4163	3028	5185	3386	3959	4861	2057	2580	2112	2319	4197	1187	858	2500	1825	2289	2793	1701	2542	1847	3763	4135	2963	1782	1331	1302	1455	1547	1065	1523	1135	3616	1649	1481
fig|167546.4.peg.698	P9301_07171		hypothetical protein	535	232	196	313	374	557	428	693	330	396	695	228	251	197	276	392	47	94	79	76	116	95	223	227	171	246	310	200	268	157	149	254	219	47	262	182	469	84	105
fig|167546.4.peg.699	P9301_07181	hslO	33 kDa chaperonin HslO	2282	934	1057	973	614	804	579	1052	510	630	865	930	802	624	702	1061	401	161	429	308	378	434	741	1051	804	1325	1153	894	772	537	540	597	668	288	690	538	1118	521	430
fig|167546.4.peg.700	P9301_07191		hypothetical protein	768	305	286	423	155	178	166	319	158	207	258	294	335	223	265	174	21	29	50	24	51	59	298	270	206	92	96	55	238	123	158	242	69	29	89	89	148	60	59
fig|167546.4.peg.701	P9301_07201		hypothetical protein	1128	538	540	625	243	437	270	456	240	319	471	387	427	355	427	292	13	78	55	95	131	107	259	317	263	213	246	155	409	268	276	375	241	33	281	189	377	111	109
fig|167546.4.peg.702	P9301_07211		16S rRNA (uracil(1498)-N(3))-methyltransferase (EC 2.1.1.193)	800	335	290	404	147	193	150	277	127	145	263	372	394	285	340	214	10	46	16	22	69	64	252	302	223	229	259	167	377	222	197	355	223	10	241	188	383	98	90
fig|167546.4.peg.703	P9301_07221		Phytyl-phosphate kinase (EC 2.7.4.-)	471	264	221	221	114	176	142	208	167	213	232	161	277	211	247	157	67	40	134	55	88	71	199	218	177	131	190	121	311	194	206	272	183	159	175	169	433	142	133
fig|167546.4.peg.704	P9301_07231	tesA	hypothetical protein	317	131	111	156	138	192	146	243	164	159	223	121	160	119	106	217	53	36	86	63	84	92	137	186	147	149	151	108	119	84	79	95	76	44	76	66	204	89	85
fig|167546.4.peg.705	P9301_07241		ABC transporter, permease protein	148	46	37	60	32	36	25	55	27	30	35	115	81	37	59	53	4	11	7	10	21	16	59	59	46	56	42	30	44	24	27	31	29	4	24	22	50	30	19
fig|167546.4.peg.706	P9301_07251		hypothetical protein	325	154	142	140	61	81	65	91	40	56	100	199	220	173	159	47	0	14	3	16	30	22	138	170	126	71	86	48	160	100	122	152	64	3	46	46	127	31	37
fig|167546.4.peg.707	P9301_07261	phnD	ABC transporter, substrate-binding protein (cluster 12, methionine/phosphonates)	1256	500	346	725	148	186	125	244	89	103	166	600	797	414	651	292	14	55	31	44	127	82	470	411	269	348	523	292	375	216	202	480	303	73	479	402	819	137	148
fig|167546.4.peg.708	P9301_07271	aspC	Aspartate aminotransferase (EC 2.6.1.1)	8622	3676	3451	3810	940	1181	782	1750	522	669	990	3367	2638	2060	2449	1899	227	279	521	498	603	794	1763	2412	1630	2788	2324	1782	1323	931	917	1224	1767	666	1896	1550	2731	1116	939
fig|167546.4.peg.709	P9301_07281		Uracil-DNA glycosylase, family 4 (EC 3.2.2.27)	727	290	350	391	176	236	137	315	128	149	243	249	187	194	178	244	9	47	25	44	86	73	111	141	90	229	235	158	116	73	63	98	230	30	239	208	353	94	85
fig|167546.4.peg.710	P9301_07291	ispG	(E)-4-hydroxy-3-methylbut-2-enyl-diphosphate synthase (ferredoxin) (EC 1.17.7.1)	3771	1789	1829	1695	1507	2321	1692	2815	1799	2112	2551	1222	1369	1256	1205	2529	1236	477	1690	925	1291	1502	1276	1844	1583	2320	2462	1772	1228	974	959	974	1586	1072	1310	1160	3246	1379	1249
fig|167546.4.peg.711	P9301_07301		Carboxyl-terminal protease (EC 3.4.21.102)	3677	1621	1560	1848	689	928	678	1352	690	789	1169	1453	1439	1138	1249	746	48	137	218	184	244	339	1022	1306	1028	486	512	284	1284	921	906	1193	376	95	431	323	919	356	303
fig|167546.4.peg.712	P9301_07311	nadA	Quinolinate synthetase (EC 2.5.1.72)	5669	2333	2135	2330	967	1321	973	1835	1138	1425	1782	1746	1554	1383	1434	1198	218	211	715	483	675	841	1509	1782	1525	1336	1194	974	1576	1180	1197	1311	1095	906	1175	903	2701	1298	1071
fig|167546.4.peg.713	P9301_07321		hypothetical protein	2195	798	592	1032	551	714	538	985	419	521	843	675	615	416	559	546	22	84	57	46	143	94	656	466	401	398	364	234	419	302	278	557	324	56	353	308	1022	246	265
fig|167546.4.peg.714	P9301_07331		hypothetical protein	832	384	350	377	2170	3202	2324	4062	2341	2815	3979	339	316	230	340	2748	687	607	1396	524	671	773	300	327	289	1898	2178	1510	304	173	209	215	2130	1315	2401	1866	4582	1500	1451
fig|167546.4.peg.715	P9301_07341		hypothetical protein	1112	468	471	518	149	210	165	280	159	197	286	555	628	527	579	173	19	37	52	63	111	101	446	565	461	185	209	152	553	385	406	518	138	42	118	90	272	95	93
fig|167546.4.peg.716	P9301_07351	aroB	3-dehydroquinate synthase (EC 4.2.3.4)	1944	933	809	976	392	623	413	734	441	578	819	853	1042	794	915	507	76	99	224	129	209	228	1130	1459	1077	358	396	250	1731	1228	1140	1563	277	129	313	267	726	267	223
fig|167546.4.peg.717	P9301_07361	purK	N5-carboxyaminoimidazole ribonucleotide synthase (EC 6.3.4.18)	4348	1844	1865	1816	722	915	657	1159	658	789	1208	2555	2251	1775	1839	574	62	99	140	174	235	286	1917	2649	2040	560	480	376	2308	1920	1862	2030	481	104	429	345	1119	455	401
fig|167546.4.peg.718	P9301_07371		hypothetical protein	810	414	547	383	277	571	400	512	502	601	775	579	755	678	695	47	16	16	31	24	28	23	207	453	336	31	43	33	970	809	892	771	80	41	61	51	184	113	82
fig|167546.4.peg.719	P9301_07381		hypothetical protein	44	22	18	21	13	13	23	16	22	22	24	33	30	32	23	4	2	0	2	0	0	2	16	24	20	0	1	4	47	39	49	31	2	1	4	2	4	3	5
fig|167546.4.peg.720	P9301_07391		hypothetical protein	2220	785	835	992	388	530	317	894	327	426	874	1156	894	545	759	57	3	13	1	16	11	20	379	460	251	32	39	26	964	509	467	833	57	1	69	56	178	33	29
fig|167546.4.peg.721	P9301_07401		hypothetical protein	37	5	4	9	6	1	2	5	0	2	3	33	16	6	11	8	0	0	0	2	0	3	16	7	2	4	5	1	12	6	3	16	6	0	5	4	3	0	1
fig|167546.4.peg.722	P9301_07411		hypothetical protein	1410	551	544	551	207	278	155	298	210	209	286	607	486	389	392	174	10	26	54	36	90	79	355	469	372	165	159	115	560	488	409	539	96	25	95	78	264	123	87
fig|167546.4.peg.723	P9301_07431		hypothetical protein	2536	809	806	867	250	273	205	351	136	174	306	1327	802	547	666	177	5	22	2	55	139	97	561	657	475	229	139	114	972	654	659	891	83	5	126	63	167	42	46
fig|167546.4.peg.724	P9301_07441		hypothetical protein	161	72	60	59	61	86	71	91	50	68	95	58	35	38	39	40	5	2	6	6	16	20	42	55	39	22	14	8	74	72	61	77	23	6	18	20	53	12	17
fig|167546.4.peg.725	P9301_07451		hypothetical protein	2448	783	739	968	685	775	610	1152	399	511	945	1554	1327	921	1188	124	2	30	1	9	32	24	617	626	454	28	47	34	1343	806	843	1336	39	0	52	48	96	19	17
fig|167546.4.peg.727	P9301_07461		hypothetical protein	188	41	41	65	216	194	128	219	99	84	191	97	48	32	32	196	5	38	1	6	38	34	112	46	37	138	102	83	75	45	50	107	212	11	142	113	334	72	78
fig|167546.4.peg.728	P9301_07481		hypothetical protein	1013	327	180	432	1095	824	718	1193	630	685	1570	392	382	168	260	422	2	71	6	19	153	36	480	251	212	116	155	87	666	245	304	720	176	3	269	173	535	50	67
fig|167546.4.peg.729	P9301_07491		hypothetical protein	4	0	3	2	11	16	9	14	13	11	15	3	1	4	2	16	5	1	6	5	4	6	2	0	1	12	11	3	3	3	4	4	10	7	14	11	17	12	8
fig|167546.4.peg.730	P9301_07501		hypothetical protein	157	50	26	77	91	71	43	152	48	59	125	47	50	19	45	182	3	22	2	13	49	21	77	34	21	71	100	52	70	27	25	93	43	0	92	62	90	12	7
fig|167546.4.peg.732	P9301_07521		hypothetical protein	99	26	39	38	53	61	49	76	41	48	78	57	39	30	32	106	3	15	10	13	30	29	50	47	28	62	53	39	49	24	31	33	48	2	51	31	76	17	9
fig|167546.4.peg.733	P9301_07531		hypothetical protein	269	110	98	123	114	128	104	145	94	97	157	112	143	131	117	144	3	21	6	23	52	30	106	132	108	93	96	67	184	172	153	207	124	2	121	77	157	34	24
fig|167546.4.peg.734	P9301_07541		hypothetical protein	389	130	80	179	123	135	89	275	42	105	188	220	129	53	122	172	3	29	5	9	39	19	113	70	48	147	123	68	93	32	42	84	70	0	94	62	139	15	18
fig|167546.4.peg.735	P9301_07551		Short-chain dehydrogenase/reductase (SDR) superfamily	611	277	285	302	257	355	270	419	262	366	494	432	370	325	351	358	8	69	174	134	162	202	569	746	589	419	380	258	671	459	478	524	360	250	356	301	671	284	273
fig|167546.4.peg.736	P9301_07581		hypothetical protein	2168	762	757	816	3521	3835	2738	4793	2855	3250	4934	632	542	379	459	3069	137	492	199	295	684	595	450	539	461	1194	1178	764	423	284	293	394	1401	42	1266	964	2633	873	824
fig|167546.4.peg.737	P9301_07611		hypothetical protein	144	42	36	62	240	263	179	411	115	128	369	77	60	29	52	412	8	64	2	68	99	95	50	27	25	286	275	139	44	23	24	36	229	2	312	169	267	74	73
fig|167546.4.peg.738	P9301_07621		hypothetical protein	260	103	106	130	1237	1457	1154	2050	1201	1302	2048	101	57	64	63	702	20	119	90	68	116	100	100	95	77	263	259	165	70	54	46	50	692	120	917	600	763	224	257
fig|167546.4.peg.739	P9301_07631		hypothetical protein	373	107	129	135	866	791	612	1154	560	523	1015	205	116	92	96	363	2	85	5	24	81	80	148	182	88	170	178	116	130	81	83	98	528	6	508	408	528	124	127
fig|167546.4.peg.740	P9301_07651		hypothetical protein	6564	3385	3885	3114	690	1274	964	1294	1042	1180	1465	2424	3051	3325	2840	417	347	112	375	243	345	366	1649	2649	2267	254	343	272	2864	2477	2512	2260	385	225	302	299	670	303	309
fig|167546.4.peg.741	P9301_07661		hypothetical protein	335	186	140	186	190	311	236	359	202	235	384	192	253	216	228	255	17	65	77	72	84	82	296	344	261	202	340	156	429	270	258	381	174	47	165	158	376	86	106
fig|167546.4.peg.742	P9301_07681		hypothetical protein	60	22	8	30	34	35	25	52	21	18	45	60	47	26	42	32	0	11	1	10	12	6	73	66	26	43	35	23	82	41	45	83	34	0	14	28	72	12	12
fig|167546.4.peg.743	P9301_07691		hypothetical protein	317	120	113	139	4707	6083	4704	8507	4813	5655	8189	69	65	62	60	4265	199	887	1036	567	897	903	48	79	37	1703	1685	1093	62	34	40	54	2334	244	2516	1641	4309	1855	1606
fig|167546.4.peg.744	P9301_07701		hypothetical protein	1232	356	303	370	233	248	192	278	67	56	254	815	407	305	410	109	0	14	2	22	31	14	201	274	119	77	35	52	205	100	109	201	33	2	27	20	70	14	9
fig|167546.4.peg.745	P9301_07711		Potassium channel protein	5203	2718	2844	2864	540	872	629	1017	605	771	1020	1679	2479	2274	2183	385	139	105	214	197	264	308	1459	2190	1706	341	463	369	2836	2164	2232	2551	272	158	289	238	568	214	202
fig|167546.4.peg.746	P9301_07721	petJ	hypothetical protein	491	233	217	250	91	125	96	139	90	125	152	248	244	187	202	74	8	13	28	22	31	30	231	329	244	46	38	18	412	318	295	355	36	17	35	12	66	34	27
fig|167546.4.peg.747	P9301_07731		hypothetical protein	184	80	73	71	33	52	39	58	47	56	62	73	125	101	91	35	1	13	12	24	34	38	91	164	130	35	38	31	180	192	165	208	52	2	26	22	88	20	29
fig|167546.4.peg.748	P9301_07741		Phosphate ABC transporter, substrate-binding protein PstS (TC 3.A.1.7.1)	663	292	325	267	201	304	204	360	215	253	352	294	287	299	250	580	241	103	353	582	614	791	261	427	287	1366	1436	1120	383	297	351	284	735	442	622	528	1214	557	477
fig|167546.4.peg.749	P9301_07751	pstC	Phosphate ABC transporter, permease protein PstC (TC 3.A.1.7.1)	3757	1563	1385	1514	305	449	337	541	307	418	562	1400	1178	1036	976	454	127	63	169	115	149	159	990	1235	1053	361	436	337	1211	908	966	1133	270	101	255	190	542	230	182
fig|167546.4.peg.750	P9301_07761	pstA	Phosphate ABC transporter, permease protein PstA (TC 3.A.1.7.1)	3772	1704	1655	1484	330	544	375	557	342	417	496	1287	1128	1161	986	488	270	65	295	142	197	247	972	1312	1159	489	433	317	1164	1040	975	1119	321	250	283	230	736	358	346
fig|167546.4.peg.751	P9301_07771	pstB	Phosphate ABC transporter, ATP-binding protein PstB (TC 3.A.1.7.1)	1884	902	796	805	268	392	273	449	224	279	411	830	825	681	701	277	13	46	86	93	114	148	647	878	685	227	245	196	696	587	537	648	189	49	143	141	448	224	159
fig|167546.4.peg.752	P9301_07781		hypothetical protein	406	31	19	120	283	116	77	228	28	22	157	145	74	5	43	435	6	33	3	16	80	25	181	14	7	90	88	63	70	9	16	128	64	2	140	89	155	25	18
fig|167546.4.peg.753	P9301_07791		hypothetical protein	4465	1439	1574	1965	686	696	397	1046	270	346	996	3455	1999	1289	1765	236	4	30	7	69	247	156	1077	1264	648	112	58	34	1313	736	672	1307	70	2	55	50	449	60	46
fig|167546.4.peg.754	P9301_07801		hypothetical protein	3362	1179	1380	1332	769	875	649	1163	511	587	987	2583	1684	1334	1465	209	14	41	48	19	51	57	1784	2341	1625	84	67	40	2445	1875	1863	2447	73	5	52	37	97	57	31
fig|167546.4.peg.755	P9301_07811		hypothetical protein	79	25	21	43	59	66	42	80	28	38	88	45	36	24	47	101	2	21	3	4	20	20	43	39	22	66	66	36	42	19	17	39	57	2	60	43	119	29	20
fig|167546.4.peg.756	P9301_07821		ATP-dependent, 3'-5' DNA helicase with strand annealing activity	546	185	200	244	416	481	339	691	489	559	790	220	196	128	168	609	132	124	216	141	198	223	197	236	170	511	429	286	250	122	134	183	387	137	369	281	790	250	244
fig|167546.4.peg.757	P9301_07831		ATP-dependent DNA ligase (EC 6.5.1.1) LigC	162	56	47	72	169	198	155	287	152	151	329	66	59	35	54	231	37	52	29	44	55	56	53	43	31	124	138	86	32	17	19	49	112	20	125	99	164	40	40
fig|167546.4.peg.758	P9301_07841		mRNA 3-end processing exonuclease	445	148	157	189	414	495	366	673	423	482	804	136	91	79	109	510	18	96	51	75	142	133	89	96	59	187	198	101	93	57	66	67	163	15	135	114	395	133	103
fig|167546.4.peg.760	P9301_07861		hypothetical protein	1485	497	343	769	117	139	106	249	52	55	197	530	429	234	479	368	27	57	21	84	154	150	342	295	182	506	521	357	304	99	132	264	265	30	420	287	396	59	66
fig|167546.4.peg.761	P9301_07871		hypothetical protein	45293	16363	15543	20856	1382	1648	1352	2616	828	1054	2257	14184	10763	7857	9975	1030	23	154	35	370	721	656	4679	5118	3554	1002	937	756	4125	2157	2337	3837	482	6	532	383	1133	250	203
fig|167546.4.peg.762	P9301_07881		hypothetical protein	1852	720	785	779	513	673	444	795	446	492	727	759	736	631	662	549	7	78	105	336	466	457	761	1047	724	513	485	374	1120	907	866	1056	351	72	287	259	754	271	229
fig|167546.4.peg.763	P9301_07901		hypothetical protein	22	6	5	5	38	11	11	36	14	16	23	17	9	3	3	39	14	1	6	4	5	8	5	3	3	19	14	11	0	7	4	6	23	3	20	18	24	10	13
fig|167546.4.peg.764	P9301_07911		hypothetical protein	3240	1334	1595	1204	1414	1907	1273	2144	1367	1687	2114	865	701	656	662	1759	680	271	1058	528	687	938	1032	1589	1223	1448	1337	1091	980	876	882	773	1394	775	1003	836	2041	981	751
fig|167546.4.peg.765	P9301_07921		hypothetical protein	266	71	57	84	220	255	171	382	77	83	296	202	76	47	88	329	6	44	12	33	56	36	76	83	36	209	114	121	121	55	69	119	226	2	224	153	264	42	33
fig|167546.4.peg.766	P9301_07931		hypothetical protein	50	7	5	19	21	31	11	29	9	13	28	39	10	4	10	20	11	5	8	2	6	5	10	6	4	21	7	9	8	3	4	8	9	4	9	12	12	5	2
fig|167546.4.peg.767	P9301_07941		hypothetical protein	3	6	3	2	0	1	0	4	2	2	2	0	0	1	3	0	1	0	2	1	0	0	0	3	2	2	0	1	0	2	1	1	3	0	1	0	1	3	0
fig|167546.4.peg.768	P9301_07951		hypothetical protein	1080	376	438	608	213	262	184	500	186	242	397	489	423	303	408	476	3	74	68	112	118	161	552	591	422	419	448	274	532	281	294	493	327	9	449	331	652	217	156
fig|167546.4.peg.769	P9301_07961		hypothetical protein	1157	443	402	662	257	378	222	452	157	229	337	423	420	277	396	426	2	95	6	69	106	99	509	523	326	291	388	202	461	251	224	518	284	2	329	263	420	75	68
fig|167546.4.peg.770	P9301_07971		hypothetical protein	2050	744	771	840	197	283	176	326	193	235	362	699	617	542	554	202	8	43	29	45	90	110	584	774	581	133	139	100	891	635	598	717	147	4	129	112	208	52	40
fig|167546.4.peg.771	P9301_07981		hypothetical protein	143	17	17	19	14	1	2	4	1	2	9	83	27	8	22	8	0	1	2	1	4	0	20	7	4	13	4	6	8	4	3	23	3	1	1	0	2	4	1
fig|167546.4.peg.772	P9301_07991		hypothetical protein	201	69	57	79	511	566	392	739	470	481	645	59	73	38	54	414	34	74	123	54	101	108	38	45	32	213	167	110	25	18	21	37	229	62	233	150	525	218	162
fig|167546.4.peg.773	P9301_08001	petN	Cytochrome b6-f complex subunit VIII (PetN)	7730	2175	1993	1784	911	1464	928	1211	479	496	1105	2692	1294	1220	1235	1397	25	220	39	565	1017	931	1021	1067	858	2038	1385	1593	1054	820	816	1092	1836	20	1161	1005	2254	746	632
fig|167546.4.peg.774	P9301_08011		hypothetical protein	9000	3306	3182	4572	5789	6711	4958	10967	3865	4133	8537	3764	3021	1880	2865	10393	256	1710	733	985	1790	1719	2115	2048	1476	6182	6721	4091	980	476	518	876	3567	190	5024	3616	7758	1843	1440
fig|167546.4.peg.775	P9301_08021		ATP-dependent Clp protease proteolytic subunit ClpP (EC 3.4.21.92)	5077	2667	3025	2958	2844	4843	3740	5875	3699	4761	6227	3576	4414	4056	4156	3645	2352	1033	3053	1621	1688	2124	3371	5403	3856	3103	4054	2825	6977	4747	5326	5715	3666	2657	4068	3072	6586	2457	2477
fig|167546.4.peg.776	P9301_08031		Cell division-associated, ATP-dependent zinc metalloprotease FtsH	35250	18429	18665	18256	50276	86611	67950	89214	80670	99907	119105	6107	8092	7542	7789	51673	41686	15159	46700	14535	16755	20624	5546	8503	6443	27906	39465	23794	6801	5088	5252	5540	34745	29995	35794	28688	88508	33505	35046
fig|167546.4.peg.777	P9301_08041		hypothetical protein	1969	576	793	568	916	1170	774	1186	977	1021	1381	685	492	555	436	912	28	141	75	211	300	338	480	648	599	402	350	231	599	534	504	493	369	9	251	203	619	253	245
fig|167546.4.peg.778	P9301_08051		hypothetical protein	1069	374	282	392	190	197	133	275	125	116	186	496	303	220	257	202	17	27	47	37	70	61	286	279	186	136	124	81	247	179	162	291	117	16	86	78	186	58	61
fig|167546.4.peg.779	P9301_08061		FIG015547: peptidase, M16 family	4232	1817	1860	2020	725	912	682	1183	616	698	1182	1466	1341	1103	1269	791	26	114	101	157	249	240	1013	1230	896	530	482	298	1181	752	749	939	353	59	389	260	759	228	185
fig|167546.4.peg.780	P9301_08071	pcyA	Phycocyanobilin:ferredoxin oxidoreductase PcyA (EC 1.3.7.5)	2535	864	620	892	2247	1893	1545	2962	1102	1388	3059	912	621	287	550	2371	53	308	66	149	405	274	1477	1169	902	1331	1240	951	953	409	485	834	1085	60	1385	1018	2642	527	459
fig|167546.4.peg.781	P9301_08081		ABC exporter membrane fusion component of DevB family	1052	432	392	453	902	1273	900	1341	993	1122	1369	282	370	283	299	1270	128	249	444	257	403	425	502	616	550	857	994	571	429	365	287	376	877	255	881	749	1958	780	744
fig|167546.4.peg.782	P9301_08091		ABC exporter permease subunit of DevC family	1386	612	570	492	1161	1583	1069	1748	1483	1663	1778	508	425	326	332	1691	191	260	713	414	512	664	746	998	826	1448	1160	822	572	528	474	509	1196	525	1027	830	2808	1382	1250
fig|167546.4.peg.783	P9301_08101		ABC exporter, ATP-binding subunit of DevA family	802	369	322	334	505	671	465	780	564	620	800	275	289	263	244	678	224	126	401	173	222	277	331	475	396	535	591	325	332	293	240	262	455	289	459	414	1222	562	446
fig|167546.4.peg.784	P9301_08111		Uncharacterized protein Ava_1806	8347	4337	4421	4291	3336	5978	4199	6357	5411	6035	7045	1557	2545	2474	2556	3999	1050	1026	3026	1895	2244	2795	2160	3203	2585	2885	4492	3005	1913	1565	1473	1676	2519	1866	2282	2153	5291	1944	1854
fig|167546.4.peg.785	P9301_08121		Glycosyl transferase, family 2	3943	1884	1793	2305	1333	2192	1550	2711	1327	1474	2355	1140	1561	1017	1371	1597	101	363	309	297	536	548	1195	1604	1104	1356	1651	951	1120	791	746	982	1169	314	1303	1132	2814	693	803
fig|167546.4.peg.786	P9301_08131	rpsB	SSU ribosomal protein S2p (SAe)	8481	4609	5198	4683	7363	12354	9005	14718	9189	11409	15591	3309	4390	3785	4378	10692	6617	2833	9281	3630	4030	5577	5100	8424	6404	6820	8609	5997	5424	3965	4169	4276	5545	3958	5739	4200	10161	4532	3970
fig|167546.4.peg.787	P9301_08141	tsf	Translation elongation factor Ts	6927	4033	4271	4247	4946	8891	6795	10420	7470	9013	12060	2028	3488	3008	3239	7067	4026	2081	6550	3133	3489	4629	3886	6047	4997	3679	5245	3498	3926	3043	3046	3363	2967	2315	2936	2376	5972	2455	2174
fig|167546.4.peg.788	P9301_08151		hypothetical protein	599	183	118	239	396	312	236	451	167	179	481	366	214	101	156	544	9	80	6	23	103	36	352	188	150	358	312	221	199	105	74	248	255	5	317	232	487	80	65
fig|167546.4.peg.789	P9301_08161	recG	ATP-dependent DNA helicase RecG (EC 3.6.4.12)	1309	477	537	584	377	481	350	596	379	398	564	696	517	442	449	609	70	97	126	176	224	274	548	677	568	654	501	370	757	602	578	715	472	152	458	382	1035	446	373
fig|167546.4.peg.790	P9301_08171	ddpX	D-alanyl-D-alanine dipeptidase (EC 3.4.13.22)	1550	588	513	648	332	404	270	473	202	257	417	883	765	563	642	157	23	19	28	54	86	86	463	538	420	157	125	111	570	398	363	510	69	31	71	62	156	52	41
fig|167546.4.peg.791	P9301_08181	sir	Ferredoxin--sulfite reductase (EC 1.8.7.1)	16009	7208	7449	8387	4714	7014	4886	9103	6207	7829	10298	6348	7116	5579	6535	4255	1895	1006	2492	867	1019	1250	5984	7881	6025	2685	3256	1940	11009	7518	7533	9143	4131	2377	4498	3654	9888	3877	3667
fig|167546.4.peg.792	P9301_08191	glyS	Glycyl-tRNA synthetase beta chain (EC 6.1.1.14)	8787	3569	3328	3938	1549	2074	1511	2980	1414	1663	2565	3124	2949	2218	2542	2586	70	466	390	508	744	840	2984	3299	2516	2618	2882	2045	2887	1818	1883	2543	2092	329	2486	1943	3904	1314	1220
fig|167546.4.peg.793	P9301_08201	chlP	Geranylgeranyl diphosphate reductase (EC 1.3.1.83)	83711	53096	54259	59215	7543	16205	12475	18165	7278	9994	13724	17277	39589	33180	40336	18441	14710	6420	16676	18477	17713	22234	17217	28534	20240	28331	57904	40718	30498	19031	19716	24597	33673	35428	42073	34514	53036	15877	17220
fig|167546.4.peg.795	P9301_08211		D-alanyl-D-alanine carboxypeptidase (EC 3.4.16.4)	1531	601	486	586	333	488	303	472	262	278	378	876	743	585	551	281	85	30	107	54	80	107	444	542	442	189	169	103	411	340	366	430	243	89	177	164	456	212	207
fig|167546.4.peg.796	P9301_08221	typA	GTP-binding protein TypA/BipA	20454	10639	11436	10844	6657	11037	7964	13166	8593	10729	13327	4823	6275	5423	5815	9118	4398	2046	7328	2747	3100	3933	5417	8157	6267	7057	8952	6338	4374	3286	3290	3467	5079	4402	5843	4408	11079	4828	4461
fig|167546.4.peg.797	P9301_08231		hypothetical protein	1230	581	618	603	351	491	348	562	369	379	496	353	399	356	337	517	8	95	130	128	173	218	468	696	481	507	575	316	290	228	214	229	324	61	354	266	698	281	279
fig|167546.4.peg.798	P9301_08241		Lipopolysaccharide ABC transporter, ATP-binding protein LptB	1375	624	632	683	375	550	376	632	312	364	503	590	561	441	536	546	50	98	165	126	213	243	546	825	614	463	462	296	607	424	402	520	316	94	299	232	602	259	238
fig|167546.4.peg.799	P9301_08251	ccmC	Cytochrome c-type biogenesis protein CcsA/ResC	5980	2569	2509	2314	934	1292	965	1453	965	1154	1452	2404	2162	1955	1953	1893	706	377	844	826	1035	1348	1320	1929	1549	3037	2761	2041	1442	1105	1136	1251	3091	1528	3121	2429	5772	2557	2363
fig|167546.4.peg.800	P9301_08261	rpe	Ribulose-phosphate 3-epimerase (EC 5.1.3.1)	4591	2406	2555	2501	6427	10501	7722	12996	7823	8968	12536	2026	2610	2121	2546	11293	6206	2527	7412	3572	4609	5585	2533	3618	2978	6783	7865	5758	2292	1498	1625	1669	3368	2748	3428	2688	9462	3818	3610
fig|167546.4.peg.801	P9301_08271	glpX	Fructose-1,6-bisphosphatase, GlpX type (EC 3.1.3.11) @ Sedoheptulose-1,7-bisphosphatase (EC 3.1.3.37)	51211	27864	27065	30565	22355	39107	30258	41601	23357	28490	38824	10570	17859	13402	17580	45744	42393	11835	38407	18959	20439	27960	12422	16697	12062	47932	66364	43763	5377	3261	3343	4027	27727	30004	33450	26944	57612	21786	20667
fig|167546.4.peg.802	P9301_08281	hemA	Glutamyl-tRNA reductase (EC 1.2.1.70)	6238	3044	2706	3348	2023	2887	2141	3296	1886	2141	2902	2004	2358	1713	2118	4414	1074	810	2059	1355	1777	2221	1727	2139	1598	5318	6042	3955	676	442	390	557	3557	2388	4113	3317	10141	3776	3264
fig|167546.4.peg.803	P9301_08291	glgC	Glucose-1-phosphate adenylyltransferase (EC 2.7.7.27)	11243	5347	5873	5532	6140	9942	7263	12807	6547	7914	10518	3530	4067	3408	3947	13653	5088	2741	8062	4960	6031	7379	3318	4818	3904	15868	18143	13206	1718	1262	1311	1379	5895	4294	5996	4843	12702	5542	4714
fig|167546.4.peg.804	P9301_08301	gnd	6-phosphogluconate dehydrogenase, decarboxylating (EC 1.1.1.44)	28077	13363	15043	14253	2432	3213	2629	4002	2605	3102	4714	10520	10766	10402	10101	642	271	156	420	243	283	440	10594	14368	10259	452	469	289	12069	8206	9095	9876	285	190	262	215	707	298	262
fig|167546.4.peg.805	P9301_08311		6-phosphogluconolactonase (EC 3.1.1.31), eukaryotic type	3243	1158	1006	1545	336	361	230	476	155	172	409	1543	1051	664	938	152	2	28	6	20	51	35	1289	1115	687	124	109	88	862	536	437	1004	50	0	63	56	153	22	24
fig|167546.4.peg.806	P9301_08321		hypothetical protein	937	404	465	535	756	1101	765	1406	892	956	1471	418	460	358	352	840	16	221	120	156	234	256	407	485	362	485	581	339	335	272	217	368	574	42	724	543	1301	483	377
fig|167546.4.peg.807	P9301_08331		hypothetical protein	265	88	91	127	195	176	127	304	87	95	215	147	90	42	84	174	5	28	6	12	28	19	106	85	55	121	85	62	85	36	27	74	111	3	107	101	247	44	41
fig|167546.4.peg.808	P9301_08341	ilvD	Dihydroxy-acid dehydratase (EC 4.2.1.9)	12752	6955	7118	7117	2864	5259	3698	5671	4634	5765	6998	4184	6301	5368	5835	2677	1766	800	2473	876	1126	1410	5954	9608	6683	2016	2678	1714	12812	9376	9379	10484	2173	1880	2291	1783	5562	1998	2039
fig|167546.4.peg.809	P9301_08351		hypothetical protein	8874	4092	4066	5330	1414	2201	1742	3315	2047	2351	3363	2437	3421	2790	3425	1306	855	277	1028	419	498	568	3781	4323	3522	597	823	499	6311	3739	3873	5185	551	706	739	586	1440	540	445
fig|167546.4.peg.810	P9301_08361	upp	Uracil phosphoribosyltransferase (EC 2.4.2.9)	1098	416	443	453	352	445	275	571	290	311	535	683	507	448	457	503	7	86	26	91	175	141	518	702	569	293	302	199	576	437	448	510	148	12	151	105	342	111	96
fig|167546.4.peg.811	P9301_08371		hypothetical protein	6137	3053	2949	3951	4008	6422	4851	8851	4404	5395	7698	1617	2301	1646	2244	5378	410	1250	2676	1317	1546	1874	1725	1991	1599	2834	3769	2346	1685	978	1073	1387	2168	1594	2974	2327	4926	1699	1589
fig|167546.4.peg.812	P9301_08381	cobW	CobW GTPase involved in cobalt insertion for B12 biosynthesis	2000	851	829	913	1023	1302	865	1887	764	888	1314	947	757	532	629	1395	43	257	264	191	316	323	619	755	589	1055	898	594	555	393	374	448	699	121	735	562	1489	516	453
fig|167546.4.peg.813	P9301_08391		hypothetical protein	7707	3486	3084	4391	2270	3308	2616	4917	2222	2877	5251	2642	2879	2247	3021	3391	45	783	87	1315	2185	1905	1715	1854	1306	2113	2847	2014	1642	972	1001	1492	596	13	800	555	2532	537	507
fig|167546.4.peg.814	P9301_08401	purS	Phosphoribosylformylglycinamidine synthase, PurS subunit (EC 6.3.5.3)	4928	2510	2680	2789	326	476	415	570	393	445	643	1205	2062	2193	2047	279	153	72	235	239	263	366	1286	1853	1320	325	487	304	1894	1472	1426	1627	142	98	199	142	366	150	137
fig|167546.4.peg.815	P9301_08411		Phosphoribosylformylglycinamidine synthase, glutamine amidotransferase subunit (EC 6.3.5.3)	5238	2558	2734	2580	271	462	346	518	341	348	470	1942	2403	2217	2241	319	77	58	171	173	192	269	1533	2250	1777	421	494	383	2151	1700	1695	1973	244	144	238	190	504	220	202
fig|167546.4.peg.816	P9301_08421	cbbA	Fructose-bisphosphate aldolase class II (EC 4.1.2.13)	70722	31728	37102	31859	115342	155410	114109	179638	119919	148126	198979	27856	25359	20082	25557	183251	148147	33974	167517	49937	61188	84211	22315	34885	27500	130338	118300	94220	22101	15465	15846	16195	85944	92093	83906	63219	230358	106473	90493
fig|167546.4.peg.817	P9301_08431		Oxidoreductase, N-terminal:Oxidoreductase, C-terminal, utilizes NADP or NAD	1712	720	700	793	788	1150	765	1398	862	936	1341	696	757	545	688	1767	314	304	520	418	621	662	848	1023	800	1485	1601	1070	754	519	495	646	1124	526	1217	963	2448	829	817
fig|167546.4.peg.818	P9301_08441		hypothetical protein	594	260	228	212	289	365	261	484	243	277	413	260	198	184	193	557	34	92	97	120	210	225	255	345	258	563	438	362	222	169	147	189	322	67	271	219	729	274	231
fig|167546.4.peg.819	P9301_08451	accD	Acetyl-coenzyme A carboxyl transferase beta chain (EC 6.4.1.2)	3826	2537	2569	2578	1964	4259	3068	4103	2823	3682	4266	1053	2470	2274	2485	3031	1249	1094	2336	1757	2051	2234	1466	2716	1985	3167	5070	3712	2146	1580	1647	1718	2776	1882	2797	2142	5100	1479	1728
fig|167546.4.peg.820	P9301_08461	prkB	Phosphoribulokinase (EC 2.7.1.19)	13296	8918	9727	10992	6482	13462	10670	16410	8226	11841	14013	4320	10179	7723	10286	14548	7966	5113	12343	7918	7148	8668	7483	10929	8147	18511	35989	23530	7582	4746	4810	5599	19231	20664	24928	19875	28452	7341	9784
fig|167546.4.peg.821	P9301_08471	leuB	3-isopropylmalate dehydrogenase (EC 1.1.1.85)	2568	1086	1168	1134	1926	2775	1852	3580	2008	2254	3310	867	821	596	726	2931	209	476	741	653	892	1038	807	1198	902	2086	1969	1406	575	448	421	506	1031	366	1019	790	2190	849	817
fig|167546.4.peg.822	P9301_08481	lpxD	UDP-3-O-[3-hydroxymyristoyl] glucosamine N-acyltransferase (EC 2.3.1.191)	1136	459	381	542	164	227	174	276	141	181	255	537	599	415	566	264	35	55	63	81	123	118	408	415	295	295	343	271	439	309	298	428	257	67	273	218	327	109	100
fig|167546.4.peg.823	P9301_08491	proB	Glutamate 5-kinase (EC 2.7.2.11) / RNA-binding C-terminal domain PUA	1189	516	517	648	227	356	223	447	241	264	405	607	655	494	574	288	8	53	43	87	133	135	517	723	495	282	318	169	806	478	511	729	207	22	208	170	434	134	122
fig|167546.4.peg.824	P9301_08501		hypothetical protein	579	144	125	237	79	76	45	119	17	65	86	396	235	147	243	54	3	5	3	11	10	6	342	253	146	36	46	26	314	170	173	386	19	0	40	24	51	7	13
fig|167546.4.peg.825	P9301_08511		hypothetical protein	13758	5419	5881	5566	1836	2033	1521	2712	1269	1565	2582	6098	4208	3714	3795	1011	9	189	98	175	311	294	3733	5053	3616	596	500	349	5287	3838	3892	4741	382	27	379	255	614	218	195
fig|167546.4.peg.826	P9301_08521		hypothetical protein	277	84	101	100	58	106	74	89	78	76	134	116	79	70	77	86	4	8	2	17	24	31	100	103	114	58	48	40	139	111	104	139	54	4	56	39	121	36	45
fig|167546.4.peg.827	P9301_08531		hypothetical protein	184	47	60	65	52	51	34	50	28	56	70	133	54	34	35	50	5	10	4	12	17	9	51	57	74	27	16	11	84	53	66	76	28	1	32	19	33	17	14
fig|167546.4.peg.828	P9301_08541		Domain of unknown function / gamma-glutamyl ligase (similar to F420:0 gamma-glutamyl ligase)	818	337	395	367	267	364	278	456	274	317	403	616	469	381	437	451	38	75	214	130	229	302	508	698	592	473	493	372	630	478	521	515	364	168	325	325	832	399	353
fig|167546.4.peg.829	P9301_08551		hypothetical protein	2557	948	1064	1024	582	715	442	895	463	533	783	1527	1181	966	1047	1122	143	170	320	418	484	631	1136	1629	1240	1592	1327	1086	1574	1399	1329	1524	986	407	1081	818	1762	769	676
fig|167546.4.peg.830	P9301_08561		hypothetical protein	11907	3997	3098	4641	2964	2970	2382	4289	1754	2069	3905	9405	7418	4251	5972	1128	35	185	65	168	294	280	6499	5693	4275	580	585	352	10946	5896	6219	10798	449	24	444	345	969	217	192
fig|167546.4.peg.831	P9301_08571	hisA	Phosphoribosylformimino-5-aminoimidazole carboxamide ribotide isomerase (EC 5.3.1.16)	2918	1425	1579	1535	416	654	462	852	412	601	802	946	1168	1005	1137	1039	117	218	355	555	547	732	810	1165	833	1557	1741	1303	1148	767	823	961	944	376	1081	845	1337	487	466
fig|167546.4.peg.832	P9301_08581		Ribosome-associated endonuclease, involved in final steps of 23S rRNA maturation	3205	1338	1325	1775	1299	1735	1272	2638	1189	1511	2647	1306	1448	971	1339	2511	44	472	166	504	778	687	1396	1505	1212	1681	2058	1274	1338	828	774	1132	1147	123	1571	1049	2662	806	696
fig|167546.4.peg.833	P9301_08591	pgsA	hypothetical protein	370	121	100	128	191	234	149	316	118	130	290	160	133	73	92	319	6	39	26	41	55	67	124	112	85	221	212	147	86	39	40	74	92	7	110	104	304	86	62
fig|167546.4.peg.834	P9301_08601		hypothetical protein	1849	793	791	973	706	1034	794	1438	515	729	1072	777	809	554	723	2336	109	377	337	570	707	810	966	1033	787	3016	3475	2521	664	400	379	566	2380	556	3018	2163	3267	1113	1062
fig|167546.4.peg.835	P9301_08611		hypothetical protein	2441	885	893	1003	902	1081	773	1462	598	719	1383	1691	1035	854	978	882	116	155	70	133	275	229	714	714	588	568	445	321	618	407	396	554	292	14	276	251	670	153	139
fig|167546.4.peg.836	P9301_08621		hypothetical protein	1678	737	786	872	1964	2666	2007	3640	2246	2926	4399	818	845	633	796	2926	530	574	1445	510	628	807	943	1056	931	1286	1595	927	1079	631	656	809	1334	829	1552	1094	2650	1073	839
fig|167546.4.peg.837	P9301_08631	nth	Endonuclease III (EC 4.2.99.18)	966	376	380	349	298	437	272	489	351	429	546	453	392	321	338	401	81	68	171	133	160	226	327	465	405	397	405	287	403	297	317	285	395	88	294	252	737	358	276
fig|167546.4.peg.838	P9301_08641	potA	hypothetical protein	981	370	346	346	354	437	354	508	311	455	558	466	460	452	337	500	189	63	230	131	231	202	373	552	448	415	439	343	363	341	290	315	256	150	200	148	551	249	230
fig|167546.4.peg.839	P9301_08651		hypothetical protein	21066	7952	9579	8808	6172	8351	5964	11630	7038	8854	12366	7275	5845	4790	5279	7159	234	1210	1377	2235	3076	3501	5755	7523	6568	4908	4654	3243	7608	5418	5385	6283	2767	779	2771	2258	7406	3099	2499
fig|167546.4.peg.840	P9301_08671		Bacterial regulatory proteins, Crp family	6127	2649	2978	2565	3545	4607	3324	5813	2153	2087	3003	3280	2636	2486	2145	3693	1238	539	1943	1121	1422	1851	1843	3199	2485	2887	2365	1943	2980	2361	2302	2473	1975	1220	2173	1587	2696	1361	1186
fig|167546.4.peg.841	P9301_08681	modF	hypothetical protein	485	132	125	204	49	48	28	64	16	12	38	281	142	84	125	132	5	16	7	32	75	59	100	83	48	193	163	137	55	32	24	63	91	8	87	73	172	36	33
fig|167546.4.peg.842	P9301_08691	hcaE	hypothetical protein	6259	2060	2077	2257	706	958	580	1312	353	380	653	1957	1235	1036	1118	2610	607	378	667	1387	1880	2076	798	878	697	4316	3846	3173	441	323	312	449	1670	624	1615	1275	2588	982	790
fig|167546.4.peg.843	P9301_08711		hypothetical protein	5313	1657	1300	2025	427	501	354	767	237	292	679	2158	1299	839	1173	513	18	77	20	73	176	146	872	725	499	470	397	310	942	455	542	1006	222	14	263	196	260	59	42
fig|167546.4.peg.844	P9301_08721		hypothetical protein	466	105	76	142	70	78	51	96	26	27	54	244	147	56	114	395	4	44	11	118	177	134	144	88	72	754	666	557	97	38	51	89	306	6	433	314	401	74	66
fig|167546.4.peg.845	P9301_08731		hypothetical protein	346	106	101	115	41	39	34	56	30	19	51	88	72	55	60	121	6	16	15	76	120	105	68	71	54	251	211	174	56	29	36	41	124	28	111	77	136	34	50
fig|167546.4.peg.846	P9301_08741		hypothetical protein	325	77	74	105	16	6	5	19	6	7	13	624	263	143	237	21	5	2	4	9	10	19	192	184	100	85	80	70	169	90	83	144	33	1	35	11	37	10	9
fig|167546.4.peg.847	P9301_08751		hypothetical protein	22830	8697	9892	9474	1935	2415	1722	2937	1522	1767	2726	6302	4565	4450	4132	606	13	124	164	212	225	305	3538	4808	3696	258	250	176	5777	4700	4385	5062	230	37	256	163	544	245	179
fig|167546.4.peg.848	P9301_08761		hypothetical protein	240	73	92	99	377	494	320	599	193	212	530	1789	1103	914	1049	25	0	4	4	3	9	4	1415	1666	1150	26	19	11	2892	1910	1809	2543	13	0	13	17	28	7	6
fig|167546.4.peg.849	P9301_08771		hypothetical protein	247	88	58	86	113	192	133	238	81	105	210	474	383	216	303	77	9	10	9	16	53	33	451	454	349	79	73	54	604	482	429	562	64	1	107	59	130	43	31
fig|167546.4.peg.850	P9301_08791		hypothetical protein	12	2	5	5	3	4	6	6	4	3	5	7	7	7	8	1	2	1	0	8	4	8	7	10	5	9	10	6	10	5	7	3	8	5	2	4	4	7	4
fig|167546.4.peg.851	P9301_08811		hypothetical protein	456	113	74	149	58	80	45	83	26	18	65	370	185	86	155	40	2	3	1	3	8	5	357	242	142	27	17	14	325	175	126	357	11	0	5	9	28	6	2
fig|167546.4.peg.852	P9301_08821	livF	Urea ABC transporter, ATPase protein UrtE	1103	581	613	714	833	1521	1002	1822	839	1038	1348	349	458	470	500	1235	775	360	963	234	307	400	349	510	341	659	851	516	448	345	285	409	315	227	320	286	771	308	305
fig|167546.4.peg.853	P9301_08831	urtD	Urea ABC transporter, ATPase protein UrtD	535	275	303	324	865	1380	1050	1633	843	1136	1408	183	259	214	219	1282	131	388	893	183	238	323	185	303	211	499	677	378	339	241	226	294	216	142	219	179	579	226	200
fig|167546.4.peg.854	P9301_08841	urtC	Urea ABC transporter, permease protein UrtC	1022	575	490	621	1926	3042	2249	2741	1505	1820	2307	348	517	502	444	2609	1217	730	1803	354	512	615	406	584	492	1040	1412	864	825	678	630	723	583	321	562	443	1163	383	461
fig|167546.4.peg.856	P9301_08851	livH	Urea ABC transporter, permease protein UrtB	840	471	416	499	2789	4924	3593	2892	2354	2923	3773	296	388	367	349	3557	2314	1218	3270	436	501	669	333	461	375	1044	1496	834	992	682	688	916	536	467	575	478	1086	324	356
fig|167546.4.peg.858	P9301_08861		Urea ABC transporter, substrate-binding protein UrtA	7987	3994	3842	3895	84027	130688	98215	87113	75881	96922	128464	2412	2725	2386	2679	114749	124780	31471	123701	12013	12468	19125	5092	7792	5697	22967	25272	14825	31485	22478	22638	26607	13600	13789	13290	10283	27582	12211	11969
fig|167546.4.peg.859	P9301_08871	ureG	Urease accessory protein UreG	2680	1359	1520	1718	499	814	589	1050	630	763	1040	1099	1857	1476	1782	502	79	139	228	191	235	286	858	1209	720	387	511	386	1369	984	922	1239	364	132	336	258	698	199	205
fig|167546.4.peg.860	P9301_08881	ureF	hypothetical protein	1671	696	748	891	425	603	408	811	440	534	841	629	664	534	590	385	10	74	28	79	126	137	505	647	393	239	262	176	631	421	439	569	249	4	252	199	500	119	137
fig|167546.4.peg.861	P9301_08891	ureE	hypothetical protein	472	143	107	291	190	208	114	332	75	85	239	297	226	82	200	193	2	33	1	18	46	30	281	147	77	85	97	54	210	94	102	259	50	0	80	35	98	17	12
fig|167546.4.peg.862	P9301_08901	ureD	hypothetical protein	1147	475	372	498	111	159	108	173	54	56	110	535	540	427	497	170	20	37	23	46	77	106	391	427	324	177	174	115	317	192	198	281	81	9	65	59	91	44	45
fig|167546.4.peg.863	P9301_08911	ureA	Urease gamma subunit (EC 3.5.1.5)	1350	702	719	842	469	823	588	948	599	719	1119	802	1051	859	941	524	277	122	441	197	283	339	1855	2466	1853	417	445	299	2874	1957	2005	2406	166	175	193	171	415	169	148
fig|167546.4.peg.864	P9301_08921	ureB	Urease beta subunit (EC 3.5.1.5)	334	183	185	173	94	159	127	172	138	155	185	192	279	244	269	117	7	33	38	50	81	60	393	662	473	86	86	71	746	570	578	664	51	19	37	34	124	32	46
fig|167546.4.peg.865	P9301_08931	ureC	Urease alpha subunit (EC 3.5.1.5)	2771	1527	1534	1646	839	1639	1227	1678	1185	1487	1809	1640	2467	2140	2304	1098	840	372	1056	604	690	816	3630	6088	4300	1016	1279	1029	8304	6135	6242	6999	800	671	777	580	1618	653	673
fig|167546.4.peg.866	P9301_08941		Glucosyl-3-phosphoglycerate synthase (EC 2.4.1.266)	26018	11312	11914	13044	4647	6270	4385	7753	4301	4903	7514	9260	8806	7397	8006	4956	1168	959	1959	1652	2174	2468	6569	8772	6267	3884	3996	2778	6874	4504	4959	6203	1945	876	2099	1610	4805	1755	1645
fig|167546.4.peg.867	P9301_08951		Uncharacterized glycosyltransferase YcjM	3957	1607	1671	1866	851	1171	774	1638	784	872	1356	2094	1759	1266	1591	1463	174	212	521	364	495	605	2287	2835	2242	1412	1262	867	4082	2983	2909	3566	560	232	567	497	1165	519	450
fig|167546.4.peg.868	P9301_08961		hypothetical protein	815	294	281	325	157	173	164	235	125	117	225	429	314	235	267	277	25	42	41	71	138	122	423	499	412	290	206	186	612	515	449	541	107	26	103	70	219	85	80
fig|167546.4.peg.869	P9301_08971		hypothetical protein	1855	626	615	633	418	421	310	513	283	308	433	816	570	389	435	395	9	60	32	101	194	176	625	778	608	410	336	225	887	753	709	880	289	8	171	176	577	205	191
fig|167546.4.peg.870	P9301_08981		hypothetical protein	1349	532	557	462	461	687	482	767	532	716	881	373	284	324	262	932	97	146	455	531	740	838	260	395	326	807	712	556	300	262	277	242	612	285	586	423	1398	625	580
fig|167546.4.peg.871	P9301_08991		hypothetical protein	2861	1065	1217	1031	437	703	463	623	473	507	722	1163	879	1130	894	360	4	87	87	164	180	247	795	1256	1007	175	176	135	986	961	900	863	152	27	129	93	368	179	155
fig|167546.4.peg.872	P9301_09001		hypothetical protein	7403	2529	2545	3288	1373	1628	1156	2098	860	999	2125	4054	2811	1844	2798	1094	22	239	213	222	357	382	2914	3140	1841	538	531	372	2797	1631	1566	2952	389	65	408	351	1021	293	257
fig|167546.4.peg.873	P9301_09011		hypothetical protein	3877	1650	1739	1506	616	783	609	1021	627	817	1035	2586	2128	2253	1872	201	96	39	101	92	104	116	1418	2129	1867	155	122	95	1289	1112	1204	1122	85	47	81	82	235	100	101
fig|167546.4.peg.874	P9301_09021	bacA	Undecaprenyl-diphosphatase (EC 3.6.1.27)	1046	361	270	389	165	157	132	189	111	92	143	557	423	249	303	128	21	19	31	20	32	27	418	390	272	118	98	81	447	319	352	518	63	18	48	40	108	39	35
fig|167546.4.peg.876	P9301_09031		Peptide-methionine (S)-S-oxide reductase MsrA (EC 1.8.4.11)	1204	623	590	731	772	1716	1308	1964	1538	1735	2436	383	612	539	597	1188	296	452	806	510	637	656	347	522	339	852	1630	906	492	308	295	427	1245	821	1467	1048	2500	770	724
fig|167546.4.peg.877	P9301_09041		Efflux ABC transporter, permease/ATP-binding protein slr0615	3202	1252	1211	1429	2561	3559	2338	4659	2677	3054	4615	1138	912	785	801	3269	285	590	952	515	808	852	783	904	709	1686	1663	950	786	541	538	636	1167	274	1071	790	2680	971	758
fig|167546.4.peg.879	P9301_09061	trpD	Anthranilate phosphoribosyltransferase (EC 2.4.2.18)	20966	9578	9549	10864	718	1075	823	1391	616	779	1151	7001	8311	7142	7311	701	196	152	228	638	755	902	4650	6325	4755	977	1090	804	6631	4301	4597	6031	337	205	355	237	751	288	267
fig|167546.4.peg.880	P9301_09071	carA	Carbamoyl-phosphate synthase small chain (EC 6.3.5.5)	7982	3168	3236	3631	624	926	603	1140	674	880	1157	3275	3014	2270	2572	604	55	109	201	304	464	501	2122	2572	1844	607	532	421	2003	1518	1415	1919	331	99	301	235	734	307	235
fig|167546.4.peg.881	P9301_09081		hypothetical protein	6419	2483	3047	2505	1008	1186	895	1525	840	1038	1384	5212	3605	3328	3488	372	59	59	188	132	158	198	2788	4138	3130	346	238	207	3099	2238	2498	2588	127	92	165	122	400	203	159
fig|167546.4.peg.882	P9301_09091		hypothetical protein	5119	1994	1913	2265	726	778	561	1173	391	485	852	4485	3247	2371	3152	235	6	47	46	50	68	82	2550	2927	2086	217	169	125	2116	1424	1471	2213	97	31	134	99	296	92	96
fig|167546.4.peg.883	P9301_09101		23S rRNA (guanosine(2251)-2'-O)-methyltransferase (EC 2.1.1.185)	4715	1904	2025	1711	666	906	632	1074	612	732	857	3378	2567	2403	2172	530	247	99	295	198	255	316	1544	2313	1788	468	429	347	1358	1020	1037	1126	290	170	259	208	653	308	259
fig|167546.4.peg.884	P9301_09111		hypothetical protein	6202	1971	2796	2426	1186	1717	983	2228	1539	1693	1971	2532	1692	2046	1938	1046	404	213	577	447	491	714	1905	2559	1678	719	635	419	1873	1617	1400	1542	696	353	438	434	1429	615	533
fig|167546.4.peg.885	P9301_09121	gatA	Aspartyl-tRNA(Asn) amidotransferase subunit A (EC 6.3.5.6) @ Glutamyl-tRNA(Gln) amidotransferase subunit A (EC 6.3.5.7)	24864	11509	11027	11135	5070	7192	5019	8014	5295	6013	7703	12745	12090	10851	11217	5213	2856	1028	3517	1253	1578	2169	10845	16077	11810	5196	5004	3397	13508	10204	10077	11554	4948	3573	4722	3843	12568	5507	5286
fig|167546.4.peg.886	P9301_09131	dnaE	DNA polymerase III alpha subunit (EC 2.7.7.7)	18643	7595	7986	8079	1845	2389	1663	2958	1914	2305	3143	6666	5898	5390	5330	1802	132	312	532	698	926	1123	4137	5137	4244	1685	1600	1173	4925	3767	3968	4492	1410	438	1296	1062	2946	1273	1098
fig|167546.4.peg.887	P9301_09141		hypothetical protein	29704	12765	14256	12785	12915	15171	10563	21462	13424	15879	22834	9967	8213	6247	7416	14691	3352	2297	7614	1924	2640	3446	8641	11992	8817	8920	8355	5477	6893	5317	4917	6061	6509	4300	6360	5576	21385	8360	6050
fig|167546.4.peg.888	P9301_09151	rpsO	SSU ribosomal protein S15p (S13e)	22249	8899	9019	9248	9961	13331	8715	16942	8377	10168	15518	6151	5370	4509	4605	13645	121	1913	3909	2296	3386	4465	6580	9563	7663	7319	7819	5160	5448	3960	3926	3782	5807	1810	5834	3850	10317	5739	3973
fig|167546.4.peg.889	P9301_09161	ruvA	hypothetical protein	731	246	159	264	53	74	40	64	28	25	61	379	280	147	213	69	4	14	0	10	10	9	213	149	85	43	57	49	176	96	93	242	73	8	67	48	138	16	25
fig|167546.4.peg.890	P9301_09171		hypothetical protein	11370	6779	7057	6830	1204	2291	1925	2346	1801	2255	2851	2784	6084	5612	5858	1146	721	412	914	920	907	1034	2708	4416	3519	1080	1988	1443	8628	6335	6273	7204	1884	1490	2033	1666	3020	862	940
fig|167546.4.peg.891	P9301_09181		hypothetical protein	331	76	32	154	99	68	62	115	15	21	58	122	96	31	69	131	2	23	3	15	35	17	94	32	21	85	118	69	31	17	15	45	46	4	81	53	66	15	9
fig|167546.4.peg.892	P9301_09191	dnaG	DNA primase DnaG	4763	1655	1614	1858	472	540	355	673	358	371	627	2018	1430	1143	1199	394	9	64	53	161	250	215	1021	1022	852	387	372	296	770	579	602	799	218	31	221	175	450	175	121
fig|167546.4.peg.893	P9301_09201		hypothetical protein	1471	559	498	887	274	292	189	527	266	267	580	480	425	283	382	223	21	40	24	18	38	45	298	257	199	84	117	55	270	138	139	304	53	3	87	58	162	44	23
fig|167546.4.peg.894	P9301_09211	umuC	Error-prone, lesion bypass DNA polymerase V (UmuC)	1401	671	657	768	350	505	408	702	360	461	711	495	538	480	550	239	33	47	77	63	89	97	287	377	279	176	212	141	324	222	230	273	181	77	212	179	428	145	96
fig|167546.4.peg.896	P9301_09221	umuD	Error-prone repair protein UmuD	1869	792	667	1001	458	599	457	840	416	543	874	417	435	338	436	189	3	29	24	26	38	49	189	206	162	104	117	84	215	132	106	198	107	33	175	82	281	82	91
fig|167546.4.peg.897	P9301_09231		23S rRNA (pseudouridine(1915)-N(3))-methyltransferase (EC 2.1.1.177)	95	22	26	29	32	36	14	32	9	9	25	68	22	21	26	44	1	6	0	10	20	20	15	47	26	64	33	23	29	23	8	28	28	0	19	22	30	18	8
fig|167546.4.peg.898	P9301_09251	ksgA	SSU rRNA (adenine(1518)-N(6)/adenine(1519)-N(6))-dimethyltransferase (EC 2.1.1.182)	101	36	29	49	24	47	29	90	31	34	68	66	43	41	41	79	6	10	16	10	18	26	59	60	39	68	62	31	49	25	23	41	30	0	41	28	103	17	24
fig|167546.4.peg.899	P9301_09261	ispE	4-diphosphocytidyl-2-C-methyl-D-erythritol kinase (EC 2.7.1.148)	412	172	159	193	208	247	150	269	126	139	253	211	137	120	120	308	37	44	45	50	123	103	168	168	122	246	214	192	115	88	96	144	177	39	187	128	297	101	98
fig|167546.4.peg.901	P9301_09281	pdhB	Pyruvate dehydrogenase E1 component beta subunit (EC 1.2.4.1)	8501	4423	4656	4704	1803	3260	2404	3898	3100	4251	5382	2053	3163	2757	3129	3132	1150	960	1879	1659	1862	2098	2915	4113	3128	2752	4325	3084	3244	2340	2305	2585	1947	1319	2041	1670	4011	1365	1392
fig|167546.4.peg.902	P9301_09291	secD	Protein translocase subunit SecD	6084	2909	2863	3123	1121	1738	1287	2091	1235	1523	1941	1458	1907	1529	1718	1903	670	385	931	680	810	1019	1629	2102	1616	1812	2197	1595	1466	1112	1015	1363	1161	790	1280	1044	2563	943	933
fig|167546.4.peg.903	P9301_09301	secF	Protein translocase subunit SecF	927	308	214	318	217	247	143	272	114	129	257	414	255	177	218	354	8	53	9	33	92	82	285	264	223	337	246	201	199	145	111	184	172	4	169	129	313	60	71
fig|167546.4.peg.904	P9301_09321		hypothetical protein	939	258	266	311	135	108	73	131	57	70	125	641	292	221	236	91	2	16	3	15	55	26	243	205	136	97	63	46	188	117	101	203	43	2	34	29	73	15	20
fig|167546.4.peg.905	P9301_09331	psb28	hypothetical protein	1672	627	708	813	4739	6864	4886	9138	4724	5403	8083	449	496	428	439	7290	1922	1415	4916	1627	1779	2416	316	434	372	3439	3878	2336	274	205	207	218	2692	2092	2824	2226	5231	2378	1968
fig|167546.4.peg.906	P9301_09341		Selenophosphate-dependent tRNA 2-selenouridine synthase	1591	636	482	786	305	406	288	526	234	283	504	464	517	293	446	409	6	59	39	80	131	109	313	308	200	288	343	214	235	130	117	234	159	8	172	166	341	81	69
fig|167546.4.peg.907	P9301_09351		GUN4-like protein Sll0558	1492	612	599	725	726	949	672	1422	768	912	1368	609	534	376	495	1308	519	239	506	272	349	428	760	900	744	666	762	546	594	363	378	439	399	239	506	326	1112	470	423
fig|167546.4.peg.908	P9301_09361	rsbW	hypothetical protein	1064	370	294	418	385	406	311	699	286	331	623	386	267	149	228	641	14	93	38	87	164	155	519	465	363	412	411	291	463	250	277	388	314	11	380	303	701	193	162
fig|167546.4.peg.909	P9301_09371		hypothetical protein	1459	542	600	581	686	953	638	1188	690	740	1294	498	342	273	317	925	190	164	212	171	288	339	233	346	219	759	604	414	241	159	139	211	621	66	469	436	1304	410	346
fig|167546.4.peg.910	P9301_09381		SAM-dependent methyltransferase	854	303	313	384	3988	4961	3570	7138	3682	4138	7262	296	221	150	202	7598	156	1347	617	911	1448	1484	266	252	234	4628	4873	2867	356	203	202	332	4718	398	5694	4219	9210	2598	2385
fig|167546.4.peg.911	P9301_09391	glnA	Glutamine synthetase type I (EC 6.3.1.2)	5802	2554	2708	2499	27139	38925	28746	37370	20258	25397	36310	1869	1629	1526	1492	40238	20147	8410	28110	14485	15908	22009	4646	7047	4871	19242	18721	16114	17073	12742	13021	14653	11323	8668	12275	9145	19271	9261	7508
fig|167546.4.peg.912	P9301_09401	spt	Serine--pyruvate aminotransferase (EC 2.6.1.51) / L-alanine:glyoxylate aminotransferase (EC 2.6.1.44)	45292	19267	19509	19082	5098	7297	5446	9147	5071	5937	8375	12874	11164	10870	10447	9682	1603	1646	3872	3480	3648	5211	7509	10320	8145	10849	10369	7621	7603	5562	5632	6595	6141	3399	6356	4837	9707	4660	3982
fig|167546.4.peg.913	P9301_09411	cumB	tRNA-specific adenosine-34 deaminase (EC 3.5.4.33)	1007	496	416	607	307	467	347	610	345	468	768	368	563	411	553	500	49	139	132	107	177	177	443	437	327	296	488	273	535	337	324	519	231	89	257	215	437	111	113
fig|167546.4.peg.914	P9301_09421	gadB	hypothetical protein	3965	1597	1565	1711	540	807	562	978	519	635	888	1626	1356	1168	1181	800	57	135	238	174	317	351	1222	1640	1160	831	680	532	1484	1136	1132	1225	572	152	534	408	1025	408	333
fig|167546.4.peg.915	P9301_09441		hypothetical protein	690	265	220	340	211	286	191	411	185	209	371	403	391	231	340	358	17	69	38	81	137	149	484	573	404	199	225	166	550	358	355	538	125	9	135	109	287	70	67
fig|167546.4.peg.917	P9301_09451		hypothetical protein	113	47	33	45	18	33	15	43	23	30	31	54	42	30	38	25	1	9	0	3	19	10	66	40	43	29	32	22	39	37	35	50	9	0	7	12	25	8	7
fig|167546.4.peg.918	P9301_09461	salY	ABC-type antimicrobial peptide transport system, permease component	4849	2043	2321	1958	2071	2816	1912	3444	2059	2514	3235	1748	1424	1322	1271	3184	231	592	1040	950	1203	1634	1533	2424	1683	2309	2095	1550	1181	964	920	1007	811	278	745	627	1829	747	634
fig|167546.4.peg.919	P9301_09471	pykF	Pyruvate kinase (EC 2.7.1.40)	12341	5777	5882	6445	6247	9490	6825	11254	7482	9064	12261	3761	4326	3470	4191	10491	5383	2167	6192	3193	4155	5033	4065	5322	4314	5499	6370	4177	2931	2277	2082	2519	2125	1555	2144	1660	5225	2158	1891
fig|167546.4.peg.920	P9301_09481		hypothetical protein	363	199	202	207	139	235	166	267	183	233	342	242	394	363	391	161	20	54	48	118	144	154	392	567	429	119	231	127	1044	740	833	799	85	38	84	52	183	47	49
fig|167546.4.peg.921	P9301_09491		Cell division integral membrane protein, YggT and half-length relatives	2818	557	280	995	1494	1101	864	1998	346	425	1464	1594	853	184	746	1962	33	281	27	86	271	119	956	324	195	1043	975	813	548	141	147	755	688	24	1055	739	1091	110	109
fig|167546.4.peg.922	P9301_09501		Segregation and condensation protein B	2775	1025	969	1145	479	494	349	627	372	410	590	1148	1044	767	908	331	4	46	13	50	97	93	809	907	696	199	209	113	932	692	681	980	125	4	137	94	314	91	81
fig|167546.4.peg.924	P9301_09511	ilvA	Threonine dehydratase biosynthetic (EC 4.3.1.19)	4484	2075	2079	2106	1213	1829	1288	2235	1355	1740	2238	1874	2088	1714	1921	1435	382	291	643	407	596	683	1874	2685	1980	1048	1108	800	2658	1980	1900	2165	482	260	500	361	1056	407	338
fig|167546.4.peg.925	P9301_09521	dxs	1-deoxy-D-xylulose 5-phosphate synthase (EC 2.2.1.7)	21541	9631	10537	8532	8344	12238	8851	14221	8598	11098	13193	4865	4208	3714	3715	12935	6900	2329	9417	4250	4444	6309	4510	7162	5712	13442	12080	9613	2941	2403	2353	2220	8535	6075	7815	6115	14784	7433	6470
fig|167546.4.peg.926	P9301_09531	psaK	hypothetical protein	80983	29410	35458	27337	4973	6909	5113	8533	3647	4047	6016	17997	12041	13571	12307	14879	1338	2187	6344	11881	12357	16590	6623	10577	8167	21162	17962	16862	7801	5916	6186	5970	14969	6863	13625	10404	24825	12140	10325
fig|167546.4.peg.927	P9301_09541		hypothetical protein	51	20	12	19	13	18	11	18	9	9	13	13	5	9	7	27	2	4	1	5	15	5	12	18	6	30	27	10	11	9	16	5	25	2	16	10	33	8	7
fig|167546.4.peg.928	P9301_09551		hypothetical protein	203	85	82	80	61	89	68	121	76	98	119	72	73	48	61	78	9	13	30	13	21	19	54	104	61	75	59	55	61	49	37	44	90	43	70	58	174	71	88
fig|167546.4.peg.929	P9301_09561		Alkyl hydroperoxide reductase subunit C-like protein	2619	1117	1142	1229	880	1148	779	1346	731	881	1321	920	837	635	771	954	9	162	118	161	251	266	872	1139	813	1001	911	680	832	601	532	758	904	40	915	708	2286	748	671
fig|167546.4.peg.930	P9301_09571	rpmB	LSU ribosomal protein L28p @ LSU ribosomal protein L28p, zinc-independent	8655	4661	4685	4566	3563	6876	4680	7961	5775	6667	8525	1948	3129	2996	3152	4565	2767	1355	3787	2295	2683	3138	3258	5004	3592	3677	5522	3784	3644	2762	2780	2909	3779	2444	3514	3118	7279	2597	2399
fig|167546.4.peg.931	P9301_09581	htpG	Chaperone protein HtpG	9291	3990	4838	4604	5625	7358	5327	10687	5555	6889	10413	8708	7220	6038	6742	4993	368	903	1923	1457	2099	2443	10523	14314	10292	4942	4716	3905	8318	6034	6190	7404	9510	4167	10611	7428	11967	4985	4213
fig|167546.4.peg.932	P9301_09591	hisZ	ATP phosphoribosyltransferase regulatory subunit (EC 2.4.2.17)	2086	746	588	975	527	637	439	736	308	348	662	821	752	451	582	701	32	113	53	160	260	222	742	677	516	423	479	304	571	384	356	566	316	34	313	229	627	179	157
fig|167546.4.peg.933	P9301_09601	suhB	Inositol-1-monophosphatase (EC 3.1.3.25)	1997	874	841	995	502	759	527	924	578	685	953	734	772	570	675	699	121	127	201	169	242	245	675	783	545	597	650	440	745	512	481	711	592	167	571	495	1399	483	493
fig|167546.4.peg.934	P9301_09611		soluble [2Fe-2S] ferredoxin	7814	3263	3351	2993	2334	3338	2276	3463	2944	3752	3997	2092	1999	1923	1667	2685	483	456	1514	968	1261	1744	2445	3524	3198	2181	2172	1389	2691	2438	2408	2095	2587	1603	2176	1844	6282	3685	2973
fig|167546.4.peg.935	P9301_09621		Chaperone protein DnaK	13742	6029	6338	5734	1805	2630	1778	3217	2037	2498	3069	5409	5006	4755	4379	1400	309	286	811	672	792	1024	3017	4633	3696	1303	1287	997	4609	3908	3825	3947	908	490	730	608	1814	872	757
fig|167546.4.peg.936	P9301_09631		DnaJ-class molecular chaperone CbpA	5915	2491	2617	2828	768	1076	740	1502	913	1143	1548	2761	2441	2326	2344	563	205	92	299	290	369	455	1918	2607	2000	449	459	333	3182	2245	2378	2805	278	173	274	207	641	288	235
fig|167546.4.peg.937	P9301_09641		hypothetical protein	1911	798	880	817	921	1304	923	1730	1010	1108	1620	516	405	362	395	1294	50	262	394	291	350	539	378	471	415	990	911	634	429	342	278	378	885	300	1108	796	1452	698	499
fig|167546.4.peg.938	P9301_09651		Peptidyl-prolyl cis-trans isomerase (EC 5.2.1.8)	4881	2196	2510	2017	2321	3613	2848	4039	2321	2816	3778	1502	1366	1336	1423	4373	2134	887	2433	1581	1663	2122	952	1612	1245	4843	4578	3762	919	779	784	667	4133	1997	3889	2902	6090	2851	2510
fig|167546.4.peg.939	P9301_09661	ribB	3,4-dihydroxy-2-butanone 4-phosphate synthase (EC 4.1.99.12) / GTP cyclohydrolase II (EC 3.5.4.25) / C-terminal extension specific for cyanobacteria	6121	2908	2946	3243	1788	2685	1967	3683	1900	2618	3503	2033	2419	1900	2209	2698	844	595	1317	687	869	1119	2143	2902	2249	1682	2078	1522	2011	1460	1341	1768	1092	773	1111	948	2202	784	716
fig|167546.4.peg.940	P9301_09671	argC	N-acetyl-gamma-glutamyl-phosphate reductase (EC 1.2.1.38)	7713	2918	3002	3120	533	645	453	771	449	554	766	3495	3124	3020	2761	331	70	67	114	123	162	211	2169	2988	2239	314	307	224	2110	1568	1569	1834	163	61	195	131	347	107	108
fig|167546.4.peg.941	P9301_09681	purN	Phosphoribosylglycinamide formyltransferase (EC 2.1.2.2)	1990	836	873	855	167	193	158	260	147	155	245	778	574	505	463	82	3	11	18	21	39	39	436	566	384	73	72	37	418	269	286	391	37	6	36	17	67	33	28
fig|167546.4.peg.942	P9301_09691	pgi	Glucose-6-phosphate isomerase (EC 5.3.1.9)	7547	3141	3239	2909	786	1085	695	1195	625	662	899	2507	1972	1702	1647	1384	135	225	359	458	547	801	1456	2304	1736	1358	1154	881	1280	1051	976	1103	998	276	760	627	1306	567	424
fig|167546.4.peg.943	P9301_09701	leuS	Leucyl-tRNA synthetase (EC 6.1.1.4)	5632	2478	2549	2803	1740	2563	1811	3460	1800	2124	3108	2336	2574	1994	2386	3518	200	669	734	943	1314	1649	2740	3594	2596	4415	5175	3314	2434	1869	1628	2188	3755	1037	4201	3396	7673	2649	2460
fig|167546.4.peg.944	P9301_09711	dapF	Diaminopimelate epimerase (EC 5.1.1.7)	1261	458	484	555	322	387	311	473	247	292	465	545	400	321	344	554	171	89	129	137	212	223	528	514	377	572	500	373	472	350	315	481	385	142	335	300	593	217	213
fig|167546.4.peg.945	P9301_09721		Cysteine desulfurase (EC 2.8.1.7)	955	364	280	444	237	243	183	408	132	160	286	491	424	225	323	401	7	70	8	53	105	82	535	476	375	361	347	238	528	291	263	466	274	3	283	220	460	114	116
fig|167546.4.peg.946	P9301_09731		hypothetical protein	706	238	211	351	163	233	136	278	137	139	246	297	257	157	226	208	3	36	0	53	99	77	178	206	134	193	179	106	165	120	95	153	84	0	82	86	195	50	41
fig|167546.4.peg.947	P9301_09741	dacB	D-alanyl-D-alanine carboxypeptidase (EC 3.4.16.4)	207	61	47	72	42	52	31	70	35	31	66	152	65	47	81	72	3	5	7	14	28	24	93	64	48	71	61	43	64	41	27	62	52	0	34	33	89	25	21
fig|167546.4.peg.948	P9301_09751	coaD	Phosphopantetheine adenylyltransferase (EC 2.7.7.3)	529	141	101	189	74	92	55	118	18	30	75	298	164	54	150	114	4	20	6	9	24	14	184	114	71	84	71	73	172	76	92	159	31	3	51	44	38	13	9
fig|167546.4.peg.949	P9301_09761		DIM6/NTAB family protein	9496	5326	6332	5318	986	1737	1373	1949	1335	1642	2111	1960	3003	2922	3054	883	343	279	766	693	717	904	1601	2905	1994	888	1318	1129	3859	2721	2923	2948	930	683	940	709	1472	577	572
fig|167546.4.peg.950	P9301_09771	uvrC	Excinuclease ABC subunit C	6617	2548	2240	3616	560	787	531	1080	427	529	961	1880	1935	1274	1808	665	20	141	107	144	220	209	1698	1706	1167	748	850	522	2077	1173	1247	1950	656	111	805	659	1655	410	366
fig|167546.4.peg.951	P9301_09781		Protoporphyrinogen IX oxidase, novel form, HemJ (EC 1.3.-.-)	1058	306	254	460	150	170	105	214	67	100	144	407	325	221	262	424	13	65	36	60	104	119	342	234	189	413	443	271	204	132	129	237	325	45	336	320	514	210	182
fig|167546.4.peg.952	P9301_09791		hypothetical protein	305	124	111	129	47	57	44	64	26	30	64	182	156	87	119	107	2	14	6	19	41	36	141	129	107	178	138	110	130	97	99	115	149	6	112	96	222	66	51
fig|167546.4.peg.953	P9301_09801	cobN	Aerobic cobaltochelatase CobN subunit (EC 6.6.1.2)	1584	516	563	620	515	622	430	720	404	494	667	729	561	440	461	784	109	110	185	225	313	329	611	638	495	651	585	457	568	471	432	496	430	134	402	321	823	350	247
fig|167546.4.peg.954	P9301_09811	ilvE	Branched-chain amino acid aminotransferase (EC 2.6.1.42)	11243	4631	5459	4732	1102	1441	1102	1906	1131	1381	1979	3448	2938	2643	2687	1498	198	234	634	597	631	828	1988	2927	2171	1554	1500	1160	2008	1451	1539	1606	1014	484	988	782	1659	764	594
fig|167546.4.peg.955	P9301_09821	metH	5-methyltetrahydrofolate--homocysteine methyltransferase (EC 2.1.1.13)	11155	4697	4769	5048	2768	3940	2721	5177	3079	3863	5033	3575	3285	2660	2880	4394	266	740	1334	1164	1467	1739	2794	3422	2584	3451	3573	2285	2935	2081	2039	2521	2827	901	2846	2247	5637	2198	1805
fig|167546.4.peg.956	P9301_09831		hypothetical protein	42	34	51	53	21	79	48	67	66	78	91	22	135	124	161	46	16	38	29	42	57	28	66	115	84	83	468	296	432	212	281	314	312	140	406	274	291	39	66
fig|167546.4.peg.957	P9301_09841		hypothetical protein	556	216	274	227	426	500	351	601	529	565	698	241	205	191	192	511	188	86	296	139	163	209	173	283	249	304	297	205	334	270	280	251	314	146	251	185	637	318	271
fig|167546.4.peg.958	P9301_09851	apa2	Possible ATP adenylyltransferase (EC 2.7.7.53)	845	286	256	296	182	208	162	248	101	109	213	402	312	224	243	295	53	41	70	76	123	96	293	290	213	305	263	189	256	192	168	255	278	57	228	213	429	159	124
fig|167546.4.peg.959	P9301_09861		hypothetical protein	1912	785	652	1207	7143	10138	6990	16508	6166	7372	15997	319	286	212	322	5842	2717	1356	2161	488	872	907	514	450	324	1914	2411	1256	809	354	351	633	2246	1068	3240	2227	5195	1163	914
fig|167546.4.peg.960	P9301_09871		Possible DnaJ domain	3166	1424	1359	1889	458	577	448	987	476	585	1000	2002	1868	1479	1625	194	38	42	83	47	97	106	1471	1634	1161	164	157	108	2070	1219	1256	1697	122	54	158	104	391	138	123
fig|167546.4.peg.961	P9301_09881		hypothetical protein	2841	1343	1387	1126	2725	4534	3264	4811	3701	4667	4973	759	809	778	700	2734	2758	589	2612	1211	1819	1846	667	1103	893	2357	2076	2079	881	725	813	702	3092	2377	2544	1889	6650	3466	3175
fig|167546.4.peg.962	P9301_09891	pheT	Phenylalanyl-tRNA synthetase beta chain (EC 6.1.1.20)	4351	1750	1726	2136	2337	3126	2259	4281	2199	2604	4139	2024	1901	1233	1689	4547	440	819	834	913	1418	1474	3385	3776	2830	4239	4426	3025	2416	1595	1549	2068	2813	655	3104	2429	6123	2092	1829
fig|167546.4.peg.963	P9301_09901	rpmG	LSU ribosomal protein L33p @ LSU ribosomal protein L33p, zinc-independent	8448	3455	4729	3767	3749	5260	3202	7663	4757	5650	7708	2552	2010	1890	1941	5503	2705	971	4012	1572	1911	2850	2769	4748	3385	4140	3977	3031	2803	2395	2233	2195	3476	2454	2995	2537	6736	3304	2663
fig|167546.4.peg.964	P9301_09911	rpsR	SSU ribosomal protein S18p @ SSU ribosomal protein S18p, zinc-independent	11696	4774	6057	5354	4806	7098	4323	11202	6266	8199	11624	3463	2875	2294	3034	8276	3819	1558	6293	2003	2314	3439	4659	6617	4543	6337	6093	4497	4710	3306	3141	3706	4618	3645	4889	4040	11594	5019	4052
fig|167546.4.peg.965	P9301_09921		hypothetical protein	2327	761	590	1135	595	678	445	1047	283	300	709	925	677	331	645	968	22	128	14	33	109	58	827	676	390	605	618	379	511	273	232	587	574	23	610	633	1652	301	277
fig|167546.4.peg.966	P9301_09931	metG	Methionyl-tRNA synthetase (EC 6.1.1.10)	4612	1891	1794	1917	1201	1673	1145	1974	1249	1490	2130	1884	1573	1367	1334	1258	339	235	510	287	463	527	1520	1912	1476	998	996	754	2267	1741	1699	1984	993	398	944	748	2025	770	676
fig|167546.4.peg.967	P9301_09941		hypothetical protein	210	29	10	46	84	19	17	30	27	24	65	155	73	25	47	72	3	6	4	4	12	3	100	23	18	42	37	31	50	21	27	101	32	0	66	31	39	5	7
fig|167546.4.peg.968	P9301_09951		hypothetical protein	1066	511	457	560	104	129	91	220	129	129	200	726	805	645	758	152	76	34	81	82	117	121	788	1163	884	232	282	222	2099	1208	1253	1591	227	168	223	165	411	112	134
fig|167546.4.peg.969	P9301_09961		hypothetical protein	1303	494	539	500	1345	1749	1125	2369	1149	1368	2151	657	510	396	471	1894	29	315	101	491	773	820	437	546	398	1500	1230	951	388	247	239	288	1028	11	969	711	2439	789	700
fig|167546.4.peg.970	P9301_09971	cobU	Adenosylcobinamide kinase (EC 2.7.1.156) / Adenosylcobinamide-phosphate guanylyltransferase (EC 2.7.7.62)	1308	552	590	700	770	1043	711	1468	781	795	1304	521	591	502	552	932	28	205	195	283	409	507	429	640	477	763	940	571	475	382	355	457	619	57	641	628	1768	509	515
fig|167546.4.peg.971	P9301_09981	cspR	tRNA (cytidine(34)-2'-O)-methyltransferase (EC 2.1.1.207)	647	237	234	309	172	217	165	249	139	173	244	319	239	209	240	244	26	41	39	41	75	75	345	324	259	201	206	114	364	237	217	356	179	44	192	162	448	154	133
fig|167546.4.peg.972	P9301_09991	clpS	ATP-dependent Clp protease adaptor protein ClpS Cyano2	1910	857	873	861	1210	1717	1339	2035	1347	1800	2041	701	725	527	667	2181	1971	387	1509	645	719	1057	908	1146	1058	1540	1493	1040	625	472	447	512	939	793	935	663	1957	963	760
fig|167546.4.peg.973	P9301_10001		hypothetical protein	118	55	57	46	51	74	48	89	42	68	82	30	49	34	38	70	23	13	39	17	39	61	71	74	62	68	94	54	75	61	51	55	80	42	54	56	245	77	66
fig|167546.4.peg.974	P9301_10021		hypothetical protein	59	25	20	28	23	25	16	30	9	9	22	23	24	15	19	22	1	4	0	0	5	2	30	16	17	22	21	8	33	13	10	30	23	0	14	19	33	7	4
fig|167546.4.peg.975	P9301_10031		Thioredoxin domain 2	3493	1456	1531	1393	1664	2007	1329	2703	1625	2044	2754	1722	1325	1165	1092	1914	39	354	426	551	773	957	1076	1581	1175	1309	1080	846	878	668	665	748	560	68	516	427	1308	562	481
fig|167546.4.peg.976	P9301_10091		hypothetical protein	767	292	204	422	3070	3209	2432	5779	1519	1777	5237	274	223	143	206	3008	632	532	513	176	518	322	230	195	100	1066	1217	678	187	65	61	148	837	159	1247	850	1898	300	244
fig|167546.4.peg.977	P9301_10101		hypothetical protein	1351	441	542	591	1163	1416	944	2288	892	1103	2127	614	390	254	356	1536	36	259	46	220	359	375	563	639	469	764	692	485	368	211	220	284	357	13	353	267	837	233	171
fig|167546.4.peg.978	P9301_10111		hypothetical protein	1769	438	322	730	222	157	133	259	98	118	422	700	402	166	385	116	4	13	6	4	62	14	306	219	100	68	72	47	378	156	139	456	47	2	49	57	88	13	11
fig|167546.4.peg.979	P9301_10121	ahpC	Alkyl hydroperoxide reductase subunit C-like protein	36136	16236	19787	16289	16934	24394	18776	30075	22104	27478	33162	13610	14403	12152	14147	25956	15227	5276	17916	9221	11284	13745	25699	39718	32951	19316	21998	16884	41683	31682	33903	31993	20849	16293	22318	17062	53888	29071	25899
fig|167546.4.peg.980	P9301_10131		hypothetical protein	107	52	28	46	22	21	19	28	20	20	39	99	56	56	37	12	8	3	6	1	6	7	27	37	32	13	19	10	31	20	35	34	18	0	20	17	44	9	8
fig|167546.4.peg.981	P9301_10141		Cell division-associated, ATP-dependent zinc metalloprotease FtsH	12731	6425	6555	6405	1637	2669	1910	2997	2047	2528	3021	5708	7209	6225	6377	1477	574	330	936	497	581	711	3909	5858	4395	986	1147	792	4565	3434	3331	3810	1088	678	1055	871	2840	1091	1115
fig|167546.4.peg.983	P9301_10151	rpmF	hypothetical protein	12921	5374	6203	5771	4566	6397	4445	10581	4638	6449	10156	4667	3654	2685	3693	8748	976	1642	3259	2267	2655	3732	5169	6757	4970	7072	6759	4893	5070	3146	3286	4022	4965	2861	5533	4212	9164	3301	2689
fig|167546.4.peg.984	P9301_10161		hypothetical protein	313	91	98	100	33	36	35	54	17	22	40	178	104	79	79	43	0	1	3	6	21	21	77	76	65	52	38	36	71	53	44	74	62	2	37	37	103	13	27
fig|167546.4.peg.985	P9301_10171		hypothetical protein	28545	14002	13831	18158	5443	8451	6633	13284	4099	5396	9374	8589	10768	8393	10757	19623	2572	4068	11159	10166	10159	13636	7561	8959	7116	20917	27548	18982	6756	4042	4259	5442	16588	17540	23917	17889	23945	9610	8644
fig|167546.4.peg.986	P9301_10181		hypothetical protein	104	36	38	33	47	69	47	95	45	47	75	66	44	28	38	107	0	20	4	16	31	33	52	75	64	114	90	66	62	32	33	37	85	6	70	47	132	46	42
fig|167546.4.peg.987	P9301_10191		hypothetical protein	1291	440	290	603	697	958	647	1132	234	282	751	358	353	170	315	990	16	124	78	93	201	139	388	267	208	515	556	353	308	141	159	328	254	57	291	257	561	181	118
fig|167546.4.peg.989	P9301_10211	vacB	3'-to-5' exoribonuclease RNase R	11864	4454	4054	5166	3916	4672	3225	6701	2704	3255	6165	4537	3477	2388	3029	5021	117	778	350	635	1298	1112	4182	4227	3202	2418	2465	1643	3115	1950	1940	2904	1041	61	1071	884	2056	571	435
fig|167546.4.peg.990	P9301_10221		hypothetical protein	476	235	218	254	110	153	126	296	125	163	243	250	256	164	239	232	6	57	20	45	67	78	264	302	233	139	186	102	278	164	166	231	75	16	86	65	156	48	52
fig|167546.4.peg.991	P9301_10231		hypothetical protein	4701	1782	1983	1748	1232	1311	988	1832	1138	1396	2139	1881	1173	997	998	1407	33	185	197	331	461	590	932	1191	982	952	778	587	1064	803	911	924	688	46	607	436	1256	412	356
fig|167546.4.peg.992	P9301_10241	pniL34	Mg protoporphyrin IX monomethyl ester oxidative cyclase (aerobic) (EC 1.14.13.81)	57741	23133	26960	25970	13857	18915	13569	28312	11414	13692	22263	16377	12552	11124	12408	37805	2223	6362	11771	15104	15667	22781	8977	12403	9259	43349	41486	30835	8625	5692	5727	6931	27393	10758	28798	23540	40888	16161	13594
fig|167546.4.peg.993	P9301_10251	tldD	TldD protein, part of TldE/TldD proteolytic complex	7670	3376	3431	3758	3717	5459	4005	6801	3900	4593	6085	2440	2631	2168	2418	4515	1495	960	2320	1637	2073	2648	1517	2066	1601	4429	4870	3335	1603	1297	1162	1460	4512	2455	4276	3606	10438	4059	3537
fig|167546.4.peg.994	P9301_10261	pmbA	TldE protein, part of TldE/TldD proteolytic complex	3658	1563	1624	1734	2384	3179	2198	4030	2757	3185	4243	1350	1182	1070	1078	3009	309	599	1079	870	1240	1460	846	1077	909	2842	2744	1821	783	663	580	639	2491	853	2314	1961	5781	2481	2211
fig|167546.4.peg.995	P9301_10271	fmt	Methionyl-tRNA formyltransferase (EC 2.1.2.9)	1045	465	365	569	509	677	506	1060	613	676	1008	402	449	330	371	808	342	167	377	174	258	330	292	291	219	735	911	505	259	169	162	231	628	462	755	702	1517	543	458
fig|167546.4.peg.996	P9301_10281	terC	hypothetical protein	250	85	54	86	58	86	42	115	46	60	102	255	158	89	136	106	3	21	4	21	42	39	150	137	102	97	78	73	117	63	50	89	58	3	50	47	120	29	21
fig|167546.4.peg.998	P9301_10301	mfd	Transcription-repair coupling factor	1424	585	657	618	576	715	502	1000	599	746	973	877	843	753	727	895	198	179	362	235	288	386	780	1172	904	807	775	527	1104	973	1010	1071	694	270	653	560	1186	404	353
fig|167546.4.peg.999	P9301_10311		hypothetical protein	132	54	45	66	1373	1985	1431	3092	1254	1517	2457	60	41	37	35	2647	135	478	366	437	699	786	41	27	30	1467	1445	884	41	17	34	47	1620	520	2238	1523	3655	1394	1238
fig|167546.4.peg.1000	P9301_10331		hypothetical protein	1094	342	281	415	194	135	129	233	89	109	167	416	262	193	208	240	14	37	17	31	46	53	208	212	143	174	167	141	189	118	88	193	149	13	162	137	293	63	82
fig|167546.4.peg.1001	P9301_10341		hypothetical protein	497	133	93	133	94	83	73	78	44	49	82	278	120	62	70	111	3	8	1	13	42	25	129	110	86	158	80	76	125	99	94	147	130	1	113	92	236	35	31
fig|167546.4.peg.1002	P9301_10361	ubiH	hypothetical protein	292	86	69	91	184	186	118	240	72	92	190	210	148	59	99	230	13	41	19	29	62	37	150	88	73	126	111	62	142	53	61	126	87	3	110	57	145	39	26
fig|167546.4.peg.1003	P9301_10371		hypothetical protein	990	398	387	383	307	423	306	577	302	409	546	440	387	334	321	406	7	76	57	128	176	189	358	458	298	336	313	184	434	312	313	393	234	19	241	178	552	209	207
fig|167546.4.peg.1004	P9301_10381	dapB	4-hydroxy-tetrahydrodipicolinate reductase (EC 1.17.1.8)	3568	1537	1703	1757	1119	1622	1170	2157	1441	1681	2264	1363	1331	1181	1259	1428	271	252	831	486	606	813	991	1334	1093	896	887	542	1245	803	831	997	568	392	545	408	1377	637	551
fig|167546.4.peg.1005	P9301_10391	chlH	Protoporphyrin IX Mg-chelatase subunit H (EC 6.6.1.1)	157628	69355	74745	70733	55944	81403	58114	99271	53938	66742	89069	22793	20936	19687	19184	132226	54434	23786	80643	45334	48154	71700	15359	22784	17738	134062	138759	92298	12996	9378	9409	10718	116699	89449	124762	99091	200681	100445	85228
fig|167546.4.peg.1006	P9301_10401	folP	Dihydropteroate synthase (EC 2.5.1.15)	373	173	153	168	186	253	199	301	167	205	236	230	292	168	227	344	12	54	59	80	130	155	273	296	215	443	532	329	277	189	190	267	456	87	405	341	1030	272	293
fig|167546.4.peg.1007	P9301_10411	tpiA	Triosephosphate isomerase (EC 5.3.1.1)	2500	1227	1352	1341	1127	1837	1301	2239	1274	1447	2018	1132	1206	1082	1190	3149	1200	670	1960	905	1018	1317	1127	1715	1252	4123	4557	3379	843	597	667	632	3118	2254	2967	2508	3995	1646	1536
fig|167546.4.peg.1008	P9301_10421		Uncharacterized S4 RNA-binding-domain protein YbcJ	45	37	20	47	24	58	38	60	40	61	82	10	79	45	73	36	0	28	5	12	30	21	30	49	33	31	119	66	97	55	44	73	41	19	76	49	86	17	13
fig|167546.4.peg.1009	P9301_10431		Lipid A export permease/ATP-binding protein MsbA	3965	1664	1610	1719	1488	1964	1473	2571	1443	1636	2347	2122	1831	1459	1601	2018	430	334	559	443	616	724	2082	2652	2119	1508	1497	1020	2622	1834	1913	2156	662	178	637	494	1563	616	526
fig|167546.4.peg.1010	P9301_10441		hypothetical protein	385	124	130	172	102	117	74	165	56	91	161	315	183	117	153	236	80	18	48	68	114	124	186	177	104	380	261	216	186	87	98	172	150	51	177	112	266	56	42
fig|167546.4.peg.1011	P9301_10451	carB	Carbamoyl-phosphate synthase large chain (EC 6.3.5.5)	53400	22752	25507	23494	4765	6212	4501	7825	4613	5346	7310	19617	16622	15410	15367	3291	705	683	1703	1311	1443	2048	12296	18461	13555	3369	3167	2535	13741	10898	10579	12026	1621	874	1482	1174	3471	1766	1418
fig|167546.4.peg.1012	P9301_10461		FIG017608: hypothetical membrane protein, specific for cyanobacteria	5848	2796	2988	3246	2608	4030	2960	5247	3063	3859	5303	2299	2649	2500	2620	3255	1652	721	2315	830	980	1315	2403	3082	2422	2432	2934	1962	3095	1966	2095	2496	1955	1372	2285	1728	3559	1495	1248
fig|167546.4.peg.1013	P9301_10471		Ribosomal silencing factor RsfA	498	262	303	333	187	381	231	408	300	323	373	170	413	326	345	224	83	57	146	74	117	135	236	400	245	285	385	204	387	346	292	366	293	162	257	265	694	226	236
fig|167546.4.peg.1014	P9301_10481		Uncharacterized membrane protein Ycf36	741	293	271	317	235	289	187	390	235	202	369	415	346	233	280	324	6	41	17	42	71	80	328	366	287	313	260	139	469	297	296	377	200	12	212	154	499	114	137
fig|167546.4.peg.1015	P9301_10491	ansA	Hypothetical protein of L-Asparaginase type 2-like superfamily	2754	1297	1377	1390	738	1219	785	1401	1037	1153	1416	1189	1318	1232	1198	1054	93	217	510	271	368	485	935	1375	1086	884	1024	600	1261	968	876	1085	741	243	702	621	1931	847	725
fig|167546.4.peg.1016	P9301_10501		hypothetical protein	405	131	120	139	368	430	293	419	185	201	361	131	54	44	44	404	126	54	108	70	124	138	74	61	44	266	147	125	42	41	45	42	171	37	151	118	255	80	56
fig|167546.4.peg.1017	P9301_10511		Efflux ABC transporter, ATP-binding protein	489	207	212	231	407	507	315	726	382	431	653	184	127	120	144	600	13	92	108	88	202	219	185	169	137	361	320	228	202	150	150	202	248	43	262	187	684	222	199
fig|167546.4.peg.1018	P9301_10521		hypothetical protein	7	0	1	4	0	1	1	4	2	4	2	4	0	4	3	1	0	0	0	1	0	3	5	2	1	2	3	2	3	3	6	4	5	0	6	0	6	5	3
fig|167546.4.peg.1019	P9301_10531		Efflux ABC transporter, permease protein	436	158	141	176	304	316	223	402	172	227	386	200	154	105	121	431	4	56	4	56	145	106	188	170	140	458	364	279	170	110	92	169	295	5	303	225	473	89	69
fig|167546.4.peg.1020	P9301_10541		Efflux ABC transporter, permease protein	61	15	16	17	33	19	19	28	10	15	36	54	21	11	17	44	0	4	1	7	17	4	18	21	8	44	38	23	19	14	13	28	32	1	19	21	32	13	8
fig|167546.4.peg.1021	P9301_10561		hypothetical protein	2412	824	576	778	360	317	237	413	115	139	306	1809	991	585	844	97	3	10	1	18	36	41	938	768	502	118	116	58	799	514	448	1006	85	2	73	39	94	25	27
fig|167546.4.peg.1022	P9301_10571		hypothetical protein	227	112	87	137	54	95	90	104	61	62	83	111	187	115	143	82	13	27	23	34	55	65	165	166	112	126	163	81	155	94	97	148	86	20	96	82	178	33	60
fig|167546.4.peg.1023	P9301_10581		HNH endonuclease:HNH nuclease	522	243	236	278	186	317	237	379	244	260	466	250	253	211	217	487	116	81	196	145	225	319	183	184	178	416	447	301	224	137	154	175	451	258	511	287	718	278	250
fig|167546.4.peg.1024	P9301_10601		hypothetical protein	1863	776	555	885	313	349	250	442	239	248	336	685	677	532	539	379	9	46	14	73	109	115	379	425	362	299	287	191	291	211	209	243	246	4	277	221	616	199	163
fig|167546.4.peg.1025	P9301_10611		hypothetical protein	16804	6176	6137	7113	2315	2837	2225	4498	1197	1458	3190	6083	4548	3744	4323	13473	180	1849	501	5874	8440	8117	2877	3161	2513	17828	16618	12637	1294	750	825	1008	6268	74	7132	5181	7827	2401	2117
fig|167546.4.peg.1026	P9301_10621		hypothetical protein	1154	326	190	577	160	66	113	162	22	28	81	344	398	144	301	660	8	75	3	98	340	141	228	106	98	486	739	365	99	40	42	76	260	7	414	294	260	42	36
fig|167546.4.peg.1027	P9301_10641		hypothetical protein	316	122	96	145	42	60	43	62	27	33	55	138	148	127	124	75	3	18	4	24	29	27	167	163	141	83	85	42	200	152	134	194	65	2	66	39	82	18	17
fig|167546.4.peg.1028	P9301_10651		hypothetical protein	497	179	162	285	75	90	55	143	52	70	145	347	269	198	256	40	0	14	1	5	11	12	231	205	173	19	15	9	264	134	129	273	5	0	9	7	17	5	1
fig|167546.4.peg.1029	P9301_10661		hypothetical protein	503	220	242	215	82	96	63	116	65	56	106	394	319	296	300	36	0	5	4	15	18	18	284	386	279	33	32	25	318	219	231	320	18	2	17	13	41	13	12
fig|167546.4.peg.1030	P9301_10671		hypothetical protein	392	193	113	262	70	85	48	133	42	53	95	258	277	164	237	75	1	12	9	14	29	10	228	218	157	60	63	35	173	110	99	204	37	3	41	34	71	26	14
fig|167546.4.peg.1031	P9301_10681	rpsU	SSU ribosomal protein S21p	20835	7665	7539	8524	7793	9973	7062	15000	6949	7813	11080	6101	4875	4156	4428	10566	455	1575	1985	2929	4074	5075	5343	6702	5611	5842	6018	4458	4789	3598	3594	3965	5051	881	4770	4159	11649	5468	4547
fig|167546.4.peg.1032	P9301_10691		hypothetical protein	41402	15794	12481	21043	6681	8409	6794	13637	4518	5382	12716	28132	30115	18014	27280	1865	48	353	234	426	683	664	20691	16323	13070	1091	1388	904	25525	11968	13890	26082	608	154	835	576	1229	323	263
fig|167546.4.peg.1033	P9301_10701		hypothetical protein	374	142	127	244	114	119	80	207	69	88	213	191	172	99	177	127	7	22	15	14	30	20	149	112	65	116	137	71	105	45	57	137	68	5	104	57	139	24	32
fig|167546.4.peg.1034	P9301_10711		hypothetical protein	923	364	379	412	115	168	117	228	171	180	217	299	293	301	277	298	72	45	157	199	207	335	258	275	235	394	364	243	236	205	217	216	256	190	248	181	420	233	164
fig|167546.4.peg.1035	P9301_10721		hypothetical protein	53	11	14	20	18	7	12	26	8	8	16	32	19	7	20	45	12	0	6	17	26	22	13	6	6	58	48	27	15	1	4	10	13	5	17	12	26	14	6
fig|167546.4.peg.1036	P9301_10741		hypothetical protein	8116	3337	3615	3848	3713	4847	3347	7212	3611	4211	6022	2104	1889	1434	1733	4833	299	802	824	1052	1314	1647	1754	2150	1796	2504	2577	1724	1102	750	719	874	1082	120	1329	995	2434	1040	827
fig|167546.4.peg.1037	P9301_10751		Peptidase E (EC 3.4.11.2)	248	145	142	151	71	127	127	175	117	114	178	78	189	146	162	129	44	54	89	134	138	137	127	189	152	195	365	257	242	137	134	185	223	114	260	214	318	99	93
fig|167546.4.peg.1038	P9301_10761		hypothetical protein	606	198	191	275	140	163	126	236	98	110	204	281	170	130	179	200	4	34	8	26	53	47	204	145	121	144	128	101	122	76	73	146	99	2	100	79	173	59	56
fig|167546.4.peg.1039	P9301_10781		hypothetical protein	39	22	21	9	3	3	1	2	2	7	2	27	11	14	6	1	3	0	4	4	1	1	7	23	13	1	1	0	9	4	5	4	0	0	0	0	0	2	0
fig|167546.4.peg.1040	P9301_10791		hypothetical protein	13012	7009	6835	8617	1215	2097	1668	2109	1453	1719	2532	3106	5296	5254	4963	623	90	208	362	277	398	481	3164	3775	3088	267	387	224	3410	2556	2504	3110	125	78	162	95	420	170	127
fig|167546.4.peg.1041	P9301_10811		hypothetical protein	4352	1729	2235	1949	1178	1890	1138	2333	1428	1613	2547	3590	2947	3266	3341	1359	119	270	489	404	540	608	1844	2818	1837	1169	1297	933	2073	1697	1575	1815	1087	594	836	825	1881	799	662
fig|167546.4.peg.1042	P9301_10831		hypothetical protein	1892	858	988	937	478	765	448	1036	687	768	1093	1971	1679	1335	1731	623	217	128	480	182	211	282	985	1340	788	528	634	448	1206	791	720	1013	535	378	569	425	997	374	371
fig|167546.4.peg.1044	P9301_10851		hypothetical protein	623	251	241	265	765	957	705	1240	760	852	1320	273	274	176	227	1467	20	258	83	355	551	648	166	234	188	1166	1151	713	184	129	121	149	1160	17	1168	927	2562	911	777
fig|167546.4.peg.1045	P9301_10861		hypothetical protein	9942	3350	3519	5285	1336	1910	1032	2955	718	820	2133	3855	2707	1997	2742	2081	9	374	49	426	684	614	1953	2051	1188	1682	1538	970	1725	1104	938	1580	931	5	951	910	1303	251	268
fig|167546.4.peg.1046	P9301_10871		hypothetical protein	4387	1317	776	2217	384	396	273	572	92	90	322	1840	1568	622	1266	574	3	61	4	36	69	63	767	493	290	356	388	194	478	204	170	574	245	2	279	206	231	39	28
fig|167546.4.peg.1047	P9301_10881		hypothetical protein	938	316	297	407	2114	2657	2024	3961	1948	2145	3869	405	321	213	264	2610	38	454	201	214	425	400	251	288	207	1184	1148	640	303	190	170	253	1211	34	1261	900	2306	620	572
fig|167546.4.peg.1048	P9301_10891		hypothetical protein	437	94	70	166	223	181	134	290	118	89	190	160	107	52	110	243	5	31	3	29	47	41	124	61	41	149	145	87	41	22	17	62	101	5	133	131	228	44	51
fig|167546.4.peg.1049	P9301_10901	pepN	Membrane alanine aminopeptidase N (EC 3.4.11.2)	2197	897	941	987	1032	1453	935	1906	1179	1319	1830	766	739	578	631	1391	91	280	436	347	445	573	541	731	623	1038	1070	787	602	395	401	493	891	262	1003	795	2095	777	618
fig|167546.4.peg.1050	P9301_10911		hypothetical protein	2192	773	686	885	664	848	600	1118	201	262	731	1079	628	456	672	1697	43	251	29	250	535	389	507	600	386	2164	1765	1513	385	207	217	299	1164	40	1286	936	1128	271	221
fig|167546.4.peg.1051	P9301_10931	purT	Formate-dependent phosphoribosylglycinamide formyltransferase	3974	1637	1682	1768	672	947	598	1111	755	892	1117	1478	1393	1174	1204	860	18	136	248	267	326	394	1178	1537	1289	766	776	503	1605	1209	1173	1482	700	216	596	536	1381	553	517
fig|167546.4.peg.1052	P9301_10941		hypothetical protein	1910	530	352	778	401	372	269	503	266	277	628	511	476	256	380	557	24	68	20	58	151	69	462	287	224	245	381	214	504	220	255	539	252	14	237	229	523	60	68
fig|167546.4.peg.1053	P9301_10951	btuE	Glutathione peroxidase (EC 1.11.1.9)	1083	456	557	519	2453	3337	2439	5054	2974	3969	5596	584	479	395	536	5590	699	1059	3404	1179	1344	1921	500	629	443	3737	3471	2274	444	301	346	438	3334	2277	3408	2249	7320	3344	2592
fig|167546.4.peg.1054	P9301_10961		hypothetical protein	1280	521	397	767	440	470	386	767	403	431	1019	604	726	473	749	415	119	113	148	71	103	85	577	492	317	195	373	205	676	386	400	782	171	119	230	171	310	111	77
fig|167546.4.peg.1055	P9301_10971		hypothetical protein	326	122	84	130	562	612	462	789	285	312	576	180	127	112	116	457	10	72	16	50	110	80	129	92	82	172	153	110	70	41	61	76	205	7	173	143	386	89	105
fig|167546.4.peg.1056	P9301_10981		tRNA-dihydrouridine synthase DusB	1408	865	841	994	395	725	534	909	542	642	976	359	756	664	789	670	289	205	430	277	325	374	407	706	444	564	899	587	686	432	480	574	536	381	625	549	854	308	260
fig|167546.4.peg.1057	P9301_10991		hypothetical protein	251	75	59	122	186	230	147	344	52	81	212	136	87	53	90	410	6	68	6	41	134	101	111	90	46	518	486	349	61	31	29	68	453	12	473	407	478	92	64
fig|167546.4.peg.1058	P9301_11001		hypothetical protein	657	217	295	171	43	65	34	49	38	44	45	225	103	122	87	166	2	11	8	123	127	155	91	179	129	344	199	168	55	85	64	54	195	4	110	93	181	82	74
fig|167546.4.peg.1059	P9301_11011		hypothetical protein	3572	920	803	1737	352	446	264	788	102	104	389	995	637	276	676	1239	8	184	20	162	278	217	589	430	189	1210	1233	788	286	103	84	312	501	11	946	643	650	99	81
fig|167546.4.peg.1060	P9301_11021		hypothetical protein	76	22	22	26	19	16	15	28	11	19	22	49	34	39	27	30	0	9	6	16	16	19	17	24	27	32	24	20	26	14	13	8	23	3	14	18	18	18	10
fig|167546.4.peg.1061	P9301_11031		hypothetical protein	1	0	2	0	0	0	1	1	0	1	1	1	0	0	0	0	0	0	0	1	0	1	0	1	0	0	0	0	0	1	0	3	0	0	1	1	1	2	0
fig|167546.4.peg.1062	P9301_11041		hypothetical protein	363	146	144	147	72	126	77	111	85	88	100	179	123	151	134	109	5	17	31	29	49	50	173	260	226	69	87	58	267	256	213	269	64	15	73	53	113	54	51
fig|167546.4.peg.1063	P9301_11051		hypothetical protein	1390	582	567	679	310	416	312	587	363	408	557	609	675	520	551	426	29	76	196	126	178	196	772	946	705	329	357	211	1052	788	762	955	258	82	269	213	652	220	209
fig|167546.4.peg.1064	P9301_11061		hypothetical protein	400	180	144	179	1557	2171	1459	2586	1241	1448	2275	164	110	94	120	1812	47	342	311	182	327	344	115	127	95	823	759	552	112	81	79	104	904	156	918	722	1888	718	640
fig|167546.4.peg.1065	P9301_11091		hypothetical protein	70	28	43	41	56	81	63	78	44	58	72	23	28	15	30	56	6	16	6	5	19	7	21	19	13	28	28	16	31	21	20	31	43	6	33	27	80	15	15
fig|167546.4.peg.1066	P9301_11101		hypothetical protein	192	78	80	89	494	609	431	1046	345	515	759	80	58	49	56	2110	97	296	327	629	860	1028	59	76	74	1718	1210	793	54	28	41	46	682	205	637	484	1533	622	508
fig|167546.4.peg.1067	P9301_11111		hypothetical protein	98	30	21	44	177	138	111	235	59	77	272	74	42	16	34	261	6	28	8	15	38	14	62	33	19	97	47	40	221	91	87	213	43	2	37	24	116	12	12
fig|167546.4.peg.1068	P9301_11121		hypothetical protein	944	321	450	259	362	480	333	706	369	376	561	340	204	219	192	729	35	118	170	744	820	1070	128	218	195	1201	835	797	135	126	101	114	343	106	210	228	761	334	293
fig|167546.4.peg.1069	P9301_11131		hypothetical protein	35	12	15	14	171	193	126	243	124	151	262	24	11	14	10	162	7	27	13	35	37	50	13	19	5	52	45	30	22	19	19	33	55	4	52	41	135	58	48
fig|167546.4.peg.1070	P9301_11141		hypothetical protein	489	179	135	287	2318	2816	2014	4144	1809	1781	4229	168	211	98	150	2825	8	602	18	211	415	296	174	177	106	905	1286	571	241	124	155	237	1166	6	1583	1300	2950	596	403
fig|167546.4.peg.1071	P9301_11151		hypothetical protein	288	113	126	101	1333	1931	1375	2111	1354	1347	1847	87	70	65	78	1354	312	258	493	248	382	413	88	112	75	556	582	391	141	102	121	101	824	254	653	584	1456	745	457
fig|167546.4.peg.1072	P9301_11161		hypothetical protein	364	150	173	117	181	179	110	247	122	135	205	170	101	81	107	200	28	31	52	50	74	103	112	179	87	190	102	104	105	67	76	98	150	22	100	79	164	46	44
fig|167546.4.peg.1073	P9301_11171		hypothetical protein	99	29	25	44	33	36	26	42	16	25	51	48	53	25	56	41	1	8	4	3	10	15	48	51	21	18	31	14	69	26	31	80	21	0	18	12	27	5	2
fig|167546.4.peg.1074	P9301_11181		hypothetical protein	984	275	273	394	294	324	221	466	165	193	376	433	241	203	231	754	8	98	33	116	186	161	139	154	114	724	601	368	128	85	92	128	577	13	590	432	727	235	195
fig|167546.4.peg.1075	P9301_11191		hypothetical protein	878	611	474	564	261	560	394	617	480	632	723	371	761	583	686	316	24	82	97	95	166	142	484	690	563	196	282	167	1174	823	843	1053	254	107	271	213	808	197	261
fig|167546.4.peg.1076	P9301_11201		hypothetical protein	132	43	35	42	29	39	33	62	24	26	48	54	57	36	28	134	2	19	5	35	82	53	25	38	29	191	145	133	31	12	13	15	41	1	49	38	94	17	17
fig|167546.4.peg.1077	P9301_11211		hypothetical protein	814	278	254	369	310	372	290	504	248	275	447	268	258	163	202	736	12	107	7	148	296	235	178	179	162	490	527	376	149	95	104	126	275	3	327	213	472	106	102
fig|167546.4.peg.1078	P9301_11221		hypothetical protein	188	38	26	70	62	47	23	58	13	21	59	145	72	36	60	115	2	7	0	4	26	8	93	40	19	116	86	62	68	31	22	89	51	1	61	32	64	1	5
fig|167546.4.peg.1079	P9301_11241		putative stress-induced protein OsmC	509	226	222	264	106	107	82	156	95	116	161	315	230	217	206	108	3	21	21	32	48	59	185	238	151	85	90	39	155	126	111	131	70	18	63	40	137	65	37
fig|167546.4.peg.1080	P9301_11261		hypothetical protein	536	191	176	186	2533	3031	2311	3715	2536	2721	3478	275	230	205	177	2242	116	363	703	354	440	576	175	231	210	769	752	486	163	144	117	151	576	207	725	481	1221	642	526
fig|167546.4.peg.1081	P9301_11291		hypothetical protein	3121	1136	1378	926	265	407	311	456	607	672	849	2019	1534	1571	1460	1031	857	162	821	1463	1933	2191	830	1540	1410	2618	2650	3620	1377	1187	1222	989	745	528	573	457	2822	1520	1379
fig|167546.4.peg.1082	P9301_11301		hypothetical protein	1421	640	680	790	137	215	154	309	153	188	310	879	962	714	904	109	2	29	15	35	41	73	696	901	689	298	473	367	1025	607	644	852	144	10	168	142	165	40	49
fig|167546.4.peg.1083	P9301_11311		Zinc ABC transporter, permease protein ZnuB	2034	867	797	816	401	562	424	629	386	460	598	1077	1015	826	995	607	216	126	314	198	241	307	1152	1330	1151	604	603	447	1046	762	751	957	280	183	297	243	654	293	233
fig|167546.4.peg.1084	P9301_11321		Zinc uptake regulation protein Zur	11785	5466	6189	5595	2032	2985	2138	3874	2526	3052	3852	5589	5134	4825	4825	2362	1107	432	1947	908	941	1470	3505	5753	4116	2273	2231	1696	5016	3670	3649	4150	1491	1137	1619	1217	3139	1402	1121
fig|167546.4.peg.1085	P9301_11331		Manganese ABC transporter, ATP-binding protein SitB	5935	2633	2595	2829	956	1324	978	1761	1122	1267	1697	3067	3014	2453	2723	1301	578	222	619	401	448	643	3741	4813	4031	975	988	674	3473	2340	2381	2870	571	428	614	505	1348	652	591
fig|167546.4.peg.1086	P9301_11341	lraI	Zinc ABC transporter, substrate-binding protein ZnuA	838	441	421	444	259	432	295	453	271	348	439	591	590	519	517	244	128	53	159	105	109	141	293	418	318	193	183	133	316	233	250	265	142	90	128	113	288	126	111
fig|167546.4.peg.1087	P9301_11351		Metal chaperone, involved in Zn homeostasis	1756	850	925	907	394	595	427	646	473	551	788	1210	1331	1114	1029	969	589	224	839	381	391	501	449	714	524	400	457	316	786	600	635	593	471	364	362	345	568	245	224
fig|167546.4.peg.1088	P9301_11361		High-affinity carbon uptake protein Hat/HatR	1557	725	835	712	237	443	283	474	332	389	456	606	761	638	601	574	537	94	438	190	232	317	314	556	370	382	415	336	410	278	298	297	337	309	292	267	584	262	273
fig|167546.4.peg.1089	P9301_11391		hypothetical protein	587	198	190	218	72	81	60	133	34	53	129	575	310	171	274	46	0	9	2	7	17	11	166	180	100	30	17	18	143	99	92	119	13	0	13	10	36	2	7
fig|167546.4.peg.1091	P9301_11431		Protein containing domains DUF404, DUF407	849	380	390	400	449	658	517	870	424	517	716	521	398	397	422	618	93	111	202	135	221	248	421	620	441	282	312	211	713	524	515	585	195	66	188	152	406	151	143
fig|167546.4.peg.1092	P9301_11441		Protein containing domains DUF403	541	251	251	250	229	347	236	418	250	292	382	257	282	224	244	451	62	74	196	108	157	220	260	402	303	298	270	200	352	280	324	327	162	70	142	136	322	183	139
fig|167546.4.peg.1093	P9301_11451		Protein containing transglutaminase-like domain, putative cysteine protease	516	241	289	264	187	269	191	353	196	242	318	259	247	228	238	321	127	71	182	87	122	163	283	382	283	281	329	206	287	238	217	281	295	157	283	208	623	217	229
fig|167546.4.peg.1094	P9301_11461		hypothetical protein	68	38	46	41	217	543	406	495	415	553	947	40	80	59	57	204	12	100	34	100	183	118	67	64	47	135	208	129	311	236	199	313	92	15	129	65	216	75	48
fig|167546.4.peg.1095	P9301_11471		Putative lumenal protein, contains 8 pentapeptide repeats, sll0301 homolog	4452	1770	2168	1687	1607	2236	1633	3107	1814	2369	2985	1858	1325	1173	1316	3955	1002	612	2516	1712	1701	2453	1835	2639	2187	4736	4017	3403	2374	1682	1961	1864	3852	2627	3974	3030	6764	3577	2964
fig|167546.4.peg.1096	P9301_11481		hypothetical protein	250	89	50	114	53	49	33	89	20	18	62	220	124	53	125	49	2	9	3	3	11	8	150	86	46	38	38	29	113	52	50	138	35	1	23	14	54	13	6
fig|167546.4.peg.1097	P9301_11501		hypothetical protein	1020	506	512	541	152	239	184	264	184	231	277	281	467	395	364	236	36	67	124	137	175	217	204	307	194	279	373	245	260	170	176	194	252	90	258	197	413	154	157
fig|167546.4.peg.1098	P9301_11511		hypothetical protein	464	196	193	160	172	186	161	258	96	129	215	266	160	117	129	288	3	33	29	40	64	94	118	159	137	245	189	146	110	116	104	133	203	16	195	153	291	99	87
fig|167546.4.peg.1099	P9301_11521		hypothetical protein	1456	572	544	713	415	570	426	789	374	440	678	641	569	410	597	800	158	133	186	283	371	412	574	640	523	802	844	627	771	555	517	630	598	246	639	457	1235	460	446
fig|167546.4.peg.1100	P9301_11531		hypothetical protein	1250	543	504	562	337	372	267	596	189	275	428	411	359	234	316	664	20	80	123	192	246	287	314	406	283	857	795	507	358	201	204	300	436	102	505	352	853	313	278
fig|167546.4.peg.1101	P9301_11541	dppB	Dipeptide ABC transporter, permease protein DppB (TC 3.A.1.5.2)	1077	439	408	424	212	249	174	326	169	200	264	783	619	478	469	186	46	36	39	37	53	76	539	702	534	173	146	111	511	396	388	444	151	35	128	122	281	132	105
fig|167546.4.peg.1102	P9301_11551	ddpA	hypothetical protein	1395	539	484	660	256	317	198	393	202	245	373	1395	1173	931	925	172	2	31	35	23	60	40	1334	1581	1102	131	129	91	1343	955	950	1431	124	20	115	85	262	64	65
fig|167546.4.peg.1103	P9301_11561		hypothetical protein	132	9	5	52	20	14	9	24	3	2	10	209	84	14	61	11	2	1	0	2	2	1	155	18	9	4	12	5	66	13	10	176	1	0	3	5	8	0	2
fig|167546.4.peg.1104	P9301_11571	thrA	Homoserine dehydrogenase (EC 1.1.1.3)	3197	1415	1409	1799	2030	2983	2130	3732	2376	2912	4007	1175	1375	936	1203	2434	864	585	1152	657	874	922	1472	1829	1498	1463	1937	1274	1285	903	904	1120	929	549	1052	863	2512	942	841
fig|167546.4.peg.1105	P9301_11581		Sulfur acceptor protein => iron-sulfur cluster assembly SufE	509	209	171	224	281	362	217	456	210	263	434	287	215	172	274	354	10	58	10	58	127	110	294	312	224	232	196	141	327	209	211	344	170	2	147	116	343	93	73
fig|167546.4.peg.1106	P9301_11591		5-formyltetrahydrofolate cyclo-ligase (EC 6.3.3.2)	885	356	333	391	188	229	144	268	145	155	241	379	332	267	263	477	4	86	52	138	234	243	272	344	254	580	534	363	256	208	165	191	415	60	416	311	578	199	196
fig|167546.4.peg.1107	P9301_11601	ruvC	Crossover junction endodeoxyribonuclease RuvC (EC 3.1.22.4)	1846	822	974	741	502	783	512	952	630	860	997	701	603	547	568	845	115	126	370	321	475	614	546	998	596	889	787	597	681	582	519	576	873	342	703	578	2117	947	868
fig|167546.4.peg.1108	P9301_11611	chlI	Protoporphyrin IX Mg-chelatase subunit I (EC 6.6.1.1)	2704	1635	1848	1617	3039	6043	4643	6080	3698	4591	5220	1179	2191	2014	2019	5990	3428	1820	4518	3652	4431	4718	1613	2777	1956	7556	10595	8591	2671	2076	2047	1942	9097	5746	7675	6259	16836	5221	6639
fig|167546.4.peg.1109	P9301_11621	lasT	tRNA (cytidine(32)/uridine(32)-2'-O)-methyltransferase (EC 2.1.1.200)	477	140	145	191	129	97	71	148	52	61	84	243	139	106	123	161	6	15	4	14	70	39	169	129	101	152	131	98	171	92	117	184	75	1	59	45	121	26	22
fig|167546.4.peg.1110	P9301_11631		Cytochrome c, class I	1188	490	375	551	189	287	198	366	120	182	336	598	522	322	437	514	42	76	118	124	233	244	597	553	387	572	569	390	584	360	358	545	238	112	257	186	523	192	163
fig|167546.4.peg.1111	P9301_11641	petG	Cytochrome b6-f complex subunit V (PetG)	15808	5958	7471	6354	1610	2267	1455	3894	1356	1728	2766	5936	3953	3467	3963	5422	56	760	1025	3185	3748	5000	2350	3573	2301	8559	6570	5364	1640	1107	1081	1350	3350	59	3034	2361	5215	2120	1650
fig|167546.4.peg.1112	P9301_11651		16S rRNA (guanine(966)-N(2))-methyltransferase (EC 2.1.1.171)	4177	1468	2388	1088	524	812	448	764	478	556	636	1611	916	1202	791	1212	36	144	350	921	940	1642	658	1313	962	2619	1446	1489	517	578	496	451	1043	203	589	521	1684	920	747
fig|167546.4.peg.1113	P9301_11661	hisH	Imidazole glycerol phosphate synthase amidotransferase subunit HisH	7508	3493	3730	3642	1354	1893	1550	2599	1458	1641	2068	3335	3342	2886	3151	2139	572	391	1104	930	900	1463	2451	3510	2603	2889	2542	1809	2618	1859	1941	2098	2593	1760	2924	2183	5492	2659	2219
fig|167546.4.peg.1115	P9301_11671		Thioredoxin	33640	13920	15903	15683	7683	9909	7881	13544	8476	9782	12991	12348	12375	11048	11589	15715	7015	2654	9727	6296	6033	8547	11092	14417	12137	14059	15253	9777	12151	8333	8794	9319	11910	9232	14200	10484	21036	11613	9984
fig|167546.4.peg.1116	P9301_11681	guaB	Inosine-5'-monophosphate dehydrogenase, catalytic domain (EC 1.1.1.205)	13093	6966	7485	7473	13744	22744	17004	28699	20759	25412	32674	4979	5877	5291	5768	10396	9888	2817	10748	2873	3552	4409	5625	7842	6070	3834	4490	2818	4274	2910	3102	3528	1277	1312	1355	1066	4784	1917	1859
fig|167546.4.peg.1117	P9301_11691		DNA gyrase subunit A (EC 5.99.1.3)	69592	32854	33523	34553	11594	16936	12303	20270	13996	16995	22313	20378	21820	19999	19668	7573	3976	1601	5175	1945	2532	3280	16279	22795	18256	3763	4000	2682	19186	15461	15168	16681	2076	1494	1971	1660	5491	2537	2260
fig|167546.4.peg.1118	P9301_11701		Lycopene beta-cyclase (EC 5.5.1.19)	9678	4072	4258	4308	1444	1925	1337	2396	1584	1849	2431	3639	3233	2718	2773	1093	157	214	418	277	380	508	2797	3948	3032	725	645	473	3283	2595	2505	3061	486	168	418	391	1143	473	426
fig|167546.4.peg.1119	P9301_11711		Glycogen branching enzyme, GH-57-type, archaeal (EC 2.4.1.18)	3209	1303	1229	1241	532	725	526	892	416	534	688	1147	1113	875	897	1520	345	205	511	948	1212	1528	657	807	711	2441	2208	1750	548	432	428	507	1436	710	1372	1159	3137	1351	1113
fig|167546.4.peg.1120	P9301_11721	leuA	2-isopropylmalate synthase (EC 2.3.3.13)	25450	11659	12496	12084	5081	7561	5518	9355	6359	7765	9475	10160	10607	9498	9737	4447	1508	901	3081	1736	2207	2652	9368	13533	10629	3345	3527	2484	16952	12964	13297	13790	3027	2001	2860	2208	7345	3445	2938
fig|167546.4.peg.1121	P9301_11731		hypothetical protein	3794	1586	1613	1608	911	1271	936	1608	838	1061	1365	1144	1008	911	943	1856	496	339	677	590	726	859	782	1075	876	1604	1517	1245	621	526	471	578	841	422	831	691	1284	406	446
fig|167546.4.peg.1122	P9301_11741		hypothetical protein	1413	587	575	679	1013	1422	1021	1866	1003	1060	1507	824	720	575	604	1640	179	269	571	401	531	673	609	810	636	1360	1235	934	684	484	470	556	1060	518	1049	912	2558	1010	900
fig|167546.4.peg.1123	P9301_11751	folD	Methenyltetrahydrofolate cyclohydrolase (EC 3.5.4.9) / Methylenetetrahydrofolate dehydrogenase (NADP+) (EC 1.5.1.5)	3141	1324	1560	1402	847	1197	848	1559	912	975	1443	1573	1539	1450	1421	1099	109	207	406	577	647	882	1535	2286	1737	1233	1129	854	1685	1191	1224	1404	645	311	590	440	1046	486	386
fig|167546.4.peg.1124	P9301_11761	ispA	(2E,6E)-farnesyl diphosphate synthase (EC 2.5.1.10)	4750	2655	2478	2654	1486	2793	2060	3024	1957	2597	2869	1913	3009	2415	2659	2320	2196	565	2057	1356	1518	1784	2187	3138	2183	2772	3553	2606	2785	2089	2007	2393	2081	1993	2027	1617	4099	1441	1601
fig|167546.4.peg.1125	P9301_11771		Uncharacterized membrane protein YuiD	1002	470	391	501	365	523	394	715	364	400	561	461	497	380	424	639	121	92	214	196	264	372	563	690	478	737	691	528	596	409	370	496	527	240	551	442	1131	457	420
fig|167546.4.peg.1126	P9301_11781	cobB	hypothetical protein	2922	1357	1082	1405	435	520	385	710	403	453	631	1603	1421	1124	1221	475	19	68	90	90	145	182	1281	1493	1145	341	324	257	1455	1037	980	1416	331	120	324	306	745	274	243
fig|167546.4.peg.1127	P9301_11801		OpcA, an allosteric effector of glucose-6-phosphate dehydrogenase, cyanobacterial	4546	2252	1994	2445	646	1005	748	1261	828	1089	1430	2291	2921	2619	2662	728	36	176	393	255	313	416	2286	2875	2219	556	848	491	2395	1754	1803	2207	480	318	565	441	1109	412	381
fig|167546.4.peg.1128	P9301_11811	zwf	Glucose-6-phosphate 1-dehydrogenase (EC 1.1.1.49)	11900	5587	6210	5669	1106	1560	1111	1823	1114	1348	1719	5978	5846	6220	5464	703	174	153	345	262	370	485	4112	6783	4945	677	713	505	5478	4506	4522	5028	566	280	566	412	1235	511	454
fig|167546.4.peg.1129	P9301_11821	petH	Ferredoxin--NADP(+) reductase (EC 1.18.1.2)	48678	24841	28373	29129	19332	31440	22407	41970	21183	25802	38608	16930	20586	17087	19945	35293	16672	8133	25296	16607	16376	23281	22189	31521	22488	35076	45266	31675	22402	15043	15466	18205	24094	18192	26763	21880	40136	17421	14813
fig|167546.4.peg.1130	P9301_11831		hypothetical protein	1964	957	801	1083	611	701	577	1178	503	627	1067	1369	1226	1049	1143	690	121	129	336	215	271	378	1165	1336	874	504	471	258	1315	866	835	1261	136	70	215	123	334	90	93
fig|167546.4.peg.1131	P9301_11841		Clock-associated two-component sensor histidine kinase SasA	7140	3153	3309	3096	1953	2928	2067	3787	2165	2652	3338	2270	1943	1644	1683	2604	625	449	1041	712	930	1354	1200	1592	1181	2178	1959	1421	1201	925	878	940	1487	614	1458	1123	2996	1206	1030
fig|167546.4.peg.1132	P9301_11851		hypothetical protein	8795	3666	3625	4804	696	926	712	1405	878	1062	1662	3175	2857	2413	2593	277	13	71	75	71	118	146	2331	2755	1898	132	153	85	2976	1768	1764	2596	84	40	113	74	206	84	79
fig|167546.4.peg.1134	P9301_11861		hypothetical protein	7769	3209	3165	4295	1496	2039	1399	3333	1470	2070	3569	2543	2548	1855	2339	2265	44	412	276	752	1114	1209	2486	2601	2018	1280	1468	1020	2408	1385	1397	2022	434	40	569	395	1049	333	281
fig|167546.4.peg.1135	P9301_11871	prsA	Ribose-phosphate pyrophosphokinase (EC 2.7.6.1)	36583	15680	16422	15467	3258	4750	3338	5461	3563	4358	5660	12669	12130	11156	10362	2017	612	384	961	902	1061	1371	8480	12020	9227	2186	2121	1616	13486	11133	10685	11872	1698	832	1641	1280	3003	1296	1127
fig|167546.4.peg.1136	P9301_11881	malQ	4-alpha-glucanotransferase (amylomaltase) (EC 2.4.1.25)	7572	3505	3401	3930	860	1250	926	1534	892	1082	1474	3942	5084	4110	4639	958	299	181	419	355	483	533	3536	4782	3753	814	915	634	4227	3097	3008	3659	678	419	710	543	1523	597	579
fig|167546.4.peg.1137	P9301_11891		hypothetical protein	254	62	53	71	41	29	22	46	13	19	42	108	62	30	48	50	3	2	3	4	14	8	62	35	23	28	26	17	48	23	18	36	20	2	15	16	32	3	10
fig|167546.4.peg.1139	P9301_11901		Uncharacterized protein slr1919	4098	1593	1512	1656	3179	4221	3074	5701	3204	3598	4866	1375	1202	888	940	5161	77	843	570	788	1191	1386	978	1084	917	3287	3252	2028	798	580	606	751	2370	363	2669	2144	6403	2272	2001
fig|167546.4.peg.1140	P9301_11911	cad	Lysine decarboxylase (EC 4.1.1.18)	4161	1708	1668	2023	630	768	549	1104	570	597	915	2272	1906	1518	1729	524	162	90	179	125	170	175	982	1249	1032	427	410	260	960	677	710	840	265	107	349	257	623	248	209
fig|167546.4.peg.1141	P9301_11921	cdsA	Phosphatidate cytidylyltransferase (EC 2.7.7.41)	2500	1040	708	1095	515	708	479	846	285	375	673	1393	1247	836	1112	682	22	108	31	126	210	176	945	1011	717	691	703	482	938	574	555	920	429	16	525	374	934	223	208
fig|167546.4.peg.1142	P9301_11931	todF	Possible alpha/beta hydrolase superfamily, sll1129 homolog	1031	381	414	394	414	547	333	614	465	455	518	620	500	510	391	434	102	79	192	117	116	175	461	635	525	402	334	236	532	470	390	438	454	175	348	348	1147	511	495
fig|167546.4.peg.1143	P9301_11941	gldA	Glycerol dehydrogenase (EC 1.1.1.6)	2071	865	845	914	1027	1542	1026	1687	1140	1249	1544	1018	928	797	768	1015	233	163	467	252	323	389	884	1131	823	704	739	465	742	624	516	757	876	411	796	691	1715	738	641
fig|167546.4.peg.1144	P9301_11951	clpC	ATP-dependent Clp protease, ATP-binding subunit ClpC	54792	27845	30408	29512	32118	52072	38292	60301	46218	57561	71106	24174	30140	28898	28175	31075	18537	8157	26804	11910	12143	16433	24503	39253	28385	23358	29747	21213	27920	21551	22468	24784	29795	22702	30717	25059	45458	19170	18208
fig|167546.4.peg.1145	P9301_11961		hypothetical protein	88	10	17	28	30	17	16	41	7	7	23	97	21	10	17	77	8	3	6	7	12	9	86	24	14	24	18	16	29	9	17	66	14	4	24	17	21	9	6
fig|167546.4.peg.1146	P9301_11971	lysA	Diaminopimelate decarboxylase (EC 4.1.1.20)	9668	4262	4260	5133	1975	2929	2142	4151	2266	2779	4330	3201	3662	2778	3502	2889	339	537	838	878	1095	1241	2967	3605	2784	2420	2800	1853	4084	2486	2553	3459	1804	785	2330	1699	4181	1322	1257
fig|167546.4.peg.1147	P9301_11981		Diadenylate cyclase spyDAC; Bacterial checkpoint controller DisA with nucleotide-binding domain	3890	2149	2198	2151	1113	1898	1358	2273	1331	1726	2187	2175	2907	2444	2647	731	273	193	529	274	351	395	1781	2803	2109	611	642	454	2934	2332	2273	2696	499	378	504	427	1238	452	498
fig|167546.4.peg.1148	P9301_11991	uppS	Undecaprenyl diphosphate synthase (EC 2.5.1.31)	1386	479	478	538	482	654	507	794	333	438	657	720	608	444	525	614	75	133	69	108	223	158	575	579	443	448	447	304	479	321	311	478	268	54	274	204	443	128	140
fig|167546.4.peg.1149	P9301_12001	bioB	Biotin synthase (EC 2.8.1.6)	1825	875	879	886	749	1218	855	1528	917	1140	1428	766	881	714	806	1177	313	242	696	344	372	528	630	972	750	937	1000	735	722	591	566	611	567	373	534	456	1031	468	447
fig|167546.4.peg.1150	P9301_12011		hypothetical protein	1042	409	467	460	352	548	362	672	369	421	550	459	488	409	384	570	10	82	117	146	197	224	408	478	419	419	509	318	383	319	314	369	312	53	302	243	634	266	216
fig|167546.4.peg.1151	P9301_12021		hypothetical protein	631	270	252	332	240	325	244	574	295	370	481	350	312	287	309	378	28	78	99	98	138	187	348	405	279	313	305	208	357	241	221	306	226	110	228	197	611	216	206
fig|167546.4.peg.1152	P9301_12031		Lipoyl synthase (EC 2.8.1.8)	3608	1488	1465	1462	369	476	352	651	404	456	672	1311	1050	1037	931	284	28	48	75	97	135	155	650	824	655	190	166	138	709	559	569	670	156	42	154	110	392	182	156
fig|167546.4.peg.1153	P9301_12041	recR	Recombination protein RecR	4744	1942	2103	1896	360	484	347	550	352	428	627	1387	1244	1423	1079	210	51	46	135	143	112	193	598	796	698	173	177	107	640	524	584	573	98	89	93	81	228	127	121
fig|167546.4.peg.1154	P9301_12051	psbP	Photosystem II oxygen evolving complex protein PsbP	6818	4019	4485	4571	3565	6754	4917	8733	5639	7353	9329	1741	2631	2156	2458	3736	1941	1202	3261	1531	1802	2181	1453	2445	1651	2299	3548	2559	1575	1175	1203	1441	1887	1451	2137	1638	4142	1333	1283
fig|167546.4.peg.1155	P9301_12061		Efflux ABC transporter, permease/ATP-binding protein slr2019	3998	1544	1313	1881	1363	1748	1278	2390	1084	1256	1984	1364	1306	857	1181	2359	272	383	304	275	484	451	1774	1668	1353	1710	1856	1080	1281	813	830	1185	1028	213	1240	913	2706	758	658
fig|167546.4.peg.1156	P9301_12071		hypothetical protein	578	193	227	234	141	185	109	197	80	78	129	125	97	66	74	195	1	35	17	16	29	31	86	122	105	141	111	84	57	51	40	55	77	10	78	60	142	46	32
fig|167546.4.peg.1157	P9301_12081	srmB	DEAD-box ATP-dependent RNA helicase DeaD (= CshA) (EC 3.6.4.13)	18868	7849	8287	9113	6649	8956	6096	12579	6548	8507	11872	4029	3920	2749	3432	10974	1124	2129	2979	1975	2187	3064	5036	6357	4885	8343	9034	5692	3058	2082	2012	2529	4771	1538	5521	4362	9223	3807	3224
fig|167546.4.peg.1158	P9301_12091	recD	hypothetical protein	744	241	220	316	171	184	126	289	112	125	216	393	269	188	248	278	7	49	31	29	48	64	218	220	168	181	167	125	149	99	101	160	90	21	96	97	236	50	59
fig|167546.4.peg.1159	P9301_12101	recB	Exodeoxyribonuclease V beta chain (EC 3.1.11.5)	436	105	94	188	70	73	50	97	48	35	84	296	168	97	160	108	4	17	6	7	35	16	196	129	77	121	102	67	165	92	90	166	59	3	58	60	100	17	23
fig|167546.4.peg.1160	P9301_12111		hypothetical protein	350	113	70	151	51	67	28	94	25	30	95	116	108	39	93	71	1	10	0	2	17	16	74	61	39	58	64	38	87	36	32	100	30	1	35	40	60	5	4
fig|167546.4.peg.1161	P9301_12121	recC	hypothetical protein	1450	431	439	556	195	181	118	275	79	91	234	678	400	207	352	242	7	26	3	50	109	69	346	333	215	320	248	193	306	210	200	338	140	7	133	143	235	32	37
fig|167546.4.peg.1162	P9301_12131		Histone acetyltransferase HPA2 and related acetyltransferases	1079	371	439	575	363	462	354	958	322	410	739	530	377	260	414	908	24	141	24	306	321	398	490	553	392	1025	1052	664	423	217	237	413	402	17	530	420	910	304	235
fig|167546.4.peg.1163	P9301_12141	pdxJ	Pyridoxine 5'-phosphate synthase (EC 2.6.99.2)	2429	1203	1274	1177	696	1084	817	1372	835	1024	1300	1197	1320	1264	1206	1526	728	338	1063	872	889	1158	1014	1681	1277	1843	1928	1435	1354	1074	1091	1094	1531	958	1511	1139	1990	934	805
fig|167546.4.peg.1165	P9301_12151		hypothetical protein	535	211	190	218	500	595	431	705	465	592	777	237	209	147	209	502	124	78	123	75	126	120	213	281	207	266	248	153	141	108	121	145	115	46	108	95	286	99	104
fig|167546.4.peg.1166	P9301_12161		hypothetical protein	4316	1671	2029	1975	3173	3790	2667	5112	2843	3261	4811	1902	1617	1301	1410	5518	343	878	1890	1071	1348	1765	1541	1885	1667	2905	2969	1996	1192	754	825	951	1224	388	1382	978	1993	950	767
fig|167546.4.peg.1167	P9301_12171		YrbA protein	950	341	357	380	303	380	272	459	250	267	395	417	282	220	274	509	6	75	40	111	175	188	212	295	230	407	366	230	150	141	113	146	154	15	126	124	322	143	90
fig|167546.4.peg.1168	P9301_12181		Uncharacterized monothiol glutaredoxin ycf64-like	3673	1375	1709	1515	1071	1251	879	1760	955	1031	1506	1651	1048	997	1065	1726	12	251	292	544	633	815	979	1340	982	1315	1081	896	875	665	697	769	537	94	512	441	1199	591	506
fig|167546.4.peg.1169	P9301_12191		hypothetical protein	889	315	310	415	200	248	190	314	133	166	297	396	368	278	334	305	7	59	15	64	106	73	289	287	223	190	187	170	350	216	198	297	140	7	138	98	225	58	58
fig|167546.4.peg.1170	P9301_12201		Two-component transcriptional response regulator, LuxR family	28873	14023	13442	13288	7564	12357	9210	12496	8238	10247	12693	8298	8503	8268	8513	16333	19571	3295	14734	7991	9119	12686	5120	7276	5535	19429	18799	14067	4726	3200	3500	3691	14358	13328	12699	10681	25096	11573	9812
fig|167546.4.peg.1171	P9301_12211		hypothetical protein	957	364	346	428	653	921	662	1231	872	999	1409	498	503	315	435	1235	104	212	221	228	303	412	464	479	364	1040	1179	702	407	292	254	353	810	133	927	725	2248	608	649
fig|167546.4.peg.1172	P9301_12221	crtH	Carotenoid cis-trans isomerase	4654	1952	2220	2067	4710	7969	5890	9340	6944	8477	11592	2095	2298	1873	2137	5258	1002	1429	2379	1359	1824	1901	1352	1942	1429	3869	5097	3388	1813	1282	1393	1482	4127	2395	4189	3455	10167	4061	3600
fig|167546.4.peg.1173	P9301_12231	gid	Methylenetetrahydrofolate--tRNA-(uracil-5-)-methyltransferase TrmFO (EC 2.1.1.74)	8831	4114	4596	4225	2896	4347	3134	5053	3095	3755	4674	3061	3671	2963	3332	7594	1085	1424	3600	5052	4892	6534	3148	4356	3529	11948	12058	8926	2451	1770	1744	2024	10586	6288	11232	9223	19572	8882	8430
fig|167546.4.peg.1174	P9301_12241	pbsY	hypothetical protein	1930	733	712	1057	674	1218	671	1489	625	678	1262	473	619	512	620	1890	5	415	299	1076	1403	1554	618	748	438	2488	3379	2060	459	285	188	398	2190	15	1903	2092	3736	1008	818
fig|167546.4.peg.1175	P9301_12251		hypothetical protein	7875	2814	3661	3131	36433	49245	32166	57046	58610	59754	72102	1787	1593	1658	1694	19996	17119	4245	15912	4239	5888	6166	1512	2517	1981	4369	4743	2780	997	860	816	760	6023	3391	4536	4049	35928	15766	13577
fig|167546.4.peg.1177	P9301_12261		hypothetical protein	45858	28642	37228	24874	71115	185122	140244	128553	127217	163872	212718	34061	68699	54093	66099	50644	60636	29632	84929	38096	41701	50173	54268	114742	44258	49033	75242	50535	126020	105781	111355	102832	38137	30867	33499	26632	76850	36346	33901
fig|167546.4.peg.1179	P9301_12271		hypothetical protein	117604	73526	105464	63233	105949	288689	208460	235637	217424	276162	344820	86738	171322	143550	174878	128790	158434	67264	215988	130970	145095	176948	152582	322332	113650	224336	327395	237696	415615	333566	336872	334644	269278	263113	210738	181172	507248	239108	212284
fig|167546.4.peg.1180	P9301_12281		hypothetical protein	4539	1844	1401	1922	851	1017	730	1533	536	640	1223	1816	1360	987	1122	992	18	127	25	151	359	260	1680	1733	1340	503	531	353	2337	1482	1501	2178	194	7	247	187	398	90	64
fig|167546.4.peg.1182	P9301_12301		Phage protein	872	362	407	403	3155	3926	3158	4532	2897	3296	4679	406	305	303	318	2443	120	482	266	502	1101	931	349	456	377	1407	1241	801	485	379	420	438	1518	77	1307	973	4283	1453	1201
fig|167546.4.peg.1183	P9301_12311	hupE	Nickel-binding accessory protein UreJ-HupE	23931	9716	9745	10095	2567	3552	2794	4640	1894	2252	3528	10586	8761	7654	8492	7593	558	1044	1520	4241	4625	5926	8411	11421	9676	10909	10079	8298	16283	11300	12624	12956	10104	3479	11139	7449	16111	7277	6261
fig|167546.4.peg.1185	P9301_12341		hypothetical protein	123	62	55	55	43	49	35	69	41	38	72	64	56	40	58	86	1	16	6	24	53	66	66	89	70	113	90	76	95	50	71	85	61	8	71	47	162	71	44
fig|167546.4.peg.1186	P9301_12351	arsR	hypothetical protein	1387	578	606	572	233	335	209	391	189	263	410	663	549	422	446	163	9	27	43	59	126	132	355	444	321	167	154	93	556	413	394	490	82	22	71	63	196	62	61
fig|167546.4.peg.1187	P9301_12361	gap3	NAD-dependent glyceraldehyde-3-phosphate dehydrogenase (EC 1.2.1.12) for arsenate detoxification	339	148	181	152	92	109	84	154	87	99	169	143	105	88	108	100	5	22	39	51	64	105	107	158	141	101	78	73	171	163	186	157	70	18	88	41	124	59	45
fig|167546.4.peg.1188	P9301_12371		MFS-type efflux pump ArsJ specific for 1-arseno-3-phosphoglycerate	931	373	397	357	212	296	226	345	231	248	293	354	334	245	309	265	63	51	120	132	171	212	263	396	353	280	258	224	355	297	348	288	206	80	170	149	432	209	162
fig|167546.4.peg.1189	P9301_12381	chrA	Chromate transport protein ChrA	192	59	82	77	79	142	102	145	82	78	139	103	104	60	105	149	11	22	18	37	68	59	98	134	117	108	131	87	163	97	131	121	103	22	97	67	203	60	49
fig|167546.4.peg.1190	P9301_12391		Phosphate ABC transporter, substrate-binding protein PstS (TC 3.A.1.7.1)	4611	2052	2410	1986	1294	1845	1465	2433	1387	1895	2270	2285	1958	1826	1986	3161	1869	543	2007	3649	3692	4935	2947	4734	3815	4948	4323	4192	4194	3157	3541	3303	1415	1095	1364	967	2766	1453	1308
fig|167546.4.peg.1191	P9301_12401		hypothetical protein	13663	5320	8000	6147	8289	12488	6946	18012	11345	14204	18530	4075	3447	3347	3312	14399	1421	2354	13189	4607	5305	8040	4469	7249	4716	15115	14174	8146	5554	4689	4062	4433	10086	13310	7673	7294	22243	9591	7596
fig|167546.4.peg.1192	P9301_12411	phoR	hypothetical protein	500	202	175	261	97	125	96	172	49	67	135	251	213	131	187	265	3	51	11	59	124	109	157	172	114	333	322	187	154	89	98	165	159	12	187	143	255	57	48
fig|167546.4.peg.1193	P9301_12431	phoB	Phosphate regulon transcriptional regulatory protein PhoB (SphR)	348	150	146	136	58	65	44	88	48	59	112	115	95	83	94	109	3	13	13	110	167	185	75	98	78	160	118	110	109	64	61	78	61	10	59	42	66	40	20
fig|167546.4.peg.1194	P9301_12451		hypothetical protein	269	123	89	173	85	89	52	144	70	73	148	131	115	70	116	114	2	14	3	18	36	15	73	70	57	57	77	43	128	55	56	106	58	0	69	50	94	22	19
fig|167546.4.peg.1196	P9301_12471		hypothetical protein	101	52	33	46	60	104	77	160	90	83	135	47	35	35	41	145	52	24	112	51	75	88	31	37	35	88	116	71	44	29	36	40	71	67	73	57	129	52	54
fig|167546.4.peg.1197	P9301_12491		hypothetical protein	2171	926	1126	802	449	583	397	645	481	616	773	851	650	736	590	274	86	46	183	105	120	175	530	904	749	116	110	85	634	648	643	547	107	46	73	64	195	145	91
fig|167546.4.peg.1198	P9301_12501	phnC	Phosphonate ABC transporter ATP-binding protein PtxA (TC 3.A.1.9.1)	153	59	35	91	33	41	26	54	23	19	46	82	85	32	74	39	0	10	3	14	26	25	111	36	24	44	33	27	87	33	24	105	19	4	16	14	37	16	6
fig|167546.4.peg.1199	P9301_12511		Phosphonate ABC transporter substrate-binding protein PtxB (TC 3.A.1.9.1)	2750	1168	1318	921	614	904	556	894	522	609	783	931	668	677	613	1323	316	158	653	544	535	831	493	873	641	1427	1000	880	291	280	306	257	414	185	327	261	701	403	295
fig|167546.4.peg.1200	P9301_12521		Phosphonate ABC transporter permease protein PtxC (TC 3.A.1.9.1)	209	86	83	94	52	95	70	109	53	68	81	74	101	75	83	83	15	28	18	22	41	32	40	78	40	55	82	52	47	39	39	54	33	9	35	17	69	29	28
fig|167546.4.peg.1201	P9301_12531		Phosphonate dehydrogenase (EC 1.20.1.1)	156	39	47	57	17	55	25	61	18	24	45	72	58	46	56	29	6	3	12	14	22	19	48	75	50	36	32	20	75	51	42	65	28	7	32	33	50	32	25
fig|167546.4.peg.1202	P9301_12541		hypothetical protein	13	1	4	5	7	3	2	4	0	2	3	13	10	1	3	3	0	2	1	0	1	0	7	4	0	2	3	1	4	5	6	8	1	0	1	2	6	0	2
fig|167546.4.peg.1203	P9301_12551		hypothetical protein	133	54	53	60	67	87	49	115	76	80	119	93	69	63	86	116	9	13	35	29	46	67	72	79	72	88	76	52	104	77	86	119	78	25	77	54	130	55	62
fig|167546.4.peg.1204	P9301_12561		hypothetical protein	267	105	113	93	106	142	60	143	74	122	149	134	84	59	74	147	15	19	47	52	70	65	76	117	84	153	118	105	85	62	75	83	110	36	88	67	154	50	64
fig|167546.4.peg.1205	P9301_12581		Arsenical-resistance protein ACR3	60	13	12	14	12	17	15	21	8	16	15	62	35	17	27	27	0	5	2	5	7	10	59	64	43	31	24	20	88	54	53	82	18	6	22	19	40	14	7
fig|167546.4.peg.1206	P9301_12591		hypothetical protein	2930	1264	1231	1326	686	981	691	1311	754	907	1247	1957	1567	1380	1518	1025	361	172	574	352	490	580	1545	2176	1699	1071	955	647	1611	1193	1221	1431	805	420	752	652	1751	803	680
fig|167546.4.peg.1207	P9301_12601		hypothetical protein	1933	745	978	827	410	472	331	594	454	519	678	755	705	711	530	258	53	48	158	67	90	101	487	801	619	157	132	82	650	642	538	506	141	65	116	75	262	130	100
fig|167546.4.peg.1208	P9301_12611		hypothetical protein	3397	1389	1768	1922	1153	1633	1240	2738	1229	1672	2679	2480	2133	1745	2167	371	7	69	94	74	136	157	2164	2811	1982	266	227	142	3181	1967	2010	2719	123	17	135	85	327	100	88
fig|167546.4.peg.1209	P9301_12621		hypothetical protein	1900	1005	945	1063	364	532	411	640	307	363	514	1014	1491	1290	1312	557	187	129	208	266	344	426	705	947	633	640	769	566	910	624	623	777	403	182	374	312	626	226	195
fig|167546.4.peg.1210	P9301_12631		hypothetical protein	1241	481	534	611	531	786	584	1086	465	645	1051	636	637	414	596	1250	43	203	102	264	376	414	612	738	586	1190	1288	881	572	314	347	432	766	95	987	711	1676	433	427
fig|167546.4.peg.1211	P9301_12641		hypothetical protein	5040	2137	2557	2282	5188	6718	4943	9262	5058	5816	9094	3498	2961	2955	3121	5830	1905	1172	3632	3978	5145	6781	5133	7298	5325	4671	4295	3114	4196	2845	3228	3334	1166	793	1158	907	5283	2332	2131
fig|167546.4.peg.1212	P9301_12651	sdhA	Succinate dehydrogenase flavoprotein subunit (EC 1.3.5.1)	2279	1392	1369	1499	436	844	619	939	702	872	1220	773	1486	1261	1396	554	268	175	302	274	325	383	879	1330	884	623	940	664	1832	1287	1358	1554	649	387	657	558	1318	449	429
fig|167546.4.peg.1213	P9301_12681	rsuA	LSU rRNA pseudouridine(2604) synthase (EC 5.4.99.21)	2521	1016	1058	1075	336	462	337	595	383	459	655	1228	1174	959	980	419	34	72	81	162	231	279	728	1024	782	381	342	237	1057	805	802	1007	210	57	198	171	484	183	148
fig|167546.4.peg.1214	P9301_12691		hypothetical protein	391	185	177	258	77	143	89	191	109	118	200	194	254	190	251	113	9	26	11	38	42	62	218	298	199	114	157	97	406	266	255	401	81	16	96	77	215	59	53
fig|167546.4.peg.1215	P9301_12701		hypothetical protein	1535	733	846	730	260	446	345	517	372	463	538	758	1117	1020	1008	199	54	44	120	134	155	180	706	1270	906	231	298	236	2070	1479	1619	1639	338	150	350	279	790	316	298
fig|167546.4.peg.1216	P9301_12711		hypothetical protein	81	39	30	41	372	679	457	604	631	668	810	14	16	20	18	236	3	59	99	40	76	77	11	9	7	63	91	61	17	11	12	10	57	4	44	38	124	62	56
fig|167546.4.peg.1217	P9301_12731		hypothetical protein	1063	393	462	422	1245	1665	1092	1893	1827	2145	2800	103	88	78	68	366	17	97	145	49	54	81	81	129	88	153	124	97	147	105	113	134	677	216	692	590	555	305	218
fig|167546.4.peg.1218	P9301_12741		hypothetical protein	488	145	59	250	103	108	79	146	21	22	77	274	269	51	240	127	2	30	1	3	12	10	338	135	71	98	117	72	335	80	94	472	65	2	139	111	138	16	20
fig|167546.4.peg.1219	P9301_12751		hypothetical protein	701	592	632	863	118	334	256	323	241	326	338	317	1404	1441	1494	30	31	22	41	22	51	35	560	822	485	30	51	46	1735	1031	1202	1494	26	18	25	28	64	21	15
fig|167546.4.peg.1220	P9301_12781		hypothetical protein	391	170	112	179	98	151	130	195	92	102	155	373	286	189	243	288	6	49	52	70	124	105	195	189	161	468	515	466	187	91	116	141	146	41	181	105	220	75	58
fig|167546.4.peg.1222	P9301_12801		hypothetical protein	2339	753	912	1021	529	636	495	996	512	618	1109	5381	3444	2971	3471	193	0	43	4	53	89	93	3667	3749	3386	172	137	100	4270	2724	2675	3678	68	3	78	52	161	55	48
fig|167546.4.peg.1223	P9301_12821		hypothetical protein	226	54	50	62	96	48	42	81	29	35	75	682	261	89	187	67	5	5	1	0	14	3	245	183	96	45	33	28	221	92	112	238	36	2	20	15	30	8	7
fig|167546.4.peg.1224	P9301_12831		CopG protein	2908	1146	1279	1215	1978	2837	1886	3844	2447	2809	3791	1478	1108	976	1079	2343	1749	418	1688	285	409	541	999	1427	1096	1033	1009	686	1454	1031	965	1182	1059	899	890	823	1998	865	680
fig|167546.4.peg.1225	P9301_12841		hypothetical protein	61	16	20	14	34	31	38	33	39	28	41	28	25	26	25	26	1	1	9	1	8	18	22	26	20	23	24	13	22	33	23	20	22	3	15	16	57	15	23
fig|167546.4.peg.1226	P9301_12851		hypothetical protein	129	44	35	50	75	83	62	120	58	67	103	114	49	42	30	113	6	13	5	9	17	15	65	54	46	76	33	31	60	34	46	73	66	4	47	33	125	22	22
fig|167546.4.peg.1227	P9301_12861		hypothetical protein	350	171	184	223	359	948	755	926	910	1192	1517	152	274	219	310	369	99	215	366	120	181	168	252	399	252	234	410	266	954	639	681	829	511	314	522	373	1018	347	284
fig|167546.4.peg.1228	P9301_12871		hypothetical protein	262	104	123	155	46	26	40	93	30	45	100	443	317	199	279	16	16	4	8	4	2	6	524	559	381	6	4	6	1463	599	896	1480	6	4	8	4	8	4	3
fig|167546.4.peg.1229	P9301_12881		hypothetical protein	1800	517	458	882	183	230	126	353	71	92	285	1178	821	415	864	59	0	15	1	4	19	2	500	362	178	24	39	17	369	158	149	353	19	1	32	17	43	7	8
fig|167546.4.peg.1230	P9301_12891		hypothetical protein	1010	448	543	496	871	1428	961	1766	1136	1302	1749	1276	1435	1166	1309	1394	965	294	1206	526	898	907	698	980	829	1076	1421	1191	689	489	497	482	1393	1398	1311	1005	3323	1505	1369
fig|167546.4.peg.1231	P9301_12901		hypothetical protein	21	2	5	3	4	9	4	8	2	2	3	74	50	15	36	3	0	0	0	0	3	0	57	31	25	3	6	5	63	31	34	81	1	1	1	1	2	0	0
fig|167546.4.peg.1232	P9301_12921		hypothetical protein	2221	630	516	881	406	482	308	717	144	173	446	2668	1733	952	1601	47	5	14	5	4	18	7	974	891	444	42	39	40	1070	505	551	1219	22	4	26	8	33	5	6
fig|167546.4.peg.1233	P9301_12931		hypothetical protein	487	144	159	173	34	45	35	58	35	37	44	314	218	170	186	75	1	9	11	35	45	59	166	170	153	108	81	81	132	85	80	125	73	1	51	43	74	40	21
fig|167546.4.peg.1234	P9301_12961	mntH	hypothetical protein	1707	690	701	632	314	479	293	549	294	327	419	2006	1578	1296	1402	341	100	45	203	136	147	214	1406	1976	1539	328	283	234	2379	1721	1851	2137	250	160	199	152	523	248	219
fig|167546.4.peg.1236	P9301_12971		hypothetical protein	123	65	65	93	29	23	28	59	33	42	59	193	213	169	222	22	12	4	6	9	8	17	188	203	171	15	12	11	393	222	304	414	10	4	14	8	25	15	14
fig|167546.4.peg.1237	P9301_12981		hypothetical protein	14	5	1	2	0	0	1	1	0	2	1	14	4	2	4	2	1	0	0	0	0	0	2	4	3	1	3	1	2	1	6	7	1	1	1	0	0	1	0
fig|167546.4.peg.1238	P9301_12991		hypothetical protein	1155	331	175	684	291	366	207	558	117	150	509	343	378	125	412	618	27	162	30	52	97	61	410	202	122	306	598	348	132	43	54	186	180	15	290	252	268	23	21
fig|167546.4.peg.1239	P9301_13001		hypothetical protein	1240	376	438	441	204	211	147	292	127	155	288	558	334	254	294	234	6	28	5	40	70	58	224	266	176	211	167	116	203	148	138	183	155	2	150	106	286	72	71
fig|167546.4.peg.1240	P9301_13011		hypothetical protein	6456	2593	2790	3813	1228	1587	1151	2733	1014	1271	2532	2300	2046	1501	2106	1568	19	257	91	342	523	522	1412	1532	1033	1069	1177	720	1455	793	749	1187	692	14	1064	757	1595	456	373
fig|167546.4.peg.1241	P9301_13021		Sodium-dependent transporter	24872	11141	12053	10784	2644	3894	3060	4051	2101	2701	3844	17447	17651	16526	17245	1743	294	395	493	2105	2268	2785	10404	15935	11573	3254	3236	3178	14373	10140	11562	12695	1384	420	1452	1123	2966	1109	1123
fig|167546.4.peg.1242	P9301_13031		Selenoprotein O and cysteine-containing homologs	13673	6643	6461	6751	1568	2308	1700	2638	1536	1838	2478	7381	8022	7128	7377	1592	642	280	896	837	1066	1307	4062	5592	4248	1577	1735	1360	3616	2490	2612	3157	1204	869	1246	1000	2518	1118	999
fig|167546.4.peg.1243	P9301_13041		hypothetical protein	3154	1370	1440	1469	609	756	655	1015	649	742	1102	1030	1109	880	1029	553	181	106	227	188	206	291	571	686	586	347	358	241	813	522	490	620	273	166	266	233	647	290	250
fig|167546.4.peg.1244	P9301_13061		hypothetical protein	2350	890	801	1264	196	250	166	395	152	192	462	2860	2040	1416	2028	52	1	14	4	44	62	56	1528	1704	1164	79	89	80	1595	862	778	1201	15	2	33	10	53	8	10
fig|167546.4.peg.1245	P9301_13071		hypothetical protein	1905	782	815	831	436	557	358	812	457	605	762	1187	996	845	813	394	211	72	244	143	157	216	568	751	595	316	299	144	1299	1013	976	1138	137	129	144	132	305	155	111
fig|167546.4.peg.1246	P9301_13081		hypothetical protein	684	256	268	273	99	114	99	136	72	99	136	350	245	235	265	45	8	17	10	16	31	36	182	228	206	35	34	37	192	141	133	187	17	4	22	14	36	8	17
fig|167546.4.peg.1247	P9301_13091		Glutamine amidotransferase, class I	446	240	228	273	115	178	125	224	123	163	205	235	322	245	266	134	34	25	58	40	65	77	183	274	206	97	95	71	189	200	187	190	69	15	54	36	137	57	57
fig|167546.4.peg.1248	P9301_13101		hypothetical protein	168	45	84	49	108	146	94	173	122	134	160	39	23	36	30	50	0	12	22	26	23	21	40	42	34	22	12	8	154	212	177	151	27	17	17	11	44	29	26
fig|167546.4.peg.1249	P9301_13111		Putative monooxygenase	1411	648	724	660	654	1054	696	1075	808	1008	1207	587	695	637	611	753	314	144	540	352	448	552	716	1078	853	569	577	422	918	775	761	802	361	231	326	244	770	357	332
fig|167546.4.peg.1250	P9301_13121		FIG01150669: hypothetical protein	283	117	125	98	3246	4451	3571	4815	2703	3133	3743	133	141	93	106	5313	3266	1063	4375	1010	1153	1506	162	264	279	1701	1529	1247	451	380	355	361	953	816	890	681	1813	941	774
fig|167546.4.peg.1251	P9301_13131		Nitrilase (EC 3.5.5.7)	177	88	72	90	2425	3427	2477	3529	1604	1911	2630	65	72	66	82	4346	1665	895	2130	546	636	833	126	181	143	1495	1484	1115	393	293	274	366	968	527	1019	763	1476	617	503
fig|167546.4.peg.1252	P9301_13141		Biotin synthase-related enzyme	201	89	78	94	429	637	416	688	348	442	572	89	79	91	69	853	299	173	468	206	226	270	134	173	115	572	593	407	176	145	141	166	372	264	374	331	753	248	214
fig|167546.4.peg.1253	P9301_13151		Histone acetyltransferase HPA2 and related acetyltransferases	60	46	43	42	185	248	199	285	157	170	260	26	57	47	51	356	177	92	267	64	101	124	49	52	48	252	290	195	130	73	72	99	174	118	201	152	404	120	128
fig|167546.4.peg.1254	P9301_13161		Selenophosphate synthetase-related protein MJ0640	387	160	196	166	447	727	463	986	430	591	783	204	174	136	152	798	191	159	343	113	153	205	162	238	185	471	376	293	249	223	215	208	301	194	316	224	726	311	232
fig|167546.4.peg.1255	P9301_13171		hypothetical protein	234	88	97	112	128	155	133	221	101	130	214	146	88	55	66	197	1	33	2	32	39	40	90	96	82	132	110	71	106	63	61	73	75	0	87	65	145	53	42
fig|167546.4.peg.1256	P9301_13181		hypothetical protein	3946	2799	3036	2528	11546	23398	18218	29423	45127	48538	58047	447	538	516	524	981	1714	481	1834	347	462	499	387	729	452	352	457	385	1604	1144	1231	1192	527	490	452	340	1911	539	563
fig|167546.4.peg.1257	P9301_13191		hypothetical protein	1508	752	810	693	3336	5008	4055	5156	11173	9851	11920	127	130	146	111	327	7	107	98	82	127	129	110	199	166	110	141	89	320	317	331	323	145	31	107	99	411	139	144
fig|167546.4.peg.1258	P9301_13201		hypothetical protein	618	322	397	271	1407	2235	1514	2344	5426	4766	5053	70	72	65	51	155	7	44	40	44	56	63	41	92	62	48	50	20	111	107	109	108	45	8	39	46	200	61	61
fig|167546.4.peg.1259	P9301_13211		hypothetical protein	1965	915	972	876	4405	6590	4484	6197	11075	10112	15260	204	202	190	161	432	14	146	25	67	143	141	138	225	209	145	134	105	363	316	281	287	172	3	128	108	492	106	107
fig|167546.4.peg.1260	P9301_13251		hypothetical protein	81	34	27	37	306	438	296	649	333	427	739	31	20	11	15	471	11	88	10	57	95	116	59	71	47	304	336	259	364	224	232	319	320	3	451	307	481	197	175
fig|167546.4.peg.1261	P9301_13271		GTP-binding and nucleic acid-binding protein YchF	4351	2092	1948	2189	1170	1791	1386	2209	1238	1684	2205	1416	1700	1506	1537	2204	175	460	880	741	729	1004	1415	1736	1469	2013	2620	1721	1695	1210	1142	1322	1918	912	2252	1722	3076	1130	1110
fig|167546.4.peg.1262	P9301_13281	acrA	hypothetical protein	1508	656	660	787	1177	1551	1012	2186	1069	1328	1993	553	504	360	438	1793	133	298	442	315	496	519	601	701	586	1087	1067	695	419	293	296	361	726	241	754	618	1821	679	551
fig|167546.4.peg.1263	P9301_13291	polA	DNA polymerase I (EC 2.7.7.7)	2381	992	997	984	1483	2163	1463	2580	1799	2047	2671	860	860	656	664	2617	198	467	685	703	923	1153	876	1216	993	1864	1850	1223	783	603	589	709	1435	305	1260	1026	2808	1233	1071
fig|167546.4.peg.1264	P9301_13301	cysS	Cysteinyl-tRNA synthetase (EC 6.1.1.16)	2024	808	720	881	761	976	658	1178	727	778	1203	981	824	716	766	1555	301	261	414	339	540	559	881	1086	932	1325	1349	873	1039	704	705	916	924	275	858	664	1806	678	601
fig|167546.4.peg.1265	P9301_13311	dxr	1-deoxy-D-xylulose 5-phosphate reductoisomerase (EC 1.1.1.267)	6413	2760	3074	2988	1863	2768	1950	3635	1752	2141	2890	1461	1530	1315	1488	4059	1112	715	1725	1267	1367	1998	1404	1889	1589	3438	3670	2506	954	743	702	755	1762	782	1664	1405	3188	1330	1224
fig|167546.4.peg.1266	P9301_13321		hypothetical protein	3050	1367	1349	1513	505	739	510	827	535	579	841	1614	1894	1606	1808	394	123	79	156	243	375	373	1204	1400	1110	327	434	297	2253	1586	1661	2077	139	107	172	135	403	145	150
fig|167546.4.peg.1268	P9301_13341		hypothetical protein	1522	629	504	790	146	200	125	220	114	139	202	636	660	528	568	221	2	38	32	51	67	57	475	539	378	241	258	176	442	292	282	434	241	58	215	181	463	171	127
fig|167546.4.peg.1269	P9301_13351	pntB	NAD(P) transhydrogenase subunit beta (EC 1.6.1.2)	31016	17363	16783	16357	2482	4351	3347	4348	2968	3885	4661	9719	14108	13369	12798	2785	1785	715	2182	2355	2699	3115	6723	10671	7449	4278	5285	4332	9145	7095	7368	8100	2853	2470	2818	2375	7173	2700	3046
fig|167546.4.peg.1270	P9301_13361	pntA-2	NAD(P) transhydrogenase C-domain of subunit alpha (EC 1.6.1.2)	9230	4019	4813	3241	722	1060	693	1107	702	879	1070	3482	2570	2753	2382	793	29	137	281	468	610	685	1340	2749	1825	1126	886	842	1661	1609	1549	1416	643	239	447	394	1188	570	523
fig|167546.4.peg.1271	P9301_13371	pntA	NAD(P) transhydrogenase N-domain of subunit alpha (EC 1.6.1.2)	22742	11172	11534	12444	1553	2633	1983	3161	1868	2197	3081	6051	7816	7561	7565	1902	1133	436	1304	1182	1163	1494	3799	5256	3794	2223	2880	2098	4509	3088	3342	3928	1591	1355	1694	1491	3372	1265	1299
fig|167546.4.peg.1272	P9301_13381		Possible 7kD DNA-binding domain	22990	10514	12221	12520	760	1248	884	1705	806	1068	1796	14689	16150	13865	16271	708	567	156	468	350	326	488	22509	30988	23315	494	487	373	42751	27571	28638	34163	303	230	331	251	514	224	195
fig|167546.4.peg.1273	P9301_13391		hypothetical protein	4662	1878	2551	2729	2672	3647	2638	6688	2667	3521	6298	2006	1819	1621	1956	6652	288	1258	1695	2813	3299	4173	1082	1341	913	4534	4942	3427	1504	851	826	1316	1038	482	1282	859	3351	1136	942
fig|167546.4.peg.1274	P9301_13401		Thioredoxin reductase (EC 1.8.1.9)	7397	3917	4149	4574	3792	6111	4609	7587	5111	5922	8258	4355	5707	5171	5472	3881	2106	1015	2496	1708	2115	2629	4039	5861	4085	2683	3209	2186	5393	3779	4012	4972	2646	2016	3057	2335	5869	2206	2027
fig|167546.4.peg.1275	P9301_13411	infA	Translation initiation factor 1	12555	5567	5495	7257	3494	5002	3701	7137	3360	4053	6772	4699	6011	4483	5643	2197	164	489	672	579	831	1009	2832	3632	2416	1810	2352	1497	4563	3094	2630	4268	1564	406	1880	1445	3693	1141	1045
fig|167546.4.peg.1276	P9301_13421		hypothetical protein	2247	489	147	941	750	821	495	1192	73	78	744	1581	1071	189	960	183	10	42	8	10	25	10	403	153	36	104	95	72	609	115	97	897	55	5	85	72	131	9	15
fig|167546.4.peg.1277	P9301_13431		Putative chaperon-like protein Ycf39 for quinone binding in Photosystem II	11459	5094	6094	6176	4454	6585	4719	8131	4703	5349	7379	3981	4380	3707	4158	8386	3183	1759	5171	3693	4034	5318	2980	4314	3125	7849	8917	6199	3010	2145	2019	2381	5210	3529	5240	4473	8927	3993	3371
fig|167546.4.peg.1278	P9301_13441	petM	hypothetical protein	1299	443	763	373	161	248	149	246	231	241	246	406	299	388	318	356	5	56	283	554	538	693	202	458	282	667	501	559	256	245	222	186	388	100	206	175	462	293	251
fig|167546.4.peg.1279	P9301_13451		hypothetical protein	1953	770	797	937	231	372	264	486	276	352	505	635	625	536	537	582	63	94	216	203	268	304	366	444	429	430	444	328	343	221	258	334	193	131	256	192	572	242	198
fig|167546.4.peg.1280	P9301_13461	ilvH	Acetolactate synthase small subunit (EC 2.2.1.6)	6586	2583	3221	2576	1002	1441	976	1664	1018	1305	1550	4017	3111	2973	3032	819	451	154	518	359	465	529	3058	4802	3542	727	668	492	5313	4400	4369	4685	575	285	506	381	1186	593	539
fig|167546.4.peg.1281	P9301_13471		hypothetical protein	281	45	22	136	135	77	65	172	26	16	85	155	80	18	74	203	13	33	13	9	14	5	67	10	20	103	99	74	26	8	9	37	57	4	87	68	104	18	15
fig|167546.4.peg.1282	P9301_13481		hypothetical protein	3355	1470	1316	1867	1710	2320	1830	3386	1779	2111	2999	1145	1416	1037	1238	2810	769	576	936	847	994	1145	834	864	687	1576	1803	1001	709	471	438	640	1008	480	1180	890	2328	854	783
fig|167546.4.peg.1283	P9301_13491	psbD	Photosystem II protein D2 (PsbD)	564778	290600	285137	262074	409517	674989	533846	503907	559565	713165	913006	117962	141145	140023	138773	557183	395529	152466	512076	297442	306075	416260	65943	113974	82179	586144	641706	449683	39260	28857	30071	30369	562095	401888	490589	411490	1027332	469612	465029
fig|167546.4.peg.1284	P9301_13501	psbC	Photosystem II CP43 protein (PsbC)	596762	323071	334314	272075	359198	626663	504115	480336	587819	767663	930036	131219	157390	159045	158077	509407	470477	152515	573705	358740	361620	482904	74472	140587	92985	654754	690912	517573	49808	36554	38980	37751	571307	444367	497503	410721	1137474	520116	538664
fig|167546.4.peg.1285	P9301_13511	maf	hypothetical protein	1115	439	446	616	158	207	149	279	144	175	317	535	611	443	522	321	35	61	68	131	168	195	423	524	365	364	439	291	616	386	398	578	274	47	397	280	565	201	152
fig|167546.4.peg.1286	P9301_13521	cobQ	Cobyric acid synthase (EC 6.3.5.10)	1472	655	655	713	607	958	658	1149	699	892	1208	684	729	515	611	752	244	145	305	211	350	371	560	742	610	593	685	465	767	584	551	725	424	216	527	355	1041	336	309
fig|167546.4.peg.1288	P9301_13541		hypothetical protein	51	11	17	12	30	17	15	16	9	15	20	17	13	7	13	29	14	6	8	5	4	11	21	11	11	19	24	15	19	7	10	17	30	4	40	51	42	11	8
fig|167546.4.peg.1289	P9301_13551		hypothetical protein	276	89	69	112	90	121	74	136	47	71	129	134	99	55	75	118	6	26	3	17	40	33	73	83	74	91	70	56	89	56	65	75	79	2	93	57	137	53	54
fig|167546.4.peg.1290	P9301_13571		hypothetical protein	328	117	65	187	73	101	59	147	31	36	110	186	182	82	176	161	3	32	6	12	38	38	210	109	91	211	279	151	256	89	69	268	148	6	230	195	344	35	29
fig|167546.4.peg.1291	P9301_13581		hypothetical protein	8211	2924	4264	2978	1088	1790	1060	2319	1760	1819	2366	5009	2934	3756	3415	1945	393	384	1316	4947	6373	7302	2054	3787	2674	3416	3381	4085	2972	2960	2668	2250	1565	799	1264	1139	5428	3014	2315
fig|167546.4.peg.1292	P9301_13591		hypothetical protein	208	96	78	139	149	212	144	332	144	215	360	111	135	101	154	271	110	57	132	70	57	94	158	181	146	133	221	112	243	145	174	217	133	186	194	161	307	107	85
fig|167546.4.peg.1293	P9301_13601		hypothetical protein	343	189	178	206	205	281	222	651	272	322	490	219	230	136	201	430	8	77	84	60	92	133	218	248	169	349	367	222	273	163	170	237	261	17	290	244	588	211	181
fig|167546.4.peg.1294	P9301_13611	afuA	Ferric iron ABC transporter, iron-binding protein	8162	3920	3936	4514	684	1105	739	1435	833	989	1360	2816	3463	2995	3063	773	129	163	353	420	535	645	1501	2222	1620	774	864	657	1798	1264	1345	1741	347	205	378	270	621	256	220
fig|167546.4.peg.1295	P9301_13621	piuC	Iron-uptake factor PiuC	1831	721	665	967	380	515	375	641	314	346	636	713	817	536	733	399	16	66	37	53	116	80	689	692	504	255	297	185	755	403	462	753	177	33	226	172	361	83	85
fig|167546.4.peg.1296	P9301_13631		hypothetical protein	11693	5255	5881	5729	1837	2662	1887	3634	1958	2352	3296	3702	3520	3408	3514	1268	283	249	713	384	516	619	1432	2097	1541	726	776	518	1891	1500	1474	1581	720	458	717	584	1613	684	588
fig|167546.4.peg.1297	P9301_13641		Possible porin precursor	29286	12599	14017	13886	9030	12161	8857	15255	9864	11898	16460	22494	19946	15282	18063	7339	5064	1234	5636	3070	3676	4379	6694	10415	7919	4481	4154	3029	6537	4574	4859	5826	1381	1510	1445	1082	4636	1971	1794
fig|167546.4.peg.1298	P9301_13651	glyQ	Glycyl-tRNA synthetase alpha chain (EC 6.1.1.14)	2604	1393	1441	1533	710	1533	1132	1602	1112	1425	1726	1322	2212	1752	2066	1197	889	358	829	653	806	838	1453	2145	1612	1390	2219	1548	2465	1716	1727	2194	1454	1085	1542	1263	3096	884	1012
fig|167546.4.peg.1299	P9301_13661		hypothetical protein	239	113	94	90	60	70	61	108	56	50	93	406	347	244	292	46	1	6	3	10	26	13	434	520	418	75	55	37	735	593	487	724	44	1	41	27	92	32	16
fig|167546.4.peg.1300	P9301_13671		hypothetical protein	286	84	83	95	58	68	41	79	43	37	76	562	336	290	289	29	0	3	3	9	26	19	414	517	435	40	33	26	766	528	611	739	30	1	25	19	39	10	9
fig|167546.4.peg.1301	P9301_13681		hypothetical protein	110	20	39	45	36	16	14	29	13	17	31	328	91	58	105	8	1	1	0	2	2	3	162	101	44	11	5	6	197	93	78	236	5	0	2	4	3	1	0
fig|167546.4.peg.1302	P9301_13691		hypothetical protein	304	112	109	143	1799	2047	1523	3338	1263	1565	3238	189	133	88	132	2679	59	531	330	290	495	510	138	181	139	1456	1401	948	201	109	132	185	1438	223	1798	1370	2721	712	609
fig|167546.4.peg.1303	P9301_13701		hypothetical protein	6172	1884	2018	2195	866	943	685	1281	470	583	1112	6919	3508	2427	3241	566	16	63	34	121	151	169	5007	5408	4143	305	265	172	8066	5454	5567	7651	286	16	249	222	440	151	138
fig|167546.4.peg.1304	P9301_13711		hypothetical protein	1314	462	416	668	639	696	465	1121	507	621	1275	494	502	255	413	871	19	197	69	110	232	195	729	612	421	444	558	308	923	585	553	926	528	10	687	562	1098	289	250
fig|167546.4.peg.1305	P9301_13721		Chlorophyll a(b) binding protein, photosystem II CP43 protein (PsbC) homolog	8546	3720	3789	3922	844	1130	902	1496	768	925	1318	3380	3212	2847	3080	2207	791	316	972	3049	3298	3782	1674	2399	1994	5311	5059	4703	1750	1203	1349	1423	2656	2029	3052	2336	5708	2559	2493
fig|167546.4.peg.1306	P9301_13731	isiB	Flavodoxin 1	3937	2066	2145	2304	927	1583	1258	1978	1262	1608	2006	1299	1912	1649	1958	2179	1646	533	1703	1343	1507	1754	1377	2002	1535	2814	3795	2586	1831	1334	1281	1448	2775	3215	3463	2725	5742	2362	2315
fig|167546.4.peg.1307	P9301_13741		hypothetical protein	119	48	23	59	83	81	60	112	42	43	118	62	44	14	34	161	9	21	6	19	42	26	62	35	42	136	124	82	67	35	42	64	114	8	119	106	209	41	42
fig|167546.4.peg.1309	P9301_13751		hypothetical protein	535	199	258	223	195	278	197	352	261	330	405	396	273	333	244	418	92	62	236	159	205	260	278	410	376	357	349	283	432	302	306	297	416	175	309	237	718	312	296
fig|167546.4.peg.1311	P9301_13761		hypothetical protein	429	150	137	178	402	461	316	612	252	333	474	214	207	141	159	637	30	92	68	58	111	89	178	175	129	352	338	259	127	80	87	118	127	24	123	95	278	100	93
fig|167546.4.peg.1312	P9301_13771		hypothetical protein	287	105	105	115	99	132	93	198	100	94	184	159	128	137	95	208	18	26	72	70	77	96	120	137	122	355	403	269	387	346	287	329	1721	770	1674	1560	1514	832	679
fig|167546.4.peg.1313	P9301_13781		4-amino-4-deoxy-L-arabinose transferase and related glycosyltransferases of PMT family	7040	3203	2688	3257	1653	2440	1724	2786	1449	1590	2415	4024	4158	3259	3316	1163	298	191	484	269	470	469	2163	2795	2111	942	966	670	2338	1650	1605	2209	607	310	591	461	1447	506	486
fig|167546.4.peg.1314	P9301_13791		UDP-glucose:tetrahydrobiopterin glucosyltransferase [EC:2.4.1.-]	2070	1235	1206	1191	390	695	515	687	514	614	757	783	1321	1069	1156	361	172	126	212	180	235	239	744	1381	1017	312	419	303	1501	1110	1222	1275	303	162	270	229	638	192	231
fig|167546.4.peg.1315	P9301_13801		Permease of the drug/metabolite transporter (DMT) superfamily	4227	1908	1924	2018	1526	2304	1726	2528	1505	1670	1996	1360	1835	1416	1659	2874	112	589	856	956	1293	1384	1593	2094	1827	3083	3412	2548	1111	821	862	916	1726	385	1852	1471	3652	1327	1441
fig|167546.4.peg.1316	P9301_13811	sppA	Signal peptide peptidase SppA (Protease IV) (EC 3.4.21.-)	7899	4133	4908	4766	1649	2921	2204	3121	2287	2675	3384	3306	5400	5204	5228	2093	411	602	1423	1104	1219	1532	4118	6585	4890	1847	2733	1888	5649	4022	4359	4768	1171	713	1373	988	2292	901	835
fig|167546.4.peg.1317	P9301_13821	aroH	hypothetical protein	2057	873	1008	913	607	801	508	1139	605	733	1047	1122	876	795	960	791	74	158	305	257	381	508	966	1714	1066	722	666	483	1048	759	779	967	367	155	333	286	892	334	333
fig|167546.4.peg.1318	P9301_13831		hypothetical protein	5898	1984	1957	2656	2849	3393	2435	5525	2144	2758	4404	2808	2196	1463	2061	4017	176	649	653	785	1231	1267	2086	2021	1694	2670	2633	1948	1864	1059	1103	1659	988	385	1369	932	2653	882	739
fig|167546.4.peg.1319	P9301_13841	rpmH	LSU ribosomal protein L34p	6552	2726	3241	3764	2388	4071	2419	5273	3424	3848	5424	1485	2498	2150	2731	4721	1764	1127	3309	1577	1932	2598	2565	3542	2077	2880	5312	2681	1893	1345	1194	1729	2426	2324	2288	2472	5147	1760	1370
fig|167546.4.peg.1320	P9301_13851	rnpA	hypothetical protein	3423	1163	1169	1203	1067	1243	892	1446	879	997	1548	1297	1102	861	957	1629	7	271	6	283	587	504	1162	1488	1084	1386	1307	888	981	752	761	895	1213	6	1100	861	2117	574	538
fig|167546.4.peg.1321	P9301_13861		hypothetical protein	3038	1426	1524	1613	4822	8292	5945	11192	6862	8304	12527	1204	1311	1077	1301	6087	209	1631	2601	1417	1867	2221	1300	1581	1170	3691	4697	3083	1313	876	843	1149	3887	1624	4423	3690	9222	3285	2960
fig|167546.4.peg.1322	P9301_13871	yidC	Inner membrane protein translocase and chaperone YidC, short form OxaI-like	63556	27258	28406	27880	26592	36445	26820	44775	31836	38254	52000	25299	23678	20157	22555	41162	11893	7462	24849	11896	13648	18173	22184	30139	24490	34168	35031	24618	25535	17447	18956	20059	30883	23408	33065	25926	70824	33540	28795
fig|167546.4.peg.1323	P9301_13881		ATPase of the AAA+ family protein associated with FIG137771 hypothetical protein	1432	799	759	774	670	1525	1091	1448	1310	1660	1680	711	920	801	789	1100	718	324	875	514	632	682	759	1031	787	1189	1492	989	1132	847	847	930	1930	1358	1614	1467	4078	1547	1558
fig|167546.4.peg.1324	P9301_13891	serS	Seryl-tRNA synthetase (EC 6.1.1.11)	15448	6825	7232	7696	1066	1602	1149	2267	902	1096	1841	3677	3402	3079	3222	3156	228	584	713	1161	1309	1716	1370	2128	1373	3721	3668	2445	995	673	682	884	2352	559	2535	2042	3439	1345	1167
fig|167546.4.peg.1325	P9301_13901		Intramembrane protease RasP/YluC, implicated in cell division based on FtsL cleavage	14515	6318	6303	7141	2961	4002	2900	5812	3219	3656	5517	4553	4523	3751	3825	4673	831	896	1410	1245	1661	2118	2381	2994	2215	3752	4164	2557	2203	1545	1495	1873	3371	1384	3857	3045	9124	3572	3118
fig|167546.4.peg.1326	P9301_13911	rpsN	SSU ribosomal protein S14p (S29e) @ SSU ribosomal protein S14p (S29e), zinc-independent	24380	10147	12100	9460	11336	15235	10805	20122	13231	15913	19134	8714	7487	6939	7158	14635	8419	2613	10727	3695	4124	6175	7959	13215	9558	11943	11779	8873	8872	6997	6736	6666	11277	9008	10991	8284	23117	12150	10033
fig|167546.4.peg.1327	P9301_13921		Polyribonucleotide nucleotidyltransferase (EC 2.7.7.8)	137740	73334	75400	78999	37125	60292	44656	74745	45976	58628	79604	36600	47401	36841	45319	56877	48932	13760	50299	20264	20156	30036	48882	70578	50420	52813	66668	45011	34972	23338	24002	27687	40839	41526	47153	38213	95618	39727	34849
fig|167546.4.peg.1328	P9301_13931	cysQ	3'(2'),5'-bisphosphate nucleotidase (EC 3.1.3.7)	2773	1267	1363	1440	1257	2137	1616	2709	1623	1954	2693	932	1322	933	1164	1525	575	381	790	366	475	539	917	1148	838	1090	1510	1004	538	382	379	491	562	363	614	477	1089	406	380
fig|167546.4.peg.1329	P9301_13941		16S rRNA (cytidine(1402)-2'-O)-methyltransferase (EC 2.1.1.198)	2443	939	838	873	686	839	628	1053	524	626	809	1900	1378	1238	1098	546	35	79	59	132	224	219	1134	1333	1196	517	408	298	1908	1419	1677	1711	340	54	322	242	682	231	239
fig|167546.4.peg.1330	P9301_13951		hypothetical protein	22	9	7	6	5	2	2	3	5	1	6	11	5	3	5	2	0	1	0	1	0	3	12	6	10	2	0	1	19	15	19	14	2	0	0	2	6	2	1
fig|167546.4.peg.1331	P9301_13961		hypothetical protein	549	83	89	150	142	45	48	95	46	38	129	434	152	62	126	259	5	13	5	12	41	17	304	104	81	255	193	124	255	100	102	364	246	9	219	156	301	28	32
fig|167546.4.peg.1332	P9301_13971		hypothetical protein	760	276	256	287	275	328	224	365	171	247	274	424	334	239	273	310	60	34	51	89	113	116	309	373	306	279	258	195	369	263	246	332	287	64	257	199	604	239	208
fig|167546.4.peg.1333	P9301_13981	ugd	UDP-glucose 6-dehydrogenase (EC 1.1.1.22)	4776	1945	1933	2293	1775	2435	1722	3363	1484	1881	2736	2011	1878	1454	1709	3035	269	541	659	916	1222	1407	1576	2013	1523	2691	2741	2039	1322	893	881	1170	1361	380	1432	1093	2857	988	894
fig|167546.4.peg.1334	P9301_13991		hypothetical protein	1045	346	334	404	244	292	189	437	139	143	285	560	324	262	292	432	40	61	61	89	141	163	295	356	255	453	316	249	198	156	146	195	260	40	217	173	386	109	112
fig|167546.4.peg.1335	P9301_14001		UDP-glucuronate decarboxylase (EC 4.1.1.35)	3855	1566	1748	1673	904	1348	952	1804	858	953	1364	1410	1185	1114	1103	2573	90	405	788	1001	974	1512	930	1341	985	2712	2493	1820	810	561	582	662	1863	378	1817	1513	2773	1197	1025
fig|167546.4.peg.1336	P9301_14011		hypothetical protein	372	110	111	193	87	141	85	192	47	58	142	167	93	64	104	286	5	45	3	58	75	89	109	106	62	310	279	178	68	44	31	65	208	4	214	167	303	99	61
fig|167546.4.peg.1337	P9301_14021		hypothetical protein	2527	1101	1127	1190	656	906	615	1257	609	773	1159	1041	953	823	876	1072	122	188	396	299	393	525	775	1088	820	1093	1011	740	875	605	650	722	842	252	873	693	2025	895	685
fig|167546.4.peg.1338	P9301_14031	kdsB	3-deoxy-manno-octulosonate cytidylyltransferase (EC 2.7.7.38)	2726	1086	1262	1200	1120	1445	971	1791	970	1046	1563	1004	781	624	703	1308	169	220	389	257	346	460	641	864	600	847	714	515	451	323	336	385	395	157	344	288	802	332	268
fig|167546.4.peg.1339	P9301_14041		hypothetical protein	995	340	328	431	341	378	247	577	270	313	499	613	373	265	321	543	11	71	36	71	120	111	347	326	297	406	354	230	337	186	223	265	243	6	211	206	456	148	118
fig|167546.4.peg.1340	P9301_14051		hypothetical protein	843	283	260	417	224	258	181	331	121	154	241	394	421	239	337	491	14	102	50	87	146	135	437	387	268	423	543	314	374	215	212	386	254	15	285	189	439	84	98
fig|167546.4.peg.1341	P9301_14071		UDP-N-acetylglucosamine 2-epimerase (EC 5.1.3.14)	848	320	310	428	261	399	230	493	222	276	421	383	452	303	362	431	15	88	55	89	169	147	414	534	362	419	471	320	434	303	248	353	290	28	317	236	602	145	153
fig|167546.4.peg.1342	P9301_14081	spsE	N-acetylneuraminate synthase (EC 2.5.1.56)	4107	1632	1569	1906	1275	1621	1123	2276	1209	1517	2297	1793	1609	1151	1399	2053	160	388	433	409	684	671	1424	1803	1350	1556	1560	1153	1278	818	871	1185	851	300	890	656	2019	718	602
fig|167546.4.peg.1343	P9301_14091		hypothetical protein	1251	597	539	620	466	673	457	784	511	581	786	626	630	566	584	650	41	130	255	253	384	393	659	937	574	559	587	438	688	617	493	637	375	93	311	274	797	289	235
fig|167546.4.peg.1344	P9301_14101		hypothetical protein	1605	693	600	704	363	538	365	610	403	447	590	751	746	666	713	563	136	97	202	196	217	261	635	762	629	558	604	474	567	433	414	544	381	160	305	320	755	235	251
fig|167546.4.peg.1345	P9301_14111	rfbB	UDP-glucose 4-epimerase (EC 5.1.3.2)	2734	1080	1013	1294	624	800	553	1079	555	681	988	1559	1184	861	1003	919	8	128	143	190	305	307	1301	1462	1085	832	746	526	1319	830	815	1131	551	82	571	427	1283	360	340
fig|167546.4.peg.1346	P9301_14121		hypothetical protein	1807	773	630	805	453	561	420	741	335	391	655	935	912	631	844	577	27	135	57	124	189	174	808	846	651	507	519	360	981	559	586	830	358	53	420	319	796	238	210
fig|167546.4.peg.1347	P9301_14131		hypothetical protein	2586	957	1018	1015	718	762	545	1074	481	577	842	1388	927	721	799	1000	19	160	92	330	453	481	893	1088	837	1313	1061	899	821	656	591	746	698	71	674	562	1207	456	406
fig|167546.4.peg.1348	P9301_14141		hypothetical protein	1343	571	529	652	430	638	448	858	389	495	774	541	612	492	568	833	69	163	195	209	371	382	546	662	501	696	688	559	595	390	367	577	433	108	449	328	860	250	232
fig|167546.4.peg.1349	P9301_14151	galE	UDP-glucose 4-epimerase (EC 5.1.3.2)	3006	1182	1269	1268	1009	1294	874	1777	680	781	1231	1520	1181	997	1184	1367	234	227	343	333	489	563	1031	1288	964	1374	1328	981	967	698	663	767	974	329	873	773	1769	725	636
fig|167546.4.peg.1350	P9301_14161		hypothetical protein	1210	486	291	607	564	644	502	1075	367	484	887	446	457	273	359	863	5	131	22	96	241	203	657	494	395	607	619	439	361	169	181	346	368	4	433	343	911	215	211
fig|167546.4.peg.1351	P9301_14171		hypothetical protein	570	150	98	282	87	96	75	173	28	44	102	272	140	60	137	176	10	17	8	21	52	46	185	127	65	182	171	123	147	69	79	142	108	12	184	123	176	38	38
fig|167546.4.peg.1352	P9301_14181		hypothetical protein	304	67	47	140	45	36	26	77	16	15	52	179	86	40	93	89	5	8	10	4	14	9	132	57	27	77	72	50	79	24	26	78	26	3	57	37	61	5	5
fig|167546.4.peg.1353	P9301_14191		hypothetical protein	160	28	26	46	37	9	4	30	16	8	32	158	50	12	52	73	6	10	5	10	13	10	91	22	30	53	44	26	34	13	10	63	27	7	28	32	47	15	8
fig|167546.4.peg.1354	P9301_14201		hypothetical protein	2579	977	980	1301	275	451	277	592	301	349	542	745	845	625	719	670	157	101	202	244	430	401	587	612	488	782	931	633	438	353	304	447	517	320	559	430	1109	341	291
fig|167546.4.peg.1355	P9301_14211		hypothetical protein	3754	1266	1293	1391	380	476	334	532	254	314	498	1152	800	674	697	1165	17	155	43	449	619	672	643	665	579	1416	1153	903	356	262	254	417	746	18	778	543	1140	364	316
fig|167546.4.peg.1356	P9301_14221		hypothetical protein	33	5	2	17	15	7	7	25	4	5	9	25	11	3	8	36	3	3	0	0	4	2	22	6	6	18	21	14	11	1	3	3	4	2	14	17	16	5	2
fig|167546.4.peg.1357	P9301_14231		hypothetical protein	603	213	186	282	329	305	268	512	288	255	490	347	262	145	249	778	26	118	100	174	244	239	295	265	206	714	816	547	177	105	131	165	397	45	471	365	810	234	233
fig|167546.4.peg.1358	P9301_14241	galE	UDP-glucose 4-epimerase (EC 5.1.3.2)	1582	620	644	751	447	549	445	1018	449	541	831	722	571	457	509	1029	33	167	186	275	352	493	629	789	577	1201	1169	765	495	301	310	440	671	101	780	543	1538	558	513
fig|167546.4.peg.1359	P9301_14251		hypothetical protein	1133	353	326	514	395	367	272	602	224	276	491	625	420	289	417	684	19	80	95	129	235	228	365	373	204	467	447	369	276	171	150	283	262	64	313	263	543	175	133
fig|167546.4.peg.1360	P9301_14261		hypothetical protein	185	54	60	81	43	56	20	58	33	32	43	107	77	59	72	82	4	12	3	18	31	23	77	48	42	49	83	40	49	34	31	81	39	1	37	35	87	17	19
fig|167546.4.peg.1361	P9301_14271	rfe	hypothetical protein	401	171	114	151	48	52	47	78	32	23	40	306	198	127	201	114	7	18	14	25	36	45	174	174	132	148	98	99	188	73	112	155	120	9	148	115	158	47	30
fig|167546.4.peg.1362	P9301_14281		UDP-N-acetylglucosamine 4,6-dehydratase (EC 4.2.1.135)	4260	1771	1810	2044	1953	2917	1989	3876	2615	3169	4140	1602	1537	1156	1321	2602	613	552	1430	629	803	1078	1187	1547	1154	1580	1732	1071	947	687	655	780	1016	666	927	872	2290	899	790
fig|167546.4.peg.1363	P9301_14291		Imidazole glycerol phosphate synthase amidotransferase subunit HisH	328	134	103	171	125	202	146	207	124	117	201	121	165	125	145	263	16	58	39	144	279	205	124	156	109	466	614	479	141	86	85	140	415	116	468	344	756	234	194
fig|167546.4.peg.1364	P9301_14301		hypothetical protein	326	108	109	153	103	129	106	148	65	89	106	157	122	96	118	259	7	43	39	121	190	175	156	172	131	429	385	358	118	103	110	118	292	44	341	262	644	210	176
fig|167546.4.peg.1365	P9301_14311		hypothetical protein	4405	1958	2077	2177	1435	1981	1491	2760	1494	1755	2565	1763	1783	1360	1579	2074	303	439	786	745	946	1056	1763	2218	1780	1997	2421	1621	1989	1267	1348	1612	1247	541	1326	1089	2719	1024	959
fig|167546.4.peg.1366	P9301_14321		4-amino-4-deoxy-L-arabinose transferase and related glycosyltransferases of PMT family	2860	1028	872	1243	202	206	159	302	107	124	246	1042	772	576	603	371	45	52	47	72	145	121	273	308	255	380	386	263	185	112	158	179	238	54	204	167	364	106	106
fig|167546.4.peg.1367	P9301_14331	manC	Mannose-1-phosphate guanylyltransferase (EC 2.7.7.13) / Mannose-6-phosphate isomerase (EC 5.3.1.8)	3034	1309	1316	1415	473	676	448	916	475	547	759	1448	1341	1146	1177	670	68	117	118	295	410	453	829	1143	855	780	801	582	914	637	638	839	501	109	459	391	991	377	335
fig|167546.4.peg.1368	P9301_14341		hypothetical protein	23766	9180	10133	9289	8116	10433	7627	12969	7993	9688	13099	8092	6221	5551	5609	9560	995	1639	3446	2152	2429	3171	4657	6389	5305	6336	5613	4318	5105	3754	3976	4254	5603	2425	5594	4327	10064	4869	4056
fig|167546.4.peg.1369	P9301_14351		hypothetical protein	779	200	135	256	235	188	119	253	90	84	168	488	209	105	146	255	9	41	11	21	51	49	228	182	124	198	144	133	180	119	89	213	129	7	132	104	186	57	53
fig|167546.4.peg.1370	P9301_14361		hypothetical protein	20026	8721	9660	9801	8020	11167	7796	16005	5618	6777	10267	6399	6166	4946	5735	16832	1031	2768	5321	6997	7583	10565	6514	8156	6746	16277	16627	11429	2937	2057	2058	2317	6910	2957	7412	5832	12700	5654	4742
fig|167546.4.peg.1371	P9301_14371		hypothetical protein	1684	487	460	503	345	416	249	486	152	188	372	1057	558	462	452	561	24	88	28	90	188	130	554	576	397	425	374	279	353	318	297	417	178	10	151	118	274	65	66
fig|167546.4.peg.1372	P9301_14381		hypothetical protein	612	186	159	293	173	168	135	347	60	111	221	527	295	150	276	354	44	52	29	48	118	72	346	246	167	366	297	224	242	108	119	275	227	28	317	210	419	61	45
fig|167546.4.peg.1373	P9301_14391		hypothetical protein	1121	414	413	450	587	773	510	1170	544	629	1055	622	483	346	416	831	47	133	58	215	434	447	595	646	447	785	687	571	626	436	455	557	478	34	465	407	1217	297	304
fig|167546.4.peg.1374	P9301_14401		hypothetical protein	2665	1456	1278	1653	1668	2621	1939	3163	1997	2468	3047	1335	1838	1405	1686	2396	388	614	929	1148	1858	1560	1400	1788	1297	1913	2907	2075	1970	1253	1273	1710	1799	726	1844	1592	4858	1405	1478
fig|167546.4.peg.1375	P9301_14411	apt	Adenine phosphoribosyltransferase (EC 2.4.2.7)	1115	393	392	565	240	310	205	494	90	114	300	531	438	246	430	796	11	121	20	144	218	208	394	361	268	928	961	683	345	151	154	277	619	8	828	591	752	194	186
fig|167546.4.peg.1376	P9301_14421	pfs	5'-methylthioadenosine nucleosidase (EC 3.2.2.16) @ S-adenosylhomocysteine nucleosidase (EC 3.2.2.9)	723	283	311	364	98	161	118	175	113	170	170	251	342	289	364	164	40	44	58	63	61	73	198	216	176	159	251	140	317	197	208	283	214	81	195	158	359	92	110
fig|167546.4.peg.1377	P9301_14431		hypothetical protein	1132	542	421	746	500	628	484	1046	374	482	890	539	690	391	591	890	49	191	72	138	267	223	639	585	377	725	1043	642	339	188	178	336	408	31	535	378	738	128	154
fig|167546.4.peg.1378	P9301_14441	gmd	GDP-mannose 4,6-dehydratase (EC 4.2.1.47)	5523	2534	2796	2954	2090	2962	2247	4128	2364	2863	4107	1831	2068	1758	1932	3523	289	610	1419	910	1003	1418	1797	2445	1931	2765	3246	2108	1662	1205	1260	1310	1839	830	2111	1572	3593	1507	1271
fig|167546.4.peg.1379	P9301_14451		GDP-L-fucose synthetase (EC 1.1.1.271)	2401	948	946	1047	643	929	602	1202	664	769	1041	917	702	583	625	1019	57	152	311	284	352	468	750	902	737	1058	871	663	683	573	523	624	673	219	607	495	1436	594	523
fig|167546.4.peg.1380	P9301_14461		hypothetical protein	4885	1742	1486	2160	1108	1414	907	1750	775	944	1515	2200	1888	1192	1509	1261	49	192	136	161	303	288	1308	1273	937	891	926	597	1216	835	789	1156	511	69	486	412	1214	350	316
fig|167546.4.peg.1381	P9301_14471	lexA	SOS-response repressor and protease LexA (EC 3.4.21.88)	25266	11844	12088	11713	5800	8657	6424	10068	6151	7300	9204	12405	14849	13626	13398	1894	748	399	1285	625	838	1023	6600	9394	8167	1135	1293	923	16015	13128	13119	14363	946	764	971	716	2539	1232	1058
fig|167546.4.peg.1382	P9301_14481	argF	Ornithine carbamoyltransferase (EC 2.1.3.3)	3956	1611	1831	1894	2066	2668	1898	3477	1855	2121	2915	2091	1814	1425	1624	2439	334	388	892	527	673	933	1941	2604	1994	2176	2064	1456	1907	1432	1417	1548	1572	595	1613	1352	3136	1311	1185
fig|167546.4.peg.1383	P9301_14491		Cell division-associated, ATP-dependent zinc metalloprotease FtsH	18352	10908	11254	11343	16904	34750	27195	32477	30426	38691	43913	5170	9840	8565	9352	15785	16514	5684	17165	7856	8949	10361	6228	10191	7318	11222	17277	12096	11700	8841	9066	9659	14360	11530	14191	11595	30057	10769	12309
fig|167546.4.peg.1384	P9301_14501		Diaminohydroxyphosphoribosylaminopyrimidine deaminase (EC 3.5.4.26) / 5-amino-6-(5-phosphoribosylamino)uracil reductase (EC 1.1.1.193)	1303	576	565	514	750	1073	742	1186	837	978	1242	596	481	447	392	936	136	190	387	255	390	427	529	738	634	818	733	504	761	628	624	696	866	329	768	643	1986	952	765
fig|167546.4.peg.1385	P9301_14511		hypothetical protein	1341	586	663	596	782	1056	693	1322	819	1042	1308	586	538	442	481	1060	309	195	670	271	398	455	537	784	599	737	748	545	650	456	437	493	781	524	739	551	1755	857	634
fig|167546.4.peg.1386	P9301_14521		hypothetical protein	339	92	71	108	149	104	100	177	84	101	170	286	116	81	99	214	63	33	42	35	67	52	218	166	103	242	159	116	186	93	109	212	187	67	174	136	265	97	88
fig|167546.4.peg.1387	P9301_14531	cobL	hypothetical protein	1298	500	417	586	602	708	465	979	501	555	863	526	456	316	410	646	58	112	115	119	165	168	525	520	456	421	398	282	452	297	282	444	304	67	326	270	671	218	192
fig|167546.4.peg.1388	P9301_14541	ppnK	NAD kinase (EC 2.7.1.23)	4406	1887	1928	1671	2307	3253	2371	3896	2769	3152	3781	1626	1551	1356	1461	2545	1672	451	1825	578	856	970	1329	2045	1589	1922	1735	1395	1360	1020	1034	1065	1467	1158	1395	1186	3948	1879	1759
fig|167546.4.peg.1389	P9301_14551	pheS	Phenylalanyl-tRNA synthetase alpha chain (EC 6.1.1.20)	7636	3152	3519	2922	2206	2764	2007	3805	2135	2695	3703	2624	1957	1735	1782	3891	780	608	1364	925	1061	1499	2288	3314	2662	4130	3562	2826	1927	1493	1477	1395	2885	1116	2910	2206	5646	2934	2370
fig|167546.4.peg.1390	P9301_14561	surE	5'-nucleotidase SurE (EC 3.1.3.5)	4395	1899	1925	2000	2065	2998	1948	4221	2375	2775	3571	1731	1621	1398	1550	2367	1033	415	1186	611	802	1078	1535	2000	1614	1280	1291	849	1517	1092	1132	1277	653	416	619	555	1882	861	707
fig|167546.4.peg.1391	P9301_14571		hypothetical protein	9593	4170	4124	4142	1454	1910	1423	2789	1465	1852	2581	7619	6488	5362	6241	375	186	79	170	146	164	228	4089	5480	4099	322	300	223	7110	4889	5242	6308	180	124	192	158	516	256	197
fig|167546.4.peg.1392	P9301_14581	ribF	FMN adenylyltransferase (EC 2.7.7.2) / Riboflavin kinase (EC 2.7.1.26)	4116	1707	1732	1653	931	1143	833	1548	994	1195	1523	1596	1325	1195	1232	1340	420	211	665	394	514	704	963	1414	1129	1287	1128	833	1058	879	890	935	890	614	839	665	1992	932	762
fig|167546.4.peg.1393	P9301_14591	thiE	Hypothetical alternative hydroxymethylpyrimidine phosphate kinase ThiD (EC 2.7.4.7) / Thiamin-phosphate pyrophosphorylase (EC 2.5.1.3)	1623	726	715	822	280	353	283	515	273	320	451	536	607	471	532	417	22	80	91	101	171	201	405	513	419	331	399	244	453	329	245	420	275	93	310	239	559	237	199
fig|167546.4.peg.1394	P9301_14601	thiS	hypothetical protein	405	202	152	254	167	230	179	307	139	203	430	173	223	173	236	284	5	58	2	49	68	58	174	166	143	155	243	135	204	101	104	201	170	3	191	127	338	68	48
fig|167546.4.peg.1395	P9301_14611		hypothetical protein	1247	551	774	580	397	545	337	717	581	663	979	368	316	388	296	819	87	163	553	719	570	921	252	383	266	904	810	570	224	227	173	164	494	133	338	285	832	502	347
fig|167546.4.peg.1396	P9301_14621		hypothetical protein	2024	790	930	977	272	330	261	496	225	286	485	973	764	797	758	428	16	70	37	105	205	208	479	686	479	406	536	263	462	317	300	409	215	21	245	233	674	191	143
fig|167546.4.peg.1397	P9301_14631		Circadian phase modifier	612	307	270	255	143	234	163	257	208	252	252	302	318	262	274	206	72	46	95	63	90	120	304	428	369	205	202	123	489	389	327	407	193	128	154	133	430	183	158
fig|167546.4.peg.1398	P9301_14641		hypothetical protein	1168	550	488	635	347	419	319	639	320	358	649	438	625	414	518	511	24	116	58	91	139	158	601	736	534	322	396	261	623	428	480	588	224	35	273	222	616	166	159
fig|167546.4.peg.1399	P9301_14651	trmD	tRNA (guanine(37)-N(1))-methyltransferase (EC 2.1.1.228)	2442	1091	1166	1195	573	842	639	1098	678	879	1150	1194	1237	1040	1130	726	95	139	398	212	285	371	1351	1819	1398	547	632	389	1705	1287	1316	1435	444	204	433	273	996	352	359
fig|167546.4.peg.1400	P9301_14661	era	GTP-binding protein Era	1280	643	563	703	132	190	153	214	119	165	212	623	746	616	701	102	12	29	26	18	42	43	746	970	697	94	88	70	1127	781	803	927	80	16	80	60	90	40	38
fig|167546.4.peg.1401	P9301_14671		hypothetical protein	1243	521	501	607	333	394	285	489	267	353	515	605	525	396	435	482	76	100	124	100	164	172	423	524	444	491	423	288	497	339	330	412	425	111	377	312	594	221	206
fig|167546.4.peg.1402	P9301_14681		hypothetical protein	48859	21605	24834	20102	19187	27138	20874	34316	23864	31103	40206	16417	14977	15063	14714	20822	10569	4310	15491	9928	10806	13913	13075	21203	16367	17408	17495	15103	22031	16666	18755	17763	18988	14298	18345	14169	36229	17595	15627
fig|167546.4.peg.1403	P9301_14691	phoH	Phosphate starvation-inducible protein PhoH, predicted ATPase	8422	4050	4150	3633	3108	4237	3158	4629	3354	3624	4066	2648	2895	2490	2336	3755	1759	608	2424	689	1046	1329	3058	4822	3691	4056	3594	2467	2864	2561	2264	2582	4422	2903	4215	3315	12445	6307	5915
fig|167546.4.peg.1404	P9301_14701	rpsP	SSU ribosomal protein S16p	29595	13865	14375	16981	13660	18722	13859	27704	15519	17930	25490	7523	10178	8154	9407	20592	13833	4037	15100	4681	5902	7970	14151	17658	15115	12536	17060	10111	12910	9684	9581	10930	12264	12610	15815	12857	32007	14873	12682
fig|167546.4.peg.1405	P9301_14711	ffh	Signal recognition particle protein Ffh	4680	2664	2846	2814	1341	2502	1821	2607	2290	2961	3406	1738	2623	2491	2616	1549	584	487	1119	742	854	1107	2198	3616	2745	1260	2143	1485	5015	3554	3731	4062	1646	1098	1870	1389	3802	1219	1300
fig|167546.4.peg.1406	P9301_14721		Cell division protein ZipN/Ftn2/Arc6, specific for cyanobacteria and chloroplast	14288	5771	6321	6332	2109	2778	1942	3366	1949	2418	3416	11420	10474	9146	9518	2738	545	466	1088	1032	1173	1676	9525	12511	9841	2486	2395	1634	12078	8557	9188	10416	1656	713	1679	1267	3457	1588	1325
fig|167546.4.peg.1407	P9301_14731	acoA	Pyruvate dehydrogenase E1 component alpha subunit (EC 1.2.4.1)	8518	4919	4887	4812	3581	6841	5602	7743	5805	8228	9374	2337	4193	3411	4364	5732	5416	1941	5192	2356	2794	3030	3478	5242	4001	6745	11199	8113	5873	3598	3931	4666	8610	8440	9919	7794	16086	5405	5698
fig|167546.4.peg.1408	P9301_14741		Cyanobacteria-specific RpoD-like sigma factor, type-12	20589	9742	10710	10151	9199	13266	9861	15617	14501	17665	23488	4039	4043	4103	3583	4516	1543	1078	3385	3820	4113	5876	2597	3930	2925	2170	2247	1680	2095	1523	1602	1677	226	134	223	172	1064	463	431
fig|167546.4.peg.1409	P9301_14751		hypothetical protein	1669	697	649	821	486	693	489	850	495	592	947	606	655	494	596	609	88	107	172	209	275	303	696	797	652	444	501	349	1042	643	754	914	361	166	450	312	938	349	284
fig|167546.4.peg.1410	P9301_14761	mnmA	tRNA-specific 2-thiouridylase MnmA (EC 2.8.1.13)	5854	2424	2398	2271	1713	2094	1599	2305	1821	2167	2714	1841	1650	1325	1384	1874	634	322	952	390	523	644	1940	2612	2259	1185	1123	805	2193	1606	1701	1736	970	588	986	748	2388	1248	998
fig|167546.4.peg.1411	P9301_14771	lnt	hypothetical protein	2290	981	753	1149	596	720	567	864	459	520	784	895	1106	734	907	662	58	112	109	147	301	237	752	770	565	577	700	480	927	528	578	906	480	152	537	470	935	237	264
fig|167546.4.peg.1412	P9301_14781	fkpA	Peptidylprolyl isomerase, FKBP-type (EC 5.2.1.8)	21343	14114	12642	16631	11833	20509	16936	32726	15460	20791	31417	5356	8855	5876	8986	17991	15085	5454	15291	4687	5699	6807	8326	10585	7841	14724	24291	14537	6929	3746	3732	5294	13024	12930	20564	15423	26546	7428	7540
fig|167546.4.peg.1413	P9301_14791		Nickel-dependent superoxide dismutase (EC 1.15.1.1)	41020	17970	20546	18533	12994	19505	14544	25801	17511	21188	27546	12185	11015	10225	11072	15902	5751	3265	9209	5552	6006	8459	9757	13910	11128	11482	12016	9168	14448	10133	10871	11441	10433	6243	11043	8794	21954	10574	8901
fig|167546.4.peg.1414	P9301_14801		hypothetical protein	736	154	124	260	228	138	100	165	73	79	167	354	151	37	114	173	16	22	13	10	20	20	166	55	41	82	74	42	93	35	33	185	73	10	91	75	113	30	27
fig|167546.4.peg.1415	P9301_14811		hypothetical protein	2432	969	928	839	527	701	491	789	462	580	777	1365	955	944	808	612	93	87	204	180	273	309	1101	1409	1215	577	454	422	1252	1023	1016	1076	364	161	270	231	788	360	330
fig|167546.4.peg.1416	P9301_14821	trpC	Indole-3-glycerol phosphate synthase (EC 4.1.1.48)	2178	720	709	820	661	815	544	1020	481	526	856	724	556	350	520	1165	25	159	119	180	306	320	678	736	526	974	922	677	383	245	214	360	582	66	657	490	1347	404	354
fig|167546.4.peg.1417	P9301_14831	lpd	Dihydrolipoamide dehydrogenase of pyruvate dehydrogenase complex (EC 1.8.1.4) / Dihydrolipoamide dehydrogenase (EC 1.8.1.4)	12804	5968	6437	5984	4273	6246	4571	7520	4958	5859	7787	3287	3551	2995	3313	6756	2122	1426	3548	2191	2310	3047	3451	5131	3929	6089	6619	4814	2387	1872	1939	1947	4061	2118	3874	3138	7390	3529	3081
fig|167546.4.peg.1418	P9301_14841		RNA methyltransferase, TrmH family	3985	1482	1251	1585	290	338	260	378	222	222	360	1527	1213	880	1117	118	15	24	44	29	34	48	528	609	416	125	99	59	613	377	338	612	78	24	96	77	189	55	60
fig|167546.4.peg.1419	P9301_14851	murA	UDP-N-acetylglucosamine 1-carboxyvinyltransferase (EC 2.5.1.7)	21264	10247	9396	11056	2924	4306	3113	5966	2988	3662	5448	11691	12692	11451	11738	712	126	173	232	238	311	388	5587	7464	5460	442	487	286	6570	4898	4964	6220	249	110	261	209	707	204	241
fig|167546.4.peg.1420	P9301_14871	argD	N-acetylornithine aminotransferase (EC 2.6.1.11)	5640	2598	2695	2837	1913	2787	2058	3537	2412	2991	3542	2626	3050	2636	2905	2133	1406	445	1798	718	867	1159	2802	3747	2983	1335	1482	965	3634	2659	2717	3075	1257	1158	1298	1056	3247	1535	1331
fig|167546.4.peg.1421	P9301_14881	folC	Dihydrofolate synthase (EC 6.3.2.12) @ Folylpolyglutamate synthase (EC 6.3.2.17)	1003	375	394	424	263	291	214	451	257	311	423	694	593	468	496	279	21	46	64	61	80	113	621	689	554	239	229	155	669	483	480	728	187	64	174	153	495	195	150
fig|167546.4.peg.1422	P9301_14891		FAD/FMN-containing dehydrogenase	1790	865	857	988	1527	2358	1765	2947	2136	2644	3286	670	926	719	817	1545	574	413	1063	393	500	571	618	813	601	848	1180	654	946	684	670	776	1051	698	1148	873	2537	939	984
fig|167546.4.peg.1423	P9301_14901	codA	hypothetical protein	2962	1242	1199	1583	1535	2208	1550	2999	1956	2042	3236	1091	1205	885	1148	1942	264	392	590	289	436	509	1343	1586	1191	1092	1234	789	2017	1258	1309	1722	1104	400	1360	1095	3353	1063	1005
fig|167546.4.peg.1424	P9301_14911		tRNA-i(6)A37 methylthiotransferase (EC 2.8.4.3)	4268	1924	1987	1889	1005	1452	991	1635	1112	1284	1561	2131	2170	1849	1881	1418	677	246	796	382	499	710	2775	3764	3044	1463	1389	850	4323	3328	3369	3434	918	541	885	690	1719	819	697
fig|167546.4.peg.1425	P9301_14921	ddl	D-alanine--D-alanine ligase (EC 6.3.2.4)	1288	500	526	648	243	316	210	441	192	248	388	528	515	361	482	316	102	59	77	81	121	140	541	582	410	311	313	206	700	432	398	583	212	72	206	200	417	134	111
fig|167546.4.peg.1426	P9301_14931		hypothetical protein	2461	1787	1632	1668	486	1052	787	1035	796	1119	1143	648	1657	1512	1576	325	441	150	483	185	273	286	770	1542	1045	339	585	451	2302	1780	1700	2001	532	591	579	482	1222	310	393
fig|167546.4.peg.1427	P9301_14941	ftsQ	hypothetical protein	319	116	70	196	54	69	56	130	23	39	95	155	155	68	123	66	0	14	5	4	11	11	154	76	50	63	65	47	140	62	45	151	36	1	53	42	76	15	10
fig|167546.4.peg.1428	P9301_14951	ftsZ	Cell division protein FtsZ	30562	16363	17493	16366	3980	6744	5081	7602	4904	5941	7574	13101	17518	17633	17026	5093	5629	1353	5638	3379	3135	4780	9276	14965	11253	3797	4864	2737	12129	8263	9025	10039	1401	1244	1335	1006	3599	1490	1394
fig|167546.4.peg.1429	P9301_14961	panB	3-methyl-2-oxobutanoate hydroxymethyltransferase (EC 2.1.2.11)	3769	1557	1714	1670	1072	1447	950	1661	1059	1329	1665	1800	1533	1325	1406	1292	557	256	908	452	557	826	1475	2175	1601	1077	1004	656	1461	1022	975	1202	576	480	581	467	1503	666	574
fig|167546.4.peg.1430	P9301_14971	hemN	Oxygen-independent coproporphyrinogen-III oxidase-like protein YggW	1198	591	527	611	600	908	684	1065	703	820	1201	485	579	485	529	759	118	165	292	182	245	291	522	626	493	486	590	339	630	396	390	516	407	130	426	374	911	322	273
fig|167546.4.peg.1431	P9301_14981		Membrane-associated protein containing RNA-binding TRAM domain and ribonuclease PIN-domain, YacL B.subtilis ortholog	14207	6913	6853	6577	2144	3464	2296	3828	2904	3711	4345	4800	5556	4930	4563	1497	264	336	927	537	677	825	4273	6251	4789	1066	1170	839	6424	5432	5321	5897	794	473	741	611	2347	1060	989
fig|167546.4.peg.1432	P9301_14991		ATP-dependent Clp protease proteolytic subunit ClpP (EC 3.4.21.92)	14494	9556	9804	10889	6584	15571	12092	13838	17164	22955	25173	6009	11833	10247	11833	5446	8014	2464	8371	2236	2485	2957	5123	8307	5355	3292	6118	3551	11038	6564	7178	8983	5305	5949	5938	4898	15683	4706	5548
fig|167546.4.peg.1433	P9301_15001	clpP	ATP-dependent Clp protease proteolytic subunit ClpP (EC 3.4.21.92)	10901	5618	5851	5660	5009	9170	6798	6728	8872	10823	12252	4737	6488	5964	6385	3736	2453	1267	3411	1176	1249	1618	2821	4679	3067	1973	2727	1781	4997	3609	3637	4049	2569	1539	2439	1956	6418	2552	2418
fig|167546.4.peg.1434	P9301_15011	ilvC	Ketol-acid reductoisomerase (NADP(+)) (EC 1.1.1.86)	33782	17039	16700	17287	8327	14102	10733	12076	11205	13483	16366	8892	12643	10991	11675	10602	5830	2533	7972	4030	3870	5543	8274	12771	9784	8274	11173	8087	10435	7625	8070	8183	7311	5957	7906	6455	13343	6145	5561
fig|167546.4.peg.1435	P9301_15021	cbiB	Adenosylcobinamide-phosphate synthase (EC 6.3.1.10)	2427	1004	906	1045	326	476	325	597	272	290	477	728	664	550	537	336	13	55	62	60	107	110	390	495	358	282	253	201	335	289	269	397	188	30	180	180	435	128	121
fig|167546.4.peg.1436	P9301_15031		hypothetical protein	936	412	429	497	1389	1956	1495	2420	1432	1709	2243	454	406	365	423	1457	387	271	514	277	399	462	338	384	294	885	988	587	368	253	238	282	968	591	1078	844	2245	875	730
fig|167546.4.peg.1438	P9301_15041		hypothetical protein	879	313	305	444	327	441	349	621	262	353	570	385	354	269	305	975	18	146	180	200	318	327	339	342	325	766	856	554	248	175	156	211	531	50	595	412	1113	336	282
fig|167546.4.peg.1439	P9301_15051		hypothetical protein	2813	764	416	1320	110	122	89	189	26	34	161	1206	756	321	748	278	3	40	1	27	170	50	486	310	142	469	485	363	272	117	123	271	126	0	174	127	207	18	19
fig|167546.4.peg.1440	P9301_15071	himA	DNA-binding protein HU	281263	115215	130599	108055	13389	17090	13134	19797	10143	11912	17199	159476	130218	144505	123578	5005	2186	977	2814	4038	4452	5864	95824	146649	116699	4379	3912	3421	98875	79950	86246	89164	2502	2132	2570	1903	5651	3185	2713
fig|167546.4.peg.1441	P9301_15081	glgX	Limit dextrin alpha-1,6-maltotetraose-hydrolase (EC 3.2.1.196)	11463	5224	4812	5853	855	1176	875	1571	801	968	1541	4142	4597	3700	3907	461	46	106	113	128	210	229	2696	3529	2306	306	386	257	3721	2582	2455	3463	214	49	245	183	517	160	155
fig|167546.4.peg.1444	P9301_15091	melB	hypothetical protein	3212	1329	1243	1362	617	783	526	934	559	620	787	1496	1278	1062	1059	807	183	155	352	207	290	363	906	1207	1005	891	804	570	1114	834	895	1056	632	373	632	537	1480	650	621
fig|167546.4.peg.1445	P9301_15101		ABC transporter, permease protein (cluster 9, phospholipid)	10676	6075	6190	6209	1749	3033	2238	3269	2406	2866	3729	3412	5131	4432	4870	1707	944	420	1227	664	796	990	3412	5289	3474	1544	1898	1267	7903	5630	5916	6700	1100	973	1196	941	2770	1098	1011
fig|167546.4.peg.1446	P9301_15111		Glycerol dehydrogenase and related enzymes	758	117	90	206	245	44	70	115	71	53	169	491	185	64	157	340	18	31	14	25	62	19	261	108	48	303	233	146	301	104	101	488	136	8	126	97	114	21	23
fig|167546.4.peg.1447	P9301_15121		Slr0731 protein	5252	2049	2088	2386	1196	1588	1158	1886	1147	1366	1872	1937	1741	1460	1614	1844	375	331	514	538	702	814	1572	1941	1493	1649	1673	1172	2313	1731	1655	2143	991	355	1003	820	2197	854	727
fig|167546.4.peg.1448	P9301_15131		Acyl-phosphate:glycerol-3-phosphate O-acyltransferase PlsY (EC 2.3.1.n3)	4756	2043	2055	2177	1501	1996	1334	2661	1375	1571	2366	2178	1889	1470	1729	1673	282	293	676	407	559	651	1574	1922	1495	1345	1400	1000	2102	1440	1404	1712	919	616	963	807	2164	919	716
fig|167546.4.peg.1449	P9301_15141	pyrF	Orotidine 5'-phosphate decarboxylase (EC 4.1.1.23)	1024	350	369	387	190	196	138	264	144	156	223	571	394	293	328	218	8	30	38	70	122	120	336	478	355	281	214	183	519	391	408	485	243	38	201	162	495	166	168
fig|167546.4.peg.1450	P9301_15151	tyrS	Tyrosyl-tRNA synthetase (EC 6.1.1.1)	4598	1979	2047	2164	760	1190	789	1451	846	1021	1295	1883	1987	1632	1822	1021	79	199	365	356	452	545	1666	2246	1790	1084	1126	660	2525	1976	1872	2351	956	364	975	829	1903	717	606
fig|167546.4.peg.1451	P9301_15161		FIG020308: hypothetical protein	5241	2132	2390	3195	790	1095	803	1660	1007	1160	1958	2088	2108	1701	2146	1290	26	244	45	279	346	366	1772	1883	1413	795	938	487	2337	1307	1252	2026	712	18	915	688	1100	369	288
fig|167546.4.peg.1452	P9301_15171		hypothetical protein	491	190	254	257	112	144	139	262	151	173	332	276	296	268	233	153	8	51	84	43	54	78	288	418	289	175	188	120	368	258	285	326	171	68	213	152	353	107	101
fig|167546.4.peg.1453	P9301_15181	pepB	Cytosol aminopeptidase PepA (EC 3.4.11.1)	5753	2809	2887	3354	2905	4776	3566	6412	3847	4964	7108	2182	2518	1945	2494	3961	2381	915	2405	1346	1605	1806	2548	3241	2294	3668	4665	3343	3038	1881	1981	2562	2469	2066	2986	2171	6421	2118	2097
fig|167546.4.peg.1454	P9301_15191		Peptide-methionine (S)-S-oxide reductase MsrA (EC 1.8.4.11)	4652	2007	2158	2306	2031	2717	2011	3629	2274	2757	3561	1809	1802	1443	1636	2786	757	469	1608	657	767	1122	1361	1918	1408	2013	2209	1487	1362	1008	1039	1098	1560	1068	1751	1338	4251	1921	1684
fig|167546.4.peg.1455	P9301_15201	lpxB	Lipid-A-disaccharide synthase (EC 2.4.1.182)	3128	1301	1291	1564	915	1192	866	1752	855	1061	1554	1344	1278	890	1152	1916	266	346	541	500	668	799	1164	1217	884	2243	2342	1531	794	468	478	698	1236	687	1551	1252	3883	1221	1057
fig|167546.4.peg.1456	P9301_15211	lpxA	Acyl-[acyl-carrier-protein]--UDP-N-acetylglucosamine O-acyltransferase (EC 2.3.1.129)	1462	901	974	1038	463	928	701	1013	597	797	740	383	1039	863	914	864	275	364	543	494	544	557	515	755	715	1044	2270	1528	631	464	440	551	1064	553	1196	956	2053	454	596
fig|167546.4.peg.1457	P9301_15221	fabZ	3-hydroxyacyl-[acyl-carrier-protein] dehydratase, FabZ form (EC 4.2.1.59)	2263	1342	1367	1330	903	1558	1161	1762	1183	1339	1611	525	977	818	931	1681	795	472	1257	782	819	1018	502	966	753	1699	2530	1768	595	511	425	491	1274	867	1327	1129	2225	872	952
fig|167546.4.peg.1458	P9301_15231	lpxC	UDP-3-O-[3-hydroxymyristoyl] N-acetylglucosamine deacetylase (EC 3.5.1.108)	1698	926	902	896	535	970	603	1005	729	845	978	599	950	883	799	670	94	181	315	307	406	435	711	1133	811	580	744	467	1308	998	940	1131	571	222	521	453	1312	443	477
fig|167546.4.peg.1459	P9301_15241		Outer membrane protein/protective antigen OMA87	8494	3849	3954	3733	2463	3666	2628	4493	2740	3333	4125	3498	3538	2951	3147	3190	1283	646	1645	1116	1429	1806	2967	4394	3391	2790	2853	2171	4004	3108	3047	3429	2281	1221	2158	1759	5184	2156	1954
fig|167546.4.peg.1460	P9301_15251	purC	Phosphoribosylaminoimidazole-succinocarboxamide synthase (EC 6.3.2.6)	2045	614	515	686	459	566	378	678	272	294	585	1032	565	392	509	634	41	88	38	59	182	138	539	483	352	488	375	283	432	290	236	481	300	12	259	211	425	83	73
fig|167546.4.peg.1461	P9301_15261	purD	Phosphoribosylamine--glycine ligase (EC 6.3.4.13)	10402	4382	4428	4953	2970	3891	2851	4952	3079	3794	5129	4823	4379	3504	4072	2904	144	570	550	664	989	1039	4760	5685	4323	2074	2032	1307	6810	4549	4844	5811	2504	365	2353	1903	5570	2181	1814
fig|167546.4.peg.1462	P9301_15271	nblS	Phytochrome-like protein; Two-component system sensor histidine kinase	18828	8307	8238	8839	7255	10107	6956	13525	8814	10697	14383	8147	7206	5531	6800	8709	3946	1623	5665	1813	2238	3050	8051	10618	7627	6600	6465	4142	10718	7897	7752	9355	5980	4042	6214	5059	15327	6631	5939
fig|167546.4.peg.1463	P9301_15281	kaiC	Circadian clock protein KaiC	13218	6526	6927	7528	2957	4706	3431	5908	3893	4990	6461	5058	6952	5746	6569	2522	623	597	1299	827	1092	1275	4677	6960	5053	1668	1994	1367	9093	6471	6516	7902	1538	805	1520	1235	3748	1341	1291
fig|167546.4.peg.1464	P9301_15291	kaiB	Circadian oscillation regulator KaiB	1843	751	785	849	651	776	599	1286	554	698	1145	1404	1120	885	989	839	6	111	162	167	211	260	831	1031	738	445	394	320	1211	747	847	1037	225	39	282	182	456	183	151
fig|167546.4.peg.1465	P9301_15301	rplU	LSU ribosomal protein L21p	13797	5709	6222	5853	9722	12767	9349	18620	8846	11273	16234	4404	3699	3035	3369	12866	367	2089	3056	2601	3936	4649	5312	6766	5669	10003	9849	6545	4843	3227	3360	3335	8388	2346	9261	6926	16622	7150	5777
fig|167546.4.peg.1466	P9301_15311	rpmA	LSU ribosomal protein L27p	7986	2916	3916	2666	3983	5191	3386	5836	4650	5054	5781	2428	1878	1891	1652	4683	1907	706	2877	1688	2193	2862	1685	2823	2366	3111	2844	2098	1723	1653	1593	1381	2354	1237	1668	1540	4920	2556	2104
fig|167546.4.peg.1467	P9301_15321		hypothetical protein	2217	921	877	1061	322	418	311	551	283	331	517	620	639	522	556	918	106	164	314	228	267	363	462	546	421	722	881	513	356	254	238	301	421	269	492	378	639	286	211
fig|167546.4.peg.1468	P9301_15331	truB	tRNA pseudouridine(55) synthase (EC 5.4.99.25)	1787	685	585	828	253	335	218	424	243	261	389	593	539	411	451	314	54	47	112	79	119	150	415	482	367	292	328	185	468	321	311	466	230	131	243	241	512	162	112
fig|167546.4.peg.1469	P9301_15341	spoIID	hypothetical protein	557	234	160	282	118	156	112	216	107	130	181	283	415	285	349	212	24	33	44	50	78	66	273	252	217	174	222	137	401	265	287	378	86	24	97	109	180	42	43
fig|167546.4.peg.1470	P9301_15351	elaC	Ribonuclease Z (EC 3.1.26.11)	1959	839	907	864	187	264	192	327	146	216	275	1121	969	898	905	270	43	52	103	141	148	249	599	887	693	481	442	348	674	577	554	618	205	93	224	191	317	142	114
fig|167546.4.peg.1471	P9301_15361		Pentapeptide repeat family protein	48582	34507	32859	43235	8923	20764	16169	28351	8800	12114	18854	9278	23543	17059	23765	28994	12517	9897	23904	23275	25817	28784	12050	18553	14463	44345	87249	62606	12059	6948	6946	9353	36675	39210	48714	40986	63700	16756	19790
fig|167546.4.peg.1472	P9301_15371		hypothetical protein	3529	1534	1776	1409	317	382	262	522	302	410	531	2054	1551	1647	1430	164	59	36	114	69	73	120	737	1266	900	149	129	117	844	627	691	705	127	85	107	79	381	203	177
fig|167546.4.peg.1473	P9301_15381		soluble [2Fe-2S] ferredoxin	57698	21971	30136	19892	10245	15289	10228	16212	9637	11556	13897	18956	13497	15811	13040	22831	9470	3646	13874	11511	14214	17164	7521	13638	10394	23424	18048	14178	8144	7476	7478	6834	17203	8647	11374	8871	35312	18908	16264
fig|167546.4.peg.1474	P9301_15391	prmA	Ribosomal protein L11 methyltransferase	1022	434	374	649	168	240	163	295	151	159	301	412	575	320	521	201	24	36	24	20	47	56	360	333	253	144	165	100	338	204	208	362	102	26	127	86	242	49	62
fig|167546.4.peg.1475	P9301_15401	serA	D-3-phosphoglycerate dehydrogenase (EC 1.1.1.95)	28405	16120	16192	16813	6399	11003	8309	10900	8911	11104	14395	9353	13785	12321	13142	6242	4074	1625	5673	2321	2421	3118	8766	14521	10383	4682	6131	4416	13140	8973	9527	10067	3164	3081	3470	2625	6322	2513	2471
fig|167546.4.peg.1476	P9301_15411		hypothetical protein	5999	2427	2284	3331	1404	1774	1318	2796	1106	1386	2582	2153	2164	1478	2016	1768	53	336	292	382	550	575	1432	1333	1019	1144	1297	831	1349	740	785	1217	711	206	1013	737	1499	401	374
fig|167546.4.peg.1477	P9301_15421		Putative RNA-binding protein YlmH	834	398	369	515	197	261	211	384	210	247	384	393	627	429	577	297	31	90	106	89	118	118	276	343	226	303	449	244	367	215	225	335	233	126	301	217	554	157	149
fig|167546.4.peg.1478	P9301_15431		Steroid 5-alpha reductase, C-terminal domain	139	48	52	44	670	705	447	828	311	378	795	61	33	23	29	592	86	86	79	40	82	57	21	39	25	293	171	167	25	26	17	20	362	44	273	218	531	115	107
fig|167546.4.peg.1479	P9301_15441		hypothetical protein	127	64	55	41	462	658	428	694	498	528	673	55	31	36	36	403	104	72	179	68	90	131	48	49	45	225	202	127	49	34	39	50	269	119	229	208	680	291	274
fig|167546.4.peg.1480	P9301_15461		hypothetical protein	340	122	154	162	7610	9577	7619	13629	6488	7660	12501	64	64	36	60	10297	232	1949	1783	1170	2254	2179	86	74	70	2547	2344	1214	102	66	71	58	3943	254	3466	2981	14825	4680	3991
fig|167546.4.peg.1482	P9301_15471		Deoxyribodipyrimidine photolyase (EC 4.1.99.3)	418	200	169	235	539	817	552	955	463	502	854	117	119	72	91	473	71	93	174	63	95	81	87	88	78	177	228	135	98	77	72	110	258	99	342	235	759	184	189
fig|167546.4.peg.1483	P9301_15481		hypothetical protein	4576	2074	2315	2488	665	963	758	1407	761	881	1393	4164	4319	3829	4357	108	13	33	36	16	44	38	2388	3166	2167	76	74	47	3096	1936	2161	2830	40	6	40	27	85	32	22
fig|167546.4.peg.1484	P9301_15491		hypothetical protein	1589	557	599	653	9039	11658	8212	14449	10840	13185	16964	324	287	210	216	8059	1376	1545	3963	1275	1727	2158	242	295	238	3215	2983	1952	261	210	194	244	3407	1559	3001	2496	9207	4289	3474
fig|167546.4.peg.1485	P9301_15501		hypothetical protein	906	345	309	408	177	226	155	347	104	141	292	445	324	208	297	314	18	37	21	103	157	133	337	337	223	348	305	248	410	206	208	371	175	14	220	119	358	95	84
fig|167546.4.peg.1486	P9301_15511	murD	UDP-N-acetylmuramoyl-L-alanine--D-glutamate ligase (EC 6.3.2.9)	2032	905	890	1029	532	693	504	919	419	507	854	1222	1158	940	1024	409	11	78	55	83	130	145	716	900	682	273	269	184	769	570	513	706	164	21	193	154	434	130	107
fig|167546.4.peg.1487	P9301_15521		hypothetical protein	5753	2342	2806	2687	3842	5088	3627	7152	3269	4000	5925	6554	4849	4878	4495	2215	20	510	299	638	887	960	6148	9030	6543	1593	1615	1244	8840	6464	7530	6607	4419	481	4782	2834	3123	1444	1165
fig|167546.4.peg.1488	P9301_15531		Pirin	1771	715	686	884	626	744	522	1015	458	596	923	1094	972	728	877	548	7	114	70	106	186	183	523	606	462	279	256	158	485	314	349	472	229	22	279	210	640	213	191
fig|167546.4.peg.1489	P9301_15541		hypothetical protein	279	17	18	48	99	21	14	51	13	26	63	554	99	20	70	115	9	8	5	7	4	1	179	21	12	34	19	14	74	18	16	230	23	7	30	30	26	2	3
fig|167546.4.peg.1490	P9301_15551		hypothetical protein	384	123	69	185	518	493	345	952	217	254	735	133	114	34	98	605	13	108	14	20	90	43	100	65	41	344	343	227	66	24	26	77	312	14	483	384	747	77	75
fig|167546.4.peg.1491	P9301_15561		hypothetical protein	1200	649	554	612	2952	5297	4319	6455	3697	4779	7019	295	473	331	402	3175	155	1127	1053	975	1259	1349	248	391	284	2346	3438	2245	214	156	136	187	3010	1392	3455	2460	5431	1493	1651
fig|167546.4.peg.1492	P9301_15571		hypothetical protein	6975	2777	2858	2852	321	460	291	677	219	279	403	1477	1184	898	1041	1279	16	203	237	1025	916	1364	753	940	781	2369	2005	1688	282	208	211	249	548	48	591	547	621	241	200
fig|167546.4.peg.1493	P9301_15581		hypothetical protein	1126	603	569	761	175	350	231	368	248	292	414	334	771	709	729	212	76	71	114	74	99	101	369	550	384	184	314	178	900	683	635	758	180	102	215	185	346	102	108
fig|167546.4.peg.1495	P9301_15591		hypothetical protein	81	33	20	41	476	587	374	631	313	303	512	28	19	19	16	381	10	62	11	39	83	82	22	10	21	280	218	148	17	9	14	23	333	4	251	223	455	165	124
fig|167546.4.peg.1496	P9301_15601		hypothetical protein	92	34	22	47	81	82	55	112	37	38	68	51	41	27	19	97	5	10	5	10	25	28	31	23	20	87	84	49	26	13	15	15	62	4	73	47	94	24	16
fig|167546.4.peg.1497	P9301_15621		hypothetical protein	72	15	5	22	48	13	18	42	6	5	22	59	21	9	16	23	3	3	5	2	10	3	17	7	3	13	14	6	6	2	5	20	7	2	2	2	8	5	5
fig|167546.4.peg.1498	P9301_15631		hypothetical protein	1198	490	497	419	136	237	163	252	173	193	230	449	344	348	317	490	43	68	242	239	264	433	407	582	541	946	813	610	504	421	411	392	947	445	847	768	1351	747	679
fig|167546.4.peg.1499	P9301_15641		hypothetical protein	245	83	71	91	57	48	27	76	16	28	52	183	117	59	85	21	1	2	0	6	7	4	87	46	61	43	18	10	47	46	40	76	16	6	29	15	29	20	15
fig|167546.4.peg.1500	P9301_15651		hypothetical protein	358	114	62	91	31	41	37	38	14	16	39	124	87	72	84	119	3	16	2	72	172	91	75	49	35	216	202	153	39	26	37	37	71	0	80	59	86	25	15
fig|167546.4.peg.1501	P9301_15661		hypothetical protein	493	226	264	258	3655	5997	4680	8300	5414	6731	8442	107	91	89	101	4166	1115	1037	2914	848	1286	1295	65	80	69	1738	2109	1306	92	58	60	75	2503	1636	2470	1788	4619	2030	1917
fig|167546.4.peg.1502	P9301_15691		hypothetical protein	1121	345	437	436	84	89	72	123	104	83	136	1284	695	765	677	38	1	8	4	39	47	48	342	495	318	33	33	26	276	260	214	232	26	3	22	20	52	24	22
fig|167546.4.peg.1503	P9301_15701		hypothetical protein	212	29	35	57	510	137	178	242	153	132	347	205	71	20	62	493	18	56	24	11	87	23	62	29	24	368	370	339	48	7	13	53	468	28	455	321	343	50	58
fig|167546.4.peg.1504	P9301_15721		Fatty acid desaturase	3876	1380	1318	1559	1454	1633	1286	2300	1068	1215	2010	1831	1449	1071	1230	1630	37	267	189	216	360	355	1032	1246	916	928	912	570	1251	806	845	1201	854	46	844	640	1850	615	522
fig|167546.4.peg.1505	P9301_15731		hypothetical protein	3034	720	672	933	292	351	214	380	161	145	385	3444	1792	1349	1670	565	6	90	5	167	719	307	1312	1225	922	702	877	860	1970	1258	1163	1874	417	10	363	329	809	106	124
fig|167546.4.peg.1506	P9301_15741		hypothetical protein	1153	406	364	570	167	205	183	335	107	103	289	797	692	479	697	1244	9	194	35	842	1592	1226	477	483	392	3985	4797	4075	296	141	159	228	804	3	1200	778	1397	268	255
fig|167546.4.peg.1507	P9301_15751		hypothetical protein	87	15	5	34	22	3	4	10	3	6	12	76	14	5	15	45	2	6	4	46	46	40	17	6	6	62	37	62	6	5	2	10	14	2	12	7	21	6	5
fig|167546.4.peg.1508	P9301_15761		hypothetical protein	13450	5420	6249	5013	6188	8143	5654	10072	6092	6981	8443	5557	4425	3656	3792	8488	727	1403	3002	1207	1647	2105	4387	6801	5346	6228	5350	3853	2619	2184	2128	2279	3311	1470	2868	2417	8371	4118	3772
fig|167546.4.peg.1509	P9301_15771		hypothetical protein	3281	1132	892	1493	367	487	330	559	325	320	606	632	701	546	727	1386	29	251	23	899	1522	1429	440	395	338	1516	1959	1490	255	139	151	231	307	7	307	249	854	245	221
fig|167546.4.peg.1510	P9301_15781		hypothetical protein	4230	1739	1797	2402	297	424	333	662	235	279	578	4275	3903	2454	4059	381	24	69	82	97	120	117	7482	8040	5709	485	553	410	17275	8883	9577	14716	485	150	707	541	803	224	218
fig|167546.4.peg.1511	P9301_15791		hypothetical protein	118	40	45	44	270	476	390	498	1056	1008	1035	11	20	19	24	80	105	22	64	15	35	32	32	51	29	8	20	12	271	189	134	203	51	41	28	28	468	165	152
fig|167546.4.peg.1512	P9301_15801		hypothetical protein	1031	395	585	440	4145	5327	3171	6840	9753	9437	11396	215	174	142	162	893	29	214	415	178	274	223	383	531	347	164	181	109	2022	1542	1443	1773	446	44	322	327	4128	1398	1332
fig|167546.4.peg.1513	P9301_15821	hli7	hypothetical protein	1307	556	656	775	10963	15756	11129	23310	17344	19377	27672	757	872	681	882	5678	5100	1402	5629	812	2984	1774	1364	1618	1342	1073	1342	851	2360	1617	1766	1820	1838	2159	1888	1309	16635	7034	6852
fig|167546.4.peg.1514	P9301_15831		Lipopolysaccharide export system permease protein LptF @ Lipopolysaccharide export system permease protein LptG	3156	1356	1146	1353	1000	1308	914	1690	944	1060	1646	1337	1103	842	982	1102	76	190	299	155	247	265	1084	1274	1000	755	797	561	1113	783	678	1048	513	195	523	434	1392	524	423
fig|167546.4.peg.1515	P9301_15841		hypothetical protein	94	38	25	60	701	1696	1254	1956	1111	1361	2553	35	63	36	51	689	44	309	101	105	245	144	55	59	26	500	1114	703	74	35	41	93	741	138	1162	900	1529	254	211
fig|167546.4.peg.1516	P9301_15851		hypothetical protein	32	6	4	14	468	977	594	711	740	848	1076	15	14	6	10	334	7	101	14	55	147	76	14	7	11	144	208	130	18	7	5	19	275	3	202	202	519	147	153
fig|167546.4.peg.1517	P9301_15871		hypothetical protein	55	10	10	3	17	6	3	3	8	5	7	68	11	6	12	29	5	2	3	7	0	5	21	7	12	16	14	12	17	6	9	16	20	0	17	19	13	7	12
fig|167546.4.peg.1519	P9301_15881		hypothetical protein	403	134	60	184	192	184	140	372	94	128	373	245	153	62	106	192	7	32	2	5	25	21	157	97	73	118	105	80	202	66	77	218	122	0	221	141	291	39	33
fig|167546.4.peg.1520	P9301_15891		hypothetical protein	401	174	125	238	1131	1393	1121	2260	828	914	2124	158	215	121	166	1007	7	216	82	116	205	234	169	137	89	327	593	298	196	106	118	207	537	21	828	708	1088	266	247
fig|167546.4.peg.1521	P9301_15921		hypothetical protein	243	109	113	115	48	55	61	77	44	59	122	221	146	132	146	144	0	18	2	73	204	97	253	316	278	379	434	398	368	192	173	238	311	15	451	254	846	222	162
fig|167546.4.peg.1523	P9301_15951		hypothetical protein	14683	4838	4329	5964	1902	1970	1480	3186	1027	1188	2855	7196	4000	2956	4270	954	38	155	20	161	428	243	2011	2047	1277	709	578	487	2783	1429	1460	2603	428	17	478	345	930	156	150
fig|167546.4.peg.1524	P9301_15961		hypothetical protein	1697	601	497	567	145	166	144	214	79	98	201	582	494	496	445	90	2	11	4	20	75	59	308	374	326	69	51	49	517	407	410	460	39	1	41	21	75	20	23
fig|167546.4.peg.1525	P9301_15991		Predicted redox protein	1291	530	539	626	204	267	209	366	156	195	294	589	576	388	484	252	27	44	83	100	120	116	297	389	372	393	455	405	530	411	406	432	75	50	90	69	201	75	66
fig|167546.4.peg.1526	P9301_16011		hypothetical protein	311	105	117	119	78	107	74	157	86	121	190	209	168	110	129	214	14	30	44	409	661	652	86	126	94	620	626	725	89	51	68	77	62	13	57	59	295	137	110
fig|167546.4.peg.1527	P9301_16021		hypothetical protein	587	247	315	307	65	86	75	104	68	94	147	372	319	352	336	38	10	8	20	53	60	88	218	285	218	79	68	59	293	215	221	275	38	16	24	21	64	36	26
fig|167546.4.peg.1528	P9301_16031		hypothetical protein	584	231	238	243	149	190	120	257	131	148	273	279	261	191	210	217	11	39	42	62	93	93	187	279	190	207	216	132	206	167	178	213	196	44	207	146	349	161	131
fig|167546.4.peg.1529	P9301_16041		hypothetical protein	7400	3216	3838	3463	1770	2382	1830	3052	1716	2124	3131	7449	6722	5989	6695	1015	737	213	702	567	655	815	11730	16681	14183	878	825	672	28849	20878	22064	22001	678	588	717	586	1935	934	781
fig|167546.4.peg.1530	P9301_16051		hypothetical protein	6095	2131	2720	1910	514	555	476	659	445	544	672	2124	1365	1471	1329	385	105	65	174	287	264	351	1012	1652	1354	395	321	261	1608	1343	1448	1291	323	140	249	219	551	352	306
fig|167546.4.peg.1531	P9301_16061		hypothetical protein	3457	1464	1475	1568	319	517	352	609	396	461	608	1349	1403	1313	1344	252	66	66	120	148	179	205	945	1293	1030	242	273	229	1576	1104	1252	1351	240	123	265	181	654	257	264
fig|167546.4.peg.1532	P9301_16071		hypothetical protein	1340	529	537	688	230	249	196	354	171	193	357	663	619	453	541	207	7	33	27	71	105	91	365	442	334	141	180	122	487	243	311	412	90	2	92	71	245	52	64
fig|167546.4.peg.1533	P9301_16091		hypothetical protein	251	112	97	119	47	55	37	72	41	50	98	114	92	83	102	53	10	5	16	17	21	22	80	90	74	42	51	26	91	59	59	77	30	12	26	21	62	20	23
fig|167546.4.peg.1535	P9301_16101		hypothetical protein	977	391	401	458	321	374	264	632	238	308	533	687	625	477	592	350	9	58	25	125	161	200	606	662	482	359	359	252	595	294	339	520	164	15	187	155	395	130	94
fig|167546.4.peg.1536	P9301_16111		hypothetical protein	534	230	228	235	136	187	131	261	159	187	265	394	363	287	331	172	37	30	88	49	68	91	324	407	323	160	166	110	328	276	266	287	98	52	92	103	269	123	97
fig|167546.4.peg.1537	P9301_16131		hypothetical protein	14027	5411	6381	6293	5612	6343	4662	8984	4478	5309	8036	8102	5934	4919	5480	6016	714	1031	1865	1278	1376	1840	8017	10635	7643	5254	4539	2781	9089	6155	6354	7782	3448	1481	4361	3037	6843	3025	2723
fig|167546.4.peg.1538	P9301_16141		hypothetical protein	1643	656	839	724	716	810	604	1090	835	847	1046	651	492	453	441	394	42	62	284	294	284	404	490	772	607	541	470	296	885	788	692	780	322	314	364	271	1127	572	556
fig|167546.4.peg.1539	P9301_16151		hypothetical protein	683	266	250	342	219	300	223	418	254	277	416	493	463	355	401	313	28	46	77	124	174	194	488	637	454	292	300	223	571	398	384	521	148	86	170	136	494	209	191
fig|167546.4.peg.1540	P9301_16161		hypothetical protein	645	252	236	314	248	326	219	482	241	285	379	475	465	319	421	249	3	45	23	56	86	75	440	468	364	132	155	103	552	363	323	555	74	4	74	80	194	57	64
fig|167546.4.peg.1542	P9301_16181		Protein of unknown function DUF55	2945	1264	1181	1464	927	1131	883	1535	728	876	1487	1904	1849	1484	1723	526	37	91	182	140	145	204	1076	1154	949	308	391	242	1545	1007	1007	1343	251	135	318	239	469	229	174
fig|167546.4.peg.1543	P9301_16191		hypothetical protein	8296	3289	3820	3834	555	640	517	958	565	689	964	1020	726	789	650	625	13	74	167	521	466	638	796	1172	749	407	411	255	289	205	199	216	118	52	159	99	260	136	104
fig|167546.4.peg.1544	P9301_16201		hypothetical protein	2321	817	765	922	485	528	419	715	352	327	622	752	541	422	493	554	8	81	8	67	145	143	526	651	410	486	362	316	515	361	332	525	383	9	369	328	747	195	165
fig|167546.4.peg.1545	P9301_16211	rpoZ	DNA-directed RNA polymerase omega subunit (EC 2.7.7.6)	6697	2501	3367	2653	1938	2453	1652	3142	1759	2089	2780	2331	1741	1650	1513	2633	37	435	274	834	1060	1418	1935	3009	2252	2476	2190	1596	2464	2209	1998	2040	1897	34	1781	1311	3233	1373	1305
fig|167546.4.peg.1546	P9301_16221		hypothetical protein	2732	1455	1386	1682	600	797	661	1149	606	721	1067	893	1377	1252	1278	1028	111	238	286	387	444	539	610	763	529	852	1125	740	698	466	473	634	683	250	803	594	1513	525	427
fig|167546.4.peg.1547	P9301_16231	pyrR	Pyrimidine operon regulatory protein PyrR	1680	792	841	839	343	471	362	624	379	492	699	984	843	721	808	760	64	134	259	334	312	403	919	1143	948	711	795	544	1358	980	983	971	386	257	525	309	793	338	258
fig|167546.4.peg.1548	P9301_16241	gpmI	2,3-bisphosphoglycerate-independent phosphoglycerate mutase (EC 5.4.2.12)	44317	19670	20369	20827	3300	4967	3453	6490	4133	5142	6919	17707	17090	14645	15331	4235	1258	795	1934	1485	1594	2422	18377	25253	19221	3626	3725	2516	24768	18290	18222	22010	2196	937	2312	1830	4898	2033	1724
fig|167546.4.peg.1550	P9301_16261	groEL	Heat shock protein 60 kDa family chaperone GroEL	99639	50460	47285	48240	83740	121244	89707	79348	88364	107191	137963	140830	137208	134464	126992	72198	52100	16655	67483	19226	21228	29761	215658	372815	252521	71577	68840	55799	193859	156377	164438	165032	168341	135182	156770	125067	248225	119297	106688
fig|167546.4.peg.1551	P9301_16271	groES	Heat shock protein 10 kDa family chaperone GroES	20860	9424	9589	10350	16576	22029	17549	22705	21280	24639	32406	26319	23402	24694	22314	14931	10111	3063	11468	3496	3986	5105	37822	57743	45040	10856	11130	7815	36108	26703	30258	29727	25974	21724	28775	20273	43985	21644	19448
fig|167546.4.peg.1552	P9301_16281	atpD	ATP synthase beta chain (EC 3.6.3.14)	43797	23108	24339	23206	39966	65038	48905	62357	46506	59186	72569	12250	15904	13241	16048	76281	50162	18372	60177	33630	37806	48906	13168	20969	16386	71660	87523	65575	10948	7734	7991	8040	48539	43893	50276	39074	101622	40169	38568
fig|167546.4.peg.1553	P9301_16291	atpC	ATP synthase epsilon chain (EC 3.6.3.14)	6925	2713	3128	2533	5041	6735	4895	8026	5209	6387	8266	2201	1683	1424	1511	9043	662	1397	3192	3463	3936	5154	1629	2503	2093	7714	6616	5105	1238	972	907	915	5209	2349	5055	3659	11113	5337	4843
fig|167546.4.peg.1554	P9301_16301		Plastid and cyanobacterial ribosome-associated protein PSRP-3	21492	8747	9757	9087	8798	11350	8498	15669	9038	10676	15227	6835	5815	4741	5242	12880	2327	2094	4922	2622	3092	4298	6275	8593	7189	9459	9488	6621	4367	3039	3449	3283	6242	3010	6549	5254	12055	5767	4904
fig|167546.4.peg.1555	P9301_16311		hypothetical protein	1047	427	466	356	267	329	256	418	285	296	397	706	516	541	523	399	101	68	166	259	264	333	449	658	543	380	328	255	809	600	657	602	332	187	318	225	657	356	295
fig|167546.4.peg.1556	P9301_16321	pepP	Xaa-Pro aminopeptidase (EC 3.4.11.9)	8419	3449	3580	3600	3155	4223	3002	5222	3378	4070	5075	2831	2604	2417	2391	2787	933	497	1390	679	936	1253	2072	2908	2261	1968	1850	1386	3316	2653	2580	2801	1878	844	1815	1480	4249	1879	1696
fig|167546.4.peg.1557	P9301_16331		Membrane associated SBC domains	1681	758	709	807	274	353	265	446	240	297	396	1203	1103	873	955	234	38	34	91	57	62	100	662	983	659	231	224	135	1179	902	914	1088	150	66	147	110	293	114	103
fig|167546.4.peg.1558	P9301_16341		hypothetical protein	3032	1032	1046	1502	404	481	325	720	236	275	616	2548	2213	1295	2049	341	10	65	17	53	139	94	1509	1498	930	417	336	234	1790	976	969	1953	160	2	149	148	276	61	51
fig|167546.4.peg.1559	P9301_16351	nadD	Nicotinate-nucleotide adenylyltransferase (EC 2.7.7.18)	2713	997	1090	1231	373	533	410	712	438	462	719	1584	1498	1340	1508	346	25	70	141	145	156	209	1257	1488	1196	306	336	230	1611	1055	1010	1372	203	87	207	174	546	206	169
fig|167546.4.peg.1560	P9301_16361	nadE	NAD synthetase (EC 6.3.1.5) / Glutamine amidotransferase chain of NAD synthetase	2421	939	1009	1021	487	679	490	773	411	475	723	1811	1600	1207	1397	570	61	104	126	130	167	217	1389	1837	1384	687	618	470	2094	1427	1410	1786	467	128	434	299	960	314	293
fig|167546.4.peg.1561	P9301_16371		hypothetical protein	2015	861	852	870	684	859	610	1173	709	825	1010	908	668	565	648	856	171	132	329	185	285	352	827	1087	908	745	634	531	1018	802	778	851	564	299	508	477	1295	585	503
fig|167546.4.peg.1562	P9301_16381		hypothetical protein	3	0	0	0	0	1	2	0	1	3	0	0	0	2	1	4	1	1	2	0	2	2	1	0	2	2	3	4	0	0	1	0	3	3	2	4	6	4	4
fig|167546.4.peg.1563	P9301_16391		soluble [2Fe-2S] ferredoxin	1302	695	603	671	770	1085	789	1450	807	909	1222	405	595	480	557	1894	1396	418	1767	841	1001	1339	621	826	678	2301	2847	1673	387	281	260	390	1969	2526	2203	2011	4780	1886	1696
fig|167546.4.peg.1564	P9301_16401		ATP synthase gamma chain (EC 3.6.3.14)	21111	9644	10459	10068	13384	19584	14052	22679	16498	20470	26686	6362	6511	5486	6210	32816	7751	6421	20640	15881	16812	23401	6597	9801	7666	34071	36560	25102	4839	3535	3542	3811	23741	18243	25268	19347	55308	24613	19843
fig|167546.4.peg.1565	P9301_16411	atpA	ATP synthase alpha chain (EC 3.6.3.14)	73917	42282	34394	44337	58201	101484	79753	69518	80195	100670	130440	19354	29331	22276	28796	130706	113020	34706	115776	66797	74277	96645	27845	37105	26453	143967	190086	117808	21748	13712	14017	16781	103680	118360	120516	98242	257424	96433	70744
fig|167546.4.peg.1566	P9301_16421	atpH	ATP synthase delta chain (EC 3.6.3.14)	20014	8808	7476	9764	25665	35243	25335	19131	27681	33803	49053	8114	7421	5249	7116	57831	3497	11153	16771	18675	21800	28456	8144	10537	7090	55593	54352	34666	6338	3873	3837	5220	33885	9862	38644	29624	89656	29983	21205
fig|167546.4.peg.1567	P9301_16431		ATP synthase F0 sector subunit b (EC 3.6.3.14)	31381	12547	14221	12855	38510	48515	34920	35755	42831	50190	62228	11929	9092	8171	8330	80184	18758	13555	42433	30235	30457	46380	8337	13567	10227	72280	63361	43397	6090	4630	4744	4661	39509	25233	38403	30806	90335	46668	34406
fig|167546.4.peg.1568	P9301_16441		ATP synthase F0 sector subunit b' (EC 3.6.3.14)	46200	17932	18884	22466	64754	79873	55493	75348	51005	60905	98754	16102	13734	10381	13754	136625	23800	24619	34296	35248	44505	55289	14860	18342	12979	110878	113826	68064	9305	5865	5769	7676	61724	22861	68868	57325	130749	49055	38093
fig|167546.4.peg.1569	P9301_16451	atpE	ATP synthase F0 sector subunit c (EC 3.6.3.14)	32591	12648	13887	10235	35950	52135	39104	29253	37485	43004	43260	10404	7479	8679	7338	74827	27674	12461	38740	32792	37015	45882	7236	12801	11289	74752	58865	51357	5507	5454	5377	4495	52600	26293	36612	29471	79020	48380	39876
fig|167546.4.peg.1570	P9301_16461	atpB	ATP synthase F0 sector subunit a (EC 3.6.3.14)	28690	12820	12111	13480	41050	56100	42542	53479	37030	41281	57343	6265	6753	5622	5949	58626	3245	10937	16421	14252	19490	22761	5527	7247	5895	47875	52583	34094	4298	3194	3197	3698	35632	13673	38426	29632	68575	27513	26411
fig|167546.4.peg.1571	P9301_16471	atp1	hypothetical protein	9097	3090	3441	2960	11825	14648	9770	15598	7878	9013	16272	2905	1748	1332	1593	17871	446	2588	596	3157	5589	5420	1577	2051	1310	15012	10718	8850	726	565	519	753	9345	180	7298	5566	18594	4735	4428
fig|167546.4.peg.1572	P9301_16481		Peptidoglycan glycosyltransferase FtsW (EC 2.4.1.129)	2609	1310	1233	1223	616	887	619	1000	551	701	861	1816	1946	1598	1680	458	32	86	159	169	203	258	989	1534	1101	411	338	280	1557	1208	1185	1477	240	62	253	187	531	167	200
fig|167546.4.peg.1575	P9301_16501	resB	hypothetical protein	1979	685	675	915	1275	1568	1057	2065	882	958	1779	1139	899	548	708	1455	33	225	69	85	173	159	819	789	631	970	886	553	713	468	464	744	956	68	1186	953	2602	826	710
fig|167546.4.peg.1576	P9301_16511		hypothetical protein	839	314	316	349	130	143	131	265	117	129	243	626	451	283	360	191	3	25	30	31	50	61	469	545	381	127	107	76	707	343	375	483	79	27	80	57	163	45	42
fig|167546.4.peg.1577	P9301_16521		hypothetical protein	356	136	167	137	1202	1574	1090	1972	755	973	1492	147	107	92	90	2446	25	397	82	442	771	735	162	221	165	1173	838	678	215	167	160	200	477	38	428	279	541	190	164
fig|167546.4.peg.1578	P9301_16531	glnB	Nitrogen regulatory protein P-II	13353	6361	7745	6644	1931	3030	2174	4313	2106	2501	3514	4628	4983	4617	4784	3298	844	658	1954	1168	1420	1975	3795	5985	4170	2100	2154	1629	6863	5433	5254	5680	1398	854	1323	1042	1847	823	622
fig|167546.4.peg.1579	P9301_16541		RNA binding methyltransferase FtsJ like	2100	1041	887	1137	126	201	144	271	136	178	234	602	837	649	716	85	13	25	35	39	64	78	437	569	434	103	122	88	639	422	409	548	74	49	95	54	137	59	47
fig|167546.4.peg.1580	P9301_16551	purB	Adenylosuccinate lyase (EC 4.3.2.2) @ SAICAR lyase (EC 4.3.2.2)	36182	17065	18766	18608	1173	1643	1281	2074	1135	1362	2028	11277	11871	11561	11351	1188	281	265	624	760	778	1114	7262	10523	8078	1137	1300	939	6921	4744	5223	5950	660	336	686	508	1311	543	502
fig|167546.4.peg.1581	P9301_16561	fumC	Fumarate hydratase class II (EC 4.2.1.2)	7716	3149	3388	3560	622	816	549	1074	587	708	1022	3406	2786	2323	2482	649	112	131	186	269	361	431	2252	3035	2180	657	634	476	3452	2421	2561	3038	533	170	492	379	1115	436	395
fig|167546.4.peg.1582	P9301_16571		FIG005666: putative helicase	6382	2686	2865	2839	846	1194	910	1527	835	1076	1454	4677	4288	3918	4067	748	128	146	398	225	278	417	3425	5092	3833	863	816	570	5060	3870	3992	4467	700	473	663	566	1427	653	542
fig|167546.4.peg.1583	P9301_16581	bioF	8-amino-7-oxononanoate synthase (EC 2.3.1.47)	1157	500	448	551	333	484	308	595	324	379	558	657	649	521	558	415	113	76	153	128	197	189	519	538	438	332	408	301	577	447	400	570	295	139	279	201	601	234	204
fig|167546.4.peg.1584	P9301_16591		hypothetical protein	48	22	11	24	9	15	8	24	2	7	20	27	40	12	29	26	0	3	1	1	8	5	35	26	12	17	19	10	33	15	14	41	11	0	15	15	32	1	5
fig|167546.4.peg.1585	P9301_16601		hypothetical protein	165	37	34	64	34	46	31	49	14	19	36	135	65	55	52	54	0	8	1	7	28	16	79	49	30	66	50	39	48	23	37	69	34	0	35	24	50	9	10
fig|167546.4.peg.1586	P9301_16611	bioD	Dethiobiotin synthase BioD (EC 6.3.3.3)	784	311	311	335	146	214	170	311	141	164	235	337	300	258	260	342	4	40	100	98	113	137	315	370	290	353	320	240	280	198	183	268	272	75	289	231	523	247	178
fig|167546.4.peg.1587	P9301_16621	bioA	Adenosylmethionine-8-amino-7-oxononanoate aminotransferase (EC 2.6.1.62)	2611	1138	1197	1210	481	664	426	949	551	661	797	1215	1118	911	988	721	103	118	244	236	269	327	893	1276	940	839	767	585	1189	852	874	1025	660	247	689	519	1444	629	512
fig|167546.4.peg.1588	P9301_16631		hypothetical protein	364	164	154	182	93	185	103	176	126	116	212	175	200	143	172	110	3	27	14	26	38	46	186	235	167	94	119	66	275	208	180	236	108	18	108	104	284	93	95
fig|167546.4.peg.1589	P9301_16641		hypothetical protein	490	97	80	194	190	186	129	313	66	54	192	321	166	53	154	180	6	30	3	9	32	10	238	99	77	102	86	66	225	89	87	237	105	8	140	105	163	26	23
fig|167546.4.peg.1590	P9301_16651	gidB	hypothetical protein	1186	403	341	509	63	78	51	119	44	42	133	386	309	216	281	116	0	20	3	19	31	30	285	241	163	93	89	57	264	126	142	229	66	9	72	53	116	22	12
fig|167546.4.peg.1591	P9301_16661		Aldo/keto reductase Sll0867	772	332	337	265	314	415	258	460	312	374	427	347	260	239	238	352	53	61	130	124	140	166	226	284	262	357	276	194	310	249	260	265	433	164	331	316	919	449	395
fig|167546.4.peg.1592	P9301_16671	fer	Ferredoxin	1076	533	531	470	607	850	550	973	707	757	959	335	354	309	280	572	472	105	591	213	271	345	191	307	244	728	647	464	218	197	187	205	917	777	795	699	1729	854	700
fig|167546.4.peg.1593	P9301_16681		hypothetical protein	5991	2456	2755	2397	3321	4123	2877	4772	2474	2853	4232	2154	1663	1728	1438	3794	44	631	671	991	1182	1666	1027	1503	1146	3978	3371	2470	1047	775	794	927	4431	412	4447	3564	6715	2977	2398
fig|167546.4.peg.1594	P9301_16691		hypothetical protein	18697	8395	8646	10484	11438	15132	12129	22916	11426	13061	21519	5518	5356	4883	5093	15537	363	2818	1339	3874	4386	6332	3491	3925	3266	11795	12921	7465	3144	1951	2057	2532	13534	3125	18656	13981	25905	11198	8969
fig|167546.4.peg.1595	P9301_16701		HEAT-like repeat containing protein	2828	1212	1401	1222	1956	2658	1809	3481	2017	2508	3428	2015	1662	1536	1586	3103	116	484	840	687	991	1275	1930	2671	2242	2726	2485	1721	2627	1912	1963	1925	1781	433	1651	1219	4058	1873	1610
fig|167546.4.peg.1597	P9301_16721		23S rRNA (adenine(2503)-C(2))-methyltransferase @ tRNA (adenine(37)-C(2))-methyltransferase (EC 2.1.1.192)	4516	2011	1993	1916	1085	1438	1002	1675	1064	1174	1541	2181	2131	1985	1896	1400	129	272	410	480	669	765	1504	2325	1661	1244	1246	910	2015	1739	1649	1886	1242	316	1008	892	2285	902	842
fig|167546.4.peg.1598	P9301_16731	hli3	CAB/ELIP/HLIP family protein	1304	389	375	573	683	600	404	669	332	370	870	655	653	326	514	875	5	173	6	85	231	126	783	625	328	498	637	407	650	385	320	816	684	6	709	603	1132	193	178
fig|167546.4.peg.1599	P9301_16741	rpoC2	DNA-directed RNA polymerase beta' subunit, cyanobacterial form (EC 2.7.7.6)	161506	80210	86090	84783	50983	77951	57205	89995	60732	72664	95689	64958	78608	66477	73009	64817	30540	14606	41943	22023	23663	31206	80605	122267	91498	50600	59335	42434	97017	71874	72580	78274	69014	49479	74139	58509	167214	74070	67541
fig|167546.4.peg.1600	P9301_16751	rpoC1	DNA-directed RNA polymerase gamma subunit (EC 2.7.7.6)	49923	29444	29934	32552	15707	29572	21894	32057	24530	30329	39190	18227	31651	26070	30666	19886	15086	5789	17527	7179	8042	10035	26996	42675	29268	16470	23969	16049	40123	28373	28535	32301	24768	21243	27404	22223	59328	22744	21891
fig|167546.4.peg.1601	P9301_16761	rpoB	DNA-directed RNA polymerase beta subunit (EC 2.7.7.6)	126430	68406	72373	68060	45477	73750	54987	86047	57303	71414	90789	49855	66038	57523	61275	54587	35780	13281	43823	16766	19285	25285	58077	93541	68203	41682	50338	35952	78107	59363	59637	62996	51050	40839	53502	41586	108553	46409	44293
fig|167546.4.peg.1602	P9301_16771	tatD	Uncharacterized metal-dependent hydrolase YcfH	2537	948	929	787	871	1035	753	1270	698	790	1186	911	557	497	446	1079	43	134	234	219	358	404	726	1056	874	1090	817	632	867	832	783	714	999	170	728	590	2106	965	846
fig|167546.4.peg.1603	P9301_16781	rpsT	SSU ribosomal protein S20p	8716	2335	1479	3538	4061	3455	2536	5466	1118	1308	4185	2764	1914	735	1891	4770	84	675	75	137	530	196	3684	1912	1533	2437	2532	1678	2784	1209	1240	3222	2458	46	3091	2142	2678	347	313
fig|167546.4.peg.1604	P9301_16791	hisD	Histidinol dehydrogenase (EC 1.1.1.23)	3351	1482	1512	1611	1208	1788	1263	2421	1412	1791	2374	1488	1345	1130	1350	1878	676	351	1267	587	722	975	1257	1662	1308	1329	1403	907	1509	1084	1115	1287	779	610	771	602	1881	831	641
fig|167546.4.peg.1605	P9301_16801	rpiA	Ribose-5-phosphate isomerase A (EC 5.3.1.6)	4341	1824	1968	1941	2453	3594	2547	4676	2556	3161	4424	2116	1909	1556	1802	4739	575	856	2065	1331	1798	2022	1782	2626	2057	3865	3692	2821	2307	1525	1657	1784	2477	1353	2589	1880	6029	2417	2134
fig|167546.4.peg.1606	P9301_16811		PDZ/DHR/GLGF	13607	7177	6567	6943	6919	10709	7993	12675	10278	12622	14245	3172	4256	3904	3685	6063	4379	1555	5394	1378	1705	2132	2265	3295	2436	3711	4636	2840	3578	2723	2781	3152	5216	5152	5609	4552	12989	4686	5102
fig|167546.4.peg.1607	P9301_16821		hypothetical protein	416	111	113	134	127	150	93	210	68	63	146	337	166	112	126	108	9	15	17	12	28	22	95	77	57	83	67	37	76	48	37	97	47	3	42	37	73	23	9
fig|167546.4.peg.1608	P9301_16831	nusA	Transcription termination protein NusA	60655	27700	29301	28306	8544	12842	9144	15079	10394	12726	15354	15559	18393	16691	16549	10678	5543	2020	6916	2668	3183	4518	11703	17456	13323	8694	10001	6696	12450	10173	9735	10965	4690	3384	4586	3838	9297	4437	3763
fig|167546.4.peg.1609	P9301_16841		hypothetical protein	5797	2193	2257	2329	826	1028	644	1189	517	588	909	2331	1906	1707	1722	826	50	116	122	431	506	627	1264	1685	1062	612	497	349	844	741	574	875	281	36	269	223	581	213	208
fig|167546.4.peg.1610	P9301_16851	infB	Translation initiation factor 2	93759	42065	42244	43979	14478	19546	14065	24067	16522	19361	25905	25116	26593	21895	24061	16236	9137	3001	9735	5374	6540	8740	18421	25721	20105	14943	16217	11175	20666	15355	15695	17275	12683	9915	13097	10817	29443	13439	11689
fig|167546.4.peg.1611	P9301_16861		hypothetical protein	1308	453	472	507	337	413	301	671	358	395	665	532	342	242	321	359	33	54	93	80	92	119	169	178	136	176	151	112	134	111	94	147	105	50	109	85	249	95	80
fig|167546.4.peg.1612	P9301_16871		hypothetical protein	252	84	80	92	37	30	33	39	18	21	34	112	80	53	52	20	0	2	1	5	9	7	79	82	84	19	12	9	78	76	96	105	10	3	8	5	26	10	2
fig|167546.4.peg.1613	P9301_16881		hypothetical protein	4427	1678	1823	2061	911	1143	814	1752	835	928	1593	1933	1485	1162	1415	1257	23	217	120	484	682	732	672	781	616	698	659	486	486	285	312	404	303	18	294	201	626	238	179
fig|167546.4.peg.1614	P9301_16891		SAM radical protein, elongator protein	3146	1273	1251	1482	4860	7547	5308	9661	6278	8040	10982	1188	1150	915	1146	5429	1604	1240	2394	865	1252	1385	990	1255	1054	2501	3008	2037	1465	1029	1098	1193	2949	1323	2962	2425	6537	2319	2167
fig|167546.4.peg.1615	P9301_16901		ATP-dependent Clp protease adaptor protein ClpS	5473	2400	2521	2908	1348	2027	1521	2648	1626	1822	2654	2130	2082	1754	2017	2162	152	413	752	665	846	1016	1960	2465	2149	1745	1903	1255	2358	1688	1695	1828	1557	826	1824	1440	3804	1588	1418
fig|167546.4.peg.1616	P9301_16911		L,L-diaminopimelate aminotransferase (EC 2.6.1.83)	15486	7524	8885	7733	5041	7771	5730	8789	5647	6905	8598	5059	5930	5311	5402	8154	2974	1913	4222	3198	3527	4426	3310	5585	4164	7562	8067	6290	3241	2497	2667	2664	5125	2437	5087	3894	10340	3962	4038
fig|167546.4.peg.1617	P9301_16921	rne	Ribonuclease E (EC 3.1.26.12)	23203	9079	9002	10956	4986	5696	4154	8254	4183	4494	6441	8891	7456	5280	6602	4688	658	754	1687	706	1003	1324	6171	6927	5122	2544	2322	1434	4769	2978	3099	3988	1566	850	1804	1444	4273	1897	1678
fig|167546.4.peg.1618	P9301_16931	rnhB	Ribonuclease HII (EC 3.1.26.4)	2390	952	908	1073	631	736	581	1248	624	660	1005	922	815	622	711	550	103	93	165	51	115	159	442	518	461	305	279	152	409	309	269	413	202	67	179	141	467	160	155
fig|167546.4.peg.1619	P9301_16941		hypothetical protein	1535	678	660	700	293	473	368	548	270	307	489	384	550	375	461	1098	306	229	261	475	584	709	651	775	687	1521	1723	1237	463	300	279	360	976	459	1193	915	1432	509	443
fig|167546.4.peg.1620	P9301_16951	pheA	Prephenate dehydratase (EC 4.2.1.51)	3197	1126	1209	1124	1173	1315	972	1630	1033	1243	1686	1655	1169	960	927	1537	101	235	379	337	457	552	800	1059	842	1262	1013	758	716	561	527	732	1022	368	962	789	2126	897	775
fig|167546.4.peg.1621	P9301_16961		2-methyl-6-phytyl-1,4-hydroquinone methyltransferase (EC 2.1.1.295) @ 2-methyl-6-solanyl-1,4-benzoquinol methyltransferase	3508	1642	1720	1652	2282	3448	2315	4014	2993	3411	3788	1523	1576	1348	1485	2647	1694	576	2158	732	925	1143	1238	1817	1337	1965	1999	1456	1822	1569	1404	1562	1931	1496	1750	1637	5054	2236	2086
fig|167546.4.peg.1622	P9301_16971		Uncharacterized protein, similar to the N-terminal domain of Lon protease	8323	3611	4042	3217	6110	8914	6157	9530	8009	10146	12005	3392	2582	2495	2420	5965	813	1086	4545	1564	1874	2587	2256	3988	3033	4221	3268	2478	2851	2412	2236	2221	4742	2374	3840	3052	9711	4812	3886
fig|167546.4.peg.1623	P9301_16981	rpsJ	SSU ribosomal protein S10p (S20e)	39490	16717	19497	17026	16202	21310	14269	25390	14763	18723	26489	16650	12992	10099	12543	25316	229	4310	6971	5819	6509	9792	16207	23671	15888	25673	21759	15910	12590	9013	8442	10301	16176	1852	16185	13152	36671	13849	11743
fig|167546.4.peg.1624	P9301_16991	tufA	Translation elongation factor Tu	232530	110946	122505	124088	128151	183255	134684	195040	146376	178011	256565	83081	98753	74807	96264	208356	152396	44721	176973	62550	65013	92399	130604	188384	136370	182677	203404	133228	114133	79536	80254	93176	130443	128261	146054	118873	299404	131264	114855
fig|167546.4.peg.1625	P9301_17001	fusA	Translation elongation factor G	110506	53663	59819	51192	64303	97716	73446	112316	84061	104386	132931	34126	39534	34390	38980	93250	89060	20554	86430	28832	32914	43620	42593	69255	53209	77226	85925	60525	40926	31141	31407	31807	64489	59416	64353	50819	149150	67908	62266
fig|167546.4.peg.1626	P9301_17011	rpsG	SSU ribosomal protein S7p (S5e)	25200	12474	13726	11135	12282	19520	13971	20438	14292	16999	22093	7999	8149	6997	8010	15416	10602	3235	12323	3927	4577	6050	9416	15456	11392	15096	15921	11997	9473	7039	7349	7139	14242	10550	13169	10292	25471	11583	10368
fig|167546.4.peg.1627	P9301_17021	rpsL	SSU ribosomal protein S12p (S23e)	18445	8459	9112	9345	9437	14108	9567	20058	12222	15816	20887	5259	6151	4680	6031	12418	12639	2446	11120	2939	3612	5177	7908	10452	7602	9849	11488	7381	6449	4608	4298	5216	8589	11025	9560	8135	22219	9212	7661
fig|167546.4.peg.1628	P9301_17041	gltB	Glutamate synthase [NADPH] large chain (EC 1.4.1.13)	67310	31813	32726	33359	7523	11173	8181	13027	9716	11799	15509	18771	21162	19074	19811	5609	1820	1195	2847	1916	2309	2922	13083	19108	14426	4746	5626	3719	22173	16667	16781	19031	4372	2629	4450	3618	11043	4369	4050
fig|167546.4.peg.1629	P9301_17051		hypothetical protein	702	242	215	370	85	114	72	158	66	62	148	269	260	157	230	73	2	9	2	8	17	19	183	173	119	65	69	35	180	120	110	221	51	2	58	39	106	27	15
fig|167546.4.peg.1630	P9301_17061		Lipoyl synthase (EC 2.8.1.8)	5060	2020	2247	2016	618	821	579	990	693	871	1076	2243	1844	1570	1531	525	122	112	205	169	233	317	2042	2941	2465	483	418	348	4359	3496	3513	3636	453	197	445	362	1096	537	459
fig|167546.4.peg.1631	P9301_17071		hypothetical protein	348	103	92	166	68	50	40	71	42	31	63	450	355	230	304	28	1	7	1	4	11	11	205	161	113	30	18	16	207	102	95	228	15	1	28	21	30	4	2
fig|167546.4.peg.1632	P9301_17081		hypothetical protein	103	33	33	27	14	18	9	19	10	14	21	111	50	39	39	21	0	0	1	4	4	4	28	39	35	31	21	23	41	31	25	27	10	1	11	8	11	1	3
fig|167546.4.peg.1633	P9301_17091		hypothetical protein	455	172	154	192	94	127	76	153	90	119	169	338	353	303	312	70	9	24	28	11	26	33	300	387	317	66	63	45	444	348	366	414	43	19	45	29	100	41	30
fig|167546.4.peg.1634	P9301_17101		hypothetical protein	278	98	107	143	102	131	69	205	87	90	196	219	160	114	157	90	1	20	11	18	32	34	216	197	120	83	87	38	240	159	132	230	62	15	93	53	216	53	43
fig|167546.4.peg.1635	P9301_17111	psaL	Photosystem I subunit XI (PsaL)	158865	57747	61818	66390	10757	12772	10365	22152	6653	8663	16186	44194	30909	24524	31941	40168	11346	5865	12889	20313	21309	27613	18632	22444	17141	51833	50204	41356	17058	8982	10144	13765	28856	16753	38094	27533	43342	18490	15552
fig|167546.4.peg.1637	P9301_17131		hypothetical protein	829	250	239	319	71	67	49	119	34	29	115	363	217	117	159	163	4	16	2	26	68	44	125	89	62	244	163	163	57	47	30	56	82	5	113	91	133	16	16
fig|167546.4.peg.1638	P9301_17141		Glycosyl transferase, family 2	1497	707	630	885	464	710	504	773	404	515	774	648	870	632	788	635	28	149	76	309	510	412	606	799	581	655	813	566	551	364	407	525	549	125	597	492	771	192	234
fig|167546.4.peg.1639	P9301_17151	psaB	Photosystem I P700 chlorophyll a apoprotein subunit Ib (PsaB)	998767	506880	504340	438640	101286	170186	131056	136967	131114	171167	215040	291320	326431	324674	318116	306752	170979	65039	214303	294921	334808	416355	172982	295709	216853	523155	518942	445032	158457	124664	126342	125330	369477	299255	328811	276555	597531	328761	309633
fig|167546.4.peg.1640	P9301_17161	psaA	Photosystem I P700 chlorophyll a apoprotein subunit Ia (PsaA)	1592855	739604	728187	687837	191058	285748	217884	268149	140635	192488	261215	461119	442653	429707	438608	595727	357375	101936	377317	451582	473137	662188	269939	407815	320730	825442	800689	635335	210469	155959	159193	165185	511595	465669	496678	418996	1150182	572831	512470
fig|167546.4.peg.1641	P9301_17171	cobJ	Cobalt-precorrin-3 C(17)-methyltransferase (EC 2.1.1.272)	2253	906	762	1070	737	900	654	1369	607	748	1137	1085	1034	770	934	1238	70	204	190	221	310	365	930	944	691	902	967	610	868	569	518	800	690	138	769	609	1561	481	475
fig|167546.4.peg.1642	P9301_17181		COG0546: Predicted phosphatases	1068	460	467	500	123	218	121	246	184	188	278	569	619	499	562	158	13	31	43	71	79	75	376	450	384	105	127	78	456	333	340	423	83	17	53	50	180	64	54
fig|167546.4.peg.1643	P9301_17191	alr	Alanine racemase (EC 5.1.1.1)	6968	3036	2976	3504	819	1112	817	1291	693	846	1314	2697	2905	2451	2501	433	33	81	76	132	209	219	1113	1437	1066	464	411	298	1451	1057	985	1362	282	45	260	218	447	164	130
fig|167546.4.peg.1644	P9301_17201	mcrA	HNH endonuclease family protein	2058	851	966	854	1109	1627	1031	1873	1335	1569	2038	1013	764	854	774	944	332	213	634	209	285	333	451	659	525	521	457	325	831	641	721	710	573	288	515	428	1100	534	489
fig|167546.4.peg.1645	P9301_17211	prfA	Peptide chain release factor 1	5478	2537	2603	2572	1970	3061	2319	3474	2261	2635	3343	1554	1808	1476	1595	2325	1137	508	1167	600	821	976	1865	2619	1961	2000	2091	1412	2207	1722	1657	1875	2338	1243	2179	1862	5331	2195	1955
fig|167546.4.peg.1646	P9301_17221	rpmE	LSU ribosomal protein L31p @ LSU ribosomal protein L31p, zinc-independent	6233	2690	3018	2880	3044	4181	2809	6103	3262	3829	5723	2257	2072	1689	1811	5164	290	892	1537	1124	1478	1914	2603	3657	3148	3689	3536	2560	2568	1869	1961	1994	3267	1412	2951	2415	7480	2790	2351
fig|167546.4.peg.1647	P9301_17231	rpsI	SSU ribosomal protein S9p (S16e)	11505	4574	5937	4402	5302	7076	4841	9123	6309	7568	9601	4596	3393	3081	3359	7794	3180	1353	3846	2344	2661	3570	3924	6979	5049	7023	6041	4987	4188	3379	3445	3319	6378	2908	5219	4281	12697	6292	5477
fig|167546.4.peg.1648	P9301_17241	rplM	LSU ribosomal protein L13p (L13Ae)	15571	6620	8348	7529	8037	11192	7889	15272	8721	10857	14793	4533	4173	3539	4306	11511	1394	2087	6126	3077	3709	4919	6855	9849	8320	7557	7975	5480	6537	5374	4925	5297	7200	6186	7877	6082	15791	7689	6612
fig|167546.4.peg.1649	P9301_17251	truA	tRNA pseudouridine(38-40) synthase (EC 5.4.99.12)	4550	2176	2053	2400	2003	2893	2093	3489	2152	2429	3386	1541	1879	1464	1687	2516	293	490	913	805	1213	1238	2303	3062	2300	1638	1871	1174	1866	1437	1405	1807	1202	378	1370	1074	3230	1035	1038
fig|167546.4.peg.1650	P9301_17261	rplQ	LSU ribosomal protein L17p	9062	5047	5217	6397	4340	7335	4998	9075	6226	7374	9998	3028	5194	3820	5081	5660	3542	1550	4839	2611	3079	4183	5810	7973	5651	3469	5416	3014	5303	3319	3410	4566	2338	2372	2900	2424	7259	2580	2399
fig|167546.4.peg.1651	P9301_17271	rpoA	DNA-directed RNA polymerase alpha subunit (EC 2.7.7.6)	31697	16746	16157	15004	13834	20584	15306	18997	17146	20673	25022	12218	13755	12474	12905	15054	15124	3300	13842	8191	9759	12579	16205	26625	20513	11008	11951	8403	15851	12021	12355	12628	6106	5757	5599	4751	18930	8982	8236
fig|167546.4.peg.1652	P9301_17281	rpsK	SSU ribosomal protein S11p (S14e)	4903	2945	2789	2927	2027	4269	3064	3948	2983	3741	4395	1440	2298	1868	2339	2737	2896	818	2618	2168	2796	3081	2545	3922	2595	2512	3538	2439	1867	1326	1230	1629	1711	1562	1548	1383	4095	1272	1270
fig|167546.4.peg.1653	P9301_17291	rpsM	SSU ribosomal protein S13p (S18e)	13984	7723	7597	8447	6158	10458	7549	11139	8307	9756	13392	3503	5648	4381	5534	8946	10754	2057	8426	4605	5427	7354	7099	10087	7684	6260	9179	5586	4175	3218	2987	3622	4029	3978	4637	3769	9971	3950	3849
fig|167546.4.peg.1655	P9301_17301	adk	Adenylate kinase (EC 2.7.4.3)	1698	667	608	744	659	820	558	996	462	508	811	759	592	415	541	1058	114	175	246	252	383	469	889	1180	944	1128	996	726	870	767	646	822	1111	215	985	911	2051	769	635
fig|167546.4.peg.1656	P9301_17311	secY	Protein translocase subunit SecY	16346	8392	7774	9158	5899	9442	7121	11904	6967	8320	10510	5382	6709	5398	6099	10519	2564	2176	5550	3793	4602	5770	8285	11440	9523	10039	11805	8395	11299	7871	8215	9349	9833	6362	11271	8937	21333	8578	8308
fig|167546.4.peg.1657	P9301_17321	rplO	LSU ribosomal protein L15p (L27Ae)	5727	2143	2306	2569	2455	3109	2146	4193	2448	2879	4167	2077	1769	1203	1635	4562	1411	837	1515	1247	1511	1783	2478	3216	2362	3547	3565	2487	3098	1893	1979	2760	2940	1110	3251	2397	6091	2362	2170
fig|167546.4.peg.1658	P9301_17331	rpsE	SSU ribosomal protein S5p (S2e)	7352	5232	4896	6133	3362	7451	5571	8587	6357	8612	9778	2237	5933	4400	5786	6462	5363	2688	7070	3218	3667	4050	4681	7069	4873	5895	12444	7247	9811	5792	5907	7733	7825	8583	9638	7788	18695	4469	5078
fig|167546.4.peg.1659	P9301_17341	rplR	LSU ribosomal protein L18p (L5e)	5512	2449	2837	2370	2824	4005	2712	3877	3027	3749	4651	1841	1900	1693	1765	4634	202	944	1066	1483	1680	2191	2261	3808	2845	3638	3859	2685	3033	2411	2405	2472	3466	438	2924	2397	7336	2756	2564
fig|167546.4.peg.1660	P9301_17351	rplF	LSU ribosomal protein L6p (L9e)	15313	8159	9044	8588	7779	12339	8523	13073	9803	12379	15932	5476	6561	5264	6226	12705	1889	3158	9452	5615	5821	8455	7112	12424	8385	11363	12846	8957	10524	7770	7810	8425	9324	6116	9218	7623	22483	8863	7426
fig|167546.4.peg.1661	P9301_17361	rpsH	SSU ribosomal protein S8p (S15Ae)	9572	5365	5773	5840	5103	8650	5672	7691	6276	7491	9129	2697	4082	3391	3663	7844	1934	2030	5197	3241	3426	4578	4686	8112	5452	7225	8855	5972	6447	4960	4591	5057	6551	3429	6471	5405	15205	5119	4586
fig|167546.4.peg.1662	P9301_17371	rplE	LSU ribosomal protein L5p (L11e)	27613	17169	17061	21115	16529	29124	22567	35479	22894	28523	37149	6663	13439	9557	12889	27786	13321	8072	18323	8994	9662	12675	17543	24264	17633	17841	29753	16250	21928	13290	13524	16557	17447	16584	24295	17786	46345	14347	14973
fig|167546.4.peg.1663	P9301_17381	rplX	LSU ribosomal protein L24p (L26e)	11978	7842	7600	12291	6774	11981	8488	15455	9936	13112	19421	2428	6955	4225	6740	12148	8152	4362	10259	3935	4296	5236	7908	10018	6416	7565	15799	7558	9812	5461	5197	8242	7772	8825	12102	9900	22448	5221	5458
fig|167546.4.peg.1664	P9301_17391	rplN	LSU ribosomal protein L14p (L23e)	10710	6088	6684	6750	5805	9676	6789	10136	8091	9978	12614	2588	4429	3702	4212	10175	2984	2842	7761	3795	4070	5401	5036	8783	6223	7175	10079	6380	6666	4785	4747	5213	6953	4515	7183	5963	16928	6175	5717
fig|167546.4.peg.1665	P9301_17401	rpsQ	SSU ribosomal protein S17p (S11e)	6460	3099	3443	3527	3536	5209	3529	6395	4055	4829	6552	1646	2129	1673	2116	5861	650	1371	2879	1897	2095	2824	3022	4487	3187	3942	4845	3405	3198	2080	2158	2525	2960	1171	3173	2685	7240	2857	2490
fig|167546.4.peg.1666	P9301_17411	rpmC	hypothetical protein	1422	516	472	528	762	995	777	981	655	663	1159	442	330	272	338	1139	9	235	10	206	375	342	513	670	423	870	833	662	593	369	375	477	648	3	517	453	1515	293	310
fig|167546.4.peg.1667	P9301_17421	rplP	LSU ribosomal protein L16p (L10e)	10252	6994	6013	7641	5330	12728	9288	9704	10478	14287	15500	2268	6008	4595	5885	8681	14921	3736	11564	4640	5132	5910	5466	9124	6028	6744	13386	8157	8434	5635	5731	6535	7842	8467	8314	6998	19407	4935	6010
fig|167546.4.peg.1668	P9301_17431	rpsC	SSU ribosomal protein S3p (S3e)	17497	11959	10416	12521	9386	20000	15113	15709	15593	20881	24811	4005	9712	7473	9263	15428	16500	6000	17048	7217	7920	9784	8577	15304	10527	11792	21430	13960	13910	9692	9767	11254	12652	12573	13156	10845	25514	7497	7983
fig|167546.4.peg.1669	P9301_17441	rplV	LSU ribosomal protein L22p (L17e)	6416	3003	3546	2550	3476	5251	3596	5618	4918	6242	7634	1850	1737	1723	1606	5988	6427	1156	5463	2145	2267	3190	2385	4901	3425	4855	4415	3602	3224	2490	2624	2310	3880	2762	3129	2463	7359	3664	3255
fig|167546.4.peg.1670	P9301_17451	rpsS	SSU ribosomal protein S19p (S15e)	8944	4354	4943	4180	5158	7525	5059	7692	6857	8490	10491	2300	2516	2165	2325	8126	851	1715	4746	2552	2762	4029	3571	6672	4884	5877	5970	3979	4162	3593	3334	3283	4556	2011	3743	3192	8667	3802	3293
fig|167546.4.peg.1671	P9301_17461	rplB	LSU ribosomal protein L2p (L8e)	38109	21278	19735	21546	18367	31610	23668	30031	26992	34137	44589	8156	12671	10295	12198	29926	27124	7858	28045	9921	11649	15211	16784	24842	19135	20869	29145	19429	20475	15015	15027	16869	17930	16814	17914	15055	30873	12757	11624
fig|167546.4.peg.1672	P9301_17471	rplW	LSU ribosomal protein L23p (L23Ae)	5996	2589	3368	2874	2939	4347	2817	4767	4175	4937	5867	1603	1483	1444	1467	4797	2127	1000	3087	1690	1910	2552	2453	4209	3043	3582	3731	2609	3073	2720	2618	2487	2749	1185	2353	1975	5362	2503	2120
fig|167546.4.peg.1673	P9301_17481	rplD	LSU ribosomal protein L4p (L1e)	14877	7672	7643	9250	6949	11301	8628	13535	9718	12473	15992	3647	5405	3957	5376	12771	8389	3369	8048	3833	5214	5608	8707	11266	7991	9000	12559	8061	12450	7922	8008	10289	7421	5729	8591	6779	18449	5649	6193
fig|167546.4.peg.1674	P9301_17491	rplC	LSU ribosomal protein L3p (L3e)	28023	13197	14514	14015	12991	17938	13674	22208	13128	15541	21612	7920	8810	6762	8247	25286	9274	4901	13097	5193	6739	8023	15856	22887	17188	16499	18010	11671	21036	14173	15162	15880	12752	7595	14444	10118	24965	10150	9813
fig|167546.4.peg.1675	P9301_17501		Putative subunit of NAD(P)H:quinone oxidoreductase	3536	1650	1627	2009	1327	1864	1435	2409	1471	1642	2466	1350	1716	1254	1707	1956	1107	405	979	460	549	705	1360	1600	1356	1075	1490	960	2044	1239	1466	1636	932	658	1185	837	2024	831	719
fig|167546.4.peg.1676	P9301_17511	hycB	Light dependent period modulator LdpA	1483	544	608	581	811	1102	796	1508	969	1196	1624	691	483	426	520	1001	177	136	474	228	301	407	540	666	533	563	487	347	584	421	425	466	293	189	317	233	852	337	280
fig|167546.4.peg.1677	P9301_17521		hypothetical protein	1906	601	553	765	532	634	471	893	440	576	772	699	590	384	491	633	99	106	126	135	235	259	613	575	484	449	446	298	555	412	419	579	335	60	349	307	1035	390	306
fig|167546.4.peg.1678	P9301_17531	recA	RecA protein	92531	51706	50147	58048	15243	23533	18443	29925	17243	20498	29926	32652	48031	40061	46288	2745	2008	738	2290	920	1179	1568	11478	16706	11918	1475	1766	1190	21384	15724	15417	20136	928	943	1049	816	2614	1049	949
fig|167546.4.peg.1679	P9301_17541		hypothetical protein	574	281	307	267	368	536	352	657	395	510	675	312	336	265	277	336	162	87	138	114	217	151	238	354	224	232	286	209	288	236	233	288	205	77	191	135	373	126	127
fig|167546.4.peg.1680	P9301_17551	dinG	hypothetical protein	424	147	152	159	137	160	120	184	124	173	207	243	173	134	158	249	4	36	15	81	117	118	189	254	171	283	235	163	208	163	165	186	174	18	139	110	309	115	103
fig|167546.4.peg.1681	P9301_17561	tyrA	Arogenate dehydrogenase (EC 1.3.1.43)	1801	852	850	948	449	613	444	836	530	596	831	1298	1378	1121	1342	382	31	74	133	108	150	203	1746	2312	1689	318	293	202	3176	1992	2057	2529	221	97	262	207	651	232	194
fig|167546.4.peg.1682	P9301_17571		Neurosporene C-3',4' desaturase	376	166	146	173	580	927	614	1110	705	790	1043	142	172	137	142	1165	211	251	473	316	406	431	128	166	148	925	982	645	193	137	146	149	1073	454	1059	788	1848	728	667
fig|167546.4.peg.1683	P9301_17581		Ribulosamine/erythrulosamine 3-kinase potentially involved in protein deglycation	549	235	227	278	317	408	289	569	360	432	553	226	241	184	186	508	57	88	114	125	141	168	216	291	247	324	333	235	317	244	226	257	185	114	184	156	496	188	178
fig|167546.4.peg.1684	P9301_17591		hypothetical protein	34926	20666	27198	20042	4077	10596	7948	9649	7411	9122	13473	20729	40241	42131	40767	2146	1495	898	2090	3751	3803	4109	11469	22964	12180	4208	6380	5631	26806	20059	21549	21545	2393	1759	2494	1758	3667	2023	1440
fig|167546.4.peg.1685	P9301_17601	thiF	hypothetical protein	3729	1559	1539	1601	291	406	294	461	229	306	407	1625	1454	1391	1273	354	60	83	106	137	193	215	848	1122	868	436	418	290	1154	852	885	1024	358	82	321	261	542	210	213
fig|167546.4.peg.1686	P9301_17611		Cob(I)alamin adenosyltransferase (EC 2.5.1.17)	3280	1670	1748	1660	643	1045	771	1233	844	952	1287	1737	2225	1932	1878	756	471	161	526	297	360	436	1443	2290	1570	871	1029	706	1911	1587	1552	1730	666	515	668	530	1432	657	634
fig|167546.4.peg.1687	P9301_17621		ATP-utilizing enzyme of the PP-loop superfamily	11029	4478	4778	4743	2453	3195	2282	4083	2479	3005	3949	2555	2087	1763	1933	1563	414	301	943	385	507	660	1328	1923	1457	944	902	634	1763	1347	1431	1526	939	582	905	738	2267	950	886
fig|167546.4.peg.1688	P9301_17631	speD	hypothetical protein	1387	569	680	625	540	709	490	1101	640	817	1082	983	756	689	757	832	26	117	367	203	243	304	995	1199	1001	779	597	459	1280	873	938	1028	736	277	697	472	1844	840	684
fig|167546.4.peg.1689	P9301_17641	recF	DNA recombination and repair protein RecF	1635	622	696	727	208	230	156	289	113	148	207	1047	787	676	772	303	7	50	13	54	70	105	523	621	455	324	325	204	496	383	348	469	314	4	342	262	475	192	148
fig|167546.4.peg.1690	P9301_17651		hypothetical protein	1701	649	691	842	213	344	277	458	330	368	484	565	624	467	515	402	231	73	254	132	175	230	544	584	494	378	411	258	480	385	327	439	208	168	243	201	641	252	198
fig|167546.4.peg.1692	P9301_17661	ppc	Phosphoenolpyruvate carboxylase (EC 4.1.1.31)	34273	15047	15642	15069	4017	5754	4000	7275	4635	5494	7276	11898	10944	9422	9348	5383	1544	892	2683	2308	2856	3650	7987	11238	9068	5805	5880	4278	10604	8575	8236	9040	3458	2006	3336	2629	8037	3668	3135
fig|167546.4.peg.1693	P9301_17671		hypothetical protein	1620	572	570	617	222	298	199	388	163	217	290	1054	708	527	561	405	5	62	13	106	223	189	646	825	511	505	440	330	724	502	500	685	379	1	327	302	900	318	238
fig|167546.4.peg.1694	P9301_17681		Anthranilate synthase, aminase component (EC 4.1.3.27)	6248	3389	3500	3703	726	1247	873	1431	844	999	1333	2803	4376	3621	3891	1355	392	342	792	768	989	1138	2270	3599	2422	2285	2881	2087	3968	3234	3030	3482	2582	1166	2675	2251	5460	1646	1792
fig|167546.4.peg.1695	P9301_17691	psaD	Photosystem I subunit II (PsaD)	65823	30084	35694	38254	6694	11939	8338	16243	6893	8318	13205	15971	20218	18470	20916	27049	4521	5579	15829	20900	19605	27226	13361	18038	14563	38461	52719	36894	14111	9522	9685	11307	27165	22063	31649	25567	41448	16787	15059
fig|167546.4.peg.1696	P9301_17701		hypothetical protein	1358	592	541	677	289	348	234	522	238	326	454	952	811	556	687	515	49	82	77	100	193	177	651	718	505	545	581	373	736	503	454	684	329	44	411	343	906	310	239
fig|167546.4.peg.1697	P9301_17711		Rod shape-determining protein RodA	3947	1712	1441	1907	843	1005	754	1445	594	733	1227	2235	2256	1415	2075	935	71	163	225	179	350	269	1414	1669	1121	945	952	699	1709	1067	1038	1719	657	208	822	562	1604	377	422
fig|167546.4.peg.1698	P9301_17721	mrp	[4Fe-4S] cluster assembly scaffold protein Mrp (=ApbC)	8405	3682	3724	3901	1445	2045	1489	2549	1367	1609	2324	3564	3986	3405	3529	2444	776	492	1187	801	940	1215	3066	4085	3443	2799	2789	2120	4422	3450	3584	3915	1781	1008	1781	1355	3488	1488	1270
fig|167546.4.peg.1699	P9301_17731	hemF	Coproporphyrinogen III oxidase, aerobic (EC 1.3.3.3)	2114	1064	1199	1203	640	1373	1019	1346	607	858	1255	862	1679	1433	1699	2575	583	733	963	1638	1673	1745	994	1279	942	4958	8173	5822	734	478	518	610	2861	1451	3245	2485	4160	1276	1262
fig|167546.4.peg.1700	P9301_17741		hypothetical protein	3633	1841	1604	2053	1262	1750	1421	2428	1303	1487	2079	1154	1735	1337	1578	2057	131	405	490	756	908	1050	1566	1978	1602	2135	2707	2047	2704	1710	2008	2151	2799	1344	3604	2685	6168	2032	2188
fig|167546.4.peg.1701	P9301_17761	rnd	Ribonuclease D related protein	1802	605	590	803	439	476	295	628	189	246	434	693	480	292	419	581	16	88	19	90	140	146	334	304	195	417	395	267	261	134	131	235	254	12	214	173	367	92	72
fig|167546.4.peg.1702	P9301_17771		hypothetical protein	869	280	183	417	287	356	271	479	118	110	420	503	451	227	353	453	7	76	6	37	89	63	457	313	224	333	327	216	326	153	154	356	180	3	223	136	326	52	40
fig|167546.4.peg.1703	P9301_17791		hypothetical protein	452	150	206	192	351	442	300	513	431	465	618	160	146	147	121	448	9	85	5	92	86	99	107	156	145	226	208	174	143	120	112	110	319	3	246	197	392	164	128
fig|167546.4.peg.1704	P9301_17801		Possible conserved carboxylase domain	18217	8090	7974	7872	4182	5977	4318	7027	4544	5409	6899	6130	5921	5571	5445	5627	1703	863	3525	1644	2070	2730	5265	7134	5926	5437	5376	3711	5759	4649	4686	4708	4956	4168	5348	4140	9858	4895	3758
fig|167546.4.peg.1705	P9301_17811	purM	Phosphoribosylformylglycinamidine cyclo-ligase (EC 6.3.3.1)	1215	525	567	685	180	289	224	328	150	193	287	829	994	907	938	207	16	48	44	74	126	116	535	712	423	235	341	202	876	629	620	906	163	64	176	150	319	61	60
fig|167546.4.peg.1706	P9301_17821	cmk	Pantoate--beta-alanine ligase (EC 6.3.2.1)	5711	2151	2291	2375	1352	1614	1196	2462	1533	1788	2616	2383	2053	1655	1745	1501	74	252	274	405	629	630	1508	1996	1419	1036	1008	651	1701	1146	1159	1516	638	93	589	413	1459	586	465
fig|167546.4.peg.1707	P9301_17831	wzb	Low molecular weight protein tyrosine phosphatase (EC 3.1.3.48)	1047	405	473	503	207	374	267	527	279	391	562	462	431	335	410	1111	399	188	476	529	523	635	550	676	615	1358	1426	976	513	327	388	367	958	700	1194	848	2057	877	703
fig|167546.4.peg.1708	P9301_17841	pebB	hypothetical protein	288	97	43	112	72	62	56	99	25	32	68	197	103	50	102	96	3	17	6	7	20	14	71	51	30	96	74	53	71	28	25	58	37	3	46	42	69	13	13
fig|167546.4.peg.1709	P9301_17851	pebA	hypothetical protein	195	89	65	112	58	57	48	111	47	52	78	97	108	61	96	85	4	12	9	14	25	13	58	69	31	101	85	62	62	38	25	58	79	6	82	54	97	17	17
fig|167546.4.peg.1710	P9301_17861	ho1	Heme oxygenase (EC 1.14.99.3)	3436	1590	1539	2004	1092	1616	1121	2035	1245	1379	2079	1189	1607	1246	1400	1356	127	282	335	326	444	498	799	1021	788	1080	1269	807	837	501	508	727	821	349	1027	755	1617	522	493
fig|167546.4.peg.1711	P9301_17871		hypothetical protein	3532	1489	1580	1323	285	437	341	464	373	432	580	1457	1121	1382	1090	175	40	30	61	97	83	148	574	940	750	277	230	181	739	623	699	625	156	26	139	106	213	91	80
fig|167546.4.peg.1712	P9301_17881	icd	Isocitrate dehydrogenase [NADP] (EC 1.1.1.42)	17225	8145	9008	9519	5568	8306	6106	11102	5848	7249	10793	6962	7618	6732	7568	6011	1999	1386	3623	2064	2180	3082	5562	8035	5938	3841	4657	2976	6314	4128	4456	5324	1703	1252	1930	1519	3942	1488	1261
fig|167546.4.peg.1713	P9301_17891		D-erythronate kinase, candidate	1259	523	507	467	436	508	356	647	377	397	577	618	489	435	424	426	9	67	43	95	175	198	330	474	334	371	333	214	354	298	271	298	295	8	269	250	800	297	275
fig|167546.4.peg.1714	P9301_17901	galM	hypothetical protein	1341	483	474	700	617	868	523	1286	420	474	949	471	454	268	405	888	17	190	186	172	219	235	295	274	222	724	732	433	237	144	143	198	583	117	706	594	1293	386	360
fig|167546.4.peg.1715	P9301_17911		Possible alpha/beta hydrolase superfamily, slr1235 homolog	7178	3123	3415	3265	3205	4509	3335	6174	3655	4311	5655	2004	1751	1575	1708	5253	1839	871	3197	1446	1444	2139	1098	1560	1200	4166	4064	3036	917	623	667	721	3263	3012	3667	2940	5630	2881	2454
fig|167546.4.peg.1716	P9301_17921	kefB	Na+/H+ antiporter Nhas3 @ Thylakoid	39768	17312	18087	16448	9407	13863	10821	18762	7464	9183	12708	9049	8420	7744	7819	30170	16550	4982	18420	10994	10286	15593	6587	9255	8206	36319	34712	26167	3083	2243	2422	2402	15758	14497	16841	12972	27530	13874	12088
fig|167546.4.peg.1717	P9301_17931	glgP	Glycogen phosphorylase (EC 2.4.1.1)	212646	97485	100257	98238	27448	37600	27090	44556	33336	38974	52805	54276	49147	47919	43667	7961	3409	1877	6172	1700	2076	3123	22861	32672	23006	2215	2120	1262	22716	17184	17678	20344	1337	948	1236	870	4236	1937	1718
fig|167546.4.peg.1718	P9301_17941		hypothetical protein	8238	2903	3134	3016	1174	1240	962	1920	828	1012	1622	4214	2478	2164	2281	2288	39	319	301	644	692	944	2408	2864	2200	2301	1845	1467	2475	1808	1930	2572	1335	78	1639	1021	1796	785	595
fig|167546.4.peg.1719	P9301_17951		hypothetical protein	49903	20468	25501	17867	1630	2075	1622	2423	1725	2111	2636	15830	11284	13125	10293	365	155	57	220	109	144	222	6872	11951	9022	317	213	186	11721	10844	10613	10583	177	73	154	103	359	184	167
fig|167546.4.peg.1720	P9301_17961	rnc	Ribonuclease III (EC 3.1.26.3)	6402	2422	2488	2728	591	613	434	817	431	482	746	2153	1763	1373	1398	370	45	59	68	83	124	143	843	1015	813	241	169	133	858	564	590	736	150	10	169	100	294	108	98
fig|167546.4.peg.1721	P9301_17971		Uncharacterized protein Ava_4585	3985	1115	936	1386	578	623	492	705	335	364	600	1221	845	614	718	1157	64	145	102	328	407	387	580	498	391	807	742	597	373	275	307	409	468	27	471	325	680	282	234
fig|167546.4.peg.1722	P9301_17981	rimM	16S rRNA processing protein RimM	1929	787	774	872	386	403	283	582	309	368	552	921	724	605	605	366	15	57	99	66	113	143	549	689	510	255	232	157	669	475	483	595	192	41	238	172	514	177	142
fig|167546.4.peg.1723	P9301_17991	glmS	Glutamine--fructose-6-phosphate aminotransferase [isomerizing] (EC 2.6.1.16)	39069	13287	12560	15632	6475	8111	5805	11039	5026	5784	8707	12650	8872	6317	8384	10482	1145	1574	1837	3175	4090	4891	5907	5951	4578	11063	9644	7427	4502	2821	2932	4300	8439	2423	10358	7897	12382	4797	4107
[truncated: 177 more rows]
