# Supplementary material for: Transcriptional Mechanisms of Thermal Acclimation in Prochlorococcus
Source: mBio. 2023 Apr 13;14(3):e03425-22. doi: 10.1128/mbio.03425-22 (PMC10294614; doi:10.1128/mbio.03425-22)
Supplement: TABLE S3 [file mbio.03425-22-s0006.xlsx]

## Sheet: TableS3_Transcripts_per_cell
Table S3.	Estimates of mRNA transcripts per cell for each protein-coding gene in Prochlorococcus marinus MIT9301 obtained in the samples collected during the long-term experimental acclimations. The sample names include the temperature, light/dark period, and the replicate number.
	P. marinus MIT9301 gene IDs, gene symbols and annotated gene products according to the Bacterial and Viral Bioinformatics Resource Center (BV-BRC) are shown, as well as the corresponding Refseq Locus Tag.
BV-BRC_ID	RefSeq Locus Tag	Gene symbol	Gene product	P17_D_R1	P17_D_R2	P17_D_R3	P17_D_R4	P17_L_R1	P17_L_R2	P17_L_R3	P17_L_R4	P17_L_R5	P17_L_R6	P17_L_R7	P20_D_R1	P20_D_R2	P20_D_R3	P20_D_R4	P20_L_R1	P20_L_R2	P20_L_R3	P20_L_R4	P22_L_R1	P22_L_R2	P22_L_R3	P25_D_R1	P25_D_R2	P25_D_R3	P25_L_R1	P25_L_R2	P25_L_R3	P30_D_R1	P30_D_R2	P30_D_R3	P30_D_R4	P30_L_R1	P30_L_R2	P30_L_R3	P30_L_R4	P30_L_R5	P30_L_R6	P30_L_R7
fig|167546.4.peg.1	P9301_00001	dnaN	DNA polymerase III beta subunit (EC 2.7.7.7)	0.041923	0.0276278	0.0505952	0.0549411	0.00734186	0.00532281	0.00299176	0.0209642	0.0186813	0.012919	0.0120878	0.0302318	0.0181779	0.0208737	0.0195898	0.00544807	0.000798685	0.00094295	0.00159345	0.00605128	0.00871335	0.00748958	0.00798517	0.0128133	0.0146177	0.00586229	0.00569062	0.00587016	0.00587839	0.00573509	0.00358606	0.00951018	0.00182872	0.000367677	0.00262049	0.00187779	0.00603224	0.00485896	0.00693176
fig|167546.4.peg.2	P9301_00011		hypothetical protein	0.00848797	0.00479158	0.00580688	0.0113131	0.00457879	0.0021972	0.00143556	0.009981	0.0067992	0.00450107	0.00507442	0.0067605	0.00509667	0.00407532	0.00531598	0.00518032	0.00144207	0.000786833	0.00239017	0.00354112	0.0045074	0.00402593	0.00299482	0.00294513	0.00386564	0.00326124	0.00373093	0.00308727	0.00179785	0.00143036	0.00084908	0.00356632	0.00080094	0.000669877	0.00145228	0.00113957	0.00256148	0.00178085	0.00309992
fig|167546.4.peg.3	P9301_00021		Phosphoribosylformylglycinamidine synthase, synthetase subunit (EC 6.3.5.3)	0.0593412	0.0460592	0.065725	0.0783063	0.0170696	0.0168607	0.00931709	0.0520604	0.0518192	0.0363405	0.02641	0.0429392	0.0397794	0.0414727	0.0378241	0.0180729	0.0288858	0.00364066	0.0180634	0.017362	0.0219054	0.0212992	0.0145823	0.0242325	0.0284574	0.0165296	0.0197691	0.0181975	0.0115794	0.0130507	0.00735553	0.0206154	0.0091996	0.0106626	0.0112205	0.00964338	0.0259979	0.0202418	0.0358213
fig|167546.4.peg.4	P9301_00031	purF	Amidophosphoribosyltransferase (EC 2.4.2.14)	0.022268	0.0163668	0.025602	0.0278238	0.00964003	0.0085103	0.00445145	0.026044	0.0246444	0.0179777	0.0125131	0.0190676	0.0163557	0.0166218	0.0160354	0.012165	0.00623418	0.00219189	0.0101223	0.013522	0.0174841	0.0151703	0.00866857	0.0151733	0.0183132	0.0142065	0.0158282	0.0152117	0.0055124	0.00621279	0.00357657	0.00961928	0.00558137	0.00424088	0.00672522	0.00544702	0.0167038	0.0137095	0.0215129
fig|167546.4.peg.5	P9301_00041		DNA gyrase subunit A (EC 5.99.1.3)	0.0186242	0.01422	0.0231971	0.0252331	0.00969266	0.00846388	0.00495812	0.0294076	0.0308275	0.0231029	0.0157422	0.0161748	0.0134236	0.0150846	0.013999	0.00435962	0.00818653	0.000936706	0.00522442	0.00421349	0.00556965	0.00537541	0.0044254	0.00774373	0.00943921	0.00305772	0.00338099	0.00310176	0.00349572	0.00333569	0.00206341	0.00577081	0.000926961	0.00101741	0.0010901	0.000956812	0.00333534	0.00302438	0.0038749
fig|167546.4.peg.6	P9301_00051		hypothetical protein	0.00383337	0.002287	0.00314317	0.00476725	0.00282447	0.00158859	0.000784131	0.00597212	0.00385068	0.00280155	0.00257325	0.00543681	0.00326341	0.00262312	0.00324206	0.00208959	0.000643386	0.000312235	0.000666114	0.000747072	0.00134935	0.00105709	0.00164624	0.00204196	0.00236436	0.00154872	0.00148053	0.00126824	0.000960237	0.000835287	0.000526524	0.00195621	0.000495686	0.00025687	0.000674653	0.00056262	0.00162124	0.00106698	0.0014208
fig|167546.4.peg.7	P9301_00061		Epoxyqueuosine reductase (EC 1.17.99.6) QueG	0.0087263	0.00653222	0.0110125	0.0111019	0.00562262	0.00544143	0.0027143	0.0183694	0.0165469	0.012441	0.00859912	0.0100019	0.00848156	0.00858891	0.00857054	0.00532002	0.00876335	0.00101789	0.00805867	0.0047962	0.00556965	0.00646623	0.00324388	0.00660888	0.00704446	0.00497873	0.00501227	0.00459467	0.00309389	0.00316645	0.00187051	0.00521781	0.00234121	0.00284068	0.00237904	0.00225765	0.00643078	0.00636347	0.00907013
fig|167546.4.peg.8	P9301_00071		Uncharacterized membrane anchored protein Mext_4159	0.0642485	0.0393239	0.066273	0.0640858	0.0379549	0.0261963	0.015184	0.090282	0.0857712	0.0657104	0.0475943	0.0762187	0.0436558	0.0429119	0.0438834	0.0303136	0.00958423	0.00492707	0.0225042	0.0196032	0.0251639	0.0245042	0.0207906	0.0360288	0.0430204	0.0240945	0.021072	0.0214152	0.0169409	0.0176448	0.0104846	0.0282145	0.00991093	0.00793276	0.0124172	0.00940686	0.0294299	0.0265055	0.0398541
fig|167546.4.peg.9	P9301_00081	nusB	Transcription termination protein NusB	0.00561941	0.0039116	0.00598953	0.00784525	0.00295604	0.00218689	0.00117821	0.00731757	0.00530294	0.00398325	0.00289761	0.00789048	0.00647713	0.00576301	0.00604061	0.00317222	0.000599014	0.000543289	0.000888152	0.0014792	0.00232547	0.00199047	0.00345649	0.00526982	0.00576807	0.00285421	0.00340253	0.00277564	0.00212799	0.00208276	0.00116057	0.00403656	0.00135824	0.000382787	0.00177895	0.00153377	0.00460447	0.00313184	0.00499431
fig|167546.4.peg.11	P9301_00091	ftsY	Signal recognition particle receptor FtsY	0.00376446	0.00291557	0.00419343	0.00540071	0.00205256	0.00191869	0.00104953	0.00594467	0.00600706	0.0043683	0.00338775	0.00524956	0.00499175	0.00502383	0.00520354	0.00242718	0.000266228	0.000661939	0.00121468	0.0022711	0.00317241	0.00286763	0.00228712	0.00398182	0.00440051	0.00200043	0.00239577	0.00204369	0.00273734	0.0027488	0.00166021	0.00474757	0.000834545	0.000261907	0.00115401	0.000906642	0.00266208	0.00178085	0.00334389
fig|167546.4.peg.12	P9301_00101	rsbU	Serine phosphatase RsbU, regulator of sigma subunit	0.00244072	0.00148921	0.00239734	0.0028506	0.00192099	0.00167111	0.00084847	0.00540923	0.00552298	0.00403636	0.00301294	0.00300897	0.00229709	0.0020998	0.00218636	0.00242136	0.00159737	0.000418395	0.00133223	0.00189756	0.00261257	0.00237283	0.0010327	0.00146471	0.00190851	0.00218905	0.00208351	0.0021234	0.000707444	0.000660587	0.000453791	0.00127906	0.000792538	0.000397897	0.00092676	0.000806302	0.00273173	0.00186529	0.00344435
fig|167546.4.peg.13	P9301_00111	argH	Argininosuccinate lyase (EC 4.3.2.1)	0.0190979	0.0132047	0.023296	0.0248108	0.0102804	0.00812863	0.00469674	0.0299018	0.0258106	0.0193055	0.0156485	0.0291858	0.0220101	0.0218615	0.0225258	0.00442947	0.00337223	0.000780588	0.00275588	0.00378018	0.00502417	0.00457697	0.00775737	0.013096	0.0160886	0.00313218	0.00314949	0.00318873	0.0059746	0.00636292	0.00375524	0.0103378	0.000960567	0.000664841	0.00120017	0.00101415	0.00281685	0.00230282	0.00374574
fig|167546.4.peg.14	P9301_00121		RNA-binding region RNP-1 (RNA recognition motif)	0.0227303	0.0191615	0.0295671	0.0330378	0.0322095	0.0337988	0.0228805	0.0933299	0.119899	0.0973905	0.0541031	0.0101375	0.0218941	0.0231436	0.0242999	0.0200519	0.0654257	0.00824925	0.0356698	0.0201261	0.027432	0.0215579	0.00693121	0.0127897	0.0181187	0.00989789	0.0259766	0.0227704	0.00718009	0.00741113	0.00408412	0.0114513	0.00853589	0.0165052	0.0115721	0.0105715	0.024868	0.0163117	0.0290187
fig|167546.4.peg.15	P9301_00131		tRNA-dihydrouridine(20/20a) synthase (EC 1.3.1.91)	0.00224834	0.00139734	0.00206247	0.00288309	0.00243852	0.00191869	0.00112191	0.00763334	0.00657916	0.0044878	0.00389231	0.00279589	0.00215352	0.00170077	0.0020177	0.00263673	0.00184141	0.000405906	0.00185467	0.00182286	0.00222499	0.0020467	0.00125746	0.00164142	0.00199968	0.00134024	0.00133517	0.00151465	0.000679146	0.000636019	0.000445886	0.00118877	0.000434076	0.00028709	0.000610738	0.000465864	0.00143551	0.00115909	0.00150691
fig|167546.4.peg.16	P9301_00141		Peptide-methionine (R)-S-oxide reductase MsrB (EC 1.8.4.12)	0.00437607	0.00357797	0.00759537	0.00597733	0.0176134	0.0257424	0.0143677	0.0542708	0.0983574	0.0685119	0.0437957	0.00348679	0.00581451	0.00648257	0.00596565	0.0116354	0.0198118	0.0051831	0.0244764	0.0149713	0.0174267	0.0140683	0.00137288	0.00325535	0.00286884	0.0071926	0.0123342	0.0108779	0.0021412	0.00248948	0.00160487	0.00339703	0.00682199	0.00614474	0.00821301	0.0067156	0.021819	0.0220841	0.0367254
fig|167546.4.peg.17	P9301_00151	grpE	Heat shock protein GrpE	0.00702067	0.00497048	0.00762581	0.00935582	0.0169205	0.0128016	0.00765634	0.0431915	0.0406412	0.0281217	0.0235413	0.0123394	0.0115296	0.0111989	0.0117002	0.0116121	0.0130896	0.00282261	0.0116635	0.00729142	0.0102062	0.0084792	0.00796391	0.0119219	0.0137546	0.00684513	0.00979303	0.00825446	0.00601799	0.00611998	0.00359871	0.0112294	0.00660355	0.00679951	0.00999551	0.00707396	0.0126913	0.00825179	0.0154278
fig|167546.4.peg.18	P9301_00161	dnaJ	Chaperone protein DnaJ	0.00434736	0.00419203	0.00647661	0.00819447	0.0103768	0.0133844	0.00742713	0.0351875	0.0495308	0.036792	0.0226403	0.00437786	0.00813921	0.00828147	0.00782093	0.00842239	0.0318587	0.00307864	0.0199573	0.00865109	0.0106512	0.00870411	0.00365392	0.00755917	0.00878886	0.0050929	0.0103583	0.00861682	0.00404658	0.00472783	0.00263262	0.00724173	0.00611066	0.00964019	0.00759517	0.00691987	0.0137438	0.00933412	0.0181833
fig|167546.4.peg.19	P9301_00171		hypothetical protein	0.000304373	0.000188569	0.000175044	0.000389826	0.000728046	0.000608615	0.000321695	0.00215546	0.00101218	0.000517823	0.000879373	0.000419707	0.000303702	0.00022895	0.000199896	0.000686829	0	0.000131139	0	0.000149414	0.000574191	0.000157439	0.000312846	0.000310221	0.000297824	0.000392143	0.000323025	0.000304379	0.000141489	0.000131025	7.74766e-05	0.000338574	0.000235241	0	0.000340877	0.000315354	0.000487532	6.90847e-05	0.000243975
fig|167546.4.peg.20	P9301_00181		hypothetical protein	0.00122898	0.0007301	0.00090566	0.00130754	0.00209642	0.00118628	0.000687623	0.00400887	0.0033886	0.00213768	0.00201823	0.0022535	0.000889018	0.000876553	0.000968246	0.00160648	0.000110929	0.000231054	0.000130611	0.000403419	0.000717739	0.000528544	0.000558871	0.000714685	0.000844849	0.000838889	0.000586828	0.000644993	0.000303729	0.000278429	0.000175508	0.000579338	0.000414472	2.01467e-05	0.000475808	0.000376274	0.000940241	0.000552678	0.0010046
fig|167546.4.peg.21	P9301_00191		Nucleoid-associated protein YaaK	0.0659455	0.0418768	0.0710753	0.0829842	0.00909619	0.00678245	0.00408955	0.0252065	0.0163049	0.0108876	0.0128302	0.0539678	0.0352405	0.0372928	0.0395294	0.00900445	0.000554643	0.00191088	0.00135835	0.0068133	0.00730658	0.00700602	0.011958	0.0183423	0.0216865	0.00721246	0.00768799	0.00728335	0.00939674	0.00779055	0.00495059	0.016056	0.00308894	0.000216577	0.00443495	0.00348681	0.00477472	0.00303205	0.00528134
fig|167546.4.peg.22	P9301_00201	murB	UDP-N-acetylenolpyruvoylglucosamine reductase (EC 1.3.1.98)	0.00241775	0.00175998	0.00262565	0.0034191	0.00157889	0.00111408	0.000703707	0.00377548	0.0034106	0.00285466	0.00200382	0.00302189	0.00239096	0.00245958	0.00251119	0.00130381	0.00141989	0.000287256	0.000796725	0.000732131	0.00126322	0.00104584	0.000935501	0.00142152	0.00152559	0.00106226	0.00141054	0.00123201	0.000871571	0.000816179	0.000517037	0.0017493	0.000562898	0.000261907	0.000546824	0.000530368	0.00140069	0.000514297	0.000947198
fig|167546.4.peg.23	P9301_00211	murC	UDP-N-acetylmuramate--L-alanine ligase (EC 6.3.2.8)	0.00307244	0.0019292	0.00260282	0.00461294	0.00121926	0.000949027	0.000498627	0.00304784	0.00160628	0.00126136	0.0015353	0.00373862	0.00308672	0.00216522	0.00280479	0.00123979	0.000887428	0.000187341	0.000509381	0.00062754	0.00101919	0.000753457	0.000968912	0.00130371	0.00128247	0.00068501	0.000818329	0.00080443	0.00050936	0.000398536	0.000252985	0.000895341	0.000196034	0.000115843	0.000362182	0.000283102	0.000541703	0.0003531	0.000531005
fig|167546.4.peg.24	P9301_00221	gap2	NAD(P)-dependent glyceraldehyde-3-phosphate dehydrogenase (EC 1.2.1.59)	0.0326741	0.0278453	0.0475586	0.0549005	0.159644	0.141715	0.083319	0.48819	0.329134	0.231254	0.185706	0.0329308	0.0369798	0.0343164	0.0402103	0.267986	0.505169	0.0639957	0.396547	0.283081	0.301536	0.314146	0.0215712	0.0372225	0.0449168	0.229975	0.305264	0.266716	0.00877797	0.0087596	0.00509132	0.0137913	0.103825	0.160363	0.150831	0.119096	0.272469	0.228947	0.398368
fig|167546.4.peg.25	P9301_00231	thiL	hypothetical protein	0.00446796	0.00346677	0.00443697	0.00623722	0.00550859	0.00486377	0.0025052	0.0130288	0.0142805	0.0100909	0.00742422	0.00448118	0.00415243	0.00397066	0.00407913	0.00424903	0.0045037	0.00120523	0.00483259	0.00246534	0.00360305	0.00286763	0.00167661	0.00284696	0.00308765	0.00289888	0.0044039	0.00380473	0.00102249	0.00102364	0.000594514	0.00189978	0.00156827	0.00162181	0.0021944	0.00180612	0.00492949	0.00294762	0.00519523
fig|167546.4.peg.26	P9301_00241		Peptidyl-prolyl cis-trans isomerase	0.0219809	0.0177787	0.0271926	0.0314785	0.0447529	0.0412414	0.023918	0.0914627	0.155347	0.115435	0.0840234	0.0160392	0.016306	0.0149407	0.0175284	0.0398652	0.0620312	0.0102538	0.0604074	0.0328114	0.0340495	0.0343329	0.00741718	0.013151	0.0147514	0.0246306	0.0321086	0.028213	0.00304861	0.00299175	0.00190213	0.00508614	0.00945165	0.0120528	0.0135925	0.0101988	0.0301612	0.0266437	0.0389643
fig|167546.4.peg.27	P9301_00251	efp	Translation elongation factor P	0.0543764	0.0481237	0.0764331	0.0849333	0.0281131	0.0291207	0.0176249	0.0936868	0.0796981	0.0583944	0.0426712	0.0324917	0.0402874	0.0455219	0.0437085	0.0497195	0.163242	0.0126205	0.0923809	0.0701949	0.0683431	0.0723318	0.0136802	0.0241893	0.0311014	0.0478911	0.0671784	0.0648254	0.00825917	0.00818363	0.00491581	0.0141825	0.0152795	0.0284723	0.021809	0.0184733	0.0366036	0.0307427	0.0543203
fig|167546.4.peg.28	P9301_00261	accB	Biotin carboxyl carrier protein of acetyl-CoA carboxylase	0.0406452	0.0271829	0.0469345	0.0509535	0.0254991	0.0192281	0.0105556	0.0665171	0.0577602	0.0429262	0.0313763	0.0342093	0.0261073	0.0252434	0.0279729	0.0344579	0.0437058	0.00615728	0.0267882	0.0328263	0.034839	0.0369644	0.0131821	0.0215387	0.0269865	0.0306815	0.033067	0.032083	0.00762719	0.00823549	0.00473398	0.013385	0.00966448	0.00857242	0.0127048	0.0102992	0.02931	0.025807	0.0443461
fig|167546.4.peg.29	P9301_00271	pdxA	4-hydroxythreonine-4-phosphate dehydrogenase (EC 1.1.1.262)	0.00743703	0.00493664	0.00933058	0.00834877	0.00663136	0.00476577	0.00261779	0.0162963	0.0142145	0.0099714	0.00737376	0.00977594	0.00579242	0.00635828	0.00584696	0.00546553	0.00634511	0.000986663	0.00641298	0.00542374	0.00671804	0.00681485	0.00237216	0.00505777	0.00560396	0.00516239	0.00428546	0.00456568	0.00141677	0.00171971	0.000991384	0.0026785	0.00139184	0.00146063	0.00155525	0.00135817	0.00563371	0.00518903	0.00853913
fig|167546.4.peg.30	P9301_00281		Nucleoside-diphosphate-sugar epimerases	0.00446796	0.00310413	0.00377485	0.00498652	0.00387706	0.00304823	0.00201461	0.00895132	0.00816344	0.00573588	0.00438245	0.00295732	0.00269466	0.00242688	0.00266112	0.00526181	0.0009318	0.00101164	0.00152814	0.00343653	0.00538304	0.00404842	0.00180114	0.00270559	0.00353135	0.00535102	0.00623976	0.00584117	0.000943259	0.00108642	0.000580284	0.00189225	0.00271927	0.000785721	0.00325254	0.0027486	0.00615219	0.00421417	0.00706093
fig|167546.4.peg.31	P9301_00301		hypothetical protein	0.000904503	0.000522191	0.00105026	0.00103954	0.0005877	0.000438409	0.000273441	0.00155138	0.00149626	0.00103565	0.000836126	0.00258281	0.00178356	0.00185123	0.00187402	7.56676e-05	8.87428e-05	6.2447e-06	5.22442e-05	4.48243e-05	0.000129193	7.87193e-05	0.00067429	0.00115056	0.00156206	5.95661e-05	5.92212e-05	3.62356e-05	0.000826295	0.00103183	0.000592933	0.00147468	2.52044e-05	5.03667e-06	1.42032e-05	2.5085e-05	0.00011221	4.60565e-05	0.000186569
fig|167546.4.peg.32	P9301_00311		hypothetical protein	0.0120342	0.00844208	0.0120628	0.0197025	0.00419284	0.00327518	0.00248107	0.0137427	0.0100118	0.00844449	0.00750351	0.0143281	0.0179074	0.0181067	0.0183779	0.00153664	0.000221857	0.000324725	0.000509381	0.0014045	0.00117709	0.0014057	0.00558871	0.00762985	0.00968841	0.00085378	0.00106598	0.000775441	0.00521622	0.00435933	0.00302633	0.00997666	0.000417273	0.000261907	0.000500663	0.000498116	0.0011724	0.000736904	0.00149255
fig|167546.4.peg.33	P9301_00321		hypothetical protein	0.00254122	0.00235953	0.00343238	0.00395511	0.00213151	0.00186195	0.00118625	0.00594467	0.00695323	0.00468696	0.00356074	0.0013366	0.00197682	0.00196243	0.00198647	0.00178692	0.00399343	0.000605736	0.00270364	0.0019125	0.00208144	0.00194549	0.000352331	0.000808929	0.000844849	0.00150404	0.00176587	0.00185526	0.000275432	0.000302996	0.000180252	0.000481528	0.00120981	0.00153619	0.00149844	0.00116466	0.00359071	0.0030167	0.00515218
fig|167546.4.peg.35	P9301_00331		hypothetical protein	0.0145984	0.00873703	0.0169716	0.0161372	0.0426565	0.0335925	0.0190323	0.121845	0.133938	0.0921459	0.0718059	0.0174533	0.01238	0.0135212	0.0127371	0.034714	0.00811997	0.00628217	0.0183638	0.0177355	0.022982	0.0205008	0.0071985	0.0121575	0.0164776	0.0134967	0.0146546	0.0127259	0.00720461	0.00743023	0.00425489	0.0116093	0.00781336	0.00411496	0.0101091	0.00756491	0.0260868	0.0215928	0.034831
fig|167546.4.peg.36	P9301_00341	dhsS	Serine--glyoxylate aminotransferase (EC 2.6.1.45)	0.108985	0.0798033	0.149426	0.153957	0.0191836	0.0148853	0.00851687	0.0559595	0.0503229	0.0371903	0.0311889	0.0867308	0.070133	0.0779151	0.0761166	0.00549463	0.00368283	0.00133637	0.00467586	0.0057674	0.00683287	0.00726467	0.0172521	0.0320038	0.0360489	0.00313218	0.00326255	0.00304379	0.0137093	0.0140852	0.00858409	0.0240237	0.000907358	0.000528851	0.00121438	0.000903059	0.00320378	0.00257149	0.00374574
fig|167546.4.peg.37	P9301_00351	cbiD	Cobalt-precorrin-5B (C1)-methyltransferase (EC 2.1.1.195)	0.0105037	0.00669661	0.00945996	0.0132703	0.00280692	0.00172269	0.00111387	0.00716655	0.00418074	0.00313349	0.00290482	0.0172467	0.0128604	0.0102962	0.0130682	0.000727573	0.000244043	0.000131139	0.000143672	0.000448243	0.000717739	0.000506053	0.00398195	0.00550151	0.00588355	0.000640335	0.000662201	0.000608758	0.00298824	0.00283342	0.00158748	0.00595515	0.000249243	0.000110807	0.000433198	0.000297436	0.000564918	0.00039148	0.000574059
fig|167546.4.peg.38	P9301_00361	guaA	GMP synthase [glutamine-hydrolyzing], amidotransferase subunit (EC 6.3.5.2) / GMP synthase [glutamine-hydrolyzing], ATP pyrophosphatase subunit (EC 6.3.5.2)	0.0646332	0.0519822	0.0860149	0.099365	0.0280517	0.0257836	0.0143757	0.0852847	0.0866293	0.0594035	0.0482935	0.0604119	0.0705085	0.0694636	0.0737491	0.0120253	0.0151085	0.00284759	0.0159867	0.00860627	0.00967512	0.00928888	0.0198399	0.0354987	0.0400361	0.00709333	0.00885088	0.00721813	0.015277	0.0157367	0.0090442	0.0275788	0.00313375	0.00358611	0.00446336	0.00338647	0.0106522	0.0085051	0.0139209
fig|167546.4.peg.40	P9301_00381		hypothetical protein	0.00218517	0.00130064	0.00202442	0.00300491	0.00197362	0.00140291	0.000896724	0.00503855	0.00290451	0.00232356	0.00216239	0.00322851	0.00261736	0.00202131	0.00281728	0.0017811	0.000510271	0.00041215	0.000639992	0.000732131	0.00156467	0.000798439	0.00147311	0.00188881	0.00212124	0.00165792	0.0019866	0.00180453	0.00130547	0.000979961	0.000681478	0.00255812	0.00104738	0.000277017	0.0017825	0.00138684	0.00332373	0.00166571	0.00308557
fig|167546.4.peg.41	P9301_00391		hypothetical protein	0.00922881	0.00612124	0.0105026	0.0118166	0.00428056	0.00336802	0.00187789	0.0127405	0.0103638	0.00746196	0.00692687	0.0102279	0.00633909	0.00694047	0.00647163	0.00324207	0.000177486	0.0005308	0.000914274	0.00280899	0.0036174	0.003205	0.0023995	0.00366767	0.00454638	0.00267551	0.00253036	0.0023843	0.00184124	0.00171698	0.00112104	0.00344217	0.0011202	0.000191394	0.001328	0.00109657	0.00288263	0.00188064	0.0029564
fig|167546.4.peg.42	P9301_00401		hypothetical protein	0.00146156	0.000754276	0.000913271	0.00216841	0.00192976	0.00122239	0.000603178	0.00630162	0.00211237	0.00172608	0.00222727	0.00188545	0.00124242	0.000627978	0.00123061	0.00270075	0.000221857	0.000480842	0.000169794	0.000776955	0.00200967	0.000854667	0.00117849	0.000647929	0.00068682	0.00161325	0.00239038	0.00192773	0.000386736	0.000256591	0.000139142	0.000940485	0.000529292	4.02934e-05	0.00116821	0.000963979	0.00163285	0.000452889	0.000861089
fig|167546.4.peg.43	P9301_00411		hypothetical protein	0.013266	0.0109322	0.0179001	0.0224881	0.00279815	0.00301729	0.00174922	0.0114912	0.00822946	0.00582882	0.00526903	0.0144056	0.0168803	0.0171451	0.0179532	0.00144933	0.000354971	0.00042464	0.000692236	0.00164356	0.00189483	0.00147318	0.0042462	0.0077241	0.00887395	0.00140477	0.00176048	0.00181903	0.00403715	0.00390893	0.00236541	0.00743359	0.000369664	0.000251834	0.000539722	0.000476614	0.00110662	0.000683171	0.000861089
fig|167546.4.peg.44	P9301_00431		Peptidoglycan D,D-transpeptidase MrdA (EC 3.4.16.4)	0.00522315	0.00410983	0.00536546	0.00697626	0.00235957	0.00204247	0.00106964	0.00564263	0.00574302	0.00399653	0.00271741	0.00654097	0.00606299	0.00606392	0.0058657	0.00256688	0.0037272	0.000468353	0.00254691	0.00236075	0.00292837	0.00292386	0.00169787	0.00296477	0.00338547	0.00247696	0.00253036	0.00254374	0.00136395	0.00146585	0.000823781	0.00267098	0.00118181	0.000901564	0.00127474	0.00112524	0.00325795	0.00246402	0.00403277
fig|167546.4.peg.45	P9301_00441		hypothetical protein	0.00513413	0.00318633	0.00563184	0.00616412	0.00712257	0.00548785	0.00295557	0.0183557	0.0190774	0.01268	0.00920459	0.0045974	0.00347324	0.00375479	0.00374805	0.00837	0.010272	0.00144253	0.0083852	0.00551339	0.00703384	0.0066799	0.0016432	0.00263098	0.00382309	0.0057382	0.00610517	0.0057832	0.00125265	0.00139487	0.000983478	0.0019374	0.00192113	0.00239242	0.00250332	0.00193871	0.00697249	0.00663981	0.0110076
fig|167546.4.peg.46	P9301_00451		hypothetical protein	0.00348018	0.00252392	0.00385857	0.00401196	0.0124294	0.0102175	0.00555326	0.0314669	0.0349862	0.0258646	0.015944	0.00313166	0.00262288	0.00240725	0.00215513	0.00987172	0.0111816	0.00193586	0.0110105	0.00678341	0.0088569	0.00784944	0.0011633	0.00217154	0.00257102	0.00622465	0.00685889	0.00619628	0.000979103	0.00118196	0.000599258	0.00189225	0.00446678	0.00356596	0.00476518	0.00402793	0.0101531	0.00813665	0.0130311
fig|167546.4.peg.47	P9301_00461		Diflavin flavoprotein A 1	0.00666461	0.00441928	0.00824988	0.00779652	0.0426214	0.0378064	0.0209785	0.122628	0.153323	0.113323	0.079331	0.00603732	0.00437883	0.0042454	0.00447267	0.0335091	0.0151085	0.00709398	0.0439766	0.0237121	0.0259821	0.0263148	0.0020745	0.00389543	0.00451599	0.0177159	0.0193223	0.0186396	0.00184124	0.0019763	0.00119061	0.00284779	0.0111823	0.00926244	0.0133191	0.0101057	0.0315774	0.0277797	0.0442743
fig|167546.4.peg.48	P9301_00471	alaS	Alanyl-tRNA synthetase (EC 6.1.1.7)	0.024456	0.0186635	0.0269795	0.0316246	0.0161661	0.0131729	0.00768448	0.0431091	0.0423135	0.0291176	0.0217104	0.0211532	0.0171233	0.01689	0.0174847	0.0112163	0.00599014	0.00240421	0.00753623	0.00787414	0.0101345	0.00852418	0.00625085	0.0102255	0.0124904	0.00679053	0.00766645	0.00721813	0.00426919	0.00456132	0.00267689	0.00766683	0.00296292	0.00183335	0.00378516	0.00288835	0.00894583	0.00733066	0.012371
fig|167546.4.peg.49	P9301_00481	speA	Biosynthetic arginine decarboxylase (EC 4.1.1.19)	0.0114025	0.00718979	0.00975677	0.0135708	0.00479809	0.00317202	0.00185779	0.0123149	0.00858152	0.00655909	0.00588892	0.0113063	0.00834352	0.00675077	0.00803957	0.00210705	0.000421528	0.000293501	0.000600809	0.00118037	0.00153596	0.00131574	0.00312239	0.00420172	0.00449776	0.00141469	0.00145361	0.00129723	0.00199405	0.00180433	0.000991384	0.00375441	0.000674918	0.00018132	0.000859295	0.000680878	0.00200817	0.00130493	0.00206661
fig|167546.4.peg.50	P9301_00491	ndk	Nucleoside diphosphate kinase (EC 2.7.4.6)	0.00565386	0.00620343	0.010906	0.0118085	0.01721	0.0186247	0.0115006	0.0620414	0.0552078	0.042873	0.0307637	0.00441015	0.00772507	0.00790206	0.0087517	0.0140858	0.0218086	0.00548909	0.0231181	0.0196928	0.0222212	0.0182404	0.00278828	0.00509704	0.0059808	0.00881578	0.018267	0.0174728	0.00169221	0.00168149	0.00110523	0.0027575	0.00370224	0.00360122	0.00521258	0.00384158	0.00900774	0.00463635	0.0109071
fig|167546.4.peg.51	P9301_00501	dadA	Glycine oxidase ThiO (EC 1.4.3.19)	0.00468332	0.00318633	0.00557856	0.00635092	0.0054121	0.00436862	0.00236848	0.0148411	0.0160848	0.0109672	0.00766929	0.00466843	0.00438987	0.00404915	0.00448517	0.00385323	0.00576828	0.000680673	0.00381383	0.00316759	0.00371789	0.00290137	0.00152474	0.00264276	0.00342802	0.00271522	0.00281031	0.00260171	0.0012168	0.00121199	0.000850661	0.00213678	0.00118741	0.00106274	0.00146648	0.00124708	0.0040589	0.00278642	0.00513783
fig|167546.4.peg.52	P9301_00511	gatB	Aspartyl-tRNA(Asn) amidotransferase subunit B (EC 6.3.5.6) @ Glutamyl-tRNA(Gln) amidotransferase subunit B (EC 6.3.5.7)	0.0554159	0.038323	0.0669199	0.0742619	0.0397092	0.0317099	0.0173635	0.125689	0.110173	0.0778991	0.0630049	0.0486731	0.035384	0.0345323	0.0383738	0.0349293	0.0319918	0.00715019	0.038726	0.0195882	0.0202546	0.0214454	0.0170243	0.0270834	0.0322319	0.0222181	0.0246414	0.0222776	0.0139414	0.0125839	0.00753894	0.0232826	0.0101938	0.0103755	0.015027	0.0116287	0.0302077	0.0244176	0.0381749
fig|167546.4.peg.53	P9301_00521	coaE	Dephospho-CoA kinase (EC 2.7.1.24)	0.00177168	0.00117976	0.00171238	0.00203847	0.00150872	0.0010006	0.00071175	0.00367938	0.00319056	0.00223062	0.00185245	0.00156906	0.000993933	0.000843846	0.000961999	0.00113501	4.43714e-05	0.000218565	0.000156733	0.000582716	0.000875641	0.00071972	0.000485974	0.000691124	0.000923864	0.000595661	0.000678352	0.000688476	0.000441445	0.000423103	0.000264053	0.000917913	0.000277248	2.01467e-05	0.000287615	0.000258017	0.000677128	0.000629439	0.000645816
fig|167546.4.peg.54	P9301_00531	argJ	Glutamate N-acetyltransferase (EC 2.3.1.35) @ N-acetylglutamate synthase (EC 2.3.1.1)	0.01061	0.0080311	0.0130598	0.0131323	0.00361391	0.00300181	0.00151599	0.00985744	0.00899959	0.00730263	0.004332	0.00965971	0.008465	0.00954396	0.00847684	0.00160648	0.00102054	0.000349703	0.00235099	0.00138955	0.00166515	0.00170933	0.00241772	0.00476719	0.00599904	0.00136506	0.00144823	0.00133347	0.0027147	0.00307364	0.00173453	0.00481152	0.000868151	0.000690024	0.000930311	0.000931727	0.00196174	0.00165036	0.00261197
fig|167546.4.peg.55	P9301_00541		hypothetical protein	0.00565099	0.00406632	0.00586776	0.00702499	0.00314025	0.00259435	0.00146371	0.00814131	0.00741531	0.00537739	0.00436083	0.00589526	0.00510771	0.00484721	0.00464758	0.00332938	0.000177486	0.000599492	0.000979579	0.00291358	0.00386143	0.00307005	0.00254529	0.00401323	0.00524536	0.00316693	0.00358557	0.00353659	0.00212045	0.00241305	0.00141197	0.0038447	0.0017447	0.000372714	0.00225476	0.00170936	0.00434523	0.00330839	0.00505172
fig|167546.4.peg.56	P9301_00551		hypothetical protein	0.0026848	0.00175998	0.00275503	0.00363025	0.00164907	0.000887134	0.000558945	0.00326751	0.00248644	0.00199163	0.00183803	0.00308	0.00204309	0.00187085	0.00191151	0.000419082	6.65571e-05	9.99153e-05	0.000169794	0.000358595	0.000645965	0.000562281	0.00085653	0.00119769	0.00133109	0.000282939	0.000333792	0.00027539	0.000396169	0.000379428	0.000224524	0.000741102	7.84137e-05	1.00733e-05	0.000159786	9.67563e-05	0.00022055	0.000191902	0.000301381
fig|167546.4.peg.57	P9301_00581		hypothetical protein	2.87144e-05	4.8351e-06	7.61059e-06	0	8.77164e-06	1.54733e-05	0	0	0	0	7.20798e-06	2.58281e-05	3.31311e-05	0	1.24935e-05	2.91029e-05	0	0	0	0	0	0	3.34107e-05	2.35611e-05	0	9.92768e-06	5.38374e-06	7.24711e-06	9.43259e-06	8.18909e-06	3.16231e-06	6.0191e-05	0	0	1.06524e-05	7.16713e-06	3.8693e-06	7.67608e-06	0
fig|167546.4.peg.58	P9301_00591		ParA-like protein	0.124678	0.0963249	0.168186	0.153989	0.0263237	0.0269802	0.0153207	0.0810012	0.0615229	0.0460065	0.0374238	0.162749	0.175076	0.210857	0.198334	0.00366697	0.0121356	0.000999153	0.0063738	0.00593175	0.00556965	0.00538665	0.0363691	0.0724267	0.0762187	0.0023479	0.00276724	0.00293508	0.0322745	0.0341594	0.0213598	0.0562936	0.000560098	0.000851198	0.000688856	0.000501699	0.00220937	0.00214163	0.00305686
fig|167546.4.peg.59	P9301_00601	tas	hypothetical protein	0.00139552	0.00108306	0.00168194	0.00168925	0.00178064	0.00161954	0.000796195	0.0046816	0.00409272	0.00317332	0.00237863	0.00176922	0.00164551	0.00190356	0.00167413	0.001752	0.000687757	0.000374682	0.00109713	0.0012252	0.00170822	0.00157439	0.000604431	0.00129193	0.0013007	0.00146433	0.00138901	0.00152189	0.00037353	0.000469508	0.000264053	0.000726054	0.000554497	0.000261907	0.000699508	0.000555453	0.0014742	0.000852045	0.00183699
fig|167546.4.peg.60	P9301_00611		hypothetical protein	5.74288e-05	1.45053e-05	4.56635e-05	8.93351e-05	3.50865e-05	2.0631e-05	1.60847e-05	8.23741e-05	2.20039e-05	0	5.76638e-05	0.000122683	4.41748e-05	0	4.37272e-05	3.49235e-05	0	0	0	1.49414e-05	1.43548e-05	1.12456e-05	3.34107e-05	7.85368e-06	1.21561e-05	3.97107e-05	3.76862e-05	2.89885e-05	5.65955e-06	5.45939e-06	0	2.63336e-05	1.1202e-05	5.03667e-06	2.13048e-05	2.5085e-05	2.32158e-05	0	0
fig|167546.4.peg.62	P9301_00621		23S rRNA (guanine(2445)-N(2))-methyltransferase (EC 2.1.1.173)	0.00365821	0.00255293	0.00392706	0.00538447	0.00244729	0.00215078	0.00122646	0.00746859	0.00521492	0.0038372	0.0037049	0.00894298	0.00712871	0.00614241	0.00734618	0.00224093	0.000332786	0.000505821	0.000287343	0.00127002	0.00203838	0.00185553	0.00301912	0.00447267	0.00488067	0.00153383	0.00203506	0.00165234	0.00265999	0.0027024	0.00143885	0.00522909	0.000672117	0.00012088	0.000855744	0.000781217	0.00205847	0.00125888	0.00186569
fig|167546.4.peg.63	P9301_00631		hypothetical protein	0.0112934	0.00743155	0.0123215	0.0144804	0.00285078	0.00221268	0.0012144	0.0098849	0.0084495	0.00564294	0.00438966	0.0114418	0.00739376	0.00641061	0.00730245	0.00162394	0.0024848	0.00031848	0.00160651	0.00164356	0.00173693	0.00161937	0.0028794	0.00490463	0.00585316	0.00143455	0.00162589	0.00140594	0.00236381	0.00253316	0.00151475	0.00454818	0.000683319	0.000735354	0.000855744	0.000655793	0.0017644	0.00188832	0.00255456
fig|167546.4.peg.64	P9301_00641		hypothetical protein	0.0358241	0.0247896	0.0420409	0.0414028	0.00883304	0.00685466	0.00362309	0.0253438	0.0247544	0.0181371	0.012477	0.033654	0.022115	0.0261985	0.0233504	0.00510466	0.00226294	0.000967929	0.00336975	0.0046169	0.0051103	0.00536416	0.0079305	0.0148984	0.017207	0.00383705	0.00451696	0.00391344	0.00755928	0.00855487	0.00505969	0.0126288	0.00184832	0.00107281	0.00229382	0.00178103	0.00400473	0.00394551	0.00584105
fig|167546.4.peg.65	P9301_00651		hypothetical protein	6.60431e-05	3.38457e-05	3.80529e-05	4.06069e-05	0.000166661	0.000128944	8.84661e-05	0.000672722	0.000748132	0.000278828	0.000230655	7.10273e-05	2.76093e-05	2.61658e-05	4.37272e-05	0.000145515	0.000687757	1.87341e-05	0.000483259	8.96486e-05	0.000272741	0.00028114	1.21494e-05	2.74879e-05	5.47024e-05	0.000104241	0.000183047	0.000173931	1.88652e-05	2.18376e-05	7.90577e-06	2.63336e-05	6.16107e-05	0.000161174	7.81177e-05	7.88385e-05	0.000309544	0.000337748	0.000272678
fig|167546.4.peg.66	P9301_00671		hypothetical protein	0.0117499	0.00608256	0.0099927	0.0145941	0.00537701	0.00426547	0.00248107	0.0152941	0.00954969	0.00647942	0.00506721	0.0114418	0.0067974	0.00520699	0.00647163	0.0151219	0.00272884	0.00198582	0.00751011	0.0106532	0.00951722	0.0109532	0.00291888	0.00274879	0.00381702	0.0107169	0.0105575	0.0106098	0.000658395	0.000663316	0.000384221	0.00130915	0.00409151	0.00370699	0.00739633	0.00534668	0.0103388	0.0112992	0.0178102
fig|167546.4.peg.67	P9301_00681	smc	Chromosome partition protein smc	0.0280626	0.0205927	0.0331213	0.0377969	0.00543841	0.00521449	0.00279874	0.0168043	0.0117941	0.0095598	0.0066818	0.0337638	0.0364332	0.0354808	0.0359001	0.00437126	0.00193016	0.00107409	0.00233793	0.0079339	0.0107661	0.00941258	0.00903001	0.0150359	0.0164047	0.0054503	0.00756954	0.00730509	0.00877985	0.00956486	0.00544708	0.0169964	0.00248123	0.00139516	0.00286905	0.00251208	0.00588134	0.00418346	0.00706093
fig|167546.4.peg.68	P9301_00691		Protein implicated in RNA metabolism (PRC-barrel domain)	0.0140155	0.0121119	0.0185242	0.020409	0.00577174	0.00612742	0.00375579	0.0154314	0.0175811	0.0141007	0.00825314	0.0137922	0.0180068	0.0200953	0.0190901	0.00406859	0.00674446	0.00126143	0.00565544	0.00457208	0.00690465	0.00470067	0.00306771	0.00608268	0.00629686	0.00388669	0.0059598	0.00563101	0.00343723	0.00422011	0.00231955	0.00684297	0.0022964	0.00229169	0.00258143	0.00216447	0.00478246	0.00276339	0.00546791
fig|167546.4.peg.70	P9301_00711	accC	Biotin carboxylase of acetyl-CoA carboxylase (EC 6.3.4.14)	0.0311436	0.0251474	0.0402905	0.0414353	0.0177713	0.0182172	0.0101776	0.0553142	0.0431936	0.0338842	0.0223303	0.0201201	0.0208781	0.0208214	0.0208267	0.0265244	0.0551093	0.00579509	0.0353302	0.0361583	0.037509	0.0368519	0.00868983	0.0163317	0.0190972	0.0294455	0.0355704	0.0373444	0.00488231	0.00505813	0.00292197	0.00772702	0.00951046	0.0117757	0.0116821	0.00954662	0.0222021	0.0168797	0.0312862
fig|167546.4.peg.71	P9301_00721		YggT family protein YlmG/ssl0353, required for proper distribution of nucleoids in chloroplast and cyanobacteria	0.00204734	0.00102988	0.00130902	0.00220089	0.00202625	0.00118628	0.000751962	0.00370684	0.00314656	0.00203146	0.00169387	0.00190482	0.00124242	0.000981216	0.00117439	0.00203721	0.000266228	0.000305991	0.000326526	0.000612599	0.00122016	0.000764702	0.000574057	0.000463367	0.000668585	0.00131542	0.00141592	0.00128274	0.000262226	0.000199268	0.00012333	0.000481528	0.000660915	4.53301e-05	0.000855744	0.00072388	0.00165606	0.00103627	0.00149255
fig|167546.4.peg.73	P9301_00741		Ribonucleases G and E	0.160488	0.134077	0.209405	0.223703	0.0695854	0.0611916	0.0375177	0.1973	0.211853	0.161839	0.113511	0.16561	0.170101	0.173335	0.178126	0.036821	0.0958201	0.00889246	0.0675257	0.0356204	0.0396766	0.0409341	0.0564338	0.108699	0.129304	0.0222231	0.0267734	0.0257925	0.0643548	0.0664081	0.0414895	0.109931	0.0105382	0.0171801	0.0146648	0.0113993	0.0337094	0.032631	0.0561286
fig|167546.4.peg.74	P9301_00751		hypothetical protein	0.00181762	0.000952515	0.00140035	0.00168925	0.00316656	0.002027	0.001138	0.00685078	0.00380667	0.00316005	0.0028904	0.00309937	0.00161238	0.00108588	0.00166788	0.0037892	0.0001553	0.000555779	0.000261221	0.000971194	0.00198096	0.001282	0.00140325	0.00176708	0.00206046	0.00221387	0.00212658	0.00215239	0.000820635	0.000706991	0.000403194	0.00161011	0.000982971	5.54034e-05	0.00146648	0.000906642	0.00155546	0.000644791	0.00121988
fig|167546.4.peg.75	P9301_00761		Efflux ABC transporter, permease/ATP-binding protein	0.0103803	0.00738803	0.0111647	0.0131241	0.0378584	0.0307557	0.0170538	0.0992196	0.107269	0.0772618	0.0541031	0.0123006	0.0102872	0.00901411	0.0105695	0.0276303	0.00689976	0.0060761	0.0223475	0.0118037	0.0156898	0.0155977	0.00527586	0.0096561	0.0116881	0.0121614	0.013567	0.0117186	0.00407865	0.00429654	0.00252036	0.00722292	0.00589503	0.00450782	0.007723	0.00607056	0.0217494	0.0161965	0.0296502
fig|167546.4.peg.76	P9301_00771		hypothetical protein	0.000562802	0.000203074	0.000312034	0.000511647	0.00757869	0.00393537	0.00230816	0.0123424	0.00818545	0.00541722	0.00671784	0.00095564	0.000281614	0.000130829	0.000349818	0.00382413	0.00678883	0.000618226	0.00340894	0.000582716	0.00100483	0.000685983	0.000212614	0.000208123	0.000151951	0.000997732	0.000635282	0.00070297	9.24394e-05	7.64315e-05	3.95289e-05	0.000293431	0.000450879	0.000201467	0.000614289	0.000387025	0.000955718	0.000560354	0.000731925
fig|167546.4.peg.77	P9301_00781	hit	Histidine triad nucleotide-binding protein 1 (HINT1)	0.00304085	0.00219514	0.00297574	0.0038008	0.00307884	0.00221268	0.00123852	0.00882776	0.00580903	0.00411603	0.00402926	0.0025699	0.00213696	0.00170732	0.00205518	0.00278224	0.000110929	0.00042464	6.53053e-05	0.00115049	0.00216757	0.00127076	0.0014397	0.00168462	0.00194498	0.00178698	0.00216427	0.0017683	0.000982876	0.000960853	0.000494901	0.00195621	0.000730927	1.511e-05	0.00122858	0.000942478	0.00284781	0.00133564	0.00202356
fig|167546.4.peg.78	P9301_00791	def	Peptide deformylase (EC 3.5.1.88)	0.0197986	0.0135383	0.0249095	0.0216678	0.0157714	0.0122703	0.00676363	0.041393	0.0490027	0.0348269	0.0210185	0.0159359	0.0105909	0.0131548	0.00974493	0.0137308	0.00390468	0.00234176	0.0103966	0.01276	0.0139816	0.0154515	0.00639056	0.0118434	0.0163074	0.00989293	0.00948077	0.00965316	0.00424089	0.00529834	0.0030453	0.00665487	0.00384227	0.0029112	0.00474387	0.00376274	0.00973517	0.0110919	0.0150547
fig|167546.4.peg.79	P9301_00801	dap2	hypothetical protein	0.00102223	0.00071076	0.000616458	0.00150245	0.0005877	0.000567353	0.000317674	0.00193579	0.00143025	0.00100909	0.000980285	0.00215665	0.00202652	0.00105971	0.00196773	0.000314312	6.65571e-05	9.36706e-05	0.000130611	0.00020918	0.000315805	0.000224912	0.00170395	0.00160215	0.00168362	0.000228337	0.000231501	0.000210166	0.00174503	0.00128842	0.000743143	0.00346475	0.000126022	7.55501e-05	0.000188193	0.000139759	0.000301806	0.000145846	0.000301381
fig|167546.4.peg.80	P9301_00811		Cysteine desulfurase (EC 2.8.1.7) => SufS	0.00559931	0.00398896	0.00513715	0.00707372	0.00781553	0.00609131	0.00329737	0.0206759	0.0180432	0.011963	0.00924784	0.00527539	0.00366099	0.00367629	0.00373556	0.00831762	0.00454807	0.00164236	0.00364404	0.00354112	0.00529691	0.0046107	0.00214436	0.00312969	0.0038778	0.00569352	0.00573907	0.00573971	0.00114889	0.00112736	0.000637205	0.00211045	0.00297972	0.00123902	0.00358986	0.00298511	0.00855503	0.00644791	0.0103474
fig|167546.4.peg.81	P9301_00821		Iron-sulfur cluster assembly protein SufD	0.00683115	0.00410983	0.00542635	0.00774779	0.00752606	0.00500818	0.00291134	0.0199757	0.0142585	0.0104494	0.0103723	0.00645057	0.00381008	0.00321839	0.0038355	0.00817793	0.000510271	0.00114903	0.00109713	0.00228604	0.00489498	0.00336244	0.00248151	0.00323964	0.00388995	0.00525174	0.00618592	0.00497152	0.00109418	0.000906259	0.000554985	0.00202016	0.00248683	8.56234e-05	0.00334486	0.00237232	0.00750258	0.00418346	0.00698917
fig|167546.4.peg.82	P9301_00831	sufC	Iron-sulfur cluster assembly ATPase protein SufC	0.0199249	0.0142442	0.0244604	0.0277264	0.0243501	0.02076	0.0112191	0.0746035	0.0758914	0.0519681	0.0372652	0.0134112	0.0133077	0.0124876	0.013418	0.0202789	0.021387	0.00404032	0.0256911	0.0127152	0.0153022	0.0163511	0.0061901	0.0109795	0.0128915	0.0133577	0.0163881	0.0132695	0.00350515	0.00363323	0.00200016	0.00631253	0.00716365	0.00856738	0.00975051	0.00804152	0.0261797	0.02147	0.034831
fig|167546.4.peg.83	P9301_00841		Iron-sulfur cluster assembly protein SufB	0.0653051	0.0478772	0.0817605	0.0839994	0.0808833	0.067185	0.0367737	0.221683	0.214076	0.159861	0.11096	0.0475754	0.0378854	0.0386534	0.0406226	0.0664245	0.118738	0.0135697	0.108224	0.0422992	0.0466817	0.0508752	0.0181451	0.0325967	0.0389725	0.0567367	0.061084	0.0599554	0.011321	0.011563	0.00701558	0.0191972	0.0300884	0.0457884	0.0403052	0.0324707	0.0805744	0.0716102	0.115745
fig|167546.4.peg.84	P9301_00851		hypothetical protein	0.00109976	0.000512521	0.000479467	0.00148621	0.000649101	0.000453883	0.000253335	0.00175731	0.000550097	0.000464713	0.00074963	0.000942726	0.000557707	0.000307448	0.000630922	0.000552956	2.21857e-05	0.000131139	5.22442e-05	8.96486e-05	0.000258386	8.9965e-05	0.000203502	0.000153147	0.000121561	0.000228337	0.00034456	0.000239155	0.000132056	3.82158e-05	2.68796e-05	0.000282145	0.000123221	5.03667e-06	0.000205947	0.000189929	0.000394669	9.2113e-05	0.000186569
fig|167546.4.peg.85	P9301_00861		hypothetical protein	0.0360653	0.0259597	0.0449405	0.0420038	0.0502176	0.0392557	0.0218109	0.129163	0.121373	0.080528	0.0619814	0.0326725	0.0227224	0.028573	0.0237064	0.0381772	0.0361627	0.0083679	0.0470329	0.0317804	0.0340639	0.0410128	0.00579524	0.0106378	0.0132805	0.0194185	0.0191338	0.0145232	0.00332027	0.00337663	0.00225789	0.00543976	0.00544975	0.00551516	0.00652283	0.00516392	0.0345258	0.033391	0.0524834
fig|167546.4.peg.86	P9301_00871		Predicted membrane protein	6.89145e-05	1.45053e-05	3.80529e-05	3.24855e-05	3.50865e-05	1.03155e-05	4.02118e-06	2.7458e-05	2.20039e-05	3.98325e-05	0	1.2914e-05	1.10437e-05	3.92487e-05	1.24935e-05	1.74618e-05	0	0	0	0	1.43548e-05	1.12456e-05	3.03734e-06	1.17805e-05	3.03902e-05	4.96384e-06	1.07675e-05	0	3.77304e-06	0	1.58115e-06	3.76194e-06	0	0	0	0	3.8693e-06	7.67608e-06	1.43515e-05
fig|167546.4.peg.87	P9301_00881	pgm	Phosphoglucomutase (EC 5.4.2.2)	0.00683977	0.00463203	0.00779324	0.00773155	0.0184117	0.0160819	0.00920449	0.0530627	0.0350742	0.024736	0.0196057	0.00732872	0.00561572	0.00635174	0.00550339	0.0328689	0.0242268	0.0059512	0.0285384	0.0281646	0.0294704	0.032005	0.00221422	0.00374621	0.00472872	0.0328408	0.0347198	0.0317641	0.00152619	0.00161871	0.000966085	0.00278007	0.0159488	0.0132062	0.0192631	0.0162228	0.0316819	0.0272654	0.0448053
fig|167546.4.peg.88	P9301_00891	mgs1	Replication-associated recombination protein RarA	0.00597259	0.00352479	0.00528936	0.0058149	0.00399987	0.00275424	0.00149588	0.00875912	0.00629311	0.00593504	0.00419504	0.00847162	0.00430152	0.00436314	0.00459136	0.00377756	0.000510271	0.000611981	0.0014759	0.00200215	0.00397627	0.00259774	0.00307379	0.00474363	0.00526359	0.00358389	0.00309565	0.00297856	0.00289958	0.00276245	0.00178987	0.00499209	0.00143945	0.00040797	0.00186062	0.00141193	0.00454256	0.00294762	0.00469293
fig|167546.4.peg.89	P9301_00901		hypothetical protein	0.000993518	0.000705925	0.000981766	0.00124257	0.00198239	0.00150091	0.000703707	0.00554652	0.00512691	0.00404964	0.00282553	0.00118164	0.000911106	0.000922343	0.000843311	0.00208959	0.000177486	0.000387172	0.000875091	0.00161368	0.00251209	0.00228286	0.000574057	0.00096993	0.00129462	0.0019359	0.00200275	0.00181178	0.000499927	0.000464048	0.00024666	0.000812579	0.000896156	0.000387824	0.00103683	0.00101057	0.00373001	0.00273269	0.0043772
fig|167546.4.peg.90	P9301_00911		Thiol peroxidase, Bcp-type (EC 1.11.1.15)	0.0107708	0.00667727	0.0116975	0.0126775	0.0130785	0.00861346	0.00534415	0.0321122	0.0242923	0.0193188	0.0177821	0.0162717	0.0102375	0.00913185	0.0108631	0.0133059	0.000687757	0.00244792	0.00557707	0.00900969	0.0126322	0.0103797	0.00575576	0.00923593	0.0111654	0.00952561	0.0087755	0.00962417	0.00486156	0.00441665	0.0026263	0.00828003	0.00271927	0.000473447	0.00389168	0.00265901	0.00908513	0.00578777	0.00990252
fig|167546.4.peg.91	P9301_00921		hypothetical protein	0.00446222	0.00291557	0.0050306	0.00514083	0.00271044	0.00157827	0.000876618	0.00579365	0.00415874	0.00316005	0.00234259	0.00353199	0.00226396	0.00196243	0.00199896	0.00268329	0.000288414	0.000368438	0.000561626	0.00180791	0.00255515	0.00247404	0.000974986	0.00193201	0.00243122	0.00273011	0.0021858	0.00235531	0.00075272	0.00081072	0.000453791	0.00130915	0.00108939	0.000251834	0.00105459	0.000953229	0.0028362	0.00202649	0.00298511
fig|167546.4.peg.92	P9301_00931	cysH	Phosphoadenylyl-sulfate reductase [thioredoxin] (EC 1.8.4.8)	0.016126	0.0112561	0.0174282	0.0205146	0.00875409	0.00659161	0.00345822	0.0231334	0.0175151	0.0126136	0.00968032	0.0104281	0.00757598	0.00744416	0.00695888	0.0125492	0.012424	0.00199831	0.0112717	0.00826262	0.00996221	0.00992988	0.00336537	0.00554863	0.00619353	0.010846	0.0110151	0.0102764	0.00166014	0.00192444	0.000924975	0.00270483	0.00450038	0.00468411	0.00589434	0.00500983	0.0113022	0.00854348	0.0134043
fig|167546.4.peg.94	P9301_00941		hypothetical protein	0.00219091	0.00165844	0.00264087	0.00335413	0.00764887	0.00693203	0.0037397	0.0250143	0.0211897	0.0150832	0.0104516	0.00214373	0.00170073	0.00189048	0.00187402	0.00543061	0.00457026	0.00121772	0.00528973	0.0027044	0.0034595	0.00287888	0.000859567	0.00156288	0.00179302	0.00192597	0.00207274	0.00194947	0.000541431	0.000706991	0.000480671	0.00116996	0.000658115	0.000690024	0.000923209	0.000702379	0.00227128	0.00201113	0.0029277
fig|167546.4.peg.95	P9301_00951	citT	Di/tricarboxylate transporter	0.0202293	0.0154578	0.0230829	0.0261914	0.021201	0.0179335	0.0106682	0.0586092	0.0581563	0.0417577	0.0298915	0.0299154	0.0245557	0.023994	0.0247933	0.0134863	0.0244265	0.00302868	0.0157255	0.00924875	0.013637	0.0110994	0.0112989	0.0206945	0.0245857	0.00956035	0.0106544	0.0106243	0.0112342	0.0128623	0.00739664	0.0201452	0.00357622	0.00333931	0.00448467	0.00347606	0.0110507	0.00859721	0.0154709
fig|167546.4.peg.97	P9301_00961	trkG	KtrAB potassium uptake system, integral membrane component KtrB	0.00606735	0.00447247	0.00679626	0.00719554	0.00602611	0.0054208	0.00329737	0.0148685	0.0139505	0.0105689	0.00732331	0.00796151	0.0072778	0.00693393	0.00674649	0.00423157	0.000909614	0.00104911	0.00231181	0.00301817	0.00473708	0.00344116	0.00314061	0.00573319	0.00650351	0.0036931	0.0039409	0.00437726	0.00315426	0.0037042	0.00212981	0.00574824	0.00175591	0.000790758	0.00192454	0.00155168	0.00449226	0.00280177	0.00551097
fig|167546.4.peg.98	P9301_00971		KtrAB potassium uptake system, peripheral membrane component KtrA	0.00650094	0.00576344	0.00930014	0.00850308	0.00512264	0.00467293	0.00291536	0.0139075	0.0148306	0.0114452	0.00743143	0.00945954	0.00940924	0.0108653	0.010051	0.00408605	0.00747658	0.000980419	0.00548564	0.00364571	0.00419159	0.00429583	0.00608683	0.012024	0.0150493	0.0032265	0.00343483	0.00294958	0.00902699	0.0102691	0.00620919	0.0145775	0.00184832	0.00175276	0.00223701	0.00186345	0.00493723	0.0042372	0.00696047
fig|167546.4.peg.99	P9301_00981		hypothetical protein	0.0246972	0.0175466	0.0286767	0.0368386	0.0117891	0.00941807	0.00610818	0.0338283	0.0351182	0.0227709	0.0190867	0.0190999	0.020094	0.0207822	0.0215638	0.00428977	0.00179704	0.000843035	0.00501545	0.00367559	0.00492369	0.00444202	0.00574968	0.00929091	0.0111958	0.00213445	0.00298259	0.00228284	0.0059746	0.00625646	0.00374417	0.0105372	0.00101938	0.00123398	0.00140257	0.00110374	0.00264273	0.00224909	0.00367398
fig|167546.4.peg.100	P9301_00991		hypothetical protein	0.042773	0.0230393	0.0370407	0.0440828	0.0148241	0.0090106	0.00524765	0.0403771	0.0212778	0.0164243	0.0180127	0.0457997	0.0222696	0.0179824	0.0238126	0.00428395	0.000643386	0.000587002	0.00109713	0.00161368	0.00208144	0.00183304	0.00838306	0.0120476	0.0112383	0.00238264	0.0021858	0.0021234	0.00967406	0.00716545	0.00471975	0.0176059	0.00180912	0.000604401	0.00260984	0.00177387	0.00439553	0.00255614	0.00355917
fig|167546.4.peg.101	P9301_01001		hypothetical protein	0.0346181	0.0249201	0.0419648	0.0426453	0.0172363	0.0130801	0.00739496	0.0470768	0.0360644	0.0257318	0.0192021	0.0290502	0.0202265	0.0216783	0.0214513	0.0170369	0.00758751	0.00302244	0.0129958	0.0141645	0.0155606	0.0166435	0.00775433	0.014062	0.0152863	0.0127571	0.0131471	0.0136246	0.0075838	0.00774688	0.0048241	0.0133586	0.00444998	0.00358107	0.00614289	0.00478048	0.00994024	0.00893496	0.014739
fig|167546.4.peg.102	P9301_01011		hypothetical protein	0.009068	0.00589399	0.00974155	0.0106065	0.00459634	0.00350212	0.00179747	0.0159943	0.0117501	0.0101838	0.00878653	0.00714793	0.00488132	0.00431735	0.00512233	0.00503481	0.000266228	0.000780588	0.0019461	0.00381007	0.00430643	0.00455448	0.00182544	0.00279591	0.00322137	0.00439796	0.00438237	0.00405114	0.00144696	0.00111645	0.000721006	0.0020954	0.00199115	0.000523814	0.00291521	0.00236157	0.00727816	0.00483593	0.0072762
fig|167546.4.peg.103	P9301_01021		Bis-ABC ATPase YheS	0.0112905	0.00870318	0.0107081	0.0174447	0.00563139	0.00485861	0.00285504	0.0164474	0.0121241	0.00805944	0.00698453	0.00856201	0.00996142	0.00745724	0.00927642	0.00512212	0.0007765	0.00094295	0.00146284	0.00337677	0.00463659	0.00429583	0.00345042	0.00517165	0.00630902	0.00416962	0.00480768	0.00410911	0.00263169	0.00266418	0.00145624	0.00518019	0.00184272	0.000664841	0.00256013	0.00199246	0.00511522	0.00309346	0.00559708
fig|167546.4.peg.104	P9301_01041		hypothetical protein	0.00920871	0.00599552	0.00950562	0.0113293	0.00984178	0.0080461	0.00428256	0.0274718	0.0265367	0.0199694	0.0138105	0.0114483	0.0080619	0.00832071	0.00775222	0.0063037	0.00368283	0.00105535	0.00353955	0.00243545	0.00373224	0.00398095	0.00342612	0.00608661	0.00650351	0.00388669	0.00394628	0.00332643	0.00257132	0.00304907	0.00170132	0.00486795	0.00258205	0.00108792	0.003075	0.00230423	0.00819906	0.00663981	0.00998863
fig|167546.4.peg.105	P9301_01061		hypothetical protein	0.0347042	0.0268928	0.0361655	0.0538853	0.0311042	0.0276714	0.0175243	0.093728	0.0723268	0.0522602	0.0511694	0.0185317	0.0217671	0.019971	0.0224258	0.0180031	0.000798685	0.004721	0.000835908	0.0103096	0.0200249	0.0118191	0.00690995	0.0100959	0.0125573	0.00575805	0.00920082	0.00738481	0.00493136	0.00398263	0.00248716	0.00845308	0.00292091	7.05134e-05	0.00450952	0.00316787	0.00781599	0.00310881	0.00525264
fig|167546.4.peg.106	P9301_01071		hypothetical protein	0.0224116	0.0189874	0.0292323	0.0297242	0.0144118	0.0122651	0.00676765	0.0351738	0.0427096	0.0317067	0.017847	0.0135404	0.0148703	0.0174526	0.0148235	0.00762497	0.0221635	0.00184219	0.0136096	0.00488585	0.0072061	0.00627506	0.00369341	0.00783012	0.00940882	0.00438307	0.0048346	0.00511646	0.0028826	0.00416279	0.00222468	0.00536829	0.00262406	0.00354078	0.00289391	0.00254075	0.00898065	0.00871235	0.0164037
fig|167546.4.peg.107	P9301_01081		CAB/ELIP/HLIP family protein	0.00978586	0.00636783	0.0120704	0.0110369	0.033034	0.0235039	0.0130045	0.0974898	0.0744612	0.0559912	0.045713	0.0102473	0.00633356	0.00567797	0.00683394	0.0287071	0.00199671	0.00600741	0.0114415	0.0183331	0.0228528	0.0231885	0.00376934	0.00700156	0.0072268	0.0193093	0.0164473	0.0168713	0.00175257	0.00173063	0.00105305	0.00295312	0.00830905	0.00131457	0.00943094	0.00795193	0.025077	0.0222606	0.0349602
fig|167546.4.peg.108	P9301_01091		hypothetical protein	0.00165395	0.00120394	0.00205486	0.00207095	0.00121926	0.00108829	0.00051069	0.00399515	0.00330058	0.00252273	0.00203265	0.00226642	0.00171177	0.0017204	0.00171161	0.00107681	0.0001553	0.000218565	0.000822847	0.00041836	0.000760803	0.000910895	0.00109041	0.00170818	0.00213947	0.000680046	0.000576061	0.000731958	0.000903642	0.00116285	0.000509132	0.00160635	0.000330458	0.000110807	0.000372834	0.000240099	0.00114144	0.000967186	0.00134904
fig|167546.4.peg.109	P9301_01101	rbn	Inner membrane protein YihY, formerly thought to be RNase BN	0.0110177	0.00821	0.0128162	0.0126937	0.00985055	0.00830399	0.00493399	0.0258243	0.0259866	0.0179113	0.0130825	0.0123975	0.0106682	0.0115784	0.0102509	0.00729902	0.00219639	0.00161738	0.00561626	0.00431808	0.00556965	0.00520672	0.00357191	0.00711936	0.00813243	0.00462133	0.00492074	0.00446422	0.00342026	0.00378336	0.00227844	0.00609058	0.00184832	0.000972078	0.00225476	0.00182762	0.00588521	0.00482058	0.00840997
fig|167546.4.peg.110	P9301_01111		Histidinol-phosphatase [alternative form] (EC 3.1.3.15)	0.0038707	0.0030171	0.00499255	0.00510835	0.00719274	0.00630794	0.00349843	0.0202366	0.022598	0.0160127	0.0111507	0.00387421	0.00330207	0.0032838	0.00333576	0.00872506	0.0127124	0.00191088	0.0109974	0.00667882	0.00788077	0.00709599	0.00224763	0.00431167	0.00494753	0.00628422	0.00713346	0.00631948	0.00187143	0.00178522	0.00113211	0.00306974	0.00241682	0.0029112	0.0031105	0.00258733	0.0072356	0.00559586	0.0101034
fig|167546.4.peg.111	P9301_01121		hypothetical protein	0.00319017	0.00194371	0.00261043	0.00363838	0.00971897	0.00650909	0.00340594	0.0254811	0.0163929	0.0120958	0.0110138	0.003306	0.00223083	0.00156995	0.00212389	0.00933622	0.00195234	0.0016486	0.0021812	0.00276417	0.00453611	0.00353112	0.00199857	0.00245035	0.00281414	0.00424408	0.00419394	0.00330468	0.000537657	0.00044767	0.000290932	0.00103829	0.00118461	0.000413007	0.00145583	0.00118974	0.00379192	0.0022798	0.00345871
fig|167546.4.peg.112	P9301_01131		hypothetical protein	0.0131569	0.00908515	0.0137067	0.0160478	0.0104996	0.00809252	0.00438309	0.0303411	0.0318836	0.0224124	0.0172847	0.0112546	0.00847604	0.00745724	0.00847684	0.0113036	0.00148644	0.00192961	0.00651747	0.00528927	0.00620126	0.00639876	0.00581954	0.00927127	0.0114571	0.00542548	0.00608901	0.00547157	0.00463895	0.00440027	0.00263262	0.00746369	0.00252324	0.00102748	0.00368218	0.00269126	0.00971195	0.00729995	0.0122992
fig|167546.4.peg.113	P9301_01141		Uncharacterized MFS-type transporter	0.0029863	0.002287	0.00273981	0.00411754	0.0142715	0.0121414	0.00655855	0.0413106	0.0324557	0.0232887	0.0190219	0.00224059	0.00251796	0.00183815	0.00231754	0.0109776	0.00663353	0.00247915	0.00779745	0.00312276	0.00444998	0.003846	0.000929426	0.00137439	0.00176263	0.00541555	0.00737035	0.00632673	0.000456537	0.000390347	0.00021978	0.000823864	0.00336339	0.00220103	0.00513801	0.0042967	0.00952623	0.00634044	0.0106919
fig|167546.4.peg.114	P9301_01151	nadB	L-aspartate oxidase (EC 1.4.3.16)	0.00237468	0.00202107	0.00281592	0.00298054	0.00781553	0.00834009	0.00443939	0.0254124	0.0277249	0.0190532	0.0116553	0.00215019	0.00198234	0.00192973	0.00194274	0.005937	0.0150197	0.00144253	0.0102529	0.00412384	0.00506724	0.00509427	0.00079882	0.00148042	0.00172617	0.00464615	0.00535683	0.00522517	0.000477289	0.000603263	0.000376315	0.000741102	0.00298532	0.00375232	0.0031105	0.00272709	0.00893035	0.00780657	0.0137918
fig|167546.4.peg.115	P9301_01161		hypothetical protein	0.0200742	0.01334	0.0200691	0.030041	0.0136838	0.0113729	0.0059795	0.04337	0.0353383	0.0272853	0.0233106	0.0188416	0.0160907	0.0134623	0.0169974	0.0151976	0.021986	0.00307239	0.0163655	0.00611105	0.00846932	0.00788318	0.00889333	0.0123617	0.0146967	0.0109105	0.0135509	0.0113562	0.0064085	0.0054512	0.00340897	0.0111767	0.00490365	0.00618503	0.0072898	0.00556169	0.0146182	0.0101631	0.0161167
fig|167546.4.peg.116	P9301_01171		Ribosomal protein S12p Asp88 (E. coli) methylthiotransferase (EC 2.8.4.4)	0.0232213	0.0146117	0.022535	0.0302278	0.0133767	0.0106714	0.00527982	0.0353797	0.0255905	0.0194914	0.0172703	0.0244269	0.0182552	0.0151892	0.0174347	0.00855626	0.00144207	0.00167983	0.00427097	0.00419854	0.00602901	0.005128	0.00708915	0.0106771	0.0126545	0.00471565	0.00495304	0.00482658	0.00405224	0.00434022	0.00253617	0.00768188	0.00133023	0.000548997	0.00174344	0.00137251	0.00416337	0.00393015	0.00598457
fig|167546.4.peg.117	P9301_01191		Pterin-binding family	0.00122898	0.000879988	0.00161344	0.00288309	0.00102628	0.00107797	0.000579051	0.00448939	0.00356463	0.00285466	0.0026237	0.00123329	0.00140807	0.00120363	0.00175534	0.00142604	0.0003106	0.000343459	0.00105795	0.000657423	0.00117709	0.00089965	0.00090209	0.00105239	0.00134933	0.000754504	0.00133517	0.000927631	0.000877231	0.000611452	0.000339948	0.0014032	0.000319256	0.00025687	0.000568129	0.000455113	0.000978934	0.000575706	0.00103331
fig|167546.4.peg.118	P9301_01201		FIG110192: hypothetical protein	0.00250389	0.00186635	0.00254194	0.00348407	0.0023508	0.00188258	0.000973127	0.00577992	0.00550097	0.00334593	0.00273903	0.00357073	0.00287688	0.00296981	0.00270484	0.0017811	0.000110929	0.000443374	0.000639992	0.000941311	0.00129193	0.00109083	0.00106307	0.00173959	0.00208477	0.00114168	0.00145361	0.00117403	0.000924394	0.00109188	0.000604001	0.00174178	0.000719725	0.000231687	0.000930311	0.000842138	0.00166767	0.00103627	0.00167912
fig|167546.4.peg.119	P9301_01211		hypothetical protein	0.0028456	0.00182767	0.00314317	0.00363025	0.00465774	0.00365685	0.00172911	0.011601	0.0108039	0.00735574	0.00565826	0.00211145	0.00155164	0.00128212	0.00128058	0.00305581	0.000754314	0.000618226	0.00169794	0.00146426	0.00190919	0.00188926	0.000886903	0.00166498	0.00198144	0.00209474	0.00194353	0.00166684	0.000545204	0.000797071	0.000317812	0.00101949	0.00110339	0.000397897	0.00113271	0.00101057	0.00383448	0.00297832	0.0048221
fig|167546.4.peg.120	P9301_01221		6-pyruvoyl tetrahydrobiopterin synthase (EC 4.2.3.12)	0.0647969	0.045566	0.0814105	0.0722315	0.162977	0.121434	0.0675881	0.469711	0.44318	0.342533	0.250095	0.0530832	0.0317065	0.0323213	0.0354628	0.10895	0.0882326	0.020339	0.139113	0.0590336	0.0650702	0.0709711	0.0224976	0.0428301	0.0513413	0.0548703	0.0502034	0.0504906	0.0154355	0.0156439	0.00960077	0.0228425	0.0246947	0.0320685	0.0319821	0.0244543	0.0849467	0.0819959	0.133139
fig|167546.4.peg.121	P9301_01231	aroK	Shikimate kinase I (EC 2.7.1.71)	0.00121749	0.000928339	0.00159061	0.00185979	0.00181573	0.00173301	0.000924873	0.00597212	0.00536895	0.00442141	0.00322197	0.000923355	0.00109885	0.00109242	0.00130557	0.00132709	0.000754314	0.000493332	0.00180243	0.00132979	0.00172257	0.00139446	0.000786671	0.00121732	0.00136148	0.000943129	0.00134055	0.00107982	0.000496154	0.000469508	0.000256147	0.000703482	0.000364063	0.000282054	0.000536171	0.000372691	0.00111823	0.000736904	0.00129163
fig|167546.4.peg.122	P9301_01241		hypothetical protein	0.00255271	0.00166327	0.00220707	0.00280187	0.0035262	0.00223847	0.00114604	0.00748232	0.00569901	0.00389031	0.00369048	0.00325434	0.00193265	0.00169423	0.00166788	0.00205467	2.21857e-05	0.000305991	6.53053e-05	0.00052295	0.000976125	0.000832176	0.000589244	0.000962076	0.00112444	0.00104737	0.000812945	0.000833418	0.000347119	0.00036305	0.000200807	0.000767435	0.000562898	2.01467e-05	0.000674653	0.000401359	0.00106406	0.000429861	0.000645816
fig|167546.4.peg.123	P9301_01251		hypothetical protein	0.00195258	0.00113625	0.00162867	0.00267193	0.00344725	0.00201153	0.00123048	0.00875912	0.00448879	0.00312021	0.00343821	0.00245367	0.00155164	0.00162228	0.00188027	0.00377174	0.000443714	0.000618226	0.000600809	0.00189756	0.00400498	0.00229411	0.00141236	0.00152361	0.00207869	0.00259609	0.00292337	0.00273941	0.000822522	0.000854395	0.000482252	0.00169663	0.00086255	0.00019643	0.0015517	0.00118616	0.00310318	0.0017962	0.0028703
fig|167546.4.peg.124	P9301_01261		hypothetical protein	0.0030868	0.00198239	0.0030214	0.00384953	0.0190345	0.0139569	0.00765634	0.0525684	0.0385288	0.0280952	0.0249612	0.00581132	0.00390947	0.00334922	0.00391671	0.0146155	0.000909614	0.00271645	0.00347424	0.00466173	0.00811045	0.0062863	0.00247847	0.00383652	0.00479558	0.00655227	0.00642281	0.00575421	0.0028411	0.00264508	0.00158432	0.00566172	0.00351181	0.000851198	0.00434263	0.0034008	0.0102188	0.00689312	0.0103761
fig|167546.4.peg.125	P9301_01281		hypothetical protein	0.00529493	0.00348611	0.00651466	0.00563623	0.00521035	0.00402305	0.00221567	0.0128092	0.0140825	0.0099714	0.0063214	0.0039969	0.00330207	0.00369591	0.00332327	0.0033934	8.87428e-05	0.000780588	0.0019461	0.00249522	0.00331595	0.00258649	0.00124227	0.00249354	0.00288707	0.00201532	0.00210504	0.00191324	0.000950805	0.00129934	0.000689383	0.0015913	0.00091576	2.01467e-05	0.00102973	0.000910226	0.00274334	0.00223374	0.00394666
fig|167546.4.peg.126	P9301_01291	rbfA	hypothetical protein	0.00314997	0.00216612	0.00310512	0.00363025	0.00230694	0.00187227	0.00109778	0.00643891	0.00545697	0.00382392	0.00315709	0.00222122	0.0020983	0.00190356	0.00186778	0.00196154	0.000177486	0.000337214	0.000848969	0.000866603	0.00122016	0.00127076	0.000874754	0.00140974	0.0018842	0.00100766	0.00107675	0.000985607	0.000399942	0.000575966	0.000325718	0.000842674	0.000408871	0.000221614	0.000504214	0.000447946	0.00138134	0.00110536	0.00208096
fig|167546.4.peg.127	P9301_01301	hemD	hypothetical protein	0.0032476	0.00234019	0.00325733	0.00328104	0.00245606	0.00209405	0.00118625	0.00705672	0.00596306	0.00373098	0.00285436	0.00267321	0.00203204	0.00209326	0.00215513	0.00186841	0.00126459	0.000387172	0.000966518	0.000941311	0.00144983	0.00114705	0.000865642	0.00138225	0.00158637	0.00104737	0.000974458	0.00102909	0.000507473	0.000616911	0.000284608	0.000936723	0.000425674	0.000251834	0.000454503	0.000415694	0.00145486	0.000928806	0.00120552
fig|167546.4.peg.128	P9301_01311		Oligoketide cyclase/lipid transport protein homolog	0.0140241	0.0106469	0.0183339	0.0174853	0.00810499	0.00749422	0.00412574	0.0243827	0.0251064	0.0180707	0.0133924	0.0157229	0.0107013	0.0118727	0.0112254	0.00580895	0.00184141	0.00154869	0.00774521	0.00385489	0.00429208	0.00554409	0.00445882	0.00853695	0.00919609	0.00449227	0.0050015	0.00452945	0.00370323	0.00423376	0.00242075	0.00631629	0.00273888	0.00237227	0.00314601	0.00286327	0.00791273	0.00607946	0.0112803
fig|167546.4.peg.129	P9301_01321	crtQ	Pro-zeta-carotene desaturase, prolycopene producing (EC 1.-.-.-)	0.0297768	0.0214969	0.036546	0.0363513	0.0419021	0.0371771	0.0205241	0.119442	0.138493	0.101374	0.0711211	0.0220249	0.0186307	0.0197421	0.0195836	0.0368792	0.0444823	0.00794951	0.0456484	0.0234581	0.0270731	0.0264272	0.00939449	0.0170621	0.0209875	0.0222529	0.0255189	0.0238647	0.0068424	0.00770866	0.00442723	0.0115567	0.0129971	0.0136041	0.0161064	0.013123	0.0437309	0.0379352	0.0632039
fig|167546.4.peg.130	P9301_01331		probable iron binding protein from the HesB_IscA_SufA family	0.0101563	0.0104293	0.018273	0.0207988	0.0054735	0.00591595	0.0035869	0.0200718	0.0216958	0.01665	0.0140051	0.00732872	0.0113529	0.0120232	0.0137054	0.00470303	0.00173049	0.00190463	0.00355261	0.00491573	0.00549788	0.00472316	0.00251188	0.00528946	0.0048746	0.00333074	0.00588443	0.00508747	0.00348062	0.00298629	0.00179619	0.00547362	0.00182312	0.00104763	0.00237549	0.00193871	0.00365649	0.00216465	0.00338695
fig|167546.4.peg.131	P9301_01341		TPR-repeat protein, specific for cyanobacteria	0.00903068	0.00570542	0.00997748	0.00975377	0.00320165	0.0025273	0.00132699	0.00884149	0.00754734	0.00604126	0.00458427	0.0079034	0.00503041	0.00522007	0.00540969	0.0033352	0.000532457	0.000568268	0.00146284	0.00240557	0.0028566	0.00305881	0.00245721	0.00477111	0.00548848	0.00257623	0.00242268	0.00271767	0.00208649	0.00236392	0.0013171	0.00376946	0.0011314	0.00031731	0.00109365	0.00111091	0.00249957	0.00190367	0.00380314
fig|167546.4.peg.132	P9301_01351		hypothetical protein	0.00934653	0.00609706	0.00882828	0.0142611	0.00407881	0.00282129	0.00171302	0.0116697	0.00908761	0.00598815	0.00495909	0.00971137	0.00786864	0.0061555	0.00753358	0.00334684	0.00150863	0.000749364	0.00199834	0.00155391	0.00265563	0.00246279	0.0036357	0.00461011	0.00514203	0.00230819	0.00287492	0.00244228	0.00227325	0.00220832	0.0011242	0.00447671	0.00103338	0.000493594	0.00138481	0.00138326	0.0034785	0.00211092	0.00345871
fig|167546.4.peg.133	P9301_01371		Cell division inhibitor Slr1223 (YfcH in EC), contains epimerase/dehydratase and DUF1731 domains	0.00257855	0.00179382	0.00292247	0.00371959	0.0184292	0.0148801	0.00845253	0.0588975	0.0559999	0.0419436	0.0349371	0.00251824	0.00211487	0.00167461	0.00209266	0.0101802	0.00572391	0.00278514	0.00818928	0.00334688	0.00473708	0.00400344	0.00152171	0.0022383	0.00244338	0.00457666	0.00597596	0.00508023	0.0010772	0.000887151	0.000558148	0.00191859	0.00298252	0.00193408	0.00493917	0.00359073	0.0102962	0.00696988	0.0111511
fig|167546.4.peg.134	P9301_01381		hypothetical protein	0.00151612	0.00109757	0.00198636	0.0016324	0.00350865	0.00251699	0.00153207	0.00896505	0.011024	0.00728935	0.00588892	0.00216956	0.00129211	0.00185777	0.00146799	0.00227003	0.00219639	0.000430885	0.00310853	0.00262969	0.00305757	0.0033287	0.00090209	0.00151183	0.00216379	0.00143951	0.00138901	0.00176105	0.000650849	0.00081072	0.0005202	0.00115868	0.000868151	0.000705134	0.00104394	0.000741798	0.00249183	0.00267128	0.00460682
fig|167546.4.peg.135	P9301_01391		hypothetical protein	0.00136106	0.000841307	0.00133946	0.00175422	0.000614015	0.000572511	0.000293546	0.0020319	0.0016943	0.000995813	0.000864957	0.00126558	0.000839321	0.000850387	0.000862051	0.000518032	0.000266228	0.00010616	0.000300404	0.000373536	0.00066032	0.000449825	0.000452564	0.000793222	0.000911707	0.000630408	0.000667584	0.000644993	0.000333914	0.000346671	0.000226105	0.00073734	0.000366864	8.56234e-05	0.000454503	0.000426444	0.000905417	0.000698523	0.000961549
fig|167546.4.peg.136	P9301_01401		Cysteine synthase (EC 2.5.1.47)	0.00451965	0.00407599	0.00581449	0.00647274	0.00228063	0.00222815	0.00122244	0.00649383	0.00712926	0.00589521	0.00396439	0.00317686	0.00388186	0.00460518	0.0041416	0.00214198	0.0048143	0.000443374	0.00272976	0.00171827	0.00244031	0.00210293	0.00154297	0.00291372	0.00369545	0.00257127	0.0035425	0.00323946	0.00182804	0.00202271	0.00119219	0.00316755	0.00182592	0.00232694	0.00207722	0.00189212	0.0036681	0.00290156	0.00545356
fig|167546.4.peg.137	P9301_01411		hypothetical protein	0.00685413	0.00429357	0.00628635	0.00881981	0.00914005	0.00682887	0.00432277	0.0236551	0.0183512	0.0117771	0.0130969	0.00548847	0.00441748	0.00398374	0.00452889	0.00838747	0.000443714	0.00165485	0.000195916	0.00295841	0.00452175	0.00331746	0.00284599	0.00348311	0.00497184	0.00450717	0.0053999	0.00479034	0.00202612	0.00166784	0.00110206	0.00317884	0.00268847	4.53301e-05	0.00423966	0.00306037	0.00646174	0.00376128	0.00594151
fig|167546.4.peg.138	P9301_01421		hypothetical protein	0.00561079	0.00368435	0.00548723	0.00690317	0.00690328	0.00463682	0.00265398	0.0202915	0.0150067	0.0092677	0.00874328	0.00708981	0.00426287	0.00383329	0.00489121	0.00596028	0.000643386	0.00106784	0.0020114	0.00237569	0.00430643	0.00371105	0.00258174	0.00413889	0.00438835	0.00568856	0.00520608	0.00458742	0.00195632	0.00185073	0.00108783	0.00337822	0.00299932	0.00161677	0.00398755	0.00337214	0.0109656	0.00736136	0.0116247
fig|167546.4.peg.139	P9301_01431		hypothetical protein	0.00805726	0.00531861	0.00784652	0.0102248	0.00183327	0.00113986	0.000587093	0.0046816	0.00277249	0.00232356	0.00203265	0.0122038	0.00914419	0.00826838	0.00920146	0.00079742	6.65571e-05	8.74259e-05	0.000235099	0.00062754	0.000832577	0.000775948	0.0025787	0.00358521	0.00405406	0.000958021	0.000979841	0.000913136	0.00149035	0.00133209	0.000833268	0.00291926	0.00022964	7.55501e-05	0.000379936	0.0002616	0.000661651	0.000399156	0.000674519
fig|167546.4.peg.140	P9301_01451		hypothetical protein	0.00369267	0.00263513	0.00460441	0.00494592	0.000719274	0.000639562	0.000277462	0.00244377	0.0016723	0.000995813	0.000691966	0.00515916	0.00398678	0.00408186	0.00420406	0.000424903	2.21857e-05	9.99153e-05	0.000391832	0.000567775	0.000689029	0.000562281	0.00128783	0.00216762	0.00230358	0.00055595	0.000646049	0.000514545	0.000667827	0.000655127	0.000400032	0.00120382	0.000156827	0.000115843	0.000163337	0.000146926	0.000541703	0.00039148	0.000516653
fig|167546.4.peg.141	P9301_01461		hypothetical protein	0.00363811	0.00232085	0.00394228	0.00469415	0.00242974	0.00183616	0.000981169	0.00645264	0.00431276	0.00297416	0.00302735	0.00501065	0.00336281	0.00324456	0.00357314	0.00134456	0.000199671	0.000181096	0.000431015	0.000896486	0.00129193	0.000888404	0.00115115	0.00201447	0.0022428	0.000719757	0.000818329	0.000710217	0.00116398	0.00108096	0.000695708	0.00194868	0.000221239	2.51834e-05	0.000323123	0.000290269	0.000839639	0.000583382	0.000731925
fig|167546.4.peg.142	P9301_01471	rpaA	Two-component transcriptional response regulator, OmpR family	0.0125453	0.00940427	0.0166672	0.0194101	0.0707608	0.0608254	0.0330742	0.236469	0.184767	0.133001	0.106952	0.0171499	0.014158	0.0143258	0.0161791	0.109031	0.0744331	0.0226683	0.128769	0.0545213	0.0548209	0.0623232	0.00634804	0.0108577	0.0135662	0.0625096	0.0758731	0.0631803	0.0047012	0.00434295	0.00273382	0.00763673	0.0252408	0.0249265	0.0363212	0.0295573	0.0879028	0.0705509	0.116907
fig|167546.4.peg.143	P9301_01481	holB	hypothetical protein	0.00141275	0.00101054	0.00155256	0.00179482	0.00137715	0.000876819	0.000478521	0.00356955	0.00259646	0.00246962	0.00170829	0.00224704	0.00124794	0.00126904	0.00112441	0.00100114	4.43714e-05	0.000181096	0.000391832	0.000776955	0.0012058	0.00089965	0.000631767	0.00089532	0.00117914	0.00081407	0.000694503	0.000731958	0.000362211	0.000417644	0.000256147	0.000846436	0.000268847	5.03667e-05	0.000316022	0.00031177	0.000897679	0.000713876	0.000832386
fig|167546.4.peg.144	P9301_01491	tmk	Thymidylate kinase (EC 2.7.4.9)	0.00261875	0.00160525	0.00322689	0.00299679	0.00226308	0.00150091	0.000727834	0.00469533	0.00545697	0.00362476	0.00292644	0.00334474	0.00207069	0.00246612	0.00203019	0.00146679	0.000177486	0.000305991	0.000822847	0.00137461	0.00134935	0.00149567	0.000987136	0.00180242	0.00216986	0.00103744	0.00092062	0.000818924	0.00097533	0.000933556	0.000586608	0.0015612	0.000467681	0.000130953	0.000458054	0.000376274	0.00140456	0.00100557	0.00169347
fig|167546.4.peg.145	P9301_01501	zntA	Lead, cadmium, zinc and mercury transporting ATPase (EC 3.6.3.3) (EC 3.6.3.5); Copper-translocating P-type ATPase (EC 3.6.3.4)	0.0210534	0.0162218	0.0248181	0.0308125	0.0176924	0.014973	0.0084847	0.0535706	0.0556038	0.041771	0.0291923	0.0200039	0.0182718	0.0174329	0.0189464	0.0122523	0.0148866	0.00297248	0.0144325	0.00987629	0.0119288	0.0115717	0.00770877	0.0136222	0.015888	0.00758971	0.00921159	0.00787761	0.00719706	0.00722551	0.00426912	0.0126853	0.0034222	0.00372714	0.00472257	0.00408168	0.0118401	0.00954905	0.0175375
fig|167546.4.peg.147	P9301_01511		Photosystem I assembly related protein Ycf3	0.0124735	0.010468	0.0150918	0.0198811	0.00951723	0.0094387	0.00528384	0.0323593	0.0323897	0.0235277	0.0170108	0.0096016	0.0122254	0.0109765	0.0121499	0.00826523	0.00390468	0.00207949	0.00735338	0.0115198	0.0118427	0.0120441	0.00430695	0.00733534	0.00915354	0.00812084	0.0112843	0.0109649	0.00461065	0.00464594	0.00270694	0.00791512	0.00352301	0.00193408	0.00499598	0.00360148	0.00851247	0.00576474	0.0104909
fig|167546.4.peg.148	P9301_01521	sms	DNA repair protein RadA	0.0184863	0.0130741	0.0213173	0.0229348	0.00328059	0.00248088	0.00133503	0.00884149	0.00726129	0.00485957	0.00421667	0.0157681	0.011502	0.0127951	0.0113379	0.00179856	0.000599014	0.000224809	0.00141059	0.00231592	0.00292837	0.00254151	0.00345042	0.00666385	0.00785284	0.00145937	0.00156129	0.00171032	0.0024204	0.00248948	0.00163966	0.00443156	0.000439677	0.00022665	0.000550375	0.000419277	0.00129235	0.00112071	0.00137774
fig|167546.4.peg.149	P9301_01531		Two-component transcriptional response regulator, OmpR family	0.0189687	0.0144231	0.027634	0.024153	0.0293236	0.0255618	0.0141747	0.0876735	0.0968171	0.0756552	0.0471546	0.0143669	0.0134126	0.0138744	0.014811	0.0248073	0.0447486	0.00613854	0.0411946	0.0226213	0.0238146	0.0231322	0.00941575	0.0187899	0.0236497	0.0145639	0.017831	0.017654	0.00625947	0.00618276	0.00378054	0.00848693	0.00637951	0.00824503	0.00842606	0.00626407	0.0178801	0.0155287	0.0258327
fig|167546.4.peg.150	P9301_01541	plsX	Phosphate:acyl-ACP acyltransferase PlsX (EC 2.3.1.n2)	0.0173435	0.0133932	0.0188438	0.0215054	0.0266219	0.0243137	0.0137565	0.076553	0.0894678	0.0639312	0.0434497	0.012843	0.0129764	0.0121344	0.0136429	0.028259	0.0642054	0.00601989	0.0361138	0.0147472	0.019867	0.0164973	0.0113293	0.0182637	0.0243304	0.0166686	0.0213735	0.019473	0.0062972	0.00709994	0.00393233	0.0110827	0.00714685	0.00876381	0.00893382	0.00735348	0.0244076	0.0201497	0.0347736
fig|167546.4.peg.151	P9301_01551	fabH	3-oxoacyl-[acyl-carrier-protein] synthase, KASIII (EC 2.3.1.180)	0.0233879	0.0172275	0.0294682	0.0295537	0.018052	0.0161489	0.0084284	0.048285	0.0491127	0.0332867	0.0225466	0.0148189	0.0132469	0.0154313	0.014505	0.0187889	0.0116253	0.00376556	0.0190169	0.0159126	0.017154	0.0166098	0.00536091	0.010308	0.0132684	0.0166984	0.0187247	0.0179583	0.00271847	0.00314461	0.00166021	0.00440523	0.00487005	0.00438694	0.00570614	0.00466222	0.0116621	0.00974095	0.0173509
fig|167546.4.peg.152	P9301_01561	fabD	Malonyl CoA-acyl carrier protein transacylase (EC 2.3.1.39)	0.0155029	0.0112996	0.0198484	0.0223825	0.017824	0.0148286	0.0087702	0.055932	0.0359544	0.0281881	0.0232097	0.0122813	0.0106351	0.00976637	0.0115065	0.0237829	0.00643386	0.0049583	0.0137533	0.0271038	0.0272884	0.0281365	0.00381794	0.00660888	0.00739091	0.020312	0.0235108	0.0226835	0.00185633	0.00174701	0.00105937	0.00319765	0.00475523	0.00261907	0.00639145	0.00520334	0.0111165	0.00743045	0.0126293
fig|167546.4.peg.153	P9301_01571		Acyl-CoA:1-acyl-sn-glycerol-3-phosphate acyltransferase (EC 2.3.1.51)	0.00619369	0.00406148	0.00633201	0.00769906	0.00577174	0.00450272	0.00242477	0.0154451	0.0104298	0.007847	0.00575917	0.00543036	0.0039923	0.00384637	0.00417283	0.00700217	0.000554643	0.00125519	0.00141059	0.00605128	0.00783771	0.00697228	0.0016432	0.00248176	0.00312412	0.00608567	0.00688042	0.00670358	0.000805543	0.000846206	0.000468022	0.00154992	0.00185392	0.00031731	0.00227962	0.00212147	0.00519261	0.00323163	0.00588411
fig|167546.4.peg.154	P9301_01581		hypothetical protein	0.00290877	0.00143119	0.00151451	0.00313485	0.0019473	0.000773664	0.000470479	0.00374802	0.00184833	0.00132775	0.0015353	0.00271841	0.00140255	0.000798056	0.00128683	0.00132709	8.87428e-05	0.000137383	5.22442e-05	0.000224122	0.000746448	0.000247404	0.000631767	0.000616514	0.000510556	0.00104737	0.000759108	0.000789935	0.000332027	0.000242943	0.000148629	0.000744864	0.000534893	3.022e-05	0.000603637	0.000498116	0.00124979	0.000291691	0.000444896
fig|167546.4.peg.155	P9301_01591	ycf34	hypothetical protein	0.0176249	0.0102311	0.0154647	0.0162752	0.00876287	0.00656067	0.00357081	0.017532	0.0129823	0.00987846	0.00889465	0.0133015	0.00839874	0.00858237	0.00811453	0.00817793	0.000399343	0.00122396	0.00011755	0.00437784	0.0101488	0.00545413	0.00242076	0.00379333	0.00511772	0.00670118	0.00594904	0.00599336	0.00149412	0.00176338	0.00100403	0.00306222	0.00272207	2.01467e-05	0.00281934	0.00193154	0.00501462	0.00249473	0.00403277
fig|167546.4.peg.156	P9301_01601		hypothetical protein	0.00164533	0.000633398	0.00104265	0.00164864	0.00108768	0.000670509	0.000422224	0.00245749	0.000946167	0.000663875	0.000792878	0.00192419	0.000993933	0.000647603	0.00108069	0.00114666	6.65571e-05	0.00021232	6.53053e-05	0.000433302	0.000904351	0.000404842	0.000613543	0.000589026	0.000559181	0.000809106	0.000780643	0.000913136	0.000345233	0.000199268	0.000166021	0.000831388	0.000417273	2.51834e-05	0.000546824	0.000465864	0.00077773	0.000260987	0.00048795
fig|167546.4.peg.157	P9301_01611		RNA-binding region RNP-1	0.0988981	0.0600036	0.100414	0.118377	0.0776378	0.0532229	0.0307017	0.22241	0.125136	0.0930089	0.0891194	0.0934783	0.0613754	0.0530903	0.0658158	0.0976229	0.0207436	0.014775	0.025247	0.0436888	0.0644673	0.0525058	0.0228195	0.0328559	0.0387293	0.0695831	0.0722983	0.0674054	0.00829124	0.00756945	0.00428809	0.0143104	0.0179931	0.00376743	0.0258179	0.0188496	0.0382713	0.0260296	0.041404
fig|167546.4.peg.158	P9301_01621	crtB,pys	All-trans-phytoene synthase (EC 2.5.1.99)	0.0124821	0.00888208	0.0147722	0.0169006	0.0304376	0.0249481	0.013093	0.0856691	0.0875975	0.0618732	0.0448048	0.0100988	0.00892331	0.00813101	0.00938886	0.0219844	0.0131783	0.00482091	0.0264225	0.0136117	0.014728	0.0158001	0.0032621	0.00543868	0.00638195	0.0127223	0.0132386	0.0110301	0.00179596	0.00186711	0.00108783	0.00326536	0.00467401	0.00438694	0.00568129	0.00474823	0.0143822	0.0122433	0.0200203
fig|167546.4.peg.159	P9301_01631	pds	Squalene/phytoene desaturase HopC	0.058296	0.0440526	0.0766462	0.0732386	0.203607	0.173326	0.0985673	0.562533	0.629025	0.452378	0.319407	0.0414412	0.0338655	0.0355724	0.0357814	0.148856	0.20981	0.0323288	0.236222	0.0761864	0.0860138	0.0906172	0.0123498	0.0236514	0.0300803	0.0633038	0.0671407	0.064666	0.00739326	0.00769774	0.00461539	0.0121623	0.0224571	0.0304971	0.0264854	0.0212362	0.0738108	0.0680868	0.111511
fig|167546.4.peg.160	P9301_01641		NAD(P)H-plastoquinone oxidoreductase subunit M, NdhM	0.0293318	0.0208199	0.0333572	0.0470715	0.0350427	0.02877	0.0156826	0.116861	0.0762435	0.0565356	0.0534111	0.0240976	0.0210051	0.0182245	0.0230318	0.0227992	0.00343878	0.00490209	0.00929947	0.00856144	0.0136514	0.0113131	0.00843166	0.011757	0.013238	0.00962985	0.0115212	0.00942849	0.00729328	0.00597531	0.00338683	0.0123805	0.00361543	0.00158655	0.00546469	0.0044257	0.0107489	0.00581847	0.00908449
fig|167546.4.peg.161	P9301_01651		FIG01149322: hypothetical protein	0.0110292	0.0141233	0.0218804	0.0269305	0.011868	0.0194344	0.0113558	0.0458412	0.0650435	0.0531764	0.0314772	0.00745786	0.019216	0.0199906	0.0208954	0.00819539	0.0395349	0.0048896	0.023745	0.0101901	0.0112398	0.00945757	0.00396069	0.00877257	0.00963371	0.00574316	0.0126626	0.0114722	0.0061293	0.00615001	0.00381691	0.010492	0.00368544	0.00620518	0.00492141	0.00455471	0.0102962	0.00505086	0.0126293
fig|167546.4.peg.162	P9301_01661	rbcR	Transcriptional regulator in carotenogenisis cluster	0.00694888	0.00470939	0.00804439	0.00773155	0.00556122	0.00500818	0.00263388	0.0157335	0.0201336	0.0147115	0.0100623	0.00579195	0.00477088	0.00471638	0.00469756	0.00595446	0.00725473	0.0011178	0.00617788	0.00363077	0.00558401	0.00521797	0.00281258	0.00520307	0.0067831	0.00373281	0.0042047	0.00431928	0.00244493	0.00282524	0.00167919	0.00397637	0.00234121	0.00212044	0.00276608	0.00223256	0.00789338	0.00697756	0.0113377
fig|167546.4.peg.163	P9301_01671		15-cis-zeta-carotene isomerase (EC 5.2.1.12)	0.00385347	0.00312347	0.00361503	0.00560375	0.0111838	0.0101711	0.00629718	0.0343775	0.0301013	0.0222664	0.0189714	0.00357073	0.00433465	0.00348005	0.00408537	0.0106866	0.00135333	0.00279138	0.00334363	0.00443761	0.00653142	0.00483562	0.0023266	0.00342028	0.00438835	0.0057382	0.00874858	0.00747177	0.00196386	0.00169514	0.00106728	0.00364908	0.00417553	0.00203482	0.00635949	0.005103	0.0149471	0.00755326	0.0158297
fig|167546.4.peg.164	P9301_01681	ndhF	NAD(P)H-plastoquinone oxidoreductase chain 5, NdhF	0.0766588	0.0561694	0.089158	0.0942404	0.122549	0.0993487	0.057137	0.308381	0.369049	0.259084	0.172271	0.0523665	0.0431367	0.0445407	0.0439896	0.0824195	0.132648	0.0173665	0.112965	0.0501584	0.0629888	0.0587246	0.0209364	0.0373521	0.0451538	0.0499859	0.0541066	0.0512588	0.0151148	0.0165747	0.00993123	0.027891	0.0208608	0.0237983	0.0230128	0.0201683	0.0710636	0.0629208	0.107765
fig|167546.4.peg.166	P9301_01691		NADH dehydrogenase I subunit 4, Involved in photosystem-1 cyclic electron flow	0.165487	0.118663	0.200006	0.186694	0.0272622	0.0215801	0.0124054	0.0706907	0.0627331	0.0456879	0.0330053	0.138542	0.0919554	0.111787	0.100085	0.0103432	0.0140436	0.0022356	0.0128521	0.0105487	0.0126466	0.0136409	0.027497	0.0535661	0.0571701	0.00813573	0.00767184	0.00831969	0.0193123	0.0213298	0.0131378	0.0345045	0.00332698	0.00306733	0.00370704	0.00294211	0.010215	0.00969489	0.0164755
fig|167546.4.peg.167	P9301_01701		hypothetical protein	0.0114312	0.00814231	0.0136991	0.0139931	0.00353497	0.00284192	0.00167683	0.0092259	0.0100998	0.00638648	0.00488701	0.0143798	0.0119106	0.0124745	0.0112754	0.00172871	0.000244043	0.000243543	0.000848969	0.00173321	0.00199531	0.00196798	0.00392121	0.00759844	0.00979174	0.00115657	0.00139439	0.00126824	0.0030788	0.00377517	0.00207764	0.00535324	0.000375265	0.00021154	0.000436749	0.00036194	0.00117627	0.00107465	0.00180829
fig|167546.4.peg.168	P9301_01711		Mannose-1-phosphate guanylyltransferase	0.0160542	0.0139831	0.0228318	0.0268899	0.0238062	0.0252008	0.0150473	0.0819073	0.0916462	0.067848	0.0482142	0.0132627	0.0197848	0.0178451	0.0206393	0.0223569	0.0185251	0.00698782	0.021381	0.0180791	0.0249773	0.0209843	0.00843166	0.0149102	0.0186049	0.0113821	0.0199468	0.0168858	0.00748382	0.00782604	0.00425172	0.0129373	0.00435476	0.00529858	0.00678914	0.00509583	0.0157094	0.00955672	0.0196902
fig|167546.4.peg.169	P9301_01721	metF	5,10-methylenetetrahydrofolate reductase (EC 1.5.1.20)	0.0227188	0.0174886	0.0273296	0.0306582	0.0208063	0.0178355	0.0103505	0.0555202	0.0591465	0.0408814	0.0282481	0.0209208	0.0209223	0.0218746	0.0227444	0.0293358	0.0653591	0.00587627	0.0417301	0.0213812	0.0255371	0.0254601	0.00904216	0.0155424	0.0204222	0.0257425	0.0307466	0.0290174	0.00491438	0.00549761	0.00305005	0.00788502	0.0104822	0.0170038	0.0135392	0.0116179	0.034785	0.0304971	0.0500723
fig|167546.4.peg.170	P9301_01731	csgD	C-terminal DNA-binding domain of LuxR-like protein	0.0425461	0.0298277	0.0533959	0.0489313	0.024122	0.0187227	0.0111226	0.0624259	0.051071	0.0377347	0.030396	0.0388777	0.0267258	0.0292075	0.0276169	0.0488871	0.0135777	0.00776841	0.0285907	0.0562396	0.0641371	0.0652134	0.0119853	0.0221513	0.0278557	0.0592285	0.0595765	0.0627817	0.00793658	0.00914175	0.0051435	0.0129524	0.0147894	0.0103101	0.019746	0.0143307	0.0279519	0.0261064	0.0410165
fig|167546.4.peg.171	P9301_01751		hypothetical protein	0.00178316	0.0011846	0.00146884	0.00218465	0.0024122	0.00172785	0.00105757	0.00683705	0.0050609	0.00290777	0.00337333	0.00207916	0.00116511	0.000948509	0.00104945	0.00182184	4.43714e-05	0.000349703	0.000130611	0.000567775	0.00093306	0.000708474	0.000540647	0.000757881	0.000735444	0.00098284	0.000888318	0.000797183	0.000458424	0.000379428	0.000226105	0.000887817	0.000565699	2.01467e-05	0.000788279	0.000616373	0.00176827	0.000775284	0.000961549
fig|167546.4.peg.172	P9301_01761	ppnK	NAD kinase (EC 2.7.1.23)	0.00277094	0.00173097	0.0019407	0.00319982	0.00282447	0.00170722	0.000924873	0.00687824	0.00627111	0.0037177	0.00317872	0.00342868	0.00206517	0.00172694	0.00193649	0.0026018	0.00204109	0.000399661	0.00121468	0.000672365	0.00166515	0.00113581	0.00140325	0.00181027	0.0019936	0.00142959	0.00136209	0.00126824	0.000979103	0.000969042	0.000553404	0.00195245	0.000649713	0.000327384	0.000766974	0.000659376	0.00159028	0.00078296	0.00170783
fig|167546.4.peg.173	P9301_01771	ndhE	NAD(P)H-plastoquinone oxidoreductase chain 4L, NdhE	0.00379317	0.00200657	0.00271698	0.0039876	0.00467528	0.00296571	0.00170498	0.011299	0.00682121	0.00450107	0.00410134	0.00412604	0.00241857	0.00183815	0.00224883	0.00361458	6.65571e-05	0.000505821	0.000718358	0.000941311	0.00173693	0.00118079	0.00154601	0.00172781	0.00184165	0.00189619	0.00173357	0.0016306	0.0012036	0.00100453	0.000570797	0.00247912	0.000865351	9.06601e-05	0.000909006	0.000734631	0.00209716	0.00110536	0.00176523
fig|167546.4.peg.174	P9301_01781	ndhG	NAD(P)H-plastoquinone oxidoreductase chain 6, NdhG	0.0250016	0.0164538	0.0259141	0.0276452	0.0246483	0.0196665	0.00966291	0.0648284	0.0580683	0.0418374	0.0340145	0.0268289	0.0177638	0.0158237	0.0171286	0.019045	0.00197453	0.00329096	0.00498932	0.00909934	0.0149003	0.0120778	0.00880525	0.0159901	0.0182281	0.0103744	0.00948616	0.00935602	0.0084233	0.00944748	0.00508974	0.0153525	0.00413632	0.000448264	0.00478648	0.00374841	0.0183869	0.0118212	0.0185278
fig|167546.4.peg.175	P9301_01791	ndhI	NAD(P)H-plastoquinone oxidoreductase subunit I, NdhI	0.00885552	0.00613091	0.0119715	0.0107771	0.0109996	0.0104341	0.0051632	0.031769	0.0370986	0.0312818	0.019721	0.00990508	0.00726676	0.00742454	0.00716502	0.00881237	0.00663353	0.00198582	0.00615176	0.00536398	0.00793819	0.0078382	0.00436162	0.00855659	0.00985252	0.00411502	0.00444697	0.00429754	0.0061142	0.00662497	0.0039513	0.00918665	0.00252324	0.000790758	0.00279448	0.00211789	0.00894583	0.00741509	0.0127585
fig|167546.4.peg.176	P9301_01801	ndhA	NAD(P)H-plastoquinone oxidoreductase chain 1, NdhA	0.044671	0.0317134	0.049994	0.0525209	0.0642873	0.0503294	0.0281242	0.164776	0.178452	0.125008	0.0882184	0.0401756	0.0283768	0.030228	0.0292473	0.0540907	0.0488751	0.0101227	0.0520091	0.0247131	0.0303747	0.0302957	0.0134099	0.0236553	0.0283541	0.0305127	0.0300521	0.0286406	0.0104117	0.0115712	0.00726699	0.0183169	0.0125294	0.0110001	0.0156946	0.012202	0.0378573	0.0343581	0.0593003
fig|167546.4.peg.177	P9301_01811	gltA	Citrate synthase (si) (EC 2.3.3.1)	0.0319218	0.0231795	0.037954	0.0383897	0.013789	0.0114141	0.00649823	0.0380019	0.0405092	0.0285732	0.0191948	0.0371989	0.0297517	0.0299402	0.0288225	0.00444111	0.0057461	0.000855524	0.00650441	0.00319747	0.0031437	0.00358735	0.0158974	0.0290469	0.037538	0.00198057	0.00200275	0.00170307	0.0141036	0.0162472	0.00924501	0.0228651	0.000655314	0.000725281	0.000909006	0.000555453	0.0022055	0.00208789	0.00365963
fig|167546.4.peg.178	P9301_01821		hypothetical protein	9.18861e-05	5.31861e-05	6.08847e-05	0.000105578	1.75433e-05	1.03155e-05	1.60847e-05	1.3729e-05	0.000154027	5.311e-05	3.60399e-05	0.000167883	7.17841e-05	0.000104663	2.4987e-05	1.74618e-05	2.21857e-05	0	1.30611e-05	2.98829e-05	1.43548e-05	3.37369e-05	4.25228e-05	5.89026e-05	3.64683e-05	9.92768e-06	1.07675e-05	2.89885e-05	2.07517e-05	2.45673e-05	1.73927e-05	3.00955e-05	0	0	1.06524e-05	1.07507e-05	3.8693e-06	1.53522e-05	1.43515e-05
fig|167546.4.peg.179	P9301_01841	trpB	Tryptophan synthase beta chain (EC 4.2.1.20)	0.0381643	0.031022	0.0502147	0.0483709	0.0275693	0.0257269	0.0143677	0.0884561	0.102516	0.0800501	0.0501892	0.0343449	0.0284596	0.0327334	0.0305778	0.0216817	0.051604	0.00539542	0.0416387	0.0240408	0.0268865	0.0260111	0.0128631	0.0248765	0.0289801	0.0158843	0.0169373	0.017509	0.0115662	0.0121062	0.00725117	0.0189301	0.00764813	0.0100582	0.00893027	0.00745023	0.0275611	0.0241873	0.0406147
fig|167546.4.peg.180	P9301_01851	sui1	hypothetical protein	0.000706374	0.000531861	0.000768669	0.00127506	0.000710503	0.000541565	0.000313652	0.00166121	0.00158428	0.00123481	0.000922621	0.000561761	0.000966324	0.00077189	0.00108693	0.000430723	0.000177486	0.000124894	0.000261221	0.000343653	0.000473708	0.000303632	0.000358406	0.000463367	0.000449776	0.000228337	0.000398397	0.000282637	0.000286751	0.000221105	0.000131236	0.000575577	0.000137224	5.54034e-05	0.000284064	0.000232932	0.00050301	0.000230282	0.000258327
fig|167546.4.peg.181	P9301_01861	cysC	Adenylylsulfate kinase (EC 2.7.1.25)	0.00845065	0.00593267	0.0111267	0.00939643	0.0132364	0.0111408	0.0061886	0.0351738	0.0321697	0.0217485	0.0161026	0.00926583	0.00651026	0.00696664	0.00723374	0.0184687	0.0023295	0.0034783	0.0120815	0.0216053	0.0209293	0.0232335	0.00371163	0.00755917	0.0093602	0.0187335	0.0198822	0.0204803	0.00150544	0.00186711	0.0010072	0.00218945	0.00487285	0.00201467	0.00595115	0.00453321	0.00997507	0.00931876	0.0149399
fig|167546.4.peg.182	P9301_01871	purE	N5-carboxyaminoimidazole ribonucleotide mutase (EC 5.4.99.18)	0.00542702	0.00379072	0.00644617	0.00715493	0.00245606	0.00208373	0.00108572	0.00726265	0.00574302	0.00407619	0.00340937	0.0117001	0.0074545	0.00742454	0.00815826	0.000302671	0.000221857	8.11812e-05	0.000156733	0.000134473	0.000100483	0.00017993	0.00286421	0.00461011	0.00521497	9.92768e-05	8.07562e-05	7.24711e-05	0.00282034	0.00251678	0.00160171	0.00494695	4.76083e-05	4.53301e-05	7.45669e-05	4.30028e-05	0.000119948	6.90847e-05	0.000143515
fig|167546.4.peg.183	P9301_01881	chlM	Mg-protoporphyrin O-methyltransferase (EC 2.1.1.11)	0.0105324	0.00683683	0.0116214	0.0120359	0.0184117	0.0138331	0.0080665	0.0487655	0.039519	0.0279359	0.0218762	0.00981468	0.00665935	0.00697318	0.00638418	0.0196037	0.0018636	0.00332843	0.00625625	0.0157184	0.0169386	0.0163961	0.00268197	0.00476719	0.00599296	0.0132386	0.0134755	0.0147189	0.001413	0.00143582	0.000864891	0.00235874	0.00380306	0.00100733	0.00427517	0.00386308	0.00854342	0.00733833	0.0123997
fig|167546.4.peg.184	P9301_01891		Two-component transcriptional response regulator, LuxR family	0.00855402	0.00677881	0.0111495	0.0120765	0.0073594	0.00617384	0.00357885	0.0231746	0.0229501	0.0162649	0.0123112	0.0121198	0.0104197	0.0100542	0.0108194	0.00609415	0.0129343	0.001174	0.00923417	0.00482609	0.00582804	0.0059152	0.00592585	0.00962862	0.0121865	0.00300312	0.00331639	0.00310176	0.00545958	0.00524648	0.00345482	0.00917537	0.000842947	0.00153619	0.00142032	0.000931727	0.00295228	0.00288621	0.00456377
fig|167546.4.peg.185	P9301_01901		Cysteine desulfurase (EC 2.8.1.7)	0.00249241	0.00184217	0.00263326	0.00321606	0.00425424	0.00343507	0.00165271	0.0110244	0.0108919	0.00775406	0.00570151	0.00299606	0.00218113	0.00215213	0.00184279	0.00291029	0.000798685	0.000449619	0.00240323	0.00141944	0.00223935	0.00191176	0.00119367	0.00199484	0.00271689	0.00167778	0.00180355	0.00167408	0.00147337	0.00149314	0.0008222	0.00223459	0.0011342	0.000538924	0.00152685	0.00114674	0.00324635	0.00313952	0.00394666
fig|167546.4.peg.186	P9301_01911		16S rRNA (cytosine(1402)-N(4))-methyltransferase (EC 2.1.1.199)	0.00724464	0.00540564	0.00828032	0.00969692	0.00428056	0.00378064	0.00206689	0.012411	0.0124762	0.00881626	0.00612678	0.00609543	0.00630595	0.00630595	0.00645914	0.003958	0.00184141	0.000686917	0.00350036	0.00316759	0.00348821	0.00373355	0.00233268	0.00386401	0.00543985	0.00259609	0.00354789	0.00305828	0.00184313	0.00194627	0.00105621	0.00295688	0.00091576	0.000856234	0.00124988	0.000989064	0.0030258	0.0026636	0.00417628
fig|167546.4.peg.187	P9301_01921	ndhH	NAD(P)H-plastoquinone oxidoreductase subunit H, NdhH	0.0669533	0.0486508	0.0878186	0.083236	0.0627172	0.0531146	0.0297125	0.169045	0.207189	0.148496	0.104703	0.047401	0.0401163	0.0453714	0.0439334	0.0414891	0.0882104	0.00936706	0.070373	0.0288818	0.0309058	0.0319151	0.0187131	0.0364489	0.0436282	0.0196121	0.0234947	0.0221617	0.0168391	0.0192689	0.0116658	0.0289218	0.0103926	0.0143898	0.0121473	0.00981539	0.0307803	0.0292843	0.0483501
fig|167546.4.peg.188	P9301_01931		hypothetical protein	0.00259004	0.00162459	0.00280831	0.00316734	0.00213151	0.00176395	0.000896724	0.00525822	0.00635913	0.00394342	0.00296248	0.00251824	0.00157925	0.00174657	0.00161791	0.00132127	0.000221857	0.000305991	0.000809786	0.000776955	0.00146419	0.00143944	0.000871717	0.0015354	0.00167146	0.000883563	0.000850632	0.0007537	0.00063387	0.000881692	0.000461697	0.00146716	0.000467681	7.55501e-05	0.000468706	0.000404943	0.00130009	0.000974862	0.00156431
fig|167546.4.peg.189	P9301_01941	menE	O-succinylbenzoic acid--CoA ligase (EC 6.2.1.26)	0.00211625	0.00134416	0.00203203	0.00345158	0.000780676	0.000680824	0.000369949	0.00313022	0.00191434	0.00146053	0.00123977	0.00212436	0.00160134	0.00130829	0.00178657	0.00139112	0.000199671	0.000262278	0.000274282	0.00101602	0.0014929	0.00124826	0.000701626	0.000824637	0.00102111	0.0015239	0.00192738	0.0017683	0.000405601	0.000349401	0.000203969	0.000805055	0.000501287	0.000156137	0.000912557	0.000734631	0.00189209	0.000890425	0.00154996
fig|167546.4.peg.190	P9301_01951	menC	hypothetical protein	0.00268767	0.00180833	0.00269415	0.00328104	0.000903479	0.000706613	0.000458415	0.00291055	0.00156228	0.00126136	0.00115328	0.00200168	0.00148538	0.00133445	0.00148048	0.00145515	2.21857e-05	0.000243543	0.000208977	0.00109073	0.00130628	0.00125951	0.000613543	0.00104847	0.00103327	0.00164303	0.00162589	0.00196397	0.000260339	0.000324834	0.00017867	0.000590624	0.000537694	5.03667e-05	0.00061784	0.00046228	0.00148194	0.000790636	0.00121988
fig|167546.4.peg.191	P9301_01961	menA	1,4-dihydroxy-2-naphthoate polyprenyltransferase (EC 2.5.1.74)	0.00653252	0.00297842	0.0030214	0.00691129	0.00250869	0.00178458	0.00105757	0.00750977	0.00193634	0.00119498	0.00219123	0.00360302	0.00194369	0.001184	0.00195523	0.00461573	0.000332786	0.000512066	0.000391832	0.00110567	0.00176564	0.00124826	0.000868679	0.000848198	0.00093602	0.0032265	0.00346713	0.00317424	0.000271659	0.000196538	0.000162859	0.000541719	0.000576901	0.000110807	0.000834439	0.000695212	0.00103697	0.000552678	0.00103331
fig|167546.4.peg.192	P9301_01971	menF	hypothetical protein	0.00321314	0.00192437	0.00275503	0.0036465	0.00249992	0.00178458	0.000908788	0.00588975	0.00332259	0.00180574	0.00172991	0.00344805	0.00170625	0.00177927	0.00160541	0.00413262	0.00173049	0.000505821	0.00150202	0.00200215	0.00292837	0.00267646	0.000844381	0.00104061	0.00118522	0.00532124	0.004307	0.00507298	0.000284864	0.000324834	0.000188157	0.000658339	0.00194634	0.000846161	0.00247491	0.00204622	0.00352881	0.00257916	0.00401841
fig|167546.4.peg.193	P9301_01981	gshB	Glutathione synthetase (EC 6.3.2.3)	0.00797686	0.00630497	0.0103885	0.0127587	0.0154644	0.0125849	0.00740702	0.0427659	0.039783	0.0272189	0.0226186	0.00586298	0.0061403	0.00544248	0.00622801	0.0160997	0.0110485	0.00384049	0.0177892	0.00953264	0.00931625	0.010211	0.00262426	0.00452765	0.00566474	0.0104191	0.0140247	0.0114867	0.0011338	0.00110826	0.000714682	0.00207283	0.00412512	0.00452293	0.00620681	0.00496682	0.0121187	0.00979468	0.0149399
fig|167546.4.peg.194	P9301_01991	grxC	hypothetical protein	0.00592378	0.00439994	0.00727572	0.00864926	0.0114821	0.00900544	0.00536828	0.040432	0.0303654	0.0221734	0.0203553	0.00402273	0.00330759	0.00313989	0.00367309	0.0128984	0.0157962	0.00246666	0.0140929	0.00700754	0.00763674	0.00810809	0.00167965	0.00246998	0.00332469	0.00696427	0.00801101	0.00683403	0.000701785	0.000575966	0.000352597	0.0012452	0.00225439	0.00260396	0.00360052	0.00251208	0.00570335	0.00443678	0.00686001
fig|167546.4.peg.195	P9301_02001	prfB	Peptide chain release factor 2 @ programmed frameshift-containing	0.0397206	0.031138	0.0551539	0.0575724	0.0251307	0.0243085	0.0135514	0.0771159	0.0892258	0.0635196	0.043183	0.0310389	0.0339483	0.0372208	0.036456	0.0200461	0.0408217	0.00540167	0.0339849	0.0188412	0.0175846	0.020602	0.0118396	0.0221867	0.0254913	0.0139136	0.0193653	0.015574	0.0132	0.0143009	0.00797851	0.0219321	0.00773495	0.0124053	0.0109542	0.00944986	0.0207975	0.0153522	0.0280571
fig|167546.4.peg.196	P9301_02011		hypothetical protein	0.000462302	0.000159558	0.000357698	0.000211156	0.000271921	0.000118628	6.4339e-05	0.000288309	0.000440078	0.000225718	0.000194615	0.000658617	0.000132524	0.000222409	0.000174909	0.000221182	2.21857e-05	2.49788e-05	1.30611e-05	0.000179297	0.000200967	0.000191176	9.11202e-05	0.000141366	0.000194498	0.00029783	5.92212e-05	0.000115954	7.35742e-05	0.000111918	4.42723e-05	0.000120382	8.96156e-05	0	4.61605e-05	4.65864e-05	9.28633e-05	0.000145846	0.000157866
fig|167546.4.peg.197	P9301_02021		Metal-dependent hydrolase YbeY, involved in rRNA and/or ribosome maturation and assembly	0.000600131	0.000357797	0.000601236	0.000714681	0.000438582	0.000283677	0.000148784	0.000741367	0.000638113	0.000331938	0.000288319	0.000891069	0.000568751	0.000444818	0.000424779	0.000465647	0.000110929	6.86917e-05	2.61221e-05	0.000194239	0.000287096	0.000247404	0.000258174	0.000294513	0.000492322	0.000347469	0.000349943	0.000355109	0.000198084	0.000207457	9.48693e-05	0.000308479	0.000148426	0	0.000134931	0.000146926	0.000371453	0.00017655	0.000373138
fig|167546.4.peg.198	P9301_02031	dgkA	hypothetical protein	0	4.8351e-06	7.61059e-06	0	8.77164e-06	0	0	0	2.20039e-05	0	7.20798e-06	2.58281e-05	5.52185e-06	1.30829e-05	6.24675e-06	0	2.21857e-05	0	0	1.49414e-05	2.87096e-05	1.12456e-05	0	3.92684e-06	0	0	0	0	0	0	0	3.76194e-06	5.60098e-06	5.03667e-06	0	0	3.8693e-06	1.53522e-05	0
fig|167546.4.peg.199	P9301_02041	pabA	Para-aminobenzoate synthase, amidotransferase component (EC 2.6.1.85)	0.00404873	0.00276084	0.00473379	0.00453985	0.00313147	0.00254793	0.00143556	0.00852572	0.00717327	0.0057226	0.00363282	0.00492671	0.0034125	0.00334922	0.0028735	0.0025436	0.000488086	0.000380927	0.00150202	0.0018378	0.00255515	0.00213667	0.00131213	0.00240323	0.00308157	0.00194582	0.00177664	0.00171757	0.00092628	0.00117923	0.000679896	0.0015913	0.000728127	0.00022665	0.000742118	0.000555453	0.00183792	0.00178853	0.00248281
fig|167546.4.peg.200	P9301_02051		hypothetical protein	0.0028657	0.00284787	0.00408689	0.00536011	0.00353497	0.00360011	0.00203874	0.0121365	0.0103198	0.00878971	0.00647276	0.00339639	0.00407513	0.00423885	0.00456637	0.00369025	0.00246261	0.00104911	0.00357873	0.003317	0.00432079	0.00340742	0.00172217	0.00300011	0.0036286	0.0032265	0.00491536	0.00447147	0.00162429	0.00143582	0.000894933	0.00287412	0.00160748	0.001511	0.00272347	0.00199963	0.00533964	0.00325466	0.00660168
fig|167546.4.peg.201	P9301_02061		Histidinol-phosphate aminotransferase (EC 2.6.1.9)	0.00713265	0.00423071	0.00617219	0.00774779	0.00480686	0.00309465	0.00174117	0.0110244	0.00748132	0.00580227	0.00504558	0.00861367	0.00542798	0.00467713	0.00495367	0.00374846	0.000177486	0.000643205	0.000222038	0.00170332	0.00261257	0.00174307	0.00315276	0.00436665	0.00518458	0.00239257	0.00216965	0.00221037	0.00214497	0.00215646	0.00116373	0.00409675	0.000957767	4.53301e-05	0.00116821	0.000895892	0.00251505	0.00138937	0.00180829
fig|167546.4.peg.202	P9301_02071	argS	Arginyl-tRNA synthetase (EC 6.1.1.19)	0.00357207	0.00250942	0.00417821	0.00512459	0.00668399	0.00520418	0.00268213	0.0180537	0.0139725	0.0104627	0.00853425	0.00403564	0.00337937	0.00264274	0.00350443	0.00663547	0.00148644	0.0012989	0.00500239	0.0037503	0.00456482	0.0046332	0.00173432	0.00275272	0.00331862	0.00411502	0.00492613	0.00421782	0.000892323	0.00099088	0.000518619	0.00170416	0.00159348	0.00101237	0.00204526	0.00170219	0.00456191	0.00335445	0.00609938
fig|167546.4.peg.203	P9301_02081	nadC	Quinolinate phosphoribosyltransferase [decarboxylating] (EC 2.4.2.19)	0.00381614	0.00286721	0.00388901	0.0049378	0.00615769	0.00500302	0.00271028	0.0161179	0.0160188	0.0111	0.00712148	0.00352554	0.00289897	0.00311373	0.00283602	0.00660055	0.00135333	0.00114903	0.00282119	0.00312276	0.00556965	0.00464444	0.00244506	0.00404857	0.00564651	0.00410509	0.00462464	0.00389895	0.00173937	0.00194354	0.00104514	0.00282898	0.00237201	0.00133975	0.00284064	0.00240816	0.0079785	0.00607946	0.00971595
fig|167546.4.peg.204	P9301_02091	trmE	tRNA-5-carboxymethylaminomethyl-2-thiouridine(34) synthesis protein MnmE	0.0111469	0.00877571	0.0112028	0.0155687	0.0101751	0.00888682	0.00530796	0.0277464	0.0286491	0.0191993	0.0137312	0.00607606	0.006571	0.00681618	0.00622801	0.0074911	0.0116475	0.00163611	0.00995253	0.00458702	0.00640223	0.00507177	0.00348383	0.00537585	0.00736052	0.00409517	0.00587366	0.00434827	0.00186954	0.00203635	0.0010736	0.00340455	0.00197714	0.00355589	0.00251042	0.00211072	0.00682545	0.00514297	0.00762063
fig|167546.4.peg.205	P9301_02101		hypothetical protein	0.000781031	0.00049318	0.000540352	0.00121008	0.00141223	0.000881977	0.000454394	0.00278699	0.00162829	0.000663875	0.00118932	0.00113644	0.00102706	0.00058873	0.00100573	0.00126307	0.000110929	0.000231054	0.000156733	0.000239063	0.000430643	0.000326123	0.000449526	0.000412318	0.000401151	0.000823997	0.00096369	0.000768194	0.000201857	0.00018289	9.96127e-05	0.000481528	0.00040327	5.03667e-05	0.000806033	0.000587705	0.0010331	0.000414508	0.000588411
fig|167546.4.peg.206	P9301_02111	spoT	Guanosine-3',5'-bis(diphosphate) 3'-pyrophosphohydrolase (EC 3.1.7.2) / GTP pyrophosphokinase (EC 2.7.6.5), (p)ppGpp synthetase II	0.0225753	0.0150468	0.0237907	0.0262158	0.0112716	0.00819052	0.00457209	0.0275541	0.0306734	0.020766	0.0142141	0.0257054	0.0194424	0.0190029	0.0179282	0.00622221	0.00508053	0.00120523	0.00572074	0.00355606	0.00538304	0.00471191	0.00931552	0.0165006	0.020246	0.00395122	0.00432315	0.00362356	0.00946655	0.0111563	0.00645427	0.0163607	0.00257365	0.00192905	0.00296137	0.00246908	0.00786629	0.00754559	0.0120983
fig|167546.4.peg.207	P9301_02121		hypothetical protein	0.00223685	0.00140218	0.00203203	0.00252575	0.00113154	0.000881977	0.000470479	0.00282818	0.00173831	0.00135431	0.00134789	0.00610189	0.00382664	0.00347351	0.00407913	0.000925473	0.000110929	0.000199831	0.000261221	0.000567775	0.000875641	0.000764702	0.00244506	0.00342813	0.00393858	0.000729684	0.000742957	0.000818924	0.00211479	0.00200087	0.00121433	0.00445037	0.000240842	5.03667e-05	0.000323123	0.000265184	0.000781599	0.000345424	0.000645816
fig|167546.4.peg.208	P9301_02131	rluD	LSU rRNA pseudouridine(1911/1915/1917) synthase (EC 5.4.99.23)	0.00578308	0.00383423	0.00580688	0.00773155	0.00337708	0.00292445	0.00145165	0.0107361	0.0106279	0.00823205	0.00564385	0.00481048	0.00390395	0.00378095	0.00435398	0.00282881	0.00290633	0.000449619	0.00330445	0.00200215	0.0024116	0.00236158	0.00176469	0.00283125	0.00405406	0.00171252	0.00207274	0.0017683	0.00149412	0.00150133	0.000855405	0.00261079	0.000730927	0.000861271	0.000845091	0.000777634	0.00256535	0.00214163	0.00317168
fig|167546.4.peg.209	P9301_02141	rbgA	LSU ribosomal maturation GTPase RbgA (B. subtilis YlqF)	0.00653827	0.00439994	0.00843253	0.0069519	0.00545596	0.0041881	0.00223176	0.0122051	0.0141705	0.00932081	0.00654484	0.00594692	0.0041193	0.00478179	0.00389797	0.00368443	0.00476993	0.000811812	0.00467586	0.00279405	0.00310063	0.00349739	0.00158245	0.00369123	0.00447952	0.00252659	0.0019866	0.00218138	0.00135829	0.00173336	0.000951855	0.00211421	0.000848548	0.000941858	0.000916107	0.000666543	0.00227128	0.00225677	0.00328649
fig|167546.4.peg.210	P9301_02151	pgk	Phosphoglycerate kinase (EC 2.7.2.3)	0.00392813	0.00307996	0.00614174	0.00579866	0.120777	0.123033	0.0733263	0.356941	0.21522	0.162078	0.123264	0.00211145	0.00208174	0.00241379	0.00228631	0.157208	0.239428	0.0400036	0.256807	0.1748	0.156309	0.174195	0.00101751	0.0020184	0.00274728	0.156286	0.204195	0.188635	0.000620664	0.000622371	0.000422168	0.00087277	0.107119	0.139309	0.134913	0.112237	0.194676	0.146298	0.278677
fig|167546.4.peg.211	P9301_02161		hypothetical protein	0.00940396	0.00649354	0.0095589	0.0143748	0.0035262	0.00291929	0.00155218	0.0106674	0.0104959	0.0074354	0.00675388	0.00827145	0.00760911	0.00644332	0.00771474	0.00232241	0.00113147	0.000468353	0.00165875	0.00141944	0.00160773	0.00165311	0.00369948	0.00496746	0.00649744	0.00115657	0.00148591	0.00115229	0.00291844	0.00275699	0.00157325	0.00522533	0.000582501	0.000493594	0.000845091	0.000738215	0.00236028	0.00173479	0.00262632
fig|167546.4.peg.212	P9301_02171	murG	UDP-N-acetylglucosamine--N-acetylmuramyl-(pentapeptide) pyrophosphoryl-undecaprenol N-acetylglucosamine transferase (EC 2.4.1.227)	0.00449667	0.00308963	0.00421627	0.00751227	0.00228063	0.00196511	0.0010817	0.00746859	0.00611708	0.00446124	0.00371932	0.00463614	0.00464388	0.00405569	0.00476627	0.00218854	0.00128677	0.000493332	0.00143672	0.00138955	0.00139241	0.00129325	0.00291888	0.00364804	0.00466186	0.00118636	0.00163127	0.00125375	0.00224873	0.00185619	0.00117638	0.00424347	0.000478883	0.00042308	0.000820236	0.000548286	0.00158641	0.00104395	0.00206661
fig|167546.4.peg.213	P9301_02181		L-threonine 3-O-phosphate decarboxylase (EC 4.1.1.81)	0.00552465	0.00389709	0.00576122	0.00674886	0.00422793	0.00304823	0.00156826	0.00941811	0.0090656	0.00682464	0.00485818	0.00644411	0.00503041	0.00482758	0.00449141	0.00303835	0.0003106	0.000555779	0.000666114	0.00174815	0.00289966	0.00220414	0.00202287	0.00348311	0.00400543	0.00257623	0.00232039	0.00229009	0.00161863	0.00171698	0.0010151	0.00284403	0.00121261	0.00016621	0.00145228	0.00137609	0.00385383	0.00333142	0.0053244
fig|167546.4.peg.214	P9301_02191	pyrD	Dihydroorotate dehydrogenase (quinone) (EC 1.3.5.2)	0.0113221	0.00878538	0.0134403	0.0159179	0.007298	0.00596753	0.00351049	0.0186989	0.0205296	0.0138352	0.00918296	0.0144185	0.0134512	0.0125334	0.0130807	0.00469139	0.000798685	0.000899237	0.00323914	0.00295841	0.00381837	0.00380102	0.00493568	0.00835632	0.00933588	0.0038023	0.0050015	0.00409462	0.00428428	0.00467324	0.00249506	0.00775335	0.00206116	0.00127428	0.0028584	0.00239024	0.00715434	0.00523509	0.00786461
fig|167546.4.peg.215	P9301_02201	rnhA	hypothetical protein	0.0168094	0.0143602	0.0184861	0.0263457	0.0160872	0.014648	0.00827158	0.0290506	0.045372	0.0321448	0.0269362	0.00843933	0.00949206	0.00824876	0.00958876	0.0114957	0.0147313	0.00319104	0.011128	0.006634	0.00749319	0.00837799	0.00291888	0.00477504	0.00424248	0.00809602	0.0104229	0.00745003	0.00214686	0.00188622	0.00122381	0.00355127	0.00316455	0.00201971	0.00471902	0.0035764	0.00942562	0.00557284	0.00802248
fig|167546.4.peg.217	P9301_02211	rplL	LSU ribosomal protein L7p/L12p (P1/P2)	0.102935	0.0773084	0.117728	0.123063	0.125382	0.121723	0.0714846	0.182857	0.443731	0.308144	0.190125	0.0495448	0.0521318	0.0569498	0.0558459	0.153274	0.297976	0.0359695	0.221267	0.138686	0.141208	0.155853	0.0173402	0.0329462	0.0417562	0.0953603	0.115654	0.106772	0.012717	0.0139351	0.00835008	0.0189225	0.0392516	0.0502106	0.045532	0.0378747	0.108023	0.101969	0.17107
fig|167546.4.peg.218	P9301_02221	rplJ	LSU ribosomal protein L10p (P0)	0.218393	0.153993	0.26427	0.250008	0.327428	0.2395	0.138478	0.571663	0.894766	0.653187	0.463819	0.132995	0.104297	0.105716	0.109649	0.353868	0.107468	0.072195	0.32172	0.257859	0.268004	0.305813	0.0372925	0.075843	0.0890495	0.223005	0.236368	0.212659	0.0256887	0.0277201	0.0164962	0.0384583	0.0764281	0.0679346	0.0986555	0.0781576	0.240203	0.217041	0.36259
fig|167546.4.peg.219	P9301_02231	rplA	LSU ribosomal protein L1p (L10Ae)	0.107544	0.0802578	0.118558	0.14037	0.140258	0.109571	0.0593527	0.320408	0.359918	0.253096	0.192078	0.0802802	0.0666708	0.0630203	0.0711692	0.163372	0.200825	0.0295812	0.203152	0.0929208	0.104948	0.118967	0.0375263	0.0635088	0.0773371	0.11947	0.129328	0.11312	0.0209328	0.0214117	0.0123346	0.0338838	0.0484148	0.0747392	0.067199	0.0556671	0.166496	0.15508	0.24597
fig|167546.4.peg.220	P9301_02241	rplK	LSU ribosomal protein L11p (L12e)	0.0676999	0.0491294	0.08568	0.0848521	0.088383	0.0689231	0.0387642	0.230469	0.22862	0.163287	0.117872	0.0483825	0.0399451	0.0385618	0.0426591	0.0870236	0.234858	0.0162675	0.13466	0.052056	0.0556965	0.061536	0.0255805	0.0476365	0.0584222	0.0522792	0.0572238	0.0530561	0.0134037	0.0140852	0.00848289	0.0221277	0.017181	0.0281701	0.0230305	0.0189822	0.0545533	0.0535023	0.0882042
fig|167546.4.peg.221	P9301_02251	nusG	Transcription antitermination protein NusG	0.0313647	0.0253021	0.0425889	0.0456096	0.0289376	0.0256341	0.0150674	0.0812346	0.101834	0.0749117	0.0528489	0.0240395	0.0254889	0.0252434	0.0284227	0.0232707	0.0344322	0.00564521	0.032522	0.0176458	0.0197952	0.0209618	0.0142725	0.0249669	0.0280016	0.013035	0.0178956	0.015161	0.010823	0.0110744	0.00633252	0.0179745	0.00508289	0.00635124	0.00722234	0.00568354	0.018592	0.0160507	0.0280715
fig|167546.4.peg.222	P9301_02261	secE	Protein translocase subunit SecE	0.0172889	0.0113045	0.020267	0.0172417	0.0175959	0.012946	0.0078574	0.044331	0.0405532	0.0323705	0.0234403	0.0190805	0.0104032	0.0114344	0.0104383	0.0111988	0.00175267	0.00201704	0.00552483	0.00721672	0.0106512	0.00967123	0.00511184	0.0113878	0.0122594	0.00823997	0.00677275	0.00809503	0.00395603	0.00448489	0.0026342	0.00621848	0.00271927	0.00204993	0.00309985	0.00220031	0.00847378	0.00546537	0.00978771
fig|167546.4.peg.223	P9301_02271	clpB2	Chaperone protein ClpB (ATP-dependent unfoldase)	0.13677	0.0902858	0.162357	0.168689	0.0216133	0.015267	0.00875412	0.0569068	0.0439638	0.0314544	0.0262731	0.107723	0.0699232	0.0718316	0.0759667	0.0136085	0.003106	0.00237299	0.00659584	0.0132232	0.0149864	0.0152266	0.022938	0.0385969	0.0452754	0.0109304	0.0109613	0.0108417	0.0181747	0.0176775	0.0108325	0.0305394	0.00447798	0.00220103	0.00595115	0.00485215	0.0117163	0.0102706	0.0149829
fig|167546.4.peg.224	P9301_02281	eno	Enolase (EC 4.2.1.11)	0.132195	0.117851	0.198332	0.217645	0.0268763	0.0260673	0.0154373	0.0785986	0.0701484	0.0529241	0.0394925	0.100187	0.123562	0.127885	0.139128	0.026571	0.0634289	0.00696285	0.0416387	0.028329	0.0277334	0.0295985	0.0375658	0.0737068	0.0833544	0.0233846	0.0321248	0.0303002	0.037619	0.0368891	0.0219939	0.0600518	0.00939844	0.0146265	0.0134291	0.0109012	0.0222988	0.0168029	0.0291766
fig|167546.4.peg.225	P9301_02291		Uncharacterized protein sll1770	0.037524	0.0264383	0.0461354	0.0464868	0.0382093	0.0319626	0.0176128	0.113388	0.118975	0.0855735	0.0594658	0.0290566	0.0212702	0.0237193	0.0231692	0.0349992	0.0418866	0.00680048	0.0388305	0.023981	0.0263697	0.0282715	0.00852278	0.0168422	0.0187508	0.0198008	0.0206736	0.0199441	0.00643114	0.00706445	0.00412998	0.010778	0.0068724	0.00746939	0.00834794	0.00674786	0.020813	0.0185147	0.0293344
fig|167546.4.peg.226	P9301_02301		hypothetical protein	0.00164821	0.00108306	0.00144601	0.00190852	0.00158767	0.0011966	0.000627305	0.00403633	0.00418074	0.00302727	0.00208311	0.00117518	0.00098289	0.000889636	0.00073087	0.00132127	0.0001553	0.000206075	0.000352649	0.000448243	0.000904351	0.000764702	0.000361443	0.000616514	0.000784068	0.000541058	0.000484537	0.000565275	0.000222609	0.000245673	0.000124911	0.000421337	0.00022684	2.51834e-05	0.000237904	0.000229348	0.000615219	0.000652467	0.000846737
fig|167546.4.peg.227	P9301_02311		Thioredoxin reductase (EC 1.8.1.9)	0.032051	0.0361859	0.0568891	0.0616412	0.00720151	0.0110324	0.00677972	0.0275816	0.0332479	0.0238862	0.0175658	0.0178989	0.0401991	0.0455939	0.0435773	0.00684501	0.0218973	0.00386547	0.0155296	0.0176309	0.0167377	0.0146643	0.00417938	0.00932625	0.0093602	0.00802653	0.0192953	0.0173931	0.00389943	0.00418189	0.00257096	0.00660973	0.00557017	0.00747946	0.00770169	0.00616015	0.0103659	0.00825946	0.0135047
fig|167546.4.peg.228	P9301_02321		Distantly related to nitrogen regulatory protein P-II	0.00785339	0.00534279	0.010084	0.0107689	0.00701731	0.00518355	0.00264996	0.018191	0.0184613	0.0135032	0.00949291	0.00883967	0.00755941	0.00705167	0.00755857	0.0116877	0.0171496	0.00204826	0.0144586	0.00968205	0.0130772	0.0135622	0.00411863	0.00705654	0.0086126	0.0113722	0.0130233	0.0111533	0.00170541	0.00213735	0.00104514	0.00324279	0.00706843	0.0104511	0.00962623	0.00809886	0.0265899	0.024763	0.0379453
fig|167546.4.peg.229	P9301_02331		putative sodium-dependent bicarbonate transporter	0.0445705	0.0310123	0.052612	0.0448706	0.0345252	0.0277384	0.014995	0.0893073	0.0806663	0.0586467	0.0407972	0.0503777	0.0305966	0.0327072	0.0331827	0.0604526	0.0514487	0.00953566	0.0533152	0.0582118	0.071415	0.0734114	0.0184853	0.0372932	0.044151	0.0834471	0.0742526	0.0856681	0.00919111	0.0100071	0.00571587	0.0150289	0.0494006	0.0393364	0.0546114	0.0451386	0.152435	0.144218	0.244492
fig|167546.4.peg.230	P9301_02341		hypothetical protein	0.000157929	0.000130548	0.000228318	0.000154306	0.000184204	0.000108313	6.03178e-05	0.00027458	0.000528093	0.000225718	0.000136952	0.000142055	9.38715e-05	0.000196243	9.37012e-05	5.23853e-05	8.87428e-05	6.2447e-06	0.000104488	1.49414e-05	0.000114838	0.000157439	4.85974e-05	6.67563e-05	0.000170185	6.94937e-05	3.23025e-05	5.07298e-05	4.33899e-05	3.82158e-05	2.0555e-05	6.3953e-05	1.68029e-05	4.02934e-05	2.84064e-05	2.5085e-05	6.57782e-05	2.30282e-05	4.30544e-05
fig|167546.4.peg.231	P9301_02351		Sulfate permease	0.327614	0.259669	0.439298	0.442956	0.287815	0.264583	0.157598	0.825883	0.70956	0.537048	0.366547	0.240892	0.241029	0.241602	0.265206	0.546408	1.1015	0.115015	0.76833	0.710884	0.688355	0.730077	0.131289	0.243837	0.29704	0.534054	0.675611	0.681584	0.062938	0.0631543	0.037856	0.0965991	0.312112	0.469614	0.433901	0.352254	0.844692	0.782193	1.35657
fig|167546.4.peg.232	P9301_02361	hemB	Porphobilinogen synthase (EC 4.2.1.24)	0.0181848	0.0145875	0.024742	0.0259072	0.0123856	0.0106301	0.00621273	0.0390041	0.0266907	0.0178317	0.0155764	0.0101634	0.0108891	0.0107868	0.010963	0.0240099	0.0222301	0.00511441	0.0255736	0.020933	0.0187186	0.0230085	0.00461979	0.00845056	0.0106487	0.0233598	0.0299444	0.0287131	0.0022393	0.00250586	0.00142304	0.00324279	0.0120477	0.0147877	0.0178641	0.0138326	0.0217919	0.0191365	0.0307122
fig|167546.4.peg.233	P9301_02371		Lactoylglutathione lyase/catechol 2,3-dioxygenase related enzyme	0.00439904	0.00362149	0.00559378	0.00647274	0.00637698	0.00690624	0.00400912	0.0186989	0.0231921	0.0167828	0.010812	0.00344159	0.00406408	0.00425194	0.00372306	0.00540733	0.00567954	0.00169231	0.00653053	0.00494562	0.00641658	0.00579149	0.00126353	0.00241501	0.00255278	0.003569	0.00504457	0.00357283	0.00119228	0.00125293	0.00069887	0.00194492	0.00248683	0.00202474	0.00360052	0.0031392	0.00795916	0.00590291	0.00912754
fig|167546.4.peg.234	P9301_02381		Recombination inhibitory protein MutS2	0.00474362	0.0033749	0.00532741	0.00660268	0.00712257	0.00577153	0.00310838	0.0193442	0.0218499	0.0143663	0.0110642	0.00447472	0.00447822	0.00418652	0.00450391	0.00675188	0.00244043	0.00140506	0.00445382	0.00458702	0.00628739	0.00594893	0.00212614	0.0030276	0.00393858	0.00463126	0.00605671	0.00467439	0.00165825	0.00152863	0.000994546	0.00279136	0.00309734	0.00158152	0.00413669	0.00328255	0.00957653	0.00696988	0.0115242
fig|167546.4.peg.235	P9301_02391	obgE	GTP-binding protein Obg	0.00257855	0.0026593	0.00432281	0.00441803	0.00214028	0.00313076	0.00180953	0.0064801	0.0109799	0.00795322	0.00479331	0.002854	0.00741585	0.00747687	0.00815201	0.00123396	0.00266228	0.000555779	0.00199834	0.00159873	0.00228241	0.00181054	0.00131213	0.00300011	0.00292962	0.00102255	0.00185739	0.00153639	0.00238644	0.00251405	0.00152898	0.00417951	0.000700122	0.000820978	0.000887701	0.000806302	0.00216681	0.00130493	0.00265502
fig|167546.4.peg.236	P9301_02401		hypothetical protein	0.0418541	0.027004	0.0506332	0.047705	0.0149995	0.0125437	0.00592723	0.0408027	0.0319497	0.0242978	0.020276	0.0566862	0.0376038	0.0474712	0.041722	0.00134456	8.87428e-05	0.000156118	0.000692236	0.00121026	0.00144983	0.00125951	0.0129451	0.0233451	0.0273634	0.000446746	0.000479153	0.000391344	0.00899869	0.0110334	0.00607321	0.0166202	8.40146e-05	3.52567e-05	0.000113626	8.95892e-05	0.000325022	0.000253311	0.00038749
fig|167546.4.peg.237	P9301_02411		hypothetical protein	0.452461	0.317105	0.628353	0.605148	0.117277	0.0918236	0.0482542	0.324691	0.319122	0.223593	0.16574	0.273939	0.198787	0.235642	0.220635	0.0389397	0.106336	0.00914849	0.0819843	0.0303909	0.0296426	0.0354349	0.07898	0.150213	0.170593	0.0164005	0.0166304	0.0144652	0.0982913	0.10678	0.0608444	0.1603	0.00891395	0.0154978	0.0122183	0.0092886	0.026172	0.0258684	0.0360079
fig|167546.4.peg.238	P9301_02421	ecm4	hypothetical protein	0.00801706	0.00534762	0.00732139	0.0100705	0.00784184	0.00530733	0.00300785	0.0212251	0.0140165	0.0116576	0.0108192	0.00707044	0.00464388	0.00445472	0.00495992	0.00540733	0.000244043	0.000980419	0.00143672	0.00204698	0.00338773	0.00287888	0.00202287	0.00270559	0.00314235	0.00314707	0.00303643	0.0026307	0.00118096	0.00098815	0.000577121	0.00200888	0.00123502	0.000251834	0.0017825	0.00131159	0.00452322	0.0024717	0.00411887
fig|167546.4.peg.239	P9301_02431	aspA	Aspartoacylase (EC 3.5.1.15)	0.00289441	0.00180833	0.00321167	0.0036871	0.0047016	0.00363106	0.0019744	0.0120678	0.0137964	0.00889593	0.0067755	0.00246013	0.00176147	0.00203439	0.00178657	0.00451096	0.00221857	0.00101164	0.00282119	0.0031377	0.00433514	0.00387974	0.000847418	0.00140188	0.00201183	0.00242235	0.00291799	0.00245677	0.000569728	0.000657857	0.000336786	0.000955532	0.000940964	0.000700097	0.00122503	0.00105715	0.00300258	0.00260219	0.00403277
fig|167546.4.peg.240	P9301_02441		hypothetical protein	0.000651817	0.000328787	0.000738227	0.000576618	0.000385952	0.000402305	0.000172911	0.00119442	0.00118821	0.000889593	0.000461311	0.000316394	0.000254005	0.000549481	0.000281104	0.00153081	0.000133114	0.000262278	0.00139753	0.00310782	0.00294273	0.0029576	0.000151867	0.000388757	0.000547024	0.00143455	0.00169588	0.00159437	5.0936e-05	9.008e-05	4.90158e-05	7.90007e-05	0.000635711	0.000277017	0.000418995	0.000501699	0.000905417	0.00118212	0.00193745
fig|167546.4.peg.241	P9301_02451	psbA	Photosystem II protein D1 (PsbA)	6.83189	5.29034	9.42967	7.4814	19.8411	16.5375	10.3676	42.1341	61.8953	47.0342	30.9178	2.61624	1.87295	2.40741	2.12975	18.7869	75.6352	4.04072	42.2068	13.8661	14.0815	15.8955	0.664716	1.45993	1.76744	13.0065	12.7933	12.1194	0.515746	0.58989	0.362454	0.857342	7.08837	12.2692	7.95593	6.40715	17.958	18.3104	31.3322
fig|167546.4.peg.242	P9301_02461	aroC	Chorismate synthase (EC 4.2.3.5)	0.0193104	0.0157528	0.0250541	0.0303496	0.0145171	0.0125901	0.00774078	0.0380568	0.0469123	0.0333132	0.0242909	0.0153419	0.0199615	0.0205925	0.0230255	0.00946427	0.0169055	0.0022356	0.017123	0.00669376	0.00803867	0.00831051	0.00723798	0.0132806	0.0165748	0.00427387	0.00646049	0.00535562	0.00876287	0.00926732	0.00541545	0.0153149	0.00234121	0.00371706	0.00276253	0.00237232	0.00737876	0.00575706	0.00894097
fig|167546.4.peg.243	P9301_02471	eda	hypothetical protein	0.00039913	0.000174064	0.000235928	0.000438554	0.00149118	0.000711771	0.000418203	0.00310276	0.00156228	0.00104892	0.00121815	0.000684445	0.000369964	0.00022895	0.000356065	0.000908012	0.000421528	8.74259e-05	0.000378771	0.000179297	0.00030145	0.00017993	0.00019439	0.000129586	0.000176263	0.000397107	0.000506072	0.000384097	0.000126397	9.82691e-05	6.1665e-05	0.000323527	0.000212837	8.05868e-05	0.000326674	0.000265184	0.000545572	0.000161198	0.000258327
fig|167546.4.peg.244	P9301_02481		Cell division-associated, ATP-dependent zinc metalloprotease FtsH	0.0689375	0.0579197	0.101244	0.0995843	0.414241	0.377806	0.223264	1.25684	1.46885	1.09205	0.74692	0.0539807	0.0534957	0.0552163	0.0583696	0.29206	0.723143	0.0776467	0.600796	0.221895	0.246974	0.25712	0.0252464	0.0492858	0.0575105	0.160124	0.199064	0.183301	0.0233664	0.0249986	0.0155633	0.0376758	0.083911	0.125141	0.107898	0.0870807	0.298153	0.255644	0.472106
fig|167546.4.peg.245	P9301_02491	met3	Sulfate adenylyltransferase (EC 2.7.7.4)	0.0188338	0.0133255	0.0247116	0.0261346	0.0286657	0.0224259	0.0127069	0.0827448	0.0494427	0.0394607	0.0293797	0.0189578	0.0154888	0.0148818	0.0168975	0.0562676	0.029751	0.00982292	0.0463668	0.102887	0.114896	0.119766	0.00776344	0.0134573	0.0160947	0.0686251	0.0683143	0.070384	0.00302597	0.00294807	0.0017203	0.00475133	0.0162008	0.0162533	0.0234282	0.0181185	0.0542322	0.0461025	0.0739245
fig|167546.4.peg.246	P9301_02501	psbO	Photosystem II manganese-stabilizing protein (PsbO)	0.176651	0.121042	0.224878	0.212195	0.157442	0.122363	0.0693212	0.480076	0.241449	0.192311	0.15255	0.139943	0.0983331	0.0960676	0.110605	0.355737	0.475107	0.0581382	0.483272	0.466143	0.422016	0.521549	0.0421309	0.0786978	0.0954619	0.464938	0.442608	0.506754	0.0147507	0.0148004	0.00913749	0.0227597	0.147715	0.22594	0.19768	0.159021	0.296779	0.319786	0.479411
fig|167546.4.peg.248	P9301_02511	dfp	hypothetical protein	0.0127004	0.00809879	0.014072	0.0140825	0.00651733	0.00486377	0.00257758	0.0164886	0.0147866	0.0115381	0.00763325	0.0111577	0.00726676	0.00756845	0.00715878	0.00839329	0.00448151	0.00147999	0.00615176	0.00718683	0.0090148	0.00910895	0.00401536	0.00704868	0.0089712	0.00875621	0.00855477	0.00865305	0.00315992	0.00353496	0.00200965	0.00546986	0.00324296	0.00182328	0.00340522	0.00307112	0.00721625	0.00607946	0.009759
fig|167546.4.peg.249	P9301_02521		hypothetical protein	0.00666748	0.00461269	0.00801395	0.00914467	0.00401741	0.00407463	0.00196234	0.0136192	0.01109	0.0069043	0.00679712	0.00489442	0.00375486	0.00385291	0.00385424	0.00559358	0.000221857	0.00103662	0.00276894	0.00481114	0.00627304	0.00572402	0.00206235	0.00305901	0.00373192	0.00531131	0.00517916	0.00463091	0.00116587	0.00126658	0.000635624	0.00217816	0.00136384	0.000266944	0.00204526	0.00158752	0.00335856	0.00251008	0.00426239
fig|167546.4.peg.250	P9301_02531		hypothetical protein	0.00686274	0.00477708	0.00856191	0.00825944	0.0138153	0.0118989	0.00698078	0.0315081	0.0401131	0.0284935	0.019721	0.00584361	0.00439539	0.00580226	0.00466008	0.00693814	0.00607888	0.0015362	0.00829377	0.00833732	0.0103498	0.0102897	0.00195301	0.00357343	0.00500224	0.00468586	0.00487229	0.00519618	0.00128849	0.00147404	0.000833268	0.00217064	0.00133863	0.000941858	0.00158011	0.000985481	0.00285555	0.00333142	0.00497996
fig|167546.4.peg.251	P9301_02541		hypothetical protein	0.000413487	0.00022725	0.000426193	0.000365462	0.000543841	0.000366201	0.000261377	0.00083747	0.00116621	0.000557655	0.000504558	0.000619874	0.000281614	0.000320531	0.00024987	0.000232823	6.65571e-05	4.37129e-05	0.000130611	0.000194239	0.000358869	0.000348614	0.00013668	0.000259172	0.000395073	0.000198554	0.000139977	0.000108707	9.24394e-05	0.000117377	9.32881e-05	0.000218192	8.40146e-05	5.03667e-06	6.03637e-05	3.94192e-05	0.000177988	0.000130493	0.000243975
fig|167546.4.peg.252	P9301_02551	pyrB	Aspartate carbamoyltransferase (EC 2.1.3.2)	0.00706087	0.00461752	0.00843253	0.00884418	0.00342094	0.00276456	0.00139133	0.00952794	0.00820745	0.00639976	0.00444732	0.0103054	0.00709558	0.00677693	0.00723998	0.0027706	0.0013977	0.000587002	0.00323914	0.00280899	0.00335902	0.0033287	0.00305556	0.00536799	0.00676487	0.00194086	0.00184662	0.00177554	0.00267697	0.00247311	0.00168393	0.00446542	0.000621708	0.000518777	0.000774075	0.000609206	0.00255374	0.00172712	0.00311427
fig|167546.4.peg.253	P9301_02561		hypothetical protein	0.00206456	0.00163426	0.00263326	0.00285872	0.00053507	0.000361043	0.000225186	0.00172986	0.00118821	0.00104892	0.000792878	0.00320914	0.00223635	0.00223063	0.00223634	0.000331773	0.000599014	3.12235e-05	0.000431015	0.000433302	0.000488062	0.000393597	0.00121797	0.00181813	0.00207869	0.000342505	0.000339176	0.000347861	0.00097533	0.000832557	0.000507551	0.00173049	9.52166e-05	8.56234e-05	0.000127829	7.88385e-05	0.000197335	0.000161198	0.00028703
fig|167546.4.peg.254	P9301_02571	gatC	hypothetical protein	0.015635	0.010381	0.0164845	0.0232596	0.0129206	0.00996479	0.00517929	0.0482438	0.0323017	0.0252273	0.025336	0.0134435	0.00934849	0.00790206	0.0103446	0.0105411	0.000820871	0.0021794	0.00326526	0.00626046	0.00831142	0.00784944	0.00474736	0.00686805	0.00732405	0.00500355	0.00621822	0.00479759	0.00209781	0.00160779	0.000912326	0.00341584	0.00105298	0.00019643	0.00172569	0.00116824	0.00299871	0.00168106	0.00241105
fig|167546.4.peg.255	P9301_02581		Beta-carotene hydroxylase	0.0161145	0.0112513	0.0163475	0.0233977	0.0473844	0.0350263	0.0209021	0.146091	0.111758	0.0798376	0.0622914	0.0166204	0.0139537	0.0117681	0.0147298	0.0336954	0.0514043	0.00688791	0.0379293	0.00975676	0.0134074	0.01273	0.00610202	0.00894535	0.010825	0.0146284	0.0176264	0.0148348	0.00477289	0.00418189	0.00257254	0.00883679	0.00984091	0.0129795	0.016007	0.0129403	0.0374781	0.0289312	0.0503737
fig|167546.4.peg.256	P9301_02591		hypothetical protein	0.000364673	0.00023692	0.000312034	0.000276127	0.000280692	0.000144417	0.00010053	0.000507974	0.000748132	0.000557655	0.000187407	0.000561761	0.000254005	0.00018316	0.000168662	0.000355056	0.00104273	6.2447e-05	0.000483259	0.000373536	0.000229676	0.00035986	0.000179203	0.000192415	0.000358605	0.000327613	0.00025842	0.000130448	0.000116964	7.91612e-05	4.90158e-05	0.000346098	0.00011762	8.56234e-05	0.000134931	8.2422e-05	0.000336629	0.000445213	0.000531005
fig|167546.4.peg.257	P9301_02601	ileS	Isoleucyl-tRNA synthetase (EC 6.1.1.5)	0.0395254	0.0287785	0.0480761	0.0546244	0.0386917	0.0327724	0.0189679	0.108542	0.114398	0.0834756	0.0611957	0.0391554	0.0349588	0.0339043	0.0347319	0.0360818	0.0187026	0.00814309	0.0289564	0.0258935	0.0322982	0.030903	0.0157152	0.0263805	0.0318854	0.0198653	0.0237046	0.0211688	0.00969104	0.01025	0.00609693	0.0167406	0.00905958	0.00625555	0.0123035	0.00953945	0.0291978	0.0213242	0.0370412
fig|167546.4.peg.258	P9301_02611		hypothetical protein	0.00145008	0.000952515	0.00144601	0.00211968	0.000614015	0.000448725	0.000184975	0.00182596	0.000880156	0.000451435	0.00064151	0.00182734	0.00141912	0.00108588	0.00154919	0.000552956	4.43714e-05	0.000149873	5.22442e-05	0.000552833	0.00103354	0.000922141	0.000640879	0.000734319	0.000826615	0.00118139	0.00123826	0.00115229	0.00024902	0.000248402	0.000115424	0.000522909	0.000218438	1.511e-05	0.000454503	0.000365524	0.000963457	0.000268663	0.000674519
fig|167546.4.peg.259	P9301_02621		hypothetical protein	0.00287718	0.00139251	0.00120247	0.00423936	0.000631558	0.000376516	0.000172911	0.0016063	0.000528093	0.00031866	0.000612678	0.00351908	0.00202652	0.000994299	0.0022988	0.00117576	4.43714e-05	0.000206075	2.61221e-05	0.000478126	0.00139241	0.000551035	0.000741111	0.000553685	0.00043762	0.00177209	0.00194892	0.00176105	0.000241474	0.000136485	5.37592e-05	0.000654577	0.00028845	2.01467e-05	0.000564578	0.000401359	0.000530095	0.000161198	0.000301381
fig|167546.4.peg.260	P9301_02631	trmB	hypothetical protein	0.00197268	0.00120877	0.0021538	0.0025095	0.0011754	0.00110892	0.000583072	0.00249868	0.00259646	0.00220407	0.001629	0.0031252	0.00261736	0.00367629	0.00246122	0.000820703	0	0.000156118	0.000169794	0.000926369	0.00110532	0.00102335	0.00208362	0.00334174	0.00461932	0.000550986	0.000586828	0.000442074	0.0021695	0.00279794	0.00170923	0.00380332	0.000204436	1.00733e-05	0.00026276	0.000179178	0.000696475	0.000460565	0.000731925
fig|167546.4.peg.261	P9301_02641		Phosphoglucosamine mutase (EC 5.4.2.10)	0.00632291	0.00417753	0.0061798	0.00730924	0.0048244	0.00389926	0.00201863	0.0122188	0.0127403	0.00930753	0.00607633	0.00550784	0.00462179	0.00403607	0.00406663	0.00408023	0.00268447	0.000643205	0.00296486	0.00254004	0.00367482	0.0033287	0.00242683	0.00411533	0.0052332	0.00258616	0.00331639	0.00279014	0.00169598	0.00191352	0.00108783	0.00296065	0.00132463	0.000775648	0.00166888	0.00124708	0.00450387	0.00333142	0.00558272
fig|167546.4.peg.262	P9301_02651		hypothetical protein	0.000582902	0.000251425	0.000159822	0.000771531	0.00171047	0.000979974	0.000502648	0.00400887	0.00134224	0.000809928	0.00141276	0.00106541	0.000695753	0.00022895	0.000668402	0.00247375	0.000221857	0.000355948	0.000104488	0.000328712	0.000703384	0.00035986	0.00028551	0.000243464	0.000151951	0.00173734	0.00186278	0.00179004	0.000133943	6.00533e-05	4.26912e-05	0.000379956	0.000971769	0.00013599	0.00194229	0.00140834	0.0018031	0.000683171	0.000932846
fig|167546.4.peg.263	P9301_02661	thyX	Thymidylate synthase ThyX (EC 2.1.1.-)	0.0236406	0.0176336	0.0280146	0.0316328	0.00484194	0.00415715	0.00222774	0.0130975	0.0117501	0.00811255	0.00582405	0.0168464	0.0133684	0.015235	0.013518	0.00168797	0.000421528	0.000305991	0.00158039	0.00146426	0.00202402	0.00211418	0.00474433	0.00884325	0.00994977	0.000938166	0.000952923	0.000884148	0.00382586	0.00399082	0.0022737	0.00724926	0.000428475	0.000297164	0.000557476	0.00046228	0.00158255	0.00116676	0.00213837
fig|167546.4.peg.264	P9301_02671	dcd	Deoxycytidine triphosphate deaminase (EC 3.5.4.13)	0.0490183	0.0349529	0.0640812	0.0546731	0.0101926	0.00813894	0.0044233	0.0260989	0.0266907	0.0186947	0.0133636	0.032311	0.0208395	0.0266629	0.0211577	0.00304417	0.00312818	0.000618226	0.0038922	0.00242051	0.00262692	0.00314877	0.00676719	0.0144272	0.0160521	0.00151893	0.00135132	0.00137695	0.0054426	0.00618822	0.00364456	0.00934465	0.000537694	0.000478484	0.000550375	0.000501699	0.00189596	0.00178085	0.0029277
fig|167546.4.peg.265	P9301_02681		hypothetical protein	0.0393646	0.026124	0.0405949	0.0491018	0.00578928	0.00433767	0.00230816	0.0168455	0.0116841	0.00799306	0.00726564	0.0220443	0.0143347	0.0157976	0.0154232	0.00151335	0.00173049	0.000299746	0.00125386	0.000881545	0.00122016	0.00100086	0.00483848	0.00817961	0.00784676	0.000739612	0.000683735	0.000637746	0.00357872	0.00375879	0.00199858	0.00695206	0.000235241	0.00019643	0.000291166	0.000258017	0.000812554	0.000644791	0.000760628
fig|167546.4.peg.266	P9301_02691	ntcA	Global nitrogen regulatory protein, CRP family of transcriptional regulators	0.00573139	0.00425972	0.00672776	0.00669201	0.0182275	0.0150968	0.00861338	0.0515525	0.0465162	0.0381861	0.0282553	0.00507522	0.00385977	0.003709	0.00397918	0.0128286	0.0131783	0.00257906	0.0172014	0.00753049	0.00971818	0.010166	0.00253314	0.00470828	0.00545201	0.00469083	0.00482383	0.00483382	0.00307691	0.00331658	0.00181833	0.00521781	0.00205836	0.00307237	0.00292231	0.00220031	0.00672872	0.00534255	0.0087257
fig|167546.4.peg.267	P9301_02701		hypothetical protein	0.00966239	0.00800693	0.00785413	0.017932	0.0065875	0.00484829	0.00306816	0.019152	0.0148086	0.0103166	0.0103002	0.00947246	0.0128107	0.00930193	0.0128995	0.00487765	0.000576828	0.00113654	0.000417954	0.00135967	0.00298579	0.00168684	0.00440111	0.00465723	0.00525751	0.00214934	0.00318718	0.0028771	0.00348062	0.00256591	0.00160329	0.00696335	0.0011426	7.05134e-05	0.00204526	0.00159469	0.00396604	0.00132029	0.00221013
fig|167546.4.peg.268	P9301_02711		hypothetical protein	0.00210764	0.00149888	0.00213858	0.00268818	0.00192976	0.00126881	0.000683601	0.00536805	0.00435677	0.00314677	0.00217681	0.00275069	0.00157925	0.00107934	0.00146799	0.00108845	8.87428e-05	0.000193586	0.00011755	0.000403419	0.00066032	0.000674737	0.000677327	0.00102491	0.00106366	0.000744576	0.000699887	0.000659487	0.000367871	0.000371239	0.000156534	0.000805055	0.000238041	2.01467e-05	0.000429647	0.000279518	0.000932502	0.000429861	0.000832386
fig|167546.4.peg.269	P9301_02721		hypothetical protein	0.00555911	0.0038439	0.00659838	0.00811325	0.00566648	0.00401789	0.00203874	0.0162414	0.0107819	0.00748851	0.00647276	0.00333182	0.00242409	0.00211943	0.00266112	0.00498242	0.000554643	0.00104911	0.00262527	0.00291358	0.00324418	0.00353112	0.00104485	0.00189274	0.00203615	0.00418948	0.00468386	0.00455843	0.0005037	0.00054048	0.000305163	0.000925437	0.00159628	0.000836088	0.0024394	0.00203547	0.00420593	0.00326233	0.0053818
fig|167546.4.peg.270	P9301_02731	pth	Peptidyl-tRNA hydrolase (EC 3.1.1.29)	0.00298055	0.00121845	0.00159061	0.00410942	0.00251746	0.00162469	0.000784131	0.00715282	0.00288251	0.00151364	0.00168667	0.00353199	0.00197682	0.00100738	0.0018178	0.00411516	0.000488086	0.000499576	0.0010057	0.00134473	0.00190919	0.00132698	0.000892978	0.000777515	0.0007476	0.00274997	0.00318179	0.003138	0.000415034	0.000264781	0.000189739	0.000963056	0.000879353	0.00043819	0.00162627	0.00125783	0.00191917	0.00112838	0.00149255
fig|167546.4.peg.271	P9301_02741	psbH	Photosystem II 10 kDa phosphoprotein (PsbH)	0.017019	0.0101731	0.0234482	0.0145129	0.0193064	0.0173146	0.00913211	0.043219	0.0367465	0.028706	0.0192886	0.0156389	0.0096025	0.0140837	0.00996981	0.0415066	0.113036	0.00721888	0.0664416	0.075514	0.079425	0.0820818	0.00376023	0.00944798	0.0124539	0.0542051	0.0469624	0.057629	0.00246945	0.00343123	0.00189106	0.00326536	0.0281141	0.0264778	0.0201899	0.018613	0.0412816	0.0534562	0.0774406
fig|167546.4.peg.272	P9301_02751		hypothetical protein	0.00272212	0.00172613	0.00345521	0.00254199	0.00191222	0.00170206	0.00067958	0.00411871	0.00827346	0.00471351	0.00239305	0.00278298	0.00222531	0.00321185	0.00224258	0.00114666	0.00348316	0.000218565	0.00235099	0.00153897	0.00185177	0.00185553	0.00101143	0.00224615	0.00303295	0.000471565	0.000683735	0.000565275	0.00162429	0.00279521	0.00142146	0.00274245	0.000439677	0.000448264	0.000454503	0.000365524	0.00159415	0.00173479	0.0029564
fig|167546.4.peg.273	P9301_02771	psbI	Photosystem II protein PsbI	0.0218775	0.0120442	0.0258303	0.0210993	0.0272359	0.0182017	0.0101857	0.0640871	0.0656596	0.0417445	0.033755	0.0222122	0.00933193	0.0125269	0.0107069	0.0328281	0.00552424	0.00544538	0.0145108	0.0364422	0.0380402	0.0385387	0.00408826	0.00814034	0.00948784	0.0322798	0.0258258	0.0301697	0.00235437	0.0026751	0.00153688	0.00372056	0.0147782	0.00656782	0.0167953	0.0120014	0.0286019	0.0299597	0.0504885
fig|167546.4.peg.274	P9301_02781	leuD	3-isopropylmalate dehydratase small subunit (EC 4.2.1.33)	0.0068972	0.00470939	0.00720723	0.00882793	0.00152626	0.00111408	0.000631326	0.00451685	0.00325658	0.0023634	0.00184524	0.00535287	0.00456105	0.00427156	0.0042353	0.00189751	0.00188579	0.000368438	0.00113631	0.0014792	0.0019666	0.00185553	0.00147918	0.00232076	0.00274728	0.0022784	0.00222887	0.00197846	0.00096401	0.000857125	0.000486996	0.00165525	0.000929762	0.000554034	0.00117532	0.000960396	0.0029368	0.00239494	0.00320038
fig|167546.4.peg.275	P9301_02791	leuC	3-isopropylmalate dehydratase large subunit (EC 4.2.1.33)	0.0657502	0.049729	0.0865172	0.0833578	0.0133241	0.0124354	0.00688829	0.0393611	0.0348542	0.0269799	0.0174433	0.0431523	0.0387579	0.045306	0.0419719	0.0156341	0.0242268	0.00303493	0.0204406	0.0194538	0.0182736	0.0205795	0.00980453	0.0197991	0.0229446	0.017016	0.0196453	0.020176	0.00726498	0.00804987	0.00458535	0.0122714	0.00670997	0.00914156	0.0085894	0.0069127	0.0155739	0.014147	0.0231202
fig|167546.4.peg.276	P9301_02801	cinA	ADP-ribose pyrophosphatase of COG1058 family (EC 3.6.1.13) / Nicotinamide-nucleotide amidase (EC 3.5.1.42)	0.0253204	0.0201527	0.0322917	0.0379025	0.0125698	0.00927365	0.00573019	0.0357229	0.0370546	0.0278828	0.0201247	0.0189643	0.0151133	0.0144239	0.0160479	0.00632698	0.00352753	0.00116151	0.00786276	0.00491573	0.00610078	0.00679235	0.00500857	0.00853303	0.00895905	0.00417955	0.00440929	0.00430479	0.00276186	0.00326745	0.00178196	0.00582724	0.00132463	0.00153619	0.00187838	0.0016126	0.00542863	0.00487431	0.00687436
fig|167546.4.peg.277	P9301_02811	glyA	Serine hydroxymethyltransferase (EC 2.1.2.1)	0.173116	0.136887	0.22417	0.245834	0.0861638	0.0739055	0.0447035	0.252202	0.300969	0.222279	0.162698	0.11099	0.0960692	0.106213	0.102509	0.0385032	0.0597683	0.00922967	0.0548173	0.0379811	0.0416863	0.0424297	0.0285449	0.0513749	0.0600572	0.0207737	0.0236992	0.0233864	0.0239116	0.0251105	0.0152502	0.0408321	0.00828104	0.011675	0.0114584	0.00883349	0.0302309	0.0268586	0.0452933
fig|167546.4.peg.278	P9301_02821		hypothetical protein	0.00425547	0.00226283	0.00312034	0.00440991	0.00394724	0.00328033	0.00201461	0.0122463	0.00778938	0.00544378	0.00549248	0.00319623	0.00204309	0.00170077	0.00235502	0.00344579	0.000488086	0.000605736	0.000143672	0.00177803	0.00331595	0.00241781	0.00104485	0.00138618	0.00182341	0.00265565	0.00225579	0.00250025	0.0006716	0.000668776	0.000365247	0.00137311	0.00103898	3.52567e-05	0.00141322	0.00109299	0.00274334	0.00132029	0.00241105
fig|167546.4.peg.279	P9301_02831		hypothetical protein	0.00144433	0.000938009	0.00171999	0.00181919	0.00124557	0.000928396	0.000522754	0.00311649	0.00424675	0.00310694	0.00203265	0.00104604	0.000811712	0.00103355	0.000949506	0.00123979	0.000976171	0.000199831	0.00133223	0.00107578	0.00147854	0.000989615	0.000382705	0.00082071	0.00106974	0.000962985	0.000823713	0.00107257	0.000322594	0.000409454	0.000197644	0.000628244	0.000453679	0.000538924	0.000557476	0.000447946	0.0015632	0.0012512	0.00196615
fig|167546.4.peg.280	P9301_02841	mviN	hypothetical protein	0.00398269	0.00250458	0.00297574	0.00471852	0.00309639	0.0020631	0.00124255	0.00768825	0.00488486	0.00317332	0.00340217	0.00390004	0.00283271	0.00208018	0.00261739	0.00163559	0.000177486	0.000287256	0.000313465	0.00062754	0.00113403	0.000809685	0.00135769	0.00151576	0.00185381	0.000997732	0.00120057	0.00121027	0.00088855	0.000726099	0.000423749	0.00178692	0.000422874	0.00013599	0.000596535	0.000465864	0.00168702	0.00095951	0.00165042
fig|167546.4.peg.281	P9301_02851	sfsA	Sugar fermentation stimulation protein SfsA	0.00453687	0.003196	0.00469573	0.00578242	0.0131224	0.0101608	0.00544468	0.037494	0.0356903	0.0250015	0.0180488	0.00496545	0.00359473	0.00362396	0.00379802	0.00821285	0.00625637	0.00156118	0.00625625	0.00319747	0.00506724	0.00417213	0.00184063	0.00283125	0.00345233	0.00323642	0.00361249	0.00308002	0.00130547	0.00126112	0.000735237	0.00241893	0.00148706	0.00106777	0.00187127	0.0015481	0.00507653	0.00370755	0.00578365
fig|167546.4.peg.283	P9301_02861	amtB	Ammonium transporter	1.40516	1.55504	2.48209	2.32022	1.22413	1.50257	1.01796	3.38943	3.9403	3.15736	1.99512	3.53782	5.38951	5.85689	6.14879	0.466572	2.01988	0.210003	1.18307	0.527478	0.590599	0.464534	2.62394	5.93973	5.66999	0.231379	0.358794	0.380988	5.03968	5.13379	3.35428	7.97144	0.1216	0.182045	0.151456	0.118408	0.392839	0.271311	0.670415
fig|167546.4.peg.284	P9301_02871	lytB	4-hydroxy-3-methylbut-2-enyl diphosphate reductase (EC 1.17.7.4)	0.0531532	0.0415867	0.069165	0.0709158	0.0400601	0.0362797	0.0200617	0.103764	0.11321	0.0810326	0.0527192	0.0310583	0.035003	0.0356705	0.035544	0.0313671	0.0101611	0.00721263	0.0348208	0.0374283	0.0437677	0.0408891	0.0125047	0.0231919	0.0261538	0.0235733	0.0286954	0.0288797	0.0119983	0.0126167	0.00720532	0.0203145	0.0117228	0.00783203	0.0139618	0.0120479	0.0306101	0.025853	0.0457525
fig|167546.4.peg.285	P9301_02881		hypothetical protein	0.0332168	0.0232568	0.0365004	0.0410942	0.0670855	0.0554304	0.0338986	0.209574	0.181268	0.132124	0.104162	0.02382	0.0191167	0.018231	0.0201957	0.0815348	0.0463459	0.0154619	0.0899646	0.0660412	0.0679124	0.069318	0.0103604	0.0165045	0.0223915	0.0464317	0.0520339	0.0541359	0.00695748	0.0066086	0.00404617	0.0110037	0.0236753	0.0290515	0.0341871	0.0276221	0.0689239	0.0649704	0.102584
fig|167546.4.peg.286	P9301_02891	purH	IMP cyclohydrolase (EC 3.5.4.10) / Phosphoribosylaminoimidazolecarboxamide formyltransferase (EC 2.1.2.3)	0.0244618	0.0185184	0.0294378	0.0352874	0.0172714	0.0148182	0.00864555	0.0443859	0.0459221	0.0322378	0.0254009	0.0255827	0.0223359	0.0226857	0.0232629	0.0117285	0.00414873	0.00290379	0.0100701	0.01276	0.0158764	0.0144844	0.00948258	0.0165988	0.0188906	0.00866686	0.0114189	0.00975462	0.00783659	0.00756672	0.00458851	0.0130088	0.00236081	0.00202474	0.00347624	0.00289194	0.00822227	0.00581847	0.00987382
fig|167546.4.peg.287	P9301_02901		hypothetical protein	0.00217081	0.00168261	0.00267132	0.00302927	0.00305253	0.00262014	0.00150794	0.00864928	0.00987975	0.00776734	0.00538436	0.00223413	0.00189952	0.00204093	0.00213014	0.00349817	0.00658916	0.00084928	0.004493	0.00294346	0.00338773	0.00344116	0.00149741	0.0025603	0.00331862	0.0024571	0.00294491	0.00321772	0.000947032	0.000827098	0.000611907	0.0016703	0.000954966	0.00156641	0.00144873	0.00117541	0.0038693	0.00322395	0.00502302
fig|167546.4.peg.288	P9301_02911		hypothetical protein	0.189974	0.146368	0.214329	0.281982	0.187415	0.144902	0.0847022	0.594947	0.419064	0.307308	0.258197	0.197934	0.193171	0.15078	0.206724	0.0903704	0.0674667	0.0202204	0.0750488	0.0661458	0.0976125	0.0783595	0.102929	0.156053	0.188578	0.045568	0.0600987	0.0574406	0.0993799	0.0835587	0.051495	0.177195	0.0326817	0.0241458	0.0546362	0.0390645	0.144163	0.100219	0.175547
fig|167546.4.peg.289	P9301_02921		hypothetical protein	0.00810894	0.00586014	0.00930014	0.0098025	0.00718397	0.00589532	0.00316467	0.0203739	0.0209037	0.0138484	0.00994701	0.00992445	0.00711767	0.00725446	0.00642166	0.00512794	0.0040378	0.0010054	0.00498932	0.00355606	0.0049524	0.00499306	0.00266982	0.00485358	0.00539123	0.0033357	0.00339714	0.00351485	0.00238267	0.00263143	0.00157799	0.00443156	0.00182032	0.00163188	0.00235773	0.00181687	0.00583104	0.00492804	0.00853913
fig|167546.4.peg.290	P9301_02931		hypothetical protein	0.00601279	0.00368918	0.0048175	0.00656207	0.00174556	0.00109344	0.000832385	0.00469533	0.00314656	0.00215096	0.00190291	0.00448118	0.00283271	0.00256425	0.00275482	0.00231659	0.000576828	0.000268522	0.000822847	0.00162862	0.00170822	0.00196798	0.00075326	0.000899247	0.00153775	0.00223373	0.00206736	0.00223936	0.000237701	0.000221105	0.000118587	0.000470242	0.000448078	0.000533887	0.000667551	0.000537535	0.00170249	0.00123585	0.00210967
fig|167546.4.peg.291	P9301_02941	tgt	Queuine tRNA-ribosyltransferase (EC 2.4.2.29)	0.0064751	0.00522674	0.00890439	0.0079021	0.00347357	0.0030895	0.00193821	0.00987117	0.00954969	0.00758145	0.00480051	0.00677342	0.00554394	0.00624054	0.00555336	0.00270075	0.00237387	0.000568268	0.00270364	0.00363077	0.00447869	0.00400344	0.00183759	0.00418209	0.00491714	0.00267551	0.00265957	0.00333367	0.00146016	0.00166239	0.00103566	0.00229854	0.000702922	0.000402934	0.000681754	0.000569787	0.00173345	0.00155824	0.00274113
fig|167546.4.peg.292	P9301_02951	psbK	Photosystem II protein PsbK	0.07259	0.0491826	0.0612728	0.0856237	0.0411653	0.0311219	0.0217586	0.127968	0.0473964	0.0361148	0.0456986	0.0461419	0.0332636	0.0280693	0.0372181	0.109066	0.0110041	0.01771	0.0104488	0.0570464	0.096378	0.0662255	0.011715	0.0156445	0.0203979	0.0927146	0.10228	0.100778	0.00311841	0.00258502	0.00147522	0.00525167	0.0307606	0.00551516	0.0486212	0.0349362	0.0609996	0.0299521	0.0506464
fig|167546.4.peg.293	P9301_02961		Putative oxidoreductase	0.0294753	0.02111	0.0355491	0.0368304	0.0245167	0.0218998	0.011766	0.0730521	0.0606427	0.0430589	0.0318593	0.0158843	0.0131917	0.0133445	0.0140739	0.0317222	0.0715933	0.0056577	0.0392093	0.020664	0.0233983	0.0253364	0.00697677	0.0121143	0.0159792	0.0240349	0.027091	0.0256475	0.00250152	0.00289894	0.00154795	0.00401775	0.00712724	0.0105367	0.00850063	0.00727106	0.0160576	0.0147458	0.0231489
fig|167546.4.peg.294	P9301_02981		Hemolysins and related proteins containing CBS domains	0.0176823	0.0121796	0.0178773	0.0217978	0.0128241	0.00952638	0.0055613	0.0405006	0.0289571	0.0217751	0.0168234	0.0182734	0.0125291	0.0114737	0.0121499	0.0106924	0.0112482	0.00190463	0.007915	0.0082925	0.0102637	0.0107733	0.00581043	0.00875686	0.0104968	0.00779819	0.00781181	0.00751526	0.00292788	0.00288802	0.00183572	0.00539462	0.00223199	0.0012088	0.00310695	0.00235082	0.00664359	0.0052965	0.00799377
fig|167546.4.peg.295	P9301_02991	pyrE	Orotate phosphoribosyltransferase (EC 2.4.2.10)	0.0372024	0.0258339	0.0467518	0.0441153	0.00450862	0.00392505	0.00223578	0.014086	0.00985774	0.00709019	0.00594658	0.0183444	0.0133187	0.0154705	0.0139053	0.00516286	0.00780937	0.00084928	0.00703991	0.00851662	0.0088569	0.0102673	0.00258174	0.00499887	0.00615099	0.00430365	0.00504457	0.00573247	0.0012866	0.0013239	0.000787415	0.0019073	0.00101098	0.00126924	0.0011185	0.000985481	0.00236801	0.00243332	0.0038462
fig|167546.4.peg.296	P9301_03001		tRNA-modifying protein YgfZ	0.00416646	0.0011024	0.0012938	0.00397135	0.000789447	0.000175364	0.000120636	0.000686451	0.000352062	0.000132775	0.000367607	0.00390004	0.00158477	0.000608354	0.00146174	0.000803241	4.43714e-05	8.11812e-05	1.30611e-05	0.000224122	0.000344515	8.9965e-05	0.000580132	0.000318074	0.00018842	0.000660191	0.000586828	0.000485557	0.000143375	3.00267e-05	3.00419e-05	0.000526671	9.52166e-05	0	0.000195294	0.000121841	0.000197335	5.37326e-05	7.17574e-05
fig|167546.4.peg.297	P9301_03011		hypothetical protein	0.00211625	0.00121845	0.00185698	0.00280187	0.00234203	0.00157827	0.000856512	0.00590348	0.00444479	0.00319988	0.0024435	0.00249241	0.00200995	0.00155032	0.00169912	0.00245629	0.000244043	0.000312235	0.000639992	0.000941311	0.00177999	0.00123702	0.00112382	0.00146864	0.00170793	0.00147426	0.0016905	0.00145667	0.000737628	0.000663316	0.000362084	0.00142201	0.00068892	0.00016621	0.000980022	0.000788385	0.00252666	0.00128191	0.00218142
fig|167546.4.peg.298	P9301_03021		Phosphoglucosamine mutase (EC 5.4.2.10)	0.00120026	0.000913834	0.00106548	0.00189228	0.00141223	0.00127912	0.00064339	0.00421481	0.00365265	0.00216423	0.00201823	0.00125266	0.00143016	0.0010728	0.00141177	0.00184513	8.87428e-05	0.000362193	0.000195916	0.000732131	0.0013637	0.00071972	0.000865642	0.000989564	0.00122169	0.00154375	0.00198122	0.00167408	0.000447105	0.00054321	0.00024666	0.000865246	0.00068892	7.55501e-05	0.000713712	0.00071313	0.00223259	0.00101324	0.00169347
fig|167546.4.peg.299	P9301_03031		Nucleoside 5-triphosphatase RdgB (dHAPTP, dITP, XTP-specific) (EC 3.6.1.66)	0.0211338	0.0130789	0.0255716	0.022415	0.0150784	0.01177	0.00597548	0.043164	0.0381768	0.0298345	0.0219915	0.020062	0.0126174	0.0117353	0.0131369	0.0112105	0.00206327	0.00216691	0.00910356	0.00812814	0.00918706	0.00954753	0.00767536	0.0148827	0.0174379	0.00569849	0.0054645	0.00550056	0.00831954	0.0096795	0.0055625	0.013795	0.00210037	0.00147574	0.00254593	0.00196379	0.00589295	0.00579544	0.00833821
fig|167546.4.peg.300	P9301_03041		Lignostilbene-alpha, beta-dioxygenase	0.00522602	0.00385357	0.00595909	0.00751227	0.0687959	0.0574626	0.0319403	0.208448	0.217178	0.153621	0.118117	0.00353845	0.0032855	0.0029044	0.00334826	0.0470944	0.0463016	0.0108783	0.0501545	0.0189308	0.0226088	0.0217265	0.00188315	0.00307864	0.00392642	0.0182123	0.0216534	0.0172046	0.001679	0.00165147	0.00112894	0.00306222	0.0112048	0.0106475	0.0156484	0.0121268	0.0434329	0.0353407	0.0591281
fig|167546.4.peg.301	P9301_03051	hisB	Imidazoleglycerol-phosphate dehydratase (EC 4.2.1.19)	0.0283957	0.0190116	0.0346282	0.0343128	0.0196397	0.0148698	0.00786142	0.0421756	0.0384628	0.0291707	0.0201679	0.0278427	0.0199008	0.0185842	0.0196148	0.0238062	0.0048143	0.00394665	0.0159998	0.019379	0.0201828	0.0216591	0.00915454	0.0163592	0.0207383	0.0183265	0.0185039	0.0187918	0.00668205	0.00738383	0.004296	0.0110902	0.00964768	0.00772626	0.0129391	0.010679	0.023034	0.0202802	0.0314441
fig|167546.4.peg.302	P9301_03061	fabI	Enoyl-[acyl-carrier-protein] reductase [NADH] (EC 1.3.1.9)	0.0895946	0.0675077	0.11527	0.119993	0.0582524	0.0498085	0.0303841	0.16667	0.155832	0.117094	0.0869426	0.0639181	0.0529049	0.0534109	0.0585695	0.0829899	0.142698	0.0160801	0.112103	0.0814757	0.0706399	0.0822842	0.02131	0.0408234	0.0499373	0.0520111	0.0616493	0.0617237	0.0142206	0.014795	0.00908215	0.0233165	0.0264254	0.0454812	0.0403513	0.0310122	0.0670163	0.0635656	0.103646
fig|167546.4.peg.303	P9301_03071		Alkyl hydroperoxide reductase and/or thiol-specific antioxidant family (AhpC/TSA) protein	0.000568545	0.000309446	0.000487078	0.000552254	0.00113154	0.000753033	0.000434288	0.00280072	0.00165029	0.00140742	0.00128302	0.000626331	0.000381008	0.000399028	0.00051848	0.00133291	6.65571e-05	0.000293501	0.000208977	0.000582716	0.00106225	0.000809685	0.000394854	0.00052227	0.000595649	0.00123103	0.00126518	0.00128999	0.000230155	0.000232024	0.00015021	0.000417575	0.000439677	2.51834e-05	0.000600086	0.000551869	0.00135039	0.000729228	0.00107636
fig|167546.4.peg.304	P9301_03081	degT	Aminotransferase, DegT/DnrJ/EryC1/StrS family	0.00894166	0.00645969	0.00994704	0.00996493	0.00721906	0.00585921	0.00324108	0.0182184	0.0214538	0.0151629	0.00976681	0.00621166	0.00467701	0.00624708	0.00474753	0.00643757	0.00425966	0.00121772	0.00683093	0.00960735	0.011125	0.0101435	0.00218081	0.00415067	0.00515419	0.00517232	0.00557756	0.00550056	0.0015809	0.00174155	0.00110681	0.00249793	0.00194634	0.00155633	0.00213048	0.00175953	0.00570722	0.00511995	0.00868264
fig|167546.4.peg.305	P9301_03091	phrB	Deoxyribodipyrimidine photolyase (EC 4.1.99.3)	0.00073796	0.000604387	0.000837165	0.00119384	0.00328059	0.00321328	0.00172107	0.009981	0.0115961	0.00790011	0.00606191	0.000710273	0.000773059	0.000830763	0.000918272	0.003731	0.00758751	0.000949195	0.0044277	0.00255499	0.00348821	0.00260898	0.00042219	0.000647929	0.00096641	0.00229329	0.00351558	0.00289885	0.000354665	0.000324834	0.000177089	0.000632006	0.00175591	0.00213555	0.00253527	0.00198171	0.00526225	0.0037229	0.00665909
fig|167546.4.peg.306	P9301_03101		ADP-ribose pyrophosphatase (EC 3.6.1.13)	0.00101362	0.000734935	0.00108831	0.00132378	0.00514018	0.00475029	0.00275853	0.0170103	0.0151167	0.0122551	0.0100407	0.000942726	0.00080619	0.000745724	0.000843311	0.00573328	0.00905177	0.00108033	0.00771909	0.00307794	0.00423466	0.00390223	0.000458638	0.000620441	0.000893473	0.0026904	0.00308489	0.00293508	0.000398055	0.000302996	0.000211875	0.00060191	0.00176151	0.00198445	0.00261694	0.00162694	0.00482115	0.00429861	0.00571189
fig|167546.4.peg.307	P9301_03111	folK	hypothetical protein	0.000855689	0.000633398	0.00077628	0.000933958	0.00219291	0.00153701	0.000880639	0.00546415	0.005677	0.00438158	0.00366886	0.000949183	0.000679188	0.000470984	0.000655909	0.00149007	0.000399343	0.000268522	0.00143672	0.000836721	0.00106225	0.00101211	0.000291585	0.00052227	0.000510556	0.000774359	0.000888318	0.000659487	0.000239588	0.000256591	0.000121749	0.000470242	0.000498487	0.00022665	0.000600086	0.000483781	0.00153998	0.00114374	0.00177958
fig|167546.4.peg.308	P9301_03121	chlD	Protoporphyrin IX Mg-chelatase subunit D (EC 6.6.1.1)	0.0327143	0.0258629	0.0420789	0.0447163	0.0419635	0.0366562	0.0210871	0.121433	0.120779	0.0920927	0.065261	0.0262478	0.0243017	0.0246678	0.0257928	0.0481013	0.107823	0.00976672	0.0688318	0.0473345	0.0513757	0.0526857	0.00941575	0.0183973	0.0219661	0.0483379	0.0569169	0.0556723	0.00534073	0.00589341	0.00341055	0.00831012	0.0257253	0.0369843	0.0334131	0.0267979	0.0615219	0.0519517	0.0880463
fig|167546.4.peg.309	P9301_03131		hypothetical protein	0.0243211	0.0151919	0.0237526	0.0260371	0.0144644	0.00998542	0.00529992	0.0397181	0.0255025	0.0193719	0.0164846	0.0403629	0.0248042	0.0213774	0.0238189	0.0106109	0.0007765	0.00167983	0.0031869	0.00525939	0.00711997	0.00685983	0.0104697	0.0174313	0.0191398	0.00903419	0.0081133	0.0081675	0.00773284	0.00761312	0.0046818	0.0142991	0.00241962	0.000760538	0.00313181	0.00268767	0.00651978	0.00504319	0.00652992
fig|167546.4.peg.310	P9301_03141		Phospholipid ABC transporter ATP-binding protein MlaF	0.0121462	0.00814231	0.0155637	0.0154956	0.00499983	0.00398179	0.00231218	0.0185891	0.0139725	0.0105954	0.00730168	0.0166785	0.0116787	0.0126773	0.0129058	0.00323043	0.00705506	0.000749364	0.00548564	0.00333194	0.0036174	0.00419462	0.00592585	0.0107556	0.0121014	0.00270529	0.00273494	0.00281188	0.00505775	0.00498443	0.00285556	0.00824241	0.000842947	0.00128435	0.00100488	0.000928144	0.0022558	0.00190367	0.00276984
fig|167546.4.peg.311	P9301_03151		FIG002813: LPPG:FO 2-phospho-L-lactate transferase like, CofD-like	0.0180786	0.0147857	0.022398	0.026963	0.00778921	0.00714865	0.00416997	0.0247534	0.0245343	0.016889	0.0131257	0.0105443	0.0121978	0.0121017	0.0123936	0.0070953	0.00417091	0.0017735	0.00619094	0.00762013	0.00839754	0.00842297	0.00499946	0.00847805	0.00972488	0.00484471	0.00620746	0.00591364	0.00476346	0.00491072	0.00297257	0.00807688	0.00191553	0.00186861	0.00306789	0.0022684	0.0070963	0.00465171	0.008697
fig|167546.4.peg.312	P9301_03161	ndhJ	NAD(P)H-plastoquinone oxidoreductase subunit J, NdhJ	0.0149832	0.0104341	0.017375	0.0187523	0.0186134	0.0146326	0.00770459	0.0522527	0.0475284	0.0335921	0.0237431	0.0189449	0.0133684	0.0130044	0.0137179	0.0159484	0.00166393	0.00287881	0.0104619	0.00784426	0.00881383	0.0101435	0.00687654	0.012346	0.0136999	0.00954546	0.00882396	0.00746453	0.00477478	0.00500899	0.00298996	0.00823488	0.00409431	0.00186861	0.0055144	0.0046228	0.0165916	0.0135406	0.0225749
fig|167546.4.peg.313	P9301_03171	ndhK	NAD(P)H-plastoquinone oxidoreductase subunit K, NdhK	0.0542271	0.0377766	0.062422	0.0656126	0.0677609	0.0536407	0.0297326	0.174482	0.213262	0.151549	0.114066	0.0545231	0.0438159	0.0436903	0.0466757	0.0583165	0.139304	0.0115027	0.0872348	0.0300921	0.0357865	0.0389998	0.0194663	0.0346033	0.0421209	0.0294604	0.0327332	0.027684	0.0146733	0.014522	0.00884182	0.0248589	0.0124874	0.0197438	0.0159254	0.013166	0.0504828	0.047254	0.072805
fig|167546.4.peg.314	P9301_03181	ndhC	NAD(P)H-plastoquinone oxidoreductase chain 3, NdhC	0.0219033	0.0151967	0.0235776	0.0258341	0.028771	0.0208941	0.0133664	0.0684941	0.0683001	0.0491533	0.0372436	0.017208	0.0139924	0.0151565	0.0140864	0.0187132	0.0234281	0.00385298	0.0192651	0.0110118	0.0151443	0.0135397	0.00613543	0.0105907	0.0135541	0.00931713	0.00993301	0.00924007	0.00404469	0.00449308	0.00278758	0.00670754	0.00408871	0.00419555	0.00583752	0.00424653	0.0126449	0.0123355	0.0206087
fig|167546.4.peg.315	P9301_03191	rub	Rubredoxin	0.0075002	0.00471422	0.0107385	0.00792646	0.0404022	0.0296932	0.0162898	0.103874	0.105773	0.0785762	0.0589901	0.0102344	0.0054335	0.00549481	0.00570953	0.0270599	0.00115366	0.00540167	0.00603421	0.0134324	0.0167233	0.0163174	0.00200161	0.00428811	0.00420601	0.011799	0.00992762	0.0101387	0.00152431	0.00160779	0.00100561	0.00255812	0.00625069	0.000413007	0.00614644	0.00495966	0.0170056	0.0130877	0.0224744
fig|167546.4.peg.316	P9301_03201		Photosystem II stability/assembly factor HCF136/Ycf48	0.0337911	0.0292765	0.0480533	0.0532194	0.119426	0.114977	0.0665948	0.388572	0.391603	0.289542	0.207756	0.0309098	0.0335011	0.0289328	0.0362124	0.0975589	0.152904	0.0271957	0.157791	0.0557615	0.0677402	0.0616372	0.0142056	0.0253595	0.0271628	0.0482634	0.0676898	0.0589843	0.00899869	0.00887424	0.00546921	0.0159318	0.0241598	0.0317864	0.033935	0.0265686	0.0923332	0.0605336	0.128087
fig|167546.4.peg.317	P9301_03211	psbE	Cytochrome b559 alpha chain (PsbE)	0.207476	0.142887	0.267999	0.225181	0.180976	0.162536	0.0876659	0.460581	0.442784	0.351933	0.25282	0.127739	0.089835	0.102073	0.107913	0.3027	0.844588	0.0565208	0.643205	0.369248	0.349682	0.428503	0.0351602	0.0722578	0.0850927	0.314236	0.305894	0.336585	0.0138565	0.01438	0.0080876	0.0221578	0.134085	0.271149	0.152841	0.128155	0.364694	0.306161	0.48607
fig|167546.4.peg.318	P9301_03221	psbF	Cytochrome b559 beta chain (PsbF)	0.0104951	0.00695771	0.0124433	0.015991	0.0091839	0.00794295	0.00369145	0.0216369	0.0184173	0.0126667	0.0102209	0.00526248	0.00485923	0.00560602	0.00640917	0.0145515	0.0415538	0.00309113	0.0171492	0.0189308	0.0202259	0.0197248	0.00233875	0.00382867	0.00334293	0.0146433	0.0171957	0.0173278	0.000784791	0.000791612	0.00039687	0.00156497	0.00635151	0.00834073	0.00709096	0.007633	0.0190254	0.0145308	0.0237517
fig|167546.4.peg.319	P9301_03231	psbL	Photosystem II protein PsbL	0.0234826	0.014133	0.0295976	0.0234708	0.0164644	0.0156177	0.00748745	0.0361348	0.0445579	0.0300603	0.0197571	0.0150772	0.00970742	0.0140052	0.0105258	0.0274557	0.00199671	0.00528302	0.0197614	0.0474839	0.0506149	0.052697	0.00337752	0.00872152	0.0101868	0.0321011	0.0323725	0.0372864	0.00174503	0.00227384	0.00121907	0.00260326	0.0165621	0.00454812	0.0126657	0.0125461	0.0389562	0.0354558	0.0616252
fig|167546.4.peg.320	P9301_03241	psbJ	Photosystem II protein PsbJ	0.101991	0.0693498	0.1368	0.104197	0.0757869	0.0621974	0.0323947	0.15938	0.152443	0.114784	0.0765848	0.0646736	0.0460302	0.0570152	0.0488308	0.115969	0.309602	0.0206637	0.180621	0.19379	0.191306	0.207572	0.0158853	0.0379843	0.0458467	0.138258	0.129027	0.150109	0.00720084	0.0097805	0.00558938	0.0118877	0.0637167	0.0661063	0.0589789	0.0537033	0.150671	0.164713	0.273683
fig|167546.4.peg.321	P9301_03251		5'-methylthioadenosine phosphorylase (EC 2.4.2.28)	0.0183255	0.0133739	0.0217587	0.0226911	0.0137539	0.0112388	0.00604786	0.0386747	0.0402231	0.0291176	0.0208743	0.0191709	0.0155661	0.0159546	0.0164789	0.00732812	0.0162399	0.00142379	0.010057	0.00530421	0.007364	0.00657869	0.00608683	0.010469	0.0133778	0.00386683	0.00415625	0.00390619	0.00584443	0.00619914	0.00377422	0.00989014	0.00214517	0.00296156	0.00259209	0.00193871	0.00754127	0.00597199	0.0106631
fig|167546.4.peg.322	P9301_03261		NADH dehydrogenase-like protein / Selenide,water dikinase (EC 2.7.9.3)	0.00973705	0.00534279	0.0070474	0.0106552	0.00998212	0.00608615	0.00341399	0.0200032	0.0156008	0.00973241	0.00934875	0.0109899	0.00660413	0.00544248	0.00649662	0.00637354	0.00244043	0.00108658	0.00244242	0.00224122	0.00389014	0.00285639	0.00473825	0.00532087	0.00668585	0.00341512	0.00340791	0.00293508	0.00295429	0.00281978	0.00152898	0.00556767	0.00107539	0.000523814	0.00138481	0.00116108	0.00319605	0.00227212	0.00381749
fig|167546.4.peg.323	P9301_03271		CCA tRNA nucleotidyltransferase (EC 2.7.7.72)	0.00403437	0.00249008	0.00382052	0.00504337	0.00278061	0.00187742	0.00109376	0.00789419	0.00635913	0.00472679	0.00387789	0.00429392	0.00309776	0.00261658	0.00282353	0.00209541	0.000909614	0.000380927	0.00138447	0.000911428	0.00175128	0.00178805	0.0011876	0.00162964	0.00167146	0.00126082	0.00148053	0.0012465	0.000745174	0.000644208	0.000415844	0.00145587	0.000582501	0.00036264	0.000877049	0.000587705	0.00181857	0.00127423	0.00231059
fig|167546.4.peg.324	P9301_03281	uvrD	ATP-dependent DNA helicase UvrD/PcrA (EC 3.6.4.12)	0.024703	0.0176916	0.0294986	0.0308856	0.0193151	0.0159684	0.00855306	0.0513465	0.0543496	0.0376815	0.0267416	0.0234003	0.017322	0.0195524	0.017341	0.0131138	0.00676664	0.00284759	0.0132309	0.00857639	0.0104216	0.00998611	0.00499946	0.00928698	0.0103145	0.00879096	0.00972843	0.00883423	0.00297692	0.0033739	0.00195747	0.00536452	0.00431555	0.00280543	0.00473677	0.00394551	0.0126255	0.010309	0.0168056
fig|167546.4.peg.325	P9301_03291		hypothetical protein	0.000137829	6.28563e-05	0.000182654	0.000194913	0.000140346	6.70509e-05	4.02118e-06	0.000356955	0.000374066	0.000119498	8.64957e-05	0.000523019	6.07404e-05	7.19559e-05	0.000118688	0.000104771	0.0001553	1.87341e-05	0.000104488	2.98829e-05	4.30643e-05	6.74737e-05	7.28962e-05	1.96342e-05	6.07805e-06	1.98554e-05	3.23025e-05	1.44942e-05	1.50921e-05	1.09188e-05	4.74346e-06	6.3953e-05	1.68029e-05	5.03667e-06	7.10161e-06	1.07507e-05	2.70851e-05	3.83804e-05	7.17574e-05
fig|167546.4.peg.326	P9301_03301	cpeB	hypothetical protein	0.0389683	0.0240981	0.0390195	0.0433194	0.0134995	0.00990805	0.00643792	0.0338695	0.0204856	0.014353	0.0140556	0.0286304	0.0176644	0.0181263	0.0188277	0.0334102	0.00177486	0.00500825	0.00269058	0.0277164	0.0378248	0.0306781	0.00691299	0.0101823	0.0126059	0.0408971	0.0391129	0.0420188	0.00276375	0.00255227	0.00158115	0.0042999	0.0140893	0.000599364	0.0201011	0.0135602	0.0219273	0.0163501	0.0267512
fig|167546.4.peg.327	P9301_03311	cpeS	hypothetical protein	0.00238617	0.0010879	0.0015069	0.00370335	0.00107014	0.000665351	0.00040614	0.00344598	0.000836148	0.000597488	0.000965869	0.00328663	0.00180565	0.000811139	0.00179906	0.00221182	0.000199671	0.000355948	0.00011755	0.000866603	0.0025695	0.00113581	0.000886903	0.000647929	0.000644273	0.00294356	0.00295568	0.00253649	0.000203744	0.000166511	5.05969e-05	0.000526671	0.000725326	5.03667e-05	0.00149134	0.00113957	0.00218616	0.000683171	0.000961549
fig|167546.4.peg.328	P9301_03321		hypothetical protein	0.0121117	0.00726232	0.0164313	0.00993244	0.00611383	0.00514744	0.00256149	0.0126993	0.0128503	0.00732918	0.00477889	0.00903983	0.00530098	0.00881132	0.00535346	0.0131021	0.000221857	0.0018297	0.00916886	0.0369801	0.037509	0.041069	0.00208362	0.00512846	0.00730582	0.0217218	0.0179225	0.0213283	0.000767813	0.00157231	0.000779509	0.00123015	0.00704323	0.00154626	0.0053191	0.00428595	0.0102653	0.0155134	0.0226036
fig|167546.4.peg.329	P9301_03331		hypothetical protein	0.00455985	0.00315732	0.00515998	0.00534386	0.00621909	0.00445114	0.00261779	0.015857	0.0151167	0.0106884	0.00735935	0.00594046	0.00418004	0.00410803	0.00402915	0.00577402	0.00237387	0.000974174	0.005133	0.00316759	0.00353127	0.00375604	0.0019196	0.00349489	0.0047895	0.00336548	0.00356404	0.00329019	0.00105834	0.0011492	0.000733656	0.00188097	0.00106419	0.00133975	0.00146293	0.00103923	0.00342046	0.00330072	0.00548226
fig|167546.4.peg.330	P9301_03341		hypothetical protein	0.00386783	0.00258194	0.00398795	0.00402008	0.00303499	0.00238804	0.00128678	0.00718028	0.00693123	0.00450107	0.00332288	0.00380319	0.0026284	0.00319877	0.00223634	0.00217108	0.000332786	0.000468353	0.00086203	0.0014045	0.00211015	0.00172058	0.00104181	0.00189274	0.00276551	0.00144944	0.00134055	0.0013697	0.000939486	0.00125839	0.000732074	0.00162516	0.000912959	0.000191394	0.000841541	0.0007633	0.00240671	0.00178085	0.00301381
fig|167546.4.peg.331	P9301_03351	xylB	hypothetical protein	0.00211912	0.00155207	0.00223751	0.00284248	0.00274552	0.00214047	0.00117419	0.0070979	0.00739331	0.0050189	0.00387068	0.00307354	0.00294315	0.00278011	0.00320458	0.00289283	0.00321693	0.000487087	0.00276894	0.00230098	0.00364611	0.00311504	0.00205932	0.00347526	0.00376839	0.00383705	0.00443621	0.00381198	0.00216384	0.00211279	0.00127283	0.00375818	0.002302	0.00238235	0.00304659	0.00267334	0.00713113	0.00525812	0.00909884
fig|167546.4.peg.332	P9301_03361	metK	S-adenosylmethionine synthetase (EC 2.5.1.6)	0.012887	0.00980558	0.0160964	0.0173067	0.0207712	0.0188103	0.0105395	0.0549435	0.0547237	0.0386641	0.0263668	0.013605	0.0136445	0.0139594	0.0141551	0.0271356	0.0299063	0.00557028	0.0295833	0.0271038	0.0296857	0.0299696	0.00840432	0.0153108	0.01931	0.0306517	0.0358934	0.03575	0.00649528	0.00709448	0.00423591	0.0105071	0.0161252	0.0164649	0.0207225	0.0159863	0.0378224	0.0326771	0.0569323
fig|167546.4.peg.333	P9301_03371	rps1a	SSU ribosomal protein S1p	0.128971	0.0992066	0.172486	0.168827	0.220817	0.191183	0.108705	0.627128	0.691582	0.508488	0.347706	0.087977	0.0803098	0.0765283	0.0854493	0.169816	0.206438	0.0372809	0.24402	0.122311	0.141926	0.147959	0.0471061	0.0911656	0.110061	0.10085	0.117543	0.112497	0.0262716	0.0289894	0.0169342	0.0418591	0.040397	0.0514546	0.0523921	0.0410354	0.135491	0.120538	0.205585
fig|167546.4.peg.334	P9301_03381	nrdR	Ribonucleotide reductase transcriptional regulator NrdR	0.0283641	0.0187505	0.0322308	0.0306338	0.0214905	0.0158395	0.00896724	0.0450449	0.0392329	0.0298213	0.0226691	0.0308839	0.0198676	0.0219007	0.0197272	0.0228865	0.00829745	0.00397788	0.0165484	0.0235328	0.03237	0.0291262	0.0102692	0.01943	0.0231695	0.0253156	0.0229778	0.0218356	0.00814787	0.00944475	0.00555301	0.0133022	0.00871512	0.00624547	0.00980732	0.00784443	0.0241831	0.0193821	0.0328936
fig|167546.4.peg.335	P9301_03391	psbT	Photosystem II protein PsbT	0.0026044	0.00151822	0.00259521	0.00237144	0.00230694	0.00146996	0.000788152	0.00394023	0.00297053	0.00193852	0.00172271	0.00204688	0.00089454	0.0012625	0.0011619	0.00328281	6.65571e-05	0.000505821	0.000326526	0.00452726	0.0084119	0.00517299	0.000358406	0.000785368	0.000723288	0.00532124	0.00407549	0.00539185	0.00020563	0.00018289	0.000110681	0.000300955	0.00199115	4.53301e-05	0.00172569	0.00162336	0.00497979	0.00278642	0.00480774
fig|167546.4.peg.336	P9301_03401	psbB	Photosystem II CP47 protein (PsbB)	0.914312	0.787792	1.16451	1.24298	0.712073	0.73332	0.456006	1.57252	1.48746	1.21955	0.858441	0.432769	0.503256	0.532035	0.553781	1.78481	6.31006	0.443199	3.39116	3.78725	3.80814	3.77529	0.139356	0.282878	0.317183	2.58521	3.33878	3.27041	0.0695182	0.0711141	0.042571	0.104341	1.28276	2.32926	1.66442	1.40047	3.32097	2.92225	5.5361
fig|167546.4.peg.337	P9301_03411	fdx	hypothetical protein	0.0048154	0.00369402	0.00628635	0.0073336	0.0454283	0.0433561	0.0252892	0.158625	0.203272	0.150182	0.119299	0.00313166	0.00347324	0.0033623	0.00388548	0.0415008	0.0402671	0.0112592	0.0689363	0.0289864	0.0297862	0.0316564	0.00150652	0.0025603	0.0031849	0.0159985	0.0229455	0.0179801	0.00126208	0.00113555	0.000724169	0.00203521	0.0108519	0.0148683	0.0149737	0.0127503	0.0392696	0.0317176	0.0511917
fig|167546.4.peg.338	P9301_03421	psbM	Photosystem II protein PsbM	0.0410788	0.0252441	0.0479163	0.0501495	0.0671118	0.0513661	0.0258803	0.164954	0.127513	0.0771024	0.0651529	0.0220185	0.0164662	0.0165629	0.0184904	0.0865289	0.000798685	0.0162924	0.0041926	0.0776357	0.0850233	0.0790342	0.0056616	0.0095383	0.0114693	0.0651405	0.0711785	0.0675069	0.00241663	0.00259321	0.00146573	0.00437513	0.0264562	0.00010577	0.0324579	0.0296827	0.0563951	0.0473461	0.080153
fig|167546.4.peg.339	P9301_03431	hemK	Peptide chain release factor N(5)-glutamine methyltransferase (EC 2.1.1.297)	0.0214324	0.0134948	0.020305	0.0266462	0.0258325	0.018831	0.0111065	0.0594741	0.0356683	0.0243908	0.0224745	0.0129592	0.00960802	0.00799364	0.0101072	0.0282764	0.00949548	0.00472724	0.011115	0.0111015	0.0199531	0.014012	0.00276702	0.00426062	0.00485028	0.0195228	0.0198929	0.0190092	0.00156015	0.00138669	0.00072575	0.00285155	0.00844627	0.00373217	0.0112312	0.00924918	0.018147	0.0104932	0.0169921
fig|167546.4.peg.340	P9301_03441	sua5	Threonylcarbamoyl-AMP synthase (EC 2.7.7.87)	0.00165969	0.00102988	0.00160583	0.00208719	0.00126312	0.00103155	0.000603178	0.00329497	0.00308055	0.0021244	0.00170108	0.00189191	0.00146329	0.00154378	0.00147423	0.000873088	0.000998357	0.000199831	0.00112325	0.000776955	0.000746448	0.0010346	0.000974986	0.00141366	0.00181126	0.000938166	0.000882934	0.00065224	0.000896096	0.000881692	0.000550242	0.00154992	0.000450879	0.000488557	0.000429647	0.000383442	0.00116853	0.00113606	0.00221013
fig|167546.4.peg.341	P9301_03461	minE	Cell division topological specificity factor MinE	0.018113	0.0134029	0.0217054	0.0312673	0.00440336	0.00365685	0.00203874	0.0142507	0.0126082	0.0099714	0.00836126	0.0206431	0.0192105	0.0186627	0.0198147	0.00218854	0.0006212	0.00041215	0.00175018	0.00273428	0.00348821	0.00341867	0.00517866	0.00750027	0.00903806	0.00155368	0.00179817	0.0017538	0.00276752	0.00272424	0.00155586	0.00529681	0.00034726	0.000312274	0.000582332	0.000476614	0.00184953	0.00129726	0.00215272
fig|167546.4.peg.342	P9301_03471	minD	Septum site-determining protein MinD	0.0596197	0.0446425	0.0802232	0.0708021	0.0168328	0.0129821	0.00761612	0.0415166	0.0457461	0.0330344	0.0247594	0.0715374	0.0500556	0.0665461	0.0545466	0.0057391	0.0121356	0.00116776	0.00982192	0.0107578	0.0133356	0.0131011	0.0118426	0.0246449	0.0276855	0.00526167	0.00483999	0.00618904	0.00828936	0.00913083	0.00574908	0.0139568	0.00139184	0.00162685	0.00165467	0.00115032	0.00566466	0.00614087	0.0100891
fig|167546.4.peg.343	P9301_03481	minC	hypothetical protein	0.00114858	0.000894493	0.00159061	0.00177858	0.000938565	0.000825241	0.000426246	0.00308903	0.00308055	0.00233684	0.00152088	0.00153031	0.00134181	0.001184	0.00135554	0.000954576	0.000909614	0.000181096	0.00122774	0.0012252	0.00126322	0.0015294	0.00067429	0.000973857	0.00142834	0.000888527	0.00087755	0.000695723	0.000426353	0.000431292	0.000230849	0.000744864	0.000313655	0.00027198	0.000333776	0.000258017	0.000917025	0.000683171	0.00111942
fig|167546.4.peg.344	P9301_03491		dNTP triphosphohydrolase, broad substrate specificity	0.0081836	0.00508169	0.00687236	0.00986747	0.00473668	0.00291413	0.00175726	0.0118893	0.0073493	0.00513839	0.00528345	0.012094	0.00781342	0.00637136	0.00757731	0.00481945	0.0003106	0.000824301	0.000378771	0.00321241	0.00499546	0.00401469	0.00460764	0.00618478	0.00694113	0.003981	0.00383861	0.00329019	0.00330518	0.00319102	0.00160171	0.00572567	0.00141705	6.54767e-05	0.00192809	0.00149076	0.00382674	0.00205719	0.00344435
fig|167546.4.peg.345	P9301_03501		hypothetical protein	0.0784104	0.0745959	0.115879	0.140695	0.0218063	0.0214305	0.0130769	0.064952	0.0618309	0.050574	0.0352398	0.0774197	0.105865	0.0933595	0.116764	0.0121883	0.0307494	0.00346581	0.0242805	0.0124014	0.0139385	0.0138209	0.03612	0.0659867	0.0679404	0.00896469	0.0132063	0.0115302	0.0381944	0.0348883	0.0212871	0.0616469	0.00418113	0.00761545	0.00698798	0.00510658	0.0147691	0.010025	0.017394
fig|167546.4.peg.346	P9301_03511	petB	Cytochrome b6-f complex subunit, cytochrome b6	0.28731	0.259277	0.400796	0.459694	0.289517	0.277554	0.171612	0.944461	0.968743	0.748984	0.582779	0.193143	0.211769	0.212773	0.224571	0.316902	0.382504	0.0827174	0.393961	0.309691	0.3236	0.314776	0.0642914	0.115893	0.137346	0.284354	0.393708	0.353942	0.0407903	0.0380711	0.0233537	0.0640094	0.157183	0.162226	0.231115	0.181662	0.323257	0.264863	0.456707
fig|167546.4.peg.348	P9301_03521	petD	Cytochrome b6-f complex subunit IV (PetD)	0.173076	0.128677	0.212206	0.212065	0.111479	0.0926746	0.0551867	0.349074	0.286007	0.223341	0.180682	0.151249	0.112105	0.108758	0.12719	0.122419	0.21438	0.0243106	0.143646	0.110089	0.111407	0.123072	0.0453718	0.0816508	0.0951823	0.12557	0.132397	0.13326	0.0348289	0.0328355	0.0208175	0.0568504	0.0558557	0.062213	0.078455	0.0603043	0.134006	0.107596	0.164468
fig|167546.4.peg.349	P9301_03531		putative neutral invertase-like protein	0.0868524	0.0631319	0.106312	0.102573	0.0325515	0.0273722	0.015574	0.0887307	0.0930765	0.0706363	0.0474357	0.0629754	0.0496967	0.0518344	0.0504675	0.0195572	0.0288858	0.00396539	0.0288258	0.0141944	0.017197	0.0175207	0.0207876	0.038432	0.0476398	0.00974898	0.00998684	0.00968214	0.0180936	0.0206693	0.0115061	0.0308517	0.00348381	0.00500142	0.00418995	0.00352265	0.0123895	0.011445	0.019805
fig|167546.4.peg.350	P9301_03551	mutM	Formamidopyrimidine-DNA glycosylase (EC 3.2.2.23)	0.0300668	0.0233874	0.0395598	0.052927	0.00616646	0.00513197	0.00287113	0.0211564	0.0124542	0.00909509	0.00792878	0.0192936	0.0187467	0.0185319	0.0195086	0.0103315	0.00159737	0.00239172	0.00118856	0.0195733	0.0227236	0.0223563	0.00375112	0.00682092	0.00688643	0.0131988	0.0165281	0.0135811	0.00205819	0.00181798	0.00104831	0.00358513	0.00465441	0.000720244	0.00733951	0.00632858	0.0127107	0.00720016	0.0129881
fig|167546.4.peg.351	P9301_03561	psaE	Photosystem I subunit IV (PsaE)	0.0819595	0.0681362	0.127401	0.148979	0.0213589	0.0216265	0.0113277	0.0776925	0.0515111	0.03646	0.0329044	0.0374314	0.041574	0.0450771	0.0520854	0.0396557	0.0602564	0.010004	0.0599241	0.0887223	0.0870043	0.0923265	0.0113141	0.0208712	0.0204222	0.0473501	0.06678	0.0675866	0.00574822	0.00571325	0.00305637	0.0105748	0.0168813	0.0253395	0.0245077	0.0205016	0.0357795	0.0261908	0.0438007
fig|167546.4.peg.352	P9301_03571		hypothetical protein	0.00136681	0.000773616	0.00121769	0.00181919	0.000307007	0.000175364	6.83601e-05	0.000755096	0.00039607	0.000172608	0.000245071	0.00218247	0.00122033	0.00081768	0.00149922	0.000162976	4.43714e-05	2.49788e-05	2.61221e-05	0.000149414	0.000172257	0.000112456	0.00061658	0.000663636	0.000644273	8.93491e-05	8.07562e-05	0.000123201	0.00050936	0.000395806	0.000256147	0.00128658	5.88102e-05	1.00733e-05	9.58717e-05	5.01699e-05	0.00011221	8.44369e-05	0.000129163
fig|167546.4.peg.353	P9301_03581		Aldehyde dehydrogenase (EC 1.2.1.3)	0.00432726	0.00241755	0.00415538	0.00536823	0.0034648	0.00250667	0.00147175	0.00904742	0.00591905	0.00523134	0.00539878	0.00437786	0.00292658	0.00265583	0.00311088	0.003731	0.000177486	0.000699407	0.000417954	0.00234581	0.00354563	0.00269895	0.00182544	0.00254067	0.00302687	0.0032265	0.00307412	0.00324671	0.00153751	0.00143855	0.000812713	0.00280641	0.00110619	0.00019643	0.00143808	0.00111807	0.00340499	0.00232585	0.00341565
fig|167546.4.peg.354	P9301_03591		Acetyltransferase, GNAT family	0.00735376	0.00532344	0.00793023	0.00876296	0.00689451	0.00593142	0.0031888	0.0188088	0.022862	0.0173404	0.0110498	0.00652805	0.00516845	0.00613587	0.00535346	0.00422575	0.00610107	0.000974174	0.00514606	0.00262969	0.00366047	0.00338493	0.00185278	0.00299225	0.00399936	0.00236279	0.00282647	0.00221762	0.00130924	0.00158322	0.000879122	0.00250169	0.00142265	0.0016621	0.00166888	0.00143701	0.00516939	0.00442142	0.00721879
fig|167546.4.peg.355	P9301_03601		hypothetical protein	0.0034084	0.00218063	0.00347804	0.00363838	0.00348234	0.00240352	0.00129482	0.007853	0.00913162	0.00551016	0.00402205	0.00213728	0.00150747	0.00165498	0.00169287	0.00137948	0.0003106	0.00021232	0.00121468	0.000971194	0.0014929	0.00104584	0.000452564	0.0007461	0.000905629	0.000744576	0.00070527	0.000565275	0.000313162	0.000379428	0.00019132	0.000680911	0.000358462	0.000367677	0.000475808	0.000365524	0.0014239	0.00118212	0.00202356
fig|167546.4.peg.356	P9301_03621		hypothetical protein	0.0485015	0.0292524	0.0472618	0.0676754	0.0179468	0.0133534	0.00776491	0.0612452	0.0658577	0.0482106	0.0354488	0.0681022	0.0502544	0.0430623	0.0506424	0.0200519	0.0330789	0.00334092	0.0188994	0.0254303	0.028767	0.0251002	0.0130849	0.0200465	0.0237834	0.0122309	0.0133894	0.0141681	0.00887795	0.00703443	0.00432288	0.0129223	0.00375825	0.00424088	0.00518773	0.00319654	0.0178994	0.0139705	0.022417
fig|167546.4.peg.358	P9301_03631		hypothetical protein	0.000456559	0.000193404	0.000281592	0.000373583	0.000473668	0.000293992	0.00013672	0.000741367	0.000946167	0.000451435	0.000288319	0.000445535	0.000242961	0.000333614	0.000212389	0.000360876	0.0001553	6.2447e-05	2.61221e-05	7.47072e-05	0.00033016	0.000191176	0.000133643	0.000208123	0.000309981	0.00012906	0.000134594	0.000166684	7.73472e-05	0.000131025	4.74346e-05	0.000142954	5.88102e-05	1.511e-05	6.39145e-05	3.58357e-05	0.000143164	0.000107465	0.000157866
fig|167546.4.peg.359	P9301_03641		hypothetical protein	0.0215444	0.0143264	0.0230677	0.0250463	0.00932425	0.00641109	0.00378394	0.0237237	0.0210137	0.0153488	0.0125419	0.00460386	0.00346772	0.00299598	0.00353566	0.00384741	0.0004659	0.000549534	0.000901213	0.00298829	0.00644529	0.00454323	0.00270931	0.00392684	0.00472872	0.0011119	0.00119519	0.000840665	0.00310898	0.0030245	0.00199858	0.00612444	0.000554497	0.00012088	0.000774075	0.000544702	0.00285168	0.00210325	0.00269808
fig|167546.4.peg.360	P9301_03651		hypothetical protein	0.0387328	0.0213953	0.0357317	0.0456421	0.0153504	0.0102536	0.00525971	0.0338832	0.0194294	0.0128261	0.0136231	0.0577904	0.0374216	0.0368676	0.0396169	0.00116412	2.21857e-05	0.000206075	0.00011755	0.00031377	0.000516772	0.00035986	0.0104727	0.0154403	0.0160582	0.000302794	0.000274571	0.00032612	0.00905151	0.00883876	0.00494269	0.017162	5.04088e-05	1.00733e-05	9.58717e-05	0.000114674	0.000251505	9.97891e-05	0.000157866
fig|167546.4.peg.361	P9301_03661		hypothetical protein	0.00389654	0.00270282	0.00539591	0.00539259	0.00133329	0.0011605	0.000534818	0.00448939	0.00349862	0.00266878	0.00247954	0.0039517	0.00222531	0.00298944	0.00275482	0.000686829	0.00141989	0.000137383	0.00120162	0.00052295	0.000746448	0.000955878	0.000783634	0.00146079	0.00141011	0.000501348	0.000489921	0.000289885	0.000539544	0.000616911	0.000365247	0.00108344	0.000109219	0.000246797	0.000156235	0.000139759	0.000394669	0.0003531	0.000502302
fig|167546.4.peg.362	P9301_03671		hypothetical protein	0.0042325	0.00194371	0.00284636	0.00400384	0.00243852	0.000949027	0.000812279	0.00469533	0.00387269	0.00238995	0.00315709	0.00720604	0.00348981	0.00249229	0.00358563	0.000168797	4.43714e-05	2.49788e-05	0	0	7.17739e-05	1.12456e-05	0.00094765	0.000852125	0.00106974	5.95661e-05	3.76862e-05	3.62356e-05	0.00146582	0.00122563	0.000604001	0.00338198	3.08054e-05	5.03667e-06	3.5508e-05	2.15014e-05	1.93465e-05	2.30282e-05	0
fig|167546.4.peg.363	P9301_03681		hypothetical protein	0.0654746	0.0463493	0.0775138	0.085981	0.0616646	0.0491173	0.027151	0.17742	0.153169	0.111358	0.0811546	0.0590107	0.0493157	0.0494664	0.0531786	0.040325	0.0386697	0.00771221	0.0535112	0.0203204	0.0255946	0.0290249	0.0228985	0.0390799	0.0479254	0.0214487	0.0251475	0.0224226	0.0200612	0.0225473	0.0128184	0.0355879	0.0107959	0.011131	0.0143026	0.0119404	0.0317631	0.0293687	0.0469293
fig|167546.4.peg.364	P9301_03701		Phytoene dehydrogenase and related proteins	0.00922019	0.00661925	0.0099927	0.0110126	0.0298762	0.0220236	0.011384	0.0699494	0.0957169	0.0643162	0.0461383	0.00703816	0.00467701	0.00488646	0.00456013	0.00899281	0.0132005	0.00192961	0.00993947	0.00403419	0.00558401	0.00454323	0.00194997	0.00332604	0.00430934	0.00295348	0.00297721	0.00305103	0.00149978	0.00175247	0.00103091	0.00288164	0.00182312	0.00164196	0.00186772	0.0014621	0.0100718	0.00799848	0.0140501
fig|167546.4.peg.365	P9301_03721		hypothetical protein	0.000614488	0.000623728	0.000829554	0.00101517	0.000763132	0.00106766	0.000607199	0.0025536	0.00407072	0.00278828	0.00172271	0.00054239	0.000811712	0.0007261	0.000961999	0.00049475	0.000443714	0.000218565	0.000548564	0.000881545	0.00113403	0.000697228	0.000206539	0.00044766	0.000322137	0.000397107	0.00074834	0.000666734	0.000233928	0.000262051	0.000170765	0.000462718	0.00028565	0.000186357	0.000358631	0.000272351	0.00083577	0.000491269	0.00110506
fig|167546.4.peg.366	P9301_03731		hypothetical protein	0.00424112	0.00268832	0.00458157	0.00549005	0.00555245	0.00463167	0.00251324	0.0173809	0.0131363	0.0105158	0.00722239	0.00436495	0.00347324	0.00294365	0.0036481	0.00685083	0.00592358	0.00133637	0.00779745	0.00382501	0.00523949	0.0052517	0.00234483	0.00348704	0.00414523	0.0053262	0.00556679	0.00517444	0.00126774	0.00110553	0.000654598	0.00202016	0.00219278	0.00298675	0.00347269	0.00244399	0.00683706	0.00579544	0.00905578
fig|167546.4.peg.368	P9301_03751		hypothetical protein	0.00319304	0.00200657	0.00276264	0.00321606	0.000552613	0.000417778	0.000273441	0.00142782	0.000990175	0.00079665	0.000944245	0.00400981	0.00222531	0.00219792	0.00236752	0.000541315	2.21857e-05	6.86917e-05	0.000130611	0.00020918	0.000344515	0.00028114	0.000920314	0.00166105	0.00181734	0.000387179	0.000403781	0.000384097	0.000894209	0.000859854	0.000513875	0.00162892	0.000240842	5.03667e-06	0.000223701	0.000136176	0.000359845	0.000322395	0.000516653
fig|167546.4.peg.369	P9301_03761		hypothetical protein	0.0159595	0.0111642	0.0184176	0.0213511	0.00302621	0.0023932	0.00135916	0.0100222	0.00642514	0.00499234	0.00471402	0.0130496	0.00939267	0.00885711	0.0112067	0.00190915	0.0001553	0.000399661	0.000378771	0.00158379	0.00219628	0.0020467	0.00395158	0.0057489	0.00698368	0.00137002	0.0012921	0.00115954	0.00338253	0.00296991	0.00172662	0.00571815	0.000529292	0	0.000688856	0.000559036	0.00126526	0.000821341	0.0014782
fig|167546.4.peg.370	P9301_03781		hypothetical protein	0.00147592	0.00107339	0.00171238	0.0015593	0.000447353	0.000402305	0.000245292	0.00123561	0.00127623	0.000876315	0.000504558	0.00105895	0.000855887	0.00123633	0.000743363	0.000465647	0.0003106	0.000118649	0.000548564	0.000806838	0.000904351	0.00100086	0.000176166	0.000431953	0.000510556	0.000575805	0.000436083	0.000572522	0.000139602	0.000174701	0.000105937	0.000218192	0.000201635	0.00021154	0.000284064	0.000189929	0.000537833	0.000598734	0.000789331
fig|167546.4.peg.371	P9301_03791		hypothetical protein	2.29715e-05	9.6702e-06	7.61059e-06	8.12138e-06	8.77164e-06	0	8.04237e-06	5.49161e-05	2.20039e-05	0	1.4416e-05	3.87421e-05	5.52185e-06	6.54144e-06	1.87402e-05	1.74618e-05	0	0	0	0	0	0	9.11202e-06	7.85368e-06	0	0	1.07675e-05	0	0	0	0	7.52388e-06	0	0	3.5508e-06	3.58357e-06	0	0	0
fig|167546.4.peg.372	P9301_03801		Alkyl hydroperoxide reductase subunit C-like protein	0.00381327	0.00305095	0.00547962	0.00565248	0.00749975	0.00681856	0.00382415	0.0221312	0.017229	0.0124941	0.00989655	0.00245367	0.00282167	0.0027147	0.00307965	0.00765989	0.000798685	0.00171729	0.00289956	0.00342159	0.00453611	0.00467818	0.000850455	0.00140188	0.00147089	0.00449724	0.00559909	0.00522517	0.000311275	0.000354861	0.000218199	0.000519147	0.00217038	0.000277017	0.00265245	0.00205338	0.00498753	0.00325466	0.00591281
fig|167546.4.peg.373	P9301_03811		hypothetical protein	0.00357494	0.00278018	0.00461202	0.00616412	0.00414898	0.00455946	0.00253737	0.0126032	0.0137304	0.0101307	0.00745305	0.00222122	0.00342907	0.00351275	0.00379802	0.00648995	0.00723254	0.00176725	0.0101615	0.0106234	0.0107087	0.0107283	0.00136984	0.00247784	0.00330646	0.00600128	0.0104875	0.00901541	0.00102061	0.000933556	0.000539174	0.00147468	0.00316455	0.00528851	0.00453793	0.00369824	0.00702666	0.00502783	0.00891227
fig|167546.4.peg.374	P9301_03821		hypothetical protein	0.000330216	0.000188569	0.000418582	0.000300491	0.00611383	0.00461104	0.0025816	0.0137565	0.0118821	0.00813911	0.00615561	0.000245367	0.000132524	0.000170077	0.000212389	0.00465647	0.000244043	0.000705652	0.00108407	0.00132979	0.00252644	0.00195674	8.80829e-05	0.000164927	0.000194498	0.00254645	0.00220734	0.00177554	0.000116964	0.000109188	6.32462e-05	0.000180573	0.00193234	0.000266944	0.0017754	0.0016126	0.0055718	0.00377663	0.00641511
fig|167546.4.peg.375	P9301_03831		hypothetical protein	0.00690294	0.00358764	0.007329	0.0058149	0.00451739	0.00348149	0.00175324	0.00961031	0.00831747	0.00612093	0.00526903	0.0024795	0.00147986	0.00195589	0.00142426	0.00099532	2.21857e-05	0.000206075	6.53053e-05	0.00101602	0.00139241	0.00101211	0.00204413	0.00445304	0.00461932	0.00168274	0.0014913	0.00166684	0.00511058	0.00720913	0.00407147	0.00904746	0.00435196	3.52567e-05	0.0041793	0.0034008	0.00703826	0.00449818	0.00688871
fig|167546.4.peg.376	P9301_03841		Peptidyl-tRNA hydrolase ArfB (EC 3.1.1.29)	0.000631717	0.000352962	0.000509909	0.000812138	0.000622786	0.000366201	0.000253335	0.00155138	0.00127623	0.000889593	0.000828918	0.0010073	0.000607404	0.00063452	0.000637168	0.000401621	0	6.2447e-05	0.000156733	0.000239063	0.00030145	0.000213667	0.000519385	0.000683271	0.000838771	0.000287903	0.000285338	0.000181178	0.000430126	0.000384887	0.000259309	0.000722292	0.000154027	2.51834e-05	0.000117177	0.000114674	0.000259243	0.000230282	0.000301381
fig|167546.4.peg.377	P9301_03851		hypothetical protein	0.00051973	0.000314281	0.000220707	0.000576618	0.00101751	0.00069114	0.000434288	0.00247122	0.00110019	0.00103565	0.00132627	0.000523019	0.000601882	0.000359779	0.000568454	0.0009895	4.43714e-05	0.000187341	2.61221e-05	0.000149414	0.000918706	0.000393597	0.000312846	0.000345562	0.000376839	0.000928238	0.00106598	0.000920383	0.00021695	0.000122836	8.38012e-05	0.000379956	0.000257645	5.03667e-06	0.000401241	0.000258017	0.000742906	0.000191902	0.00038749
fig|167546.4.peg.378	P9301_03871		Metal-dependent membrane protease, abortive infection protein	0.00240052	0.0013635	0.00146123	0.00313485	0.0018245	0.00122239	0.000671538	0.00465414	0.00200235	0.00132775	0.00188849	0.00348034	0.00196578	0.001341	0.00215513	0.00192661	0.000133114	0.000287256	0.00011755	0.000433302	0.000703384	0.000483562	0.000974986	0.000926735	0.000808381	0.00134024	0.0015236	0.00121027	0.00050936	0.000308456	0.000181833	0.0010571	0.000523691	4.02934e-05	0.000958717	0.000734631	0.00124592	0.000437537	0.000846737
fig|167546.4.peg.379	P9301_03881		hypothetical protein	0.000252687	0.000135383	0.000121769	0.000316734	0.000254377	0.000180522	4.82542e-05	0.000549161	0.000198035	0.000292105	0.000288319	0.000180797	0.000259527	0.000117746	0.000149922	0.000244465	0.000110929	5.62023e-05	6.53053e-05	0.000134473	0.000129193	8.9965e-05	0.000115419	8.63905e-05	0.000103327	0.000208481	0.00021535	0.000246402	5.8482e-05	2.45673e-05	2.0555e-05	0.000139192	9.80171e-05	1.511e-05	0.000166888	0.000118258	0.000216681	3.83804e-05	0.000186569
fig|167546.4.peg.380	P9301_03901		Proline iminopeptidase (EC 3.4.11.5)	0.0137973	0.00887241	0.0123824	0.0210262	0.00860498	0.00680308	0.00392066	0.0262636	0.0156668	0.0111398	0.0107903	0.0200943	0.019967	0.0121867	0.0210391	0.00323043	0.000798685	0.000749364	0.00118856	0.00129991	0.00162209	0.00139446	0.00684616	0.00713507	0.00913531	0.00217913	0.00337561	0.00299306	0.00515585	0.00356771	0.00216618	0.0091528	0.000994173	0.000458337	0.00166888	0.001308	0.00429106	0.0024717	0.00365963
fig|167546.4.peg.381	P9301_03921		Cryptochrome	0.00130938	0.000860648	0.00102743	0.00181107	0.00801728	0.00590563	0.00308023	0.021129	0.0172731	0.0121489	0.0113309	0.00153677	0.00116511	0.00124287	0.00126809	0.00551792	0.00181923	0.000924216	0.00236405	0.00200215	0.00287096	0.00232784	0.000622655	0.00089532	0.000972488	0.00246206	0.00272956	0.00226835	0.000386736	0.000322104	0.000222943	0.000594386	0.00125742	0.00039286	0.00154815	0.00116466	0.00367971	0.00214163	0.00331519
fig|167546.4.peg.382	P9301_03931		hypothetical protein	0.00171999	0.00108306	0.00184937	0.00271254	0.00113154	0.000814926	0.000554924	0.00343226	0.00308055	0.00207129	0.00174433	0.0023891	0.00182773	0.00170077	0.00211765	0.000768318	8.87428e-05	0.000149873	0.00024816	0.00031377	0.000559836	0.000337369	0.00107826	0.00157466	0.00193282	0.000302794	0.000452234	0.000355109	0.000982876	0.00072337	0.000475927	0.0015612	0.000151226	5.03667e-06	0.000241455	0.000154093	0.000483663	0.000222606	0.000330084
fig|167546.4.peg.383	P9301_03941	thiD	hypothetical protein	0.00124333	0.00098636	0.0014384	0.00189228	0.000877164	0.000907765	0.000518733	0.00248495	0.00371866	0.00282811	0.00182362	0.00145929	0.00176699	0.00168769	0.00173035	0.000587879	0.000399343	0.000174852	0.000653053	0.000717189	0.00093306	0.000551035	0.000698588	0.00113486	0.00103935	0.000536095	0.000608363	0.000688476	0.000673487	0.000616911	0.000381058	0.00116244	0.000254844	0.000206504	0.000340877	0.000207847	0.000847378	0.000560354	0.000990252
fig|167546.4.peg.384	P9301_03961		hypothetical protein	0.00073796	0.000309446	0.000380529	0.00064971	0.000614015	0.000402305	0.000209102	0.00129053	0.000946167	0.000597488	0.00067755	0.00354491	0.00109333	0.000915802	0.00115565	0.000320132	2.21857e-05	3.12235e-05	3.91832e-05	0.000283887	0.000861287	0.000326123	0.000695551	0.00089532	0.000577415	0.000312722	0.000242268	0.000282637	0.000447105	0.000365779	0.000173927	0.000895341	6.72117e-05	5.03667e-06	7.10161e-05	6.45042e-05	0.000189596	9.2113e-05	0.000114812
fig|167546.4.peg.385	P9301_03971		FIG018171: hypothetical protein of Cupin superfamily	0.00112848	0.000807462	0.00149929	0.00199786	0.000657873	0.000587984	0.000418203	0.0023202	0.00184833	0.00120825	0.00118932	0.00351262	0.00355607	0.00272124	0.00385424	0.000360876	0.000332786	4.99576e-05	0.000457137	0.000268946	0.000344515	0.000224912	0.00140933	0.00200269	0.0020483	0.000307758	0.000382246	0.000398591	0.000973443	0.00101818	0.000453791	0.00191483	7.56132e-05	0.000156137	0.000163337	0.000125425	0.00038693	0.000322395	0.000645816
fig|167546.4.peg.386	P9301_03981		hypothetical protein	0.00795963	0.00512521	0.00880545	0.00913655	0.00414898	0.00331128	0.00209906	0.0107498	0.0103638	0.0067848	0.00564385	0.00544327	0.00443405	0.00457901	0.00420406	0.00208377	0.000221857	0.000387172	0.000261221	0.00107578	0.0018087	0.00141695	0.00126657	0.00226579	0.00251631	0.00078925	0.000947539	0.000862407	0.000775359	0.000865314	0.000499645	0.00133549	0.000431275	3.52567e-05	0.000436749	0.000369107	0.00131169	0.00109	0.00186569
fig|167546.4.peg.387	P9301_04001		hypothetical protein	0.00370703	0.00261579	0.00554051	0.00455609	0.00203502	0.00195479	0.001138	0.00702926	0.00800942	0.00614748	0.00449057	0.00612126	0.00488684	0.00491916	0.00532848	0.00121068	0.00361627	0.000256033	0.00214201	0.000851662	0.00110532	0.00143944	0.00384224	0.00770054	0.0089165	0.000546022	0.00083448	0.000521792	0.00561239	0.0055522	0.00362401	0.00888946	0.000277248	0.000402934	0.000408342	0.000340439	0.00101376	0.00106698	0.00167912
fig|167546.4.peg.388	P9301_04011		hypothetical protein	0.0011256	0.00098636	0.00167433	0.00159991	0.000771904	0.00085103	0.000490585	0.00240258	0.00305854	0.00197835	0.00143439	0.00158197	0.0017173	0.00211943	0.00179906	0.000471468	0.00168611	8.74259e-05	0.00086203	0.000732131	0.000861287	0.000685983	0.00103877	0.00183776	0.00209085	0.000277975	0.000296106	0.000231908	0.00124887	0.00128569	0.000763698	0.00211797	0.00011482	0.000161174	0.000117177	0.000129008	0.000402408	0.00039148	0.000602762
fig|167546.4.peg.389	P9301_04021		hypothetical protein	0.00980022	0.00740737	0.0139654	0.0111506	0.00625418	0.00521449	0.00287113	0.0156785	0.0164589	0.0116045	0.008491	0.0109188	0.00836561	0.0102177	0.00887663	0.0026018	0.0001553	0.000418395	0.00146284	0.0054088	0.00734965	0.00649997	0.00271842	0.0049007	0.00622392	0.00190115	0.00204582	0.00218138	0.00276186	0.0035022	0.00215195	0.00472499	0.000478883	0.000115843	0.000514867	0.000354773	0.00157094	0.0014431	0.00275548
fig|167546.4.peg.390	P9301_04031		hypothetical protein	0.00149028	0.00123779	0.00196353	0.00246078	0.000929794	0.000722086	0.000466457	0.00289682	0.00184833	0.00134103	0.00139835	0.00131723	0.00128659	0.00115129	0.00151796	0.00218854	0.000687757	0.00042464	0.00190691	0.00759025	0.00854109	0.00787193	0.000328033	0.000530124	0.000692898	0.00400085	0.0048023	0.00492804	0.000198084	0.000141944	5.69216e-05	0.000278383	0.000350061	0.0001511	0.000454503	0.000336855	0.000808685	0.000652467	0.00103331
fig|167546.4.peg.391	P9301_04041		hypothetical protein	0.00196406	0.00128614	0.00224512	0.00230647	0.00138592	0.000861346	0.000583072	0.00415989	0.00325658	0.00264222	0.00235701	0.000632788	0.000375486	0.000359779	0.000331078	0.0003958	0	0.000112405	0.000182855	0.000224122	0.000272741	0.000269895	0.000197427	0.000274879	0.000322137	0.000282939	0.000253036	0.000260896	0.000164127	0.000125566	0.000112262	0.00025205	0.000322056	5.54034e-05	0.000571679	0.000447946	0.000851247	0.000468241	0.000631465
fig|167546.4.peg.392	P9301_04051		hypothetical protein	0.00355484	0.00240304	0.00380529	0.00518956	0.00234203	0.00214563	0.00114604	0.00679587	0.00895558	0.00621387	0.00413017	0.00113644	0.00101602	0.00114475	0.0011494	0.00113501	0.0001553	0.000181096	0.00118856	0.000478126	0.000818222	0.000674737	0.000446489	0.000616514	0.000796225	0.000585733	0.000662201	0.000492804	0.000330141	0.000401265	0.000203969	0.000568053	0.000677718	0.00037775	0.000866396	0.000738215	0.00159802	0.00111303	0.00228188
fig|167546.4.peg.393	P9301_04061		hypothetical protein	0.00584912	0.00432258	0.00703218	0.00783713	0.00530684	0.00415715	0.00246499	0.0137565	0.0151167	0.00975896	0.00661692	0.00353845	0.00330207	0.00342117	0.00328579	0.00427813	0.00585703	0.00095544	0.00608645	0.00231592	0.0028566	0.00317126	0.00149437	0.00246213	0.00314843	0.00283932	0.00322486	0.00284087	0.000613118	0.000783423	0.000384221	0.00109096	0.000649713	0.000866308	0.00107234	0.000799135	0.00181857	0.00180388	0.00265502
fig|167546.4.peg.394	P9301_04071	aroQ	3-dehydroquinate dehydratase II (EC 4.2.1.10)	0.00243498	0.00116042	0.00225273	0.0027369	0.000710503	0.000402305	0.000285504	0.0012768	0.00079214	0.000730263	0.000900997	0.00439723	0.002148	0.00189048	0.00216138	0.000267747	2.21857e-05	6.2447e-05	2.61221e-05	4.48243e-05	0.000129193	0.000101211	0.00124227	0.00165713	0.00180518	0.000124096	9.69074e-05	0.00010146	0.000935713	0.000835287	0.000482252	0.00177187	6.44112e-05	5.03667e-06	5.32621e-05	4.30028e-05	8.51247e-05	3.83804e-05	7.17574e-05
fig|167546.4.peg.395	P9301_04081	miaE	tRNA-(ms[2]io[6]A)-hydroxylase	0.0040114	0.00284787	0.0047414	0.00557126	0.00120171	0.00124302	0.000538839	0.00437956	0.00369665	0.00286794	0.00203986	0.00561761	0.0050028	0.00503037	0.00495992	0.000372518	0.000421528	6.2447e-05	0.000822847	0.000358595	0.000272741	0.000528544	0.00292192	0.00514809	0.00570729	0.000357396	0.000290722	0.000311626	0.00207706	0.00251951	0.00143411	0.00440147	0.000165229	0.000176284	0.00013138	0.00015051	0.000580396	0.000406832	0.000731925
fig|167546.4.peg.396	P9301_04091	cobI/cbiL	hypothetical protein	0.00167692	0.00122328	0.00156778	0.00192477	0.000798219	0.000526091	0.000317674	0.00182596	0.00202436	0.00136758	0.000937037	0.00273778	0.0019216	0.00178581	0.00203019	0.00049475	6.65571e-05	7.49364e-05	0.000222038	0.000343653	0.000444998	0.000416088	0.00111774	0.0021362	0.00230966	0.000273011	0.000269187	0.000202919	0.000896096	0.000892611	0.000542336	0.00170792	0.000120421	9.56968e-05	0.00017754	0.000125425	0.000394669	0.000260987	0.000444896
fig|167546.4.peg.397	P9301_04101		hypothetical protein	0.00157929	0.00120877	0.00164389	0.00194101	0.00108768	0.00075819	0.000369949	0.0025536	0.00187033	0.0014738	0.00111003	0.00263447	0.00178356	0.00166153	0.00176783	0.0005937	2.21857e-05	9.99153e-05	0.000352649	0.000806838	0.00110532	0.00107958	0.000932463	0.00154718	0.00187812	0.000660191	0.000586828	0.000681229	0.000741401	0.000704262	0.000449048	0.00141449	0.000201635	0.000141027	0.000198845	0.000179178	0.000634566	0.000475917	0.000861089
fig|167546.4.peg.398	P9301_04111	engA	GTP-binding protein EngA	0.0497506	0.0471906	0.0698348	0.0829274	0.021394	0.0229056	0.0131855	0.0687137	0.0739331	0.055168	0.0384474	0.0304772	0.0428993	0.0451163	0.046151	0.0109602	0.0119137	0.00319104	0.0172667	0.010728	0.0144265	0.0131461	0.0120491	0.0238045	0.0265672	0.00729684	0.0109828	0.00984158	0.0143545	0.0168695	0.00916595	0.025284	0.0028593	0.00335946	0.00349044	0.0030317	0.00790112	0.00511995	0.009228
fig|167546.4.peg.399	P9301_04121	cbiQ	Transmembrane component of energizing module of ECF transporters in Cyanobacteria	0.0245881	0.0164925	0.0259673	0.0270442	0.00889444	0.00709192	0.00414986	0.0231059	0.0187033	0.0143264	0.010884	0.0150513	0.0108394	0.0112905	0.011013	0.0101511	0.000687757	0.00160489	0.00464974	0.00756037	0.00667497	0.00905272	0.00414901	0.0073	0.00934196	0.00740605	0.00771491	0.00746453	0.0036938	0.0038243	0.00220571	0.00602286	0.00178391	0.000594327	0.00223701	0.00173086	0.0040589	0.00383036	0.00658733
fig|167546.4.peg.400	P9301_04131		hypothetical protein	0.014607	0.0098636	0.0155941	0.0181269	0.00323673	0.00283677	0.00173313	0.00899251	0.0062051	0.00435502	0.00344541	0.0144056	0.0111376	0.0145678	0.0118876	0.00327699	6.65571e-05	0.00063696	0.000339588	0.00364571	0.00452175	0.00393597	0.00430695	0.00673453	0.00842418	0.00320168	0.0034779	0.00341339	0.00258642	0.00323469	0.00158432	0.0048529	0.000968969	1.00733e-05	0.00122503	0.000938894	0.00165219	0.00115909	0.00170783
fig|167546.4.peg.401	P9301_04141		Pyridoxal phosphate-containing protein YggS	0.00500779	0.0034571	0.00547201	0.00563623	0.00237711	0.00226941	0.00119831	0.00601331	0.005633	0.00366459	0.00299131	0.00541099	0.00420213	0.00468367	0.00416658	0.0015541	0.0012424	0.000287256	0.00108407	0.00116543	0.00167951	0.00139446	0.00147918	0.00231291	0.00269258	0.00138987	0.00165819	0.00164509	0.000841387	0.00105912	0.000583446	0.00178692	0.0005713	0.000261907	0.000674653	0.000566203	0.00154772	0.00145078	0.00236799
fig|167546.4.peg.402	P9301_04151		SepF, FtsZ-interacting protein related to cell division	0.218227	0.157513	0.294994	0.267981	0.0757168	0.0630897	0.0349803	0.220804	0.170618	0.131142	0.100292	0.373733	0.289439	0.326012	0.306559	0.00760751	0.00492523	0.00171105	0.00975661	0.00824767	0.00859851	0.00913144	0.0881345	0.180823	0.204314	0.00403064	0.0038763	0.00390619	0.0831068	0.0947887	0.0561926	0.141362	0.000893356	0.00114332	0.00122503	0.00100698	0.00319991	0.00308578	0.00459247
fig|167546.4.peg.403	P9301_04161	proC	hypothetical protein	0.00729058	0.00481576	0.00684953	0.00987559	0.00172801	0.00154217	0.000868576	0.00446193	0.00259646	0.00231029	0.00167225	0.0144185	0.0127444	0.0102374	0.0120312	0.000483109	2.21857e-05	9.36706e-05	0.000156733	0.000328712	0.000703384	0.000337369	0.00379971	0.00519914	0.00543985	0.000352433	0.000339176	0.000405838	0.00189029	0.00197903	0.0010989	0.00426228	0.000128822	2.51834e-05	0.000159786	0.000146926	0.000340499	0.000284015	0.000315733
fig|167546.4.peg.404	P9301_04171		Glycosyltransferase	0.00339404	0.00251425	0.00368352	0.00406069	0.00585068	0.00484829	0.00276658	0.0168181	0.0176471	0.0125207	0.00911809	0.00384839	0.00293763	0.00293057	0.00316086	0.00526763	0.00332786	0.0010616	0.00555095	0.00243545	0.00317241	0.00321625	0.00153082	0.00251711	0.00311196	0.00279961	0.00277801	0.0030148	0.000873458	0.000884422	0.000528106	0.00155744	0.000708523	0.000780684	0.000930311	0.000655793	0.00243766	0.00175782	0.00345871
fig|167546.4.peg.405	P9301_04181	recO	DNA recombination and repair protein RecO	0.00339691	0.00232568	0.00364547	0.00446676	0.00261395	0.00194447	0.00108572	0.00723519	0.0067772	0.00483301	0.00353912	0.00375153	0.00270019	0.00248575	0.00302967	0.00186259	0.00321693	0.000349703	0.00220732	0.00119532	0.00195225	0.00182179	0.00157638	0.00265455	0.00311804	0.00120125	0.00134055	0.00105083	0.00106022	0.00114101	0.00057554	0.00186592	0.000602105	0.000614474	0.000759872	0.000619957	0.00177601	0.00135099	0.00228188
fig|167546.4.peg.406	P9301_04191	deoC	hypothetical protein	0.00464599	0.00295908	0.00363786	0.00579054	0.000464897	0.000366201	0.000152805	0.00112578	0.000660117	0.000504545	0.000518974	0.00353199	0.00282719	0.00197552	0.0025924	0.000267747	4.43714e-05	8.74259e-05	9.14274e-05	0.000239063	0.000244031	0.000236158	0.00113597	0.00168069	0.00156814	0.000268047	0.00038763	0.000188425	0.00109418	0.000862584	0.000502807	0.00215935	0.000103618	0.000100733	0.000227251	0.00015051	0.00044497	0.000199578	0.000401841
fig|167546.4.peg.407	P9301_04201	lrtA	Ribosome hibernation promoting factor Hpf	0.0643001	0.0389322	0.0706871	0.0818716	0.00551736	0.00480703	0.00260171	0.017683	0.0149186	0.00978552	0.00870724	0.0324982	0.0248925	0.0263424	0.0263925	0.00318386	0.0006212	0.000587002	0.00223344	0.003317	0.00294273	0.00378977	0.0116938	0.0166734	0.0208903	0.0021146	0.00270264	0.00221762	0.00839689	0.00781239	0.00457586	0.0140358	0.000868151	0.000413007	0.00134931	0.00110374	0.00179149	0.00165036	0.00205226
fig|167546.4.peg.408	P9301_04211	lipB	hypothetical protein	0.000651817	0.000410983	0.000494688	0.000909594	0.000447353	0.00039199	0.000273441	0.000933573	0.000572101	0.000464713	0.000446895	0.000949183	0.00113198	0.000667227	0.00102447	0.000343415	8.87428e-05	0.00010616	6.53053e-05	0.000119532	0.000315805	0.000236158	0.000361443	0.000443733	0.00046801	0.00025812	0.000333792	0.000333367	0.000252793	0.000193808	0.000112262	0.000632006	0.000109219	2.01467e-05	0.000184642	7.52549e-05	0.000216681	7.67608e-05	0.000143515
fig|167546.4.peg.409	P9301_04221	fadD	Long-chain-fatty-acid--CoA ligase (EC 6.2.1.3)	0.0104262	0.00849044	0.0137523	0.0179645	0.00368409	0.00323391	0.00226393	0.012109	0.00990175	0.00673169	0.00525462	0.00907212	0.0112038	0.010414	0.0118189	0.00748528	0.00441496	0.00179847	0.006844	0.0199767	0.0216901	0.0182179	0.00405181	0.0063497	0.0077252	0.0124543	0.0180625	0.0196107	0.00295617	0.00276518	0.00179461	0.00491685	0.00329897	0.00458337	0.00542563	0.00404226	0.0107064	0.00645558	0.013189
fig|167546.4.peg.410	P9301_04231		hypothetical protein	0.0865337	0.0628515	0.111617	0.120716	0.019359	0.0149059	0.00850481	0.0534196	0.0516211	0.035119	0.0271308	0.0527926	0.0420158	0.0465554	0.0453014	0.00995902	0.01553	0.00212944	0.0156602	0.00947287	0.0102206	0.0107621	0.0131365	0.0236435	0.0266097	0.00617502	0.00713346	0.0067688	0.00887041	0.00884422	0.00549926	0.0150967	0.00200235	0.00254856	0.003075	0.00243683	0.00633792	0.00640185	0.0102613
fig|167546.4.peg.411	P9301_04241	pdhC	Dihydrolipoamide acetyltransferase component of pyruvate dehydrogenase complex (EC 2.3.1.12)	0.147991	0.107117	0.182631	0.186239	0.0687696	0.0562711	0.0321614	0.179191	0.219995	0.165703	0.11132	0.110066	0.0964391	0.0982655	0.0989735	0.0575423	0.098682	0.010872	0.0727893	0.0441221	0.0462942	0.0491546	0.0469785	0.0851654	0.112146	0.0385492	0.0449435	0.0420478	0.0460706	0.0510208	0.0304056	0.0755096	0.0196538	0.0253697	0.0254699	0.0211	0.0636733	0.0626829	0.105498
fig|167546.4.peg.412	P9301_04251	queA	S-adenosylmethionine:tRNA ribosyltransferase-isomerase (EC 2.4.99.17)	0.00572278	0.00384874	0.00468812	0.00874672	0.00294727	0.00162985	0.00111387	0.00643891	0.00426876	0.00355837	0.00329405	0.00622457	0.00534515	0.00359125	0.00473504	0.00219436	0.0006212	0.000355948	0.000796725	0.000851662	0.00103354	0.000955878	0.00253314	0.00283911	0.00302079	0.00147426	0.001922	0.00157987	0.00144885	0.00126931	0.000640368	0.00313746	0.000834545	0.000282054	0.00124278	0.000928144	0.0023448	0.00125888	0.00272678
fig|167546.4.peg.413	P9301_04261		Cysteine synthase (EC 2.5.1.47)	0.17811	0.151401	0.258631	0.298915	0.133145	0.120542	0.0744965	0.389039	0.481819	0.396745	0.302987	0.291774	0.32432	0.31641	0.370982	0.050901	0.201846	0.0144378	0.115956	0.0406108	0.0405235	0.0441953	0.242094	0.451528	0.473802	0.0262885	0.0354466	0.030177	0.364483	0.344335	0.210259	0.58716	0.0276884	0.0577807	0.0439199	0.0340618	0.0819519	0.0663674	0.114324
fig|167546.4.peg.414	P9301_04271		Cystathionine gamma-synthase (EC 2.5.1.48)	0.00295184	0.00180349	0.00275503	0.00300491	0.00237711	0.00177427	0.00112593	0.00635654	0.00594105	0.00399653	0.00296248	0.00269258	0.00158477	0.00129521	0.00149922	0.00232241	0.0003106	0.000349703	0.000770603	0.00128496	0.00189483	0.00182179	0.00117849	0.00159822	0.00205438	0.0017026	0.00161512	0.00133347	0.000699898	0.000786153	0.000387383	0.00133925	0.000775735	0.000221614	0.000933862	0.000784801	0.00230997	0.00191902	0.00294205
fig|167546.4.peg.415	P9301_04281	metB	Cystathionine beta-lyase (EC 4.4.1.8)	0.0209558	0.0146939	0.0233188	0.0255255	0.0166223	0.0121465	0.00621675	0.0298743	0.0379127	0.0255857	0.018229	0.0166527	0.0123303	0.0112251	0.0117626	0.015768	0.00670008	0.00274143	0.0107101	0.00950276	0.0114695	0.012775	0.00753564	0.013418	0.0162527	0.0114665	0.0114889	0.0099068	0.00546713	0.00541026	0.00328722	0.00869384	0.00491766	0.00443227	0.00654058	0.00524276	0.0155701	0.0140165	0.0196328
fig|167546.4.peg.416	P9301_04291	rpsD	SSU ribosomal protein S4p (S9e) @ SSU ribosomal protein S4p (S9e), zinc-independent	0.199668	0.143196	0.248874	0.228048	0.247316	0.193096	0.114362	0.589552	0.690614	0.484111	0.334356	0.128727	0.092226	0.0887281	0.0992484	0.233918	0.377179	0.0423266	0.335904	0.154793	0.158893	0.180177	0.0652998	0.127834	0.158218	0.140611	0.140311	0.139637	0.0389622	0.0399873	0.0247561	0.0591151	0.0474543	0.0728051	0.0624657	0.0502129	0.147939	0.165573	0.264139
fig|167546.4.peg.417	P9301_04301		Membrane protein insertion efficiency factor YidD	0.00379317	0.00240304	0.00378246	0.00376832	0.00443845	0.00384253	0.00212721	0.00978879	0.0122122	0.00817894	0.00517533	0.00424872	0.00293763	0.00298944	0.00257991	0.00391726	0.00678883	0.000724386	0.00551177	0.0028837	0.0045074	0.00450949	0.00135769	0.00228542	0.00341586	0.00241243	0.00260573	0.00250025	0.00127906	0.00144947	0.00100878	0.00186592	0.0011734	0.00109799	0.00128184	0.000971146	0.00323861	0.00333142	0.00536745
fig|167546.4.peg.418	P9301_04311		hypothetical protein	0.00118878	0.000643068	0.00111115	0.00159991	0.00119294	0.000912923	0.000422224	0.00344598	0.00294852	0.0015933	0.0016218	0.00164008	0.000977368	0.000883095	0.00106819	0.0010186	2.21857e-05	0.000112405	2.61221e-05	0.00052295	0.00129193	0.000697228	0.000613543	0.000973857	0.000929942	0.000819033	0.000850632	0.000789935	0.000479175	0.000483156	0.000267215	0.000876532	0.000355662	1.00733e-05	0.000404792	0.000358357	0.00135426	0.000667819	0.0010046
fig|167546.4.peg.419	P9301_04321	murE	UDP-N-acetylmuramoyl-dipeptide--2,6-diaminopimelate ligase (EC 6.3.2.13)	0.0027853	0.0023692	0.00286919	0.00419875	0.00223677	0.0021611	0.00118223	0.00701553	0.00756934	0.00471351	0.00366886	0.00264738	0.00266705	0.002525	0.0027798	0.00197318	0.00206327	0.000474598	0.00240323	0.00137461	0.00216757	0.00206919	0.00122101	0.00182991	0.00251023	0.00177209	0.00227194	0.00186976	0.00112814	0.000979961	0.000635624	0.00196749	0.000898957	0.00107785	0.00118597	0.000992648	0.00306062	0.00221071	0.00436285
fig|167546.4.peg.420	P9301_04331		hypothetical protein	0.00163959	0.00121361	0.00201681	0.00237956	0.00468405	0.00398695	0.00197842	0.0141134	0.0144126	0.0108344	0.00923342	0.00144637	0.00108228	0.000915802	0.00108069	0.00471468	0.00161956	0.000980419	0.00326526	0.00289864	0.00325853	0.00290137	0.000583169	0.000836417	0.00123992	0.00308751	0.00319256	0.00308727	0.000482948	0.000464048	0.000268796	0.000827626	0.0028733	0.00212044	0.0039911	0.00302453	0.00941402	0.00617157	0.0109645
fig|167546.4.peg.421	P9301_04341		Cysteine desulfurase (EC 2.8.1.7)	0.00307244	0.00208876	0.00329538	0.00440991	0.0019473	0.00169174	0.000772068	0.00547788	0.00479685	0.00297416	0.0023498	0.00386776	0.00307015	0.00275395	0.00320458	0.00166469	0.0006212	0.000330969	0.000796725	0.00174815	0.00235418	0.00206919	0.00187708	0.00316111	0.0036833	0.00160332	0.00163666	0.00156538	0.00157902	0.00163509	0.00104831	0.00307727	0.000828944	0.000387824	0.000891252	0.000809886	0.00219003	0.00163501	0.00284159
fig|167546.4.peg.422	P9301_04351		SAM-dependent methyltransferase	0.0106703	0.00778935	0.0143003	0.0125475	0.00864006	0.00736012	0.00404129	0.0238061	0.0240503	0.0174068	0.0133203	0.0174663	0.0136997	0.0144173	0.0144862	0.00587297	0.00283977	0.00142379	0.00428403	0.00499044	0.00584239	0.00574651	0.00643916	0.0121536	0.015651	0.00411502	0.00445774	0.00447872	0.00633681	0.0071054	0.00446202	0.0101723	0.00268007	0.00112318	0.00256723	0.0022469	0.00511522	0.00473614	0.00773545
fig|167546.4.peg.423	P9301_04361		hypothetical protein	1.08835	0.805387	1.5603	1.34243	0.232176	0.197011	0.106047	0.594467	0.84759	0.586241	0.396273	1.5005	1.28222	1.52788	1.36898	0.164222	0.423836	0.0337464	0.253071	0.265554	0.295249	0.262405	0.628781	1.41789	1.68694	0.218771	0.271351	0.240901	0.580913	0.690676	0.391323	0.838912	0.148826	0.215524	0.179028	0.152753	0.681682	0.72552	1.16254
fig|167546.4.peg.424	P9301_04371		hypothetical protein	0.00821232	0.00332171	0.00314317	0.00967256	0.00314025	0.00146996	0.000957042	0.00753723	0.00217839	0.00143397	0.00246513	0.0123006	0.00734406	0.00295673	0.00755232	0.0075493	0.0009318	0.00104287	0.00152814	0.00180791	0.00277047	0.00178805	0.00487797	0.00316896	0.00339763	0.00630904	0.00786027	0.0071529	0.00253548	0.00119015	0.00078109	0.00607177	0.00162428	0.00178298	0.00414379	0.00293852	0.00285555	0.00155057	0.00251151
fig|167546.4.peg.425	P9301_04381		NifU-like domain protein	0.0761994	0.0631802	0.102073	0.118109	0.027464	0.0293167	0.0171825	0.0787222	0.115939	0.0744469	0.0541896	0.0422225	0.0535785	0.0645052	0.0594816	0.0191148	0.0433287	0.0053642	0.032091	0.0181538	0.0185751	0.0187802	0.0167631	0.0302838	0.0394283	0.00923274	0.014773	0.0121824	0.0197047	0.0228012	0.0126919	0.0335565	0.00587542	0.00642176	0.00876338	0.00699154	0.0163633	0.0144771	0.0243832
fig|167546.4.peg.426	P9301_04391	mqo	Malate:quinone oxidoreductase (EC 1.1.5.4)	0.00642628	0.00385841	0.00636245	0.0081701	0.00362269	0.00260983	0.00141948	0.0110107	0.00965971	0.00694413	0.00536994	0.00732227	0.00576481	0.00494533	0.00534097	0.00258434	0.0010871	0.000480842	0.00211589	0.00188262	0.00239725	0.00203546	0.00319224	0.00424492	0.00543985	0.00151397	0.0015236	0.0017683	0.0034146	0.0030054	0.00185786	0.00596643	0.000714124	0.000795794	0.00109365	0.000989064	0.00325022	0.00261754	0.00411887
fig|167546.4.peg.427	P9301_04401	lepA	Translation elongation factor LepA	0.0255845	0.0187747	0.0309218	0.0326642	0.0327182	0.0282903	0.0157952	0.0915726	0.104188	0.0741283	0.0490935	0.0235359	0.0215463	0.0217241	0.021214	0.0251275	0.0300838	0.00519559	0.02974	0.0159873	0.0181731	0.0182291	0.00949776	0.0169404	0.0216986	0.0171947	0.0205336	0.0171177	0.00809882	0.00904348	0.00521939	0.0137198	0.0119581	0.00926748	0.0152507	0.0120695	0.0375168	0.0334217	0.0576068
fig|167546.4.peg.428	P9301_04411	dppC	ABC transporter, permease protein 2 (cluster 5, nickel/peptides/opines)	0.00402863	0.00258678	0.00436087	0.00460482	0.00290341	0.00196511	0.0012144	0.00626043	0.00660117	0.00446124	0.00344541	0.00582424	0.00454448	0.00468367	0.00407288	0.00099532	0.000732128	0.000162362	0.000757541	0.000582716	0.000775158	0.000933386	0.00194997	0.00342028	0.00460108	0.000680046	0.000742957	0.000587016	0.00157336	0.00186984	0.00112894	0.00279512	0.000369664	0.000216577	0.000287615	0.000279518	0.00127687	0.00095951	0.00157866
fig|167546.4.peg.429	P9301_04421		tRNA (guanosine(18)-2'-O)-methyltransferase (EC 2.1.1.34)	0.00756911	0.00571992	0.00926209	0.0114024	0.00489457	0.00379611	0.00242075	0.0141958	0.0122782	0.0101042	0.00756838	0.00723832	0.00645504	0.00609662	0.00670901	0.00515704	0.00150863	0.00106784	0.00305629	0.00369054	0.00452175	0.00472316	0.0037906	0.00594131	0.00757325	0.00373777	0.00457618	0.00405838	0.00291844	0.00237211	0.00157641	0.00451433	0.00220958	0.000861271	0.00293296	0.00232573	0.00559114	0.00412973	0.00707528
fig|167546.4.peg.430	P9301_04431		hypothetical protein	0.00217081	0.00136833	0.00239734	0.00282624	0.00218414	0.00166596	0.00091683	0.00616433	0.00695323	0.00480646	0.00354633	0.00216956	0.0017946	0.00189048	0.00198647	0.00239808	0.000665571	0.000724386	0.00211589	0.00240557	0.0025695	0.00264272	0.00103877	0.00128408	0.00168362	0.00141469	0.00199737	0.00162335	0.000594253	0.000589614	0.000351016	0.00130163	0.000725326	0.000538924	0.000937412	0.00072388	0.00163672	0.00126655	0.00206661
fig|167546.4.peg.431	P9301_04441		hypothetical protein	0.000445073	0.000333622	0.000563184	0.000568496	0.00580682	0.0039199	0.00208297	0.0120404	0.00891158	0.00602799	0.00547086	0.000548847	0.000403095	0.000418652	0.000299844	0.00363787	0.0010871	0.000693162	0.000953457	0.000926369	0.00172257	0.00109083	0.000164016	0.000243464	0.000370761	0.00135016	0.00108752	0.00104358	0.000152808	0.000174701	0.000124911	0.000263336	0.00085975	0.000100733	0.000841541	0.000688045	0.00253439	0.00148148	0.00285594
fig|167546.4.peg.432	P9301_04451		hypothetical protein	0.000189515	0.000140218	0.000243539	0.000276127	0.00180696	0.00154217	0.000800216	0.00716655	0.00547897	0.00410275	0.0029769	0.000122683	8.83496e-05	9.81216e-05	0.000131182	0.00144351	0.00252917	0.000287256	0.00262527	0.000493068	0.000689029	0.000697228	6.68215e-05	9.81711e-05	7.90146e-05	0.000501348	0.000608363	0.000507298	5.65955e-05	2.7297e-05	3.79477e-05	0.000101572	0.000333258	0.00025687	0.000284064	0.000336855	0.00125365	0.000736904	0.00132034
fig|167546.4.peg.433	P9301_04461		hypothetical protein	2.29715e-05	1.45053e-05	2.28318e-05	2.43641e-05	0.000114031	0.000190837	4.82542e-05	0.000453058	0.000418074	0.000252273	0.00010812	6.45702e-06	0	0	1.87402e-05	0.000168797	0.000244043	1.87341e-05	0.000222038	5.97658e-05	5.74191e-05	0.000134947	3.03734e-06	1.57074e-05	2.43122e-05	6.45299e-05	5.92212e-05	4.34827e-05	1.88652e-06	2.7297e-06	1.58115e-06	2.25716e-05	3.36059e-05	3.52567e-05	2.48556e-05	3.94192e-05	0.000177988	0.000184226	0.000143515
fig|167546.4.peg.434	P9301_04471		Photolyase protein family	0.000752317	0.000469005	0.000677342	0.000966444	0.0042367	0.00299666	0.00156826	0.0135368	0.0096157	0.00792667	0.00678992	0.000878155	0.000546663	0.000333614	0.000574701	0.00451096	0.000576828	0.000843035	0.000666114	0.00128496	0.00205273	0.00195674	0.000391817	0.000530124	0.000534868	0.00230322	0.00246575	0.00210891	0.000350892	0.000199268	0.000139142	0.000568053	0.00108099	4.02934e-05	0.00144873	0.00112166	0.0029871	0.00146613	0.00246845
fig|167546.4.peg.435	P9301_04481		hypothetical protein	0.00435884	0.00240788	0.00493166	0.00343534	0.0151398	0.0114863	0.0060921	0.029943	0.0408832	0.0305117	0.0196994	0.00436495	0.00233574	0.00310719	0.002405	0.00883565	0.000377157	0.00152995	0.000927335	0.0100406	0.0181875	0.0122802	0.00104788	0.00226579	0.00309981	0.00379237	0.00306335	0.00319598	0.000850819	0.00111099	0.000703614	0.00137687	0.000786937	3.52567e-05	0.000646246	0.000530368	0.00350559	0.0028248	0.00373138
fig|167546.4.peg.436	P9301_04501	sun	16S rRNA (cytosine(967)-C(5))-methyltransferase (EC 2.1.1.176)	0.00183772	0.00109273	0.00165911	0.00197349	0.00221922	0.00180006	0.000840428	0.00606823	0.00598506	0.00393014	0.00306339	0.00302834	0.00208726	0.00190356	0.00199271	0.00172871	0.000665571	0.000330969	0.000927335	0.00112061	0.00185177	0.00123702	0.00119064	0.00218332	0.0025467	0.00148915	0.0013244	0.00134796	0.00101872	0.00115739	0.000645111	0.00179068	0.000683319	0.000266944	0.000781177	0.000716713	0.00251892	0.00153522	0.00261197
fig|167546.4.peg.437	P9301_04511	mrcB	Multimodular transpeptidase-transglycosylase (EC 2.4.1.129) (EC 3.4.-.-)	0.00322463	0.00219997	0.00309751	0.00455609	0.00228063	0.00159375	0.000900745	0.00671349	0.00426876	0.00317332	0.00300573	0.00309937	0.00245722	0.00176619	0.00222384	0.00261344	0.00210764	0.000449619	0.00137141	0.00168838	0.00219628	0.00199047	0.000841343	0.00100527	0.00136756	0.00205999	0.00189508	0.00194947	0.000320708	0.00026751	0.000199225	0.000635768	0.000478883	0.000463374	0.000823787	0.000630708	0.00200817	0.0012512	0.0019805
fig|167546.4.peg.438	P9301_04521	chlG	Chlorophyll a synthase ChlG (EC 2.5.1.62)	0.0452194	0.0308721	0.0563412	0.0517332	0.0488756	0.0368934	0.0212801	0.136	0.122012	0.0893576	0.0682451	0.0396913	0.0270019	0.0277619	0.0293472	0.0625015	0.0928472	0.0111468	0.0669902	0.0646964	0.0713576	0.0728829	0.0110498	0.0219903	0.0258621	0.0484719	0.0453311	0.0498601	0.00560484	0.00601898	0.00339948	0.00931832	0.00966728	0.00981144	0.0124136	0.00984047	0.0326221	0.0301824	0.0462979
fig|167546.4.peg.439	P9301_04531		hypothetical protein	0.01378	0.00913834	0.014209	0.0202385	0.0182011	0.01373	0.00752766	0.0448253	0.0343921	0.024404	0.0223375	0.00823271	0.0075042	0.00695355	0.00885789	0.0239575	0.000909614	0.00430885	0.00284731	0.0142093	0.0195656	0.0162837	0.00365088	0.00458262	0.00605982	0.0120125	0.0160166	0.0135811	0.00129981	0.00114374	0.000683059	0.00234369	0.00274168	0.000780684	0.0039911	0.00360507	0.00794368	0.00486664	0.00796507
fig|167546.4.peg.440	P9301_04541	hisF	Imidazole glycerol phosphate synthase cyclase subunit	0.00276232	0.00254326	0.004026	0.00465355	0.00360514	0.00417778	0.00222774	0.0115873	0.0126302	0.00975896	0.005961	0.00242784	0.00352294	0.00375479	0.00369183	0.00380666	0.00523583	0.0010054	0.00462362	0.00397442	0.00544046	0.00430707	0.00115723	0.00241893	0.00295393	0.00255638	0.00458157	0.00447872	0.00101306	0.00122836	0.000686221	0.00176435	0.00147586	0.00134983	0.00170794	0.00142626	0.00342046	0.00231818	0.00551097
fig|167546.4.peg.441	P9301_04551	ubiE	hypothetical protein	0.000930346	0.000918669	0.00132424	0.00146997	0.0011754	0.00102639	0.000546881	0.00447566	0.00332259	0.00261567	0.00172271	0.000981468	0.00104915	0.000824222	0.00104321	0.00112919	0.000332786	0.000262278	0.00109713	0.00101602	0.0013637	0.00123702	0.000473825	0.000816783	0.000990722	0.000843853	0.00116827	0.000992855	0.000396169	0.000352131	0.000202388	0.000733578	0.000383667	0.000443227	0.000550375	0.000480198	0.00117627	0.000736904	0.00143515
fig|167546.4.peg.442	P9301_04561		hypothetical protein	0.0109402	0.00697705	0.0120628	0.0138957	0.00245606	0.00198058	0.0010817	0.00661739	0.00589704	0.0048994	0.004159	0.00787757	0.0054832	0.00559293	0.0055721	0.00107681	6.65571e-05	0.000218565	0.000156733	0.000836721	0.000918706	0.00100086	0.00142451	0.00215976	0.00278982	0.000635371	0.000753724	0.000746453	0.00092628	0.000772504	0.000539174	0.00153111	0.000235241	6.54767e-05	0.000365733	0.000308187	0.000646174	0.000368452	0.000660168
fig|167546.4.peg.443	P9301_04571	birA	hypothetical protein	0.00504225	0.00368435	0.00503821	0.00758536	0.00496475	0.00411589	0.00269822	0.0172437	0.0153587	0.0114054	0.00765487	0.00396461	0.00400334	0.00326418	0.003848	0.00433052	0.00601233	0.000811812	0.00357873	0.00194239	0.00353127	0.00282265	0.00166143	0.00212835	0.00280198	0.00227344	0.00254651	0.00220312	0.00101495	0.000944475	0.000539174	0.00182078	0.000949365	0.00127428	0.00170084	0.00112166	0.00391574	0.00238726	0.00463553
fig|167546.4.peg.444	P9301_04581	salX	ABC-type antimicrobial peptide transport system, ATPase component	0.00979735	0.00707859	0.00996226	0.0128155	0.00969266	0.00803579	0.00436701	0.0258106	0.0291992	0.0197702	0.0142502	0.0079486	0.00681396	0.00631903	0.0069214	0.0079451	0.0141989	0.00133012	0.0102007	0.00516974	0.00671804	0.00664616	0.00402144	0.00599629	0.0072815	0.00564885	0.00702579	0.00566724	0.00254491	0.00253589	0.00155427	0.00486419	0.0028845	0.00454812	0.00416154	0.00337214	0.0097313	0.00890425	0.0137487
fig|167546.4.peg.445	P9301_04591	ndhB	NAD(P)H-plastoquinone oxidoreductase chain 2, NdhB	0.0821691	0.0594476	0.0857257	0.107137	0.0884444	0.0714453	0.0403968	0.232309	0.243715	0.164628	0.123011	0.0740814	0.0583218	0.0536791	0.0564394	0.0636307	0.0362293	0.0123146	0.055196	0.0370099	0.050902	0.0481313	0.0297416	0.0462307	0.0586775	0.0438704	0.0493528	0.0420912	0.0193594	0.0201752	0.0117385	0.0338951	0.018262	0.017991	0.0246071	0.0195269	0.0644046	0.0531031	0.0928397
fig|167546.4.peg.446	P9301_04601	topA	DNA topoisomerase I (EC 5.99.1.2)	0.047396	0.035712	0.061836	0.0659293	0.0405074	0.032891	0.0183849	0.11704	0.123706	0.088614	0.0617435	0.0584748	0.0535785	0.0539865	0.055315	0.033026	0.0502506	0.00725635	0.0489006	0.0348883	0.0374947	0.0374479	0.0231992	0.0445657	0.0520463	0.0333272	0.038806	0.0372647	0.0193594	0.0208057	0.012371	0.0344518	0.0140444	0.0208216	0.0202822	0.015653	0.0423727	0.0370908	0.0620414
fig|167546.4.peg.447	P9301_04611		hypothetical protein	0.000186644	0.000125713	0.00012938	0.000105578	0.000114031	4.64198e-05	3.61907e-05	0.00013729	0.000264047	0.000119498	0.000165784	0.000193711	6.62622e-05	6.54144e-05	9.9948e-05	8.73088e-05	0.000177486	6.2447e-06	9.14274e-05	4.48243e-05	0.000143548	0.000101211	3.03734e-05	5.89026e-05	4.25463e-05	7.44576e-05	5.92212e-05	8.69654e-05	1.88652e-05	4.09454e-05	1.26492e-05	7.52388e-05	3.92068e-05	4.53301e-05	2.48556e-05	2.5085e-05	0.00011221	5.37326e-05	0.000114812
fig|167546.4.peg.448	P9301_04621		hypothetical protein	0.00041923	0.000357797	0.000578405	0.000779652	0.000245606	0.000288834	0.000172911	0.000741367	0.000616109	0.000517823	0.000309943	0.000587589	0.0010105	0.0011055	0.00113066	0.000186259	2.21857e-05	3.74682e-05	0.000222038	0.000298829	0.000416288	0.00028114	0.000279435	0.000545831	0.000656429	0.000238264	0.000516839	0.000420333	0.000418807	0.000515913	0.000270377	0.000778721	0.000201635	8.05868e-05	0.000227251	0.000193513	0.000468186	0.00021493	0.000516653
fig|167546.4.peg.449	P9301_04631	cobT	Nicotinate-nucleotide--dimethylbenzimidazole phosphoribosyltransferase (EC 2.4.2.21)	0.000709245	0.000643068	0.00103504	0.00107202	0.00110523	0.00120692	0.000687623	0.00381667	0.0039387	0.00286794	0.00195336	0.0010525	0.00118168	0.00114475	0.00113691	0.0011583	0.00197453	0.000237299	0.00129304	0.00125508	0.00163644	0.00133823	0.000586207	0.00110344	0.00119738	0.00106723	0.00142131	0.00128999	0.000535771	0.000597804	0.00035576	0.00098939	0.000798139	0.000659804	0.000862845	0.000738215	0.00247635	0.00181156	0.00334389
fig|167546.4.peg.450	P9301_04641		hypothetical protein	0.000835589	0.000410983	0.000586015	0.00100705	0.000675416	0.000433252	0.000225186	0.00129053	0.000880156	0.000464713	0.000612678	0.00192419	0.000944237	0.00063452	0.000868298	0.000570418	0.0001553	0.000149873	0.000130611	0.000328712	0.000531127	0.000449825	0.00057102	0.00089532	0.000826615	0.000560914	0.000441467	0.000471062	0.000369757	0.000305726	0.000169184	0.000816341	0.000252044	1.511e-05	0.00026631	0.000189929	0.00055718	0.000291691	0.000430544
fig|167546.4.peg.451	P9301_04651		Aldo/keto reductase slr1520, 4Fe-4S-containing	0.00728197	0.00484477	0.00758015	0.00810513	0.004763	0.00351243	0.00194625	0.0133172	0.01142	0.00809928	0.00632861	0.00783237	0.00528441	0.00498458	0.00522853	0.00361458	0.000421528	0.000555779	0.00150202	0.0027044	0.00325853	0.00346365	0.00229927	0.00408392	0.00492322	0.00260105	0.0023527	0.00242778	0.00172616	0.00170879	0.00111471	0.00291174	0.000873752	0.000201467	0.00109365	0.000834971	0.00297936	0.00257916	0.00447766
fig|167546.4.peg.452	P9301_04661	ribE	Riboflavin synthase eubacterial/eukaryotic (EC 2.5.1.9)	0.00406021	0.00229184	0.00322689	0.00665141	0.00271044	0.00217657	0.00112593	0.00764706	0.0051049	0.00370442	0.0035247	0.00419061	0.00323581	0.00279974	0.00361062	0.00236898	0.0013977	0.000499576	0.00118856	0.00150909	0.0019666	0.00182179	0.00172825	0.00184562	0.00210301	0.00135016	0.00170665	0.0015074	0.000837614	0.000788882	0.000415844	0.00166654	0.00040047	0.000201467	0.000681754	0.000523201	0.00131556	0.000944158	0.00110506
fig|167546.4.peg.453	P9301_04671		AbrB family transciptional regulator	0.00167118	0.00116526	0.00219946	0.00242829	0.0010526	0.00124818	0.000735877	0.00459922	0.00402671	0.00355837	0.00255883	0.00179505	0.00181117	0.0017204	0.00218012	0.00265419	0.00288414	0.000805567	0.003422	0.003571	0.00376095	0.00324998	0.000892978	0.00168854	0.00181126	0.0045717	0.00670276	0.00631224	0.000873458	0.000709721	0.000505969	0.00123015	0.00237201	0.00318821	0.00412603	0.00246191	0.00372227	0.00284015	0.00467858
fig|167546.4.peg.454	P9301_04681	ctaE	Cytochrome c oxidase polypeptide III (EC 1.9.3.1)	0.0239363	0.0171404	0.0259141	0.0312186	0.00410513	0.00315139	0.00179747	0.0129739	0.0106939	0.00762129	0.00620607	0.0238135	0.0163999	0.0162947	0.0171661	0.00238644	2.21857e-05	0.000462108	0.0012408	0.00182286	0.00219628	0.00236158	0.005613	0.00901996	0.00993153	0.00175224	0.00149668	0.00143493	0.00431069	0.0041546	0.00234011	0.00765554	0.00068892	9.56968e-05	0.000866396	0.000745382	0.00242218	0.00174247	0.00233929
fig|167546.4.peg.455	P9301_04691	cyoB	Cytochrome c oxidase polypeptide I (EC 1.9.3.1)	0.128391	0.0963974	0.150096	0.159008	0.0151749	0.0125798	0.00669125	0.0394984	0.0367245	0.0265417	0.0185966	0.0940659	0.072513	0.0860069	0.0728808	0.00548881	0.00472556	0.00118649	0.00561626	0.00518468	0.00701949	0.00688232	0.0194359	0.0349018	0.0399693	0.00367324	0.00379016	0.00379024	0.0140187	0.0152727	0.00915172	0.0241479	0.0011594	0.00117354	0.00152685	0.00115749	0.00408985	0.0042372	0.00670214
fig|167546.4.peg.456	P9301_04701	cyoA	Cytochrome c oxidase polypeptide II (EC 1.9.3.1)	0.0646792	0.0440574	0.0568359	0.094744	0.00507878	0.003858	0.00201461	0.0147862	0.0102318	0.00739557	0.00729447	0.0447859	0.0354172	0.0299402	0.0332952	0.00215944	0.00110929	0.000324725	0.00152814	0.00132979	0.00156467	0.00163061	0.00980757	0.0126641	0.0125329	0.00107219	0.0010283	0.000963866	0.00465593	0.00409727	0.00220413	0.00842298	0.000271647	0.000201467	0.000333776	0.000290269	0.000793207	0.00060641	0.00119117
fig|167546.4.peg.457	P9301_04711	ctaA	Heme A synthase, cytochrome oxidase biogenesis protein Cox15-CtaA	0.0325162	0.0192195	0.0266675	0.0367249	0.00315779	0.00193932	0.00109376	0.00745486	0.00783339	0.00516495	0.00513208	0.0224317	0.0134678	0.0131287	0.0126309	0.000681009	0.000709943	8.74259e-05	0.000483259	0.000642482	0.000732094	0.000775948	0.00303127	0.00381689	0.00435796	0.000372288	0.000382246	0.000369603	0.00157336	0.00163509	0.000983478	0.00385599	8.40146e-05	5.03667e-05	0.000152685	9.67563e-05	0.000410146	0.000260987	0.00038749
fig|167546.4.peg.459	P9301_04721	cyoE	Heme O synthase, protoheme IX farnesyltransferase, COX10-CtaB	0.0237468	0.0206991	0.0286082	0.0329728	0.00189467	0.00161438	0.00114604	0.00480516	0.00684321	0.00439485	0.00330125	0.0121715	0.0122364	0.0160919	0.0126122	0.00059952	0.0007765	0.000162362	0.000483259	0.000732131	0.00107661	0.000843421	0.00196212	0.00385223	0.00500831	0.000392143	0.000376862	0.000507298	0.00147337	0.00167876	0.00108309	0.00303965	9.52166e-05	6.04401e-05	0.000134931	0.000154093	0.000514617	0.000307043	0.000818034
fig|167546.4.peg.460	P9301_04731	ccmA	Efflux ABC transporter, ATP-binding protein	0.0145467	0.010468	0.0171771	0.0201654	0.00605243	0.00484829	0.00275451	0.0171887	0.0176911	0.013158	0.00997584	0.0143927	0.0110989	0.011284	0.0113191	0.00484855	0.000643386	0.00109282	0.00253385	0.00361583	0.00453611	0.00432956	0.00385438	0.00682878	0.00788931	0.00241739	0.00235808	0.00236256	0.00296749	0.00301358	0.00184363	0.00511624	0.000798139	0.000488557	0.00110785	0.00082422	0.0030877	0.00227212	0.00381749
fig|167546.4.peg.461	P9301_04741		Efflux ABC transporter, permease protein	0.0182135	0.010086	0.016378	0.0148865	0.0124206	0.00768506	0.00466055	0.0254673	0.022884	0.017606	0.0130104	0.0182153	0.00857544	0.00778432	0.0084581	0.00643175	0.000443714	0.00105535	0.00164569	0.00352618	0.00549788	0.00425084	0.00342004	0.00594917	0.00641842	0.00422423	0.00320333	0.00397867	0.00376926	0.00401538	0.00234011	0.00648934	0.00188753	0.000191394	0.00173279	0.00150151	0.00500301	0.00383804	0.00641511
fig|167546.4.peg.462	P9301_04751		hypothetical protein	0.00869759	0.00500916	0.00793784	0.0116948	0.00688573	0.00433767	0.00228403	0.0173123	0.011178	0.00720968	0.00758279	0.0161296	0.0106627	0.00747687	0.0114378	0.00274732	0.0024848	0.000611981	0.00120162	0.000971194	0.00183741	0.0011583	0.00490227	0.00673061	0.00643058	0.00170756	0.00154513	0.00115954	0.0029241	0.00249494	0.00140723	0.00648934	0.00051529	0.000161174	0.000827337	0.000688045	0.0022055	0.00129726	0.0019805
fig|167546.4.peg.463	P9301_04761	groEL	Heat shock protein 60 kDa family chaperone GroEL	0.116049	0.0985248	0.178704	0.188716	0.132373	0.119495	0.0683682	0.407546	0.426215	0.317571	0.233711	0.0974752	0.105666	0.110524	0.110961	0.0652953	0.0848825	0.0182345	0.0937784	0.0612898	0.0648836	0.0675749	0.0623262	0.122572	0.12759	0.0399341	0.0530137	0.0530054	0.0387981	0.041516	0.0255609	0.0670265	0.0228352	0.0274952	0.0328343	0.0259092	0.0503861	0.0420419	0.0738958
fig|167546.4.peg.464	P9301_04771		hypothetical protein	0.0271609	0.0197175	0.0255411	0.0363756	0.0242974	0.0194602	0.0121038	0.0769649	0.0576722	0.0436166	0.040444	0.0173565	0.0130923	0.0128474	0.013393	0.00990664	0.000266228	0.00206075	0.00150202	0.00204698	0.00380402	0.00323874	0.00607468	0.00824637	0.010199	0.00324139	0.00368248	0.00298581	0.00382774	0.00360593	0.00218041	0.00667368	0.00132183	8.56234e-05	0.00192099	0.00145134	0.00430267	0.00224909	0.00411887
fig|167546.4.peg.465	P9301_04781		3-oxoacyl-[acyl-carrier protein] reductase (EC 1.1.1.100), FadG	0.0170219	0.0119475	0.0214695	0.0234383	0.0240255	0.0187949	0.011018	0.0686039	0.0523473	0.0369778	0.0319313	0.0140053	0.0124407	0.0115718	0.0122124	0.043765	0.0052802	0.00756234	0.0174626	0.0357997	0.0341357	0.0371105	0.00595926	0.0105789	0.0138519	0.0329996	0.0390052	0.0390547	0.00318067	0.00304088	0.00184995	0.00498457	0.0112636	0.00415525	0.0178499	0.0127682	0.0216681	0.0192746	0.0294636
fig|167546.4.peg.466	P9301_04791	ispD	2-C-methyl-D-erythritol 4-phosphate cytidylyltransferase (EC 2.7.7.60)	0.00246657	0.00160042	0.00292247	0.00254199	0.00363146	0.00282645	0.0016326	0.00991235	0.0125642	0.00900215	0.00635023	0.00263447	0.00192713	0.00191664	0.00195523	0.00447603	0.00144207	0.000705652	0.00369628	0.00352618	0.00391885	0.0039922	0.00221726	0.00384438	0.00489283	0.00390158	0.00398935	0.00381198	0.00151299	0.00151498	0.000992965	0.00224964	0.00208076	0.00177795	0.00269861	0.00202113	0.0066552	0.00700826	0.01029
fig|167546.4.peg.467	P9301_04801		hypothetical protein	0.00467183	0.00352962	0.00582971	0.00683008	0.00455248	0.00369811	0.00201059	0.011093	0.011046	0.00775406	0.00565106	0.00470071	0.00475431	0.00465097	0.00477252	0.00366115	0.00166393	0.000936706	0.00225956	0.00236075	0.00308628	0.00265397	0.00173432	0.00266633	0.00319098	0.00269536	0.00305797	0.00295682	0.00120548	0.00120653	0.000605582	0.00209164	0.0011258	0.000750464	0.00141322	0.00110374	0.0033779	0.00251008	0.00479339
fig|167546.4.peg.468	P9301_04811	ubiA	4-hydroxybenzoate polyprenyltransferase (EC 2.5.1.39)	0.0136164	0.00937042	0.0140948	0.0183381	0.0101488	0.00855672	0.00497018	0.0325652	0.0239842	0.0175396	0.0149998	0.00925292	0.00746002	0.00694047	0.00756481	0.0119264	0.00847494	0.00224809	0.00898601	0.00669376	0.00786642	0.00743335	0.00290977	0.00435879	0.00535476	0.00868672	0.00954538	0.0101605	0.00139036	0.00134574	0.000795321	0.00232112	0.00277808	0.00246797	0.00456989	0.00336139	0.00715821	0.0055191	0.00938587
fig|167546.4.peg.469	P9301_04821	ppx	Exopolyphosphatase (EC 3.6.1.11)	0.00661867	0.00471422	0.00772475	0.00933146	0.00454371	0.00379611	0.00199853	0.0129739	0.00948368	0.00762129	0.00609074	0.00529476	0.00484266	0.00444818	0.00482249	0.00765989	0.00117584	0.00119898	0.00492402	0.00679836	0.00832577	0.00849044	0.00225067	0.00372265	0.00466794	0.00732663	0.00852247	0.00745728	0.00129415	0.00129934	0.000727331	0.00212173	0.00260725	0.00163188	0.00328094	0.0030532	0.00569562	0.00452121	0.00734796
fig|167546.4.peg.470	P9301_04831		hypothetical protein	0.00418943	0.00299293	0.00568511	0.00576618	0.00357883	0.00290898	0.0014999	0.0100634	0.0084935	0.00585538	0.00502396	0.00849744	0.00627835	0.00692739	0.00671526	0.00105353	6.65571e-05	0.000199831	0.000470198	0.000657423	0.000832577	0.000922141	0.00252707	0.0040957	0.0050387	0.000541058	0.000613747	0.000558028	0.00219213	0.0028498	0.00153056	0.00418704	0.000364063	0.00010577	0.00039769	0.000333272	0.000990542	0.000729228	0.00143515
fig|167546.4.peg.471	P9301_04841	cobM	Cobalt-precorrin-4 C(11)-methyltransferase (EC 2.1.1.271)	0.00273074	0.00185184	0.00338671	0.00334601	0.00140346	0.00127912	0.000619262	0.00374802	0.00378467	0.00302727	0.00197499	0.00302834	0.00202652	0.00197552	0.00206143	0.00137366	0.00275103	0.000362193	0.0020114	0.00150909	0.00246902	0.00218165	0.000974986	0.00183384	0.00209693	0.0019359	0.00176048	0.00159437	0.000665941	0.000835287	0.000475927	0.00117372	0.000775735	0.000851198	0.000841541	0.000784801	0.00330439	0.00341586	0.00545356
fig|167546.4.peg.472	P9301_04851	lgt	Prolipoprotein diacylglyceryl transferase	0.00737673	0.00645486	0.00789218	0.0126937	0.00262272	0.00238288	0.0012144	0.00792165	0.00327858	0.00270861	0.00269578	0.00508814	0.0071011	0.00530511	0.00669652	0.00284045	0.000998357	0.000805567	0.000875091	0.00262969	0.00601465	0.00340742	0.0016432	0.00267025	0.002492	0.00446746	0.00594365	0.0061528	0.00120171	0.00105912	0.000526524	0.00230983	0.00263246	0.00107785	0.00380646	0.0031177	0.0102614	0.00446748	0.00866829
fig|167546.4.peg.473	P9301_04861	petA	Cytochrome b6-f complex subunit, apocytochrome f	0.134498	0.114471	0.184169	0.183405	0.0484194	0.0436811	0.0250118	0.138759	0.0842749	0.0640241	0.0463113	0.0901336	0.0864888	0.0927838	0.09124	0.0822158	0.243843	0.0150747	0.133706	0.116065	0.115585	0.132777	0.0281592	0.0542847	0.0642571	0.115558	0.141296	0.14163	0.0195462	0.020743	0.0121164	0.0317696	0.0525316	0.0931533	0.0672806	0.0585519	0.131959	0.121873	0.197907
fig|167546.4.peg.474	P9301_04871	petC	Cytochrome b6-f complex iron-sulfur subunit PetC1 (Rieske iron sulfur protein EC 1.10.9.1)	0.0472897	0.0565465	0.0850255	0.0921126	0.0147627	0.0236793	0.0148181	0.0603116	0.0626891	0.0547962	0.0343028	0.0273326	0.0536779	0.0610971	0.0589881	0.0238993	0.109176	0.010591	0.0591405	0.0617679	0.0677258	0.0564418	0.0093459	0.0227364	0.022191	0.040629	0.0842179	0.0895091	0.0119813	0.012341	0.00715472	0.0184373	0.0336535	0.0529757	0.0413669	0.0352945	0.0683551	0.0425025	0.0911749
fig|167546.4.peg.475	P9301_04881		hypothetical protein	0.000806874	0.000575377	0.000829554	0.00121821	0.00295604	0.00254793	0.00141546	0.0091298	0.00666718	0.00459402	0.0038851	0.000832956	0.00110989	0.000837305	0.000887038	0.00147843	0.000221857	0.000305991	0.00105795	0.00041836	0.00106225	0.000787193	0.000349294	0.000424099	0.000589571	0.000615516	0.000882934	0.00065224	0.000201857	0.000166511	9.32881e-05	0.000406289	0.000380866	0.000146063	0.000493562	0.000404943	0.00104471	0.000475917	0.00129163
fig|167546.4.peg.476	P9301_04891	tatC	Twin-arginine translocation protein TatC	0.0118131	0.00614058	0.00742032	0.0130186	0.00650855	0.00427578	0.00254139	0.014745	0.00618309	0.00485957	0.00629257	0.0137405	0.00805638	0.00495187	0.0082707	0.00711276	0.000554643	0.00113029	0.000927335	0.00289864	0.00663191	0.00455448	0.00279739	0.00283125	0.00333077	0.00818537	0.00780104	0.00845013	0.0014413	0.00126112	0.000637205	0.00297569	0.00262126	0.000382787	0.00366088	0.00293494	0.00727042	0.00365381	0.00568319
fig|167546.4.peg.477	P9301_04901		hypothetical protein	0.0307445	0.0178899	0.0334029	0.0282867	0.017745	0.0122858	0.00720194	0.036327	0.028033	0.0197835	0.015872	0.0231032	0.0129984	0.0168377	0.0133306	0.0217981	0.0004659	0.00320353	0.00479341	0.0254752	0.0352697	0.026416	0.00444363	0.00734712	0.0103752	0.0196618	0.0173787	0.0215819	0.00260339	0.0030791	0.00168551	0.00441652	0.00622268	0.00130953	0.0068566	0.00580538	0.0130086	0.0122817	0.019231
fig|167546.4.peg.478	P9301_04911		hypothetical protein	0.0114398	0.00805044	0.012489	0.016592	0.0104733	0.00832978	0.00450775	0.0326064	0.0306734	0.0217353	0.0177028	0.00948537	0.00824965	0.00676385	0.00892661	0.0115248	0.00425966	0.00206075	0.0110758	0.00711213	0.00818222	0.00801813	0.00518474	0.00770446	0.0103327	0.00701887	0.00882396	0.00771818	0.00342969	0.00292623	0.00184046	0.00556391	0.00312814	0.00312274	0.00467286	0.00351548	0.00972743	0.00740742	0.0113377
fig|167546.4.peg.479	P9301_04921	gmk	Guanylate kinase (EC 2.7.4.8)	0.00352326	0.00255293	0.00449025	0.00447488	0.00311393	0.00267172	0.00142752	0.009981	0.00965971	0.00723624	0.00493026	0.00444243	0.00330759	0.00332959	0.00371057	0.0031955	0.00115366	0.000505821	0.00313465	0.0034963	0.00387579	0.00385725	0.0019196	0.0031886	0.004127	0.00262587	0.00276186	0.00245677	0.00180728	0.00161871	0.00101984	0.00292679	0.00103618	0.00123398	0.00154105	0.00113241	0.00393895	0.00305508	0.00549662
fig|167546.4.peg.480	P9301_04931	psaJ	Photosystem I subunit IX (PsaJ)	0.0130162	0.00602453	0.0104646	0.01392	0.00355251	0.00241899	0.00124657	0.00844335	0.00286051	0.00217751	0.0023498	0.0162911	0.00802325	0.00584151	0.0093264	0.00835254	0.000709943	0.00125519	0.000940396	0.00844191	0.0124025	0.00904148	0.00250277	0.00324357	0.00281414	0.0103297	0.00948616	0.0104431	0.00123567	0.00098815	0.00056131	0.00237378	0.00431555	0.000372714	0.00516287	0.00467655	0.00941402	0.00530417	0.00809423
fig|167546.4.peg.481	P9301_04941	psaF	Photosystem I subunit III, plastocyanin (cyt c553) docking protein (PsaF)	0.496653	0.359378	0.646634	0.731314	0.143329	0.132544	0.078578	0.521154	0.343415	0.255353	0.216643	0.31325	0.325508	0.342765	0.369002	0.37328	0.988662	0.0717766	0.590464	0.642751	0.588933	0.700861	0.0862392	0.139776	0.181886	0.39742	0.550622	0.521582	0.0488004	0.043757	0.0275058	0.0794145	0.170295	0.380636	0.266516	0.219232	0.511638	0.527807	0.760643
fig|167546.4.peg.482	P9301_04951	qri7	N(6)-L-threonylcarbamoyladenine synthase (EC 2.3.1.234)	0.0154024	0.0111352	0.0206627	0.0221876	0.00294727	0.00347633	0.00197842	0.0113539	0.011552	0.0096793	0.00616282	0.0085943	0.00882392	0.0105775	0.00993233	0.00204303	0.00437058	0.00063696	0.00335669	0.0037503	0.00371789	0.00392472	0.00208058	0.00382082	0.0044309	0.00152886	0.00258958	0.00256548	0.00239022	0.00276245	0.00145782	0.00414189	0.00108659	0.00126924	0.00118952	0.0010894	0.00289424	0.00198811	0.00363092
fig|167546.4.peg.483	P9301_04961		hypothetical protein	0.00548732	0.00333622	0.00735183	0.00685444	0.000675416	0.000546722	0.000333758	0.0022241	0.00191434	0.00142069	0.000915413	0.00356428	0.00201548	0.00272778	0.00210515	0.000407441	6.65571e-05	7.49364e-05	0.000326526	0.000672365	0.00066032	0.0010346	0.000443452	0.000942442	0.000929942	0.00032265	0.000355327	0.000282637	0.000301843	0.000335753	0.000169184	0.000515386	0.000123221	6.04401e-05	9.94225e-05	0.000132592	0.000313414	0.000406832	0.000559708
fig|167546.4.peg.484	P9301_04971	nhaP	hypothetical protein	0.0105554	0.00989745	0.0134707	0.0160478	0.00380689	0.00370843	0.0021071	0.0111068	0.0115961	0.00863038	0.00591054	0.0118809	0.0168582	0.0167984	0.0174971	0.00205467	0.0057461	0.000524555	0.00317384	0.00295841	0.00324418	0.00260898	0.00412471	0.00781834	0.0094696	0.00228833	0.00347251	0.00315974	0.00487099	0.00535566	0.00327299	0.00924684	0.00109219	0.00183839	0.00137061	0.00115391	0.00333147	0.00237191	0.00431979
fig|167546.4.peg.485	P9301_04981	gltX	Glutamyl-tRNA synthetase (EC 6.1.1.17) @ Glutamyl-tRNA(Gln) synthetase (EC 6.1.1.24)	0.031135	0.0243157	0.0360666	0.0477862	0.0162626	0.0158704	0.00920851	0.0491087	0.0462742	0.0325166	0.0223519	0.0202492	0.0224077	0.0208018	0.0231567	0.0264604	0.0415095	0.0053642	0.0290347	0.0220087	0.0251496	0.0256175	0.00915758	0.0148081	0.018459	0.023608	0.030262	0.0271332	0.00384661	0.00418735	0.00231639	0.00717025	0.00605465	0.00855731	0.00931731	0.00775842	0.0226006	0.0170332	0.030296
fig|167546.4.peg.486	P9301_04991		hypothetical protein	0.070646	0.0741656	0.110704	0.139095	0.0757255	0.0882028	0.0539764	0.278919	0.289043	0.213064	0.151036	0.0389875	0.062408	0.0629025	0.0718251	0.0805336	0.376891	0.0258531	0.170695	0.0825066	0.0917844	0.0836224	0.022124	0.0417973	0.0522226	0.0565481	0.0969289	0.0834868	0.0162108	0.0152317	0.00910903	0.027101	0.0299708	0.0601882	0.0447969	0.0361904	0.0864906	0.0617618	0.115472
fig|167546.4.peg.487	P9301_05001	rplS	LSU ribosomal protein L19p	0.0848654	0.0723766	0.125278	0.143813	0.150521	0.126705	0.0748503	0.497581	0.467165	0.342692	0.271525	0.0502163	0.0589623	0.0543201	0.0663905	0.134525	0.166193	0.0347143	0.223527	0.0903658	0.0950573	0.10184	0.0386927	0.0693441	0.0858707	0.0684563	0.100698	0.0808705	0.0190331	0.0186657	0.0108847	0.0296215	0.0314467	0.0555444	0.0489301	0.0379966	0.086359	0.0703206	0.123652
fig|167546.4.peg.488	P9301_05011		hypothetical protein	0.00313561	0.00180349	0.00231362	0.00344346	0.00165784	0.000871661	0.000607199	0.00356955	0.0028385	0.00187213	0.00181641	0.00264092	0.00180565	0.00160265	0.00188652	0.00130963	0.000110929	0.000218565	0.000574687	0.000388477	0.00109096	0.000674737	0.000941575	0.00129193	0.0014405	0.000645299	0.000823713	0.00065224	0.000841387	0.00081345	0.000449048	0.00181325	0.00022684	7.05134e-05	0.000362182	0.000308187	0.000588134	0.000322395	0.000617114
fig|167546.4.peg.489	P9301_05021	map	Methionine aminopeptidase (EC 3.4.11.18)	0.0328923	0.0266269	0.0424138	0.0579216	0.0321568	0.0298789	0.0166759	0.0970779	0.0953649	0.0757481	0.0547374	0.0206044	0.0272172	0.0239417	0.0292348	0.0172115	0.0185916	0.00540167	0.0165614	0.0131186	0.0148428	0.0124826	0.00856834	0.0140659	0.0146906	0.00774359	0.0125495	0.0106967	0.0107154	0.00969861	0.00577438	0.0173388	0.00612467	0.00554538	0.00975406	0.00748249	0.0177021	0.011399	0.0225031
fig|167546.4.peg.490	P9301_05031		hypothetical protein	0.00279678	0.00118943	0.00163628	0.00367898	0.00157012	0.00121207	0.000619262	0.00484634	0.00248644	0.00207129	0.00227772	0.00353845	0.00229157	0.00128866	0.00242999	0.00173454	0.000687757	0.000355948	0.000626931	0.000941311	0.00130628	0.000888404	0.00152778	0.000973857	0.00107581	0.00108708	0.00164743	0.00126824	0.000879117	0.000510453	0.000306744	0.00235497	0.000282849	0.000201467	0.000518417	0.000383442	0.000800946	0.000314719	0.000631465
fig|167546.4.peg.491	P9301_05041	pta	BioD-like N-terminal domain of phosphotransacetylase	0.0112446	0.0099313	0.0176946	0.0167057	0.00633312	0.00636467	0.0035869	0.0197286	0.0213438	0.0166633	0.0110354	0.016007	0.0183381	0.0200626	0.0205456	0.00429559	0.0054355	0.00126143	0.006204	0.00797873	0.00912964	0.00822055	0.00680668	0.0143801	0.0155112	0.00577791	0.00760185	0.00810952	0.00744608	0.00776872	0.00480038	0.012279	0.00243362	0.00310763	0.00338392	0.00246549	0.0062528	0.00489734	0.00965854
fig|167546.4.peg.492	P9301_05051		Cyanobacteria-specific protein	0.0279133	0.020907	0.0335475	0.0280594	0.010947	0.00927365	0.00492595	0.0294762	0.0271748	0.0193586	0.0128302	0.0325111	0.0211487	0.0263489	0.0219698	0.00379502	0.00539113	0.000780588	0.00587748	0.0047962	0.00656013	0.00624132	0.0088174	0.0195832	0.0228109	0.00352929	0.0030795	0.00362356	0.00784414	0.00973956	0.00598151	0.0133097	0.00136944	0.00109799	0.00127474	0.00119333	0.00343594	0.00363079	0.00607068
fig|167546.4.peg.493	P9301_05061		UPF0234 protein Yitk	0.00586061	0.00367951	0.005609	0.00808889	0.00297358	0.00185679	0.00113397	0.00783927	0.00468683	0.00351854	0.00405088	0.00746432	0.00499728	0.00375479	0.00562207	0.00264837	8.87428e-05	0.000362193	0.000195916	0.00240557	0.00417724	0.00338493	0.00274879	0.00345562	0.00358605	0.00294852	0.00328947	0.00311626	0.00181483	0.00124747	0.000825363	0.00329546	0.000624509	1.00733e-05	0.00105814	0.000680878	0.00155933	0.000759932	0.00119117
fig|167546.4.peg.494	P9301_05071		hypothetical protein	0.00188079	0.00108306	0.00221468	0.00243641	0.00495597	0.00388895	0.0019744	0.0124934	0.0138625	0.00896231	0.00611237	0.00162717	0.00130868	0.0015634	0.00135554	0.00348071	0.00193016	0.000661939	0.00309547	0.00280899	0.00311499	0.00259774	0.000653028	0.000883539	0.00114875	0.00127074	0.00150206	0.00121752	0.000445218	0.000586885	0.000316231	0.000767435	0.000882154	0.000669877	0.000784728	0.000645042	0.00179149	0.00214163	0.00328649
fig|167546.4.peg.495	P9301_05091	hflC	hypothetical protein	0.207269	0.154728	0.282574	0.245639	0.141399	0.113048	0.0687703	0.386156	0.478453	0.34957	0.263783	0.174301	0.124048	0.141694	0.13761	0.0763137	0.128921	0.0169481	0.130219	0.0687754	0.0647975	0.0749633	0.042866	0.0861117	0.0976196	0.0591044	0.0606156	0.0592162	0.0389057	0.0415241	0.0262835	0.0621246	0.030741	0.0445443	0.0401525	0.031754	0.0818435	0.0836002	0.133383
fig|167546.4.peg.496	P9301_05101	hemL	Glutamate-1-semialdehyde 2,1-aminomutase (EC 5.4.3.8)	0.0371622	0.0305095	0.0482283	0.0511403	0.0396829	0.0398179	0.023721	0.122779	0.109843	0.081006	0.0587666	0.0387809	0.0398015	0.0424016	0.0440084	0.057519	0.194103	0.0122146	0.100309	0.0773817	0.0745587	0.0800238	0.024888	0.0475973	0.0610844	0.0607276	0.0730682	0.0751888	0.0138904	0.014784	0.00927031	0.0235685	0.0215638	0.0338213	0.0268583	0.0207775	0.0533848	0.0492804	0.0786748
fig|167546.4.peg.497	P9301_05111	xthA	Exodeoxyribonuclease III (EC 3.1.11.2)	0.0131713	0.00883856	0.0153506	0.0170143	0.00726292	0.00580764	0.00320086	0.0220076	0.0143245	0.00949341	0.00769091	0.0129011	0.00934297	0.00827492	0.0094201	0.0137191	0.00301726	0.00197333	0.00350036	0.0132082	0.0151156	0.0157664	0.00360229	0.0057057	0.00675271	0.0136555	0.0138793	0.012668	0.00194123	0.00178795	0.00104989	0.0033707	0.00337459	0.000810904	0.00452017	0.00367674	0.00885297	0.00676263	0.0104766
fig|167546.4.peg.498	P9301_05121		hypothetical protein	0.0041521	0.00268348	0.00404122	0.0038739	0.0029999	0.00221268	0.00104953	0.00656247	0.00554498	0.00351854	0.00281111	0.00366759	0.00198787	0.00201476	0.00183654	0.00204885	0.000288414	0.000343459	0.000666114	0.00161368	0.00205273	0.00185553	0.00110255	0.00186918	0.00210301	0.00202525	0.0015882	0.00164509	0.000701785	0.000870773	0.000425331	0.00139944	0.000865351	2.51834e-05	0.000958717	0.000942478	0.00232545	0.00173479	0.00268373
fig|167546.4.peg.499	P9301_05131		hypothetical protein	0.00725326	0.00426939	0.00571555	0.00791834	0.00651733	0.00417778	0.00236446	0.0153216	0.00807543	0.00616076	0.00588892	0.00650868	0.00354503	0.00266891	0.0033545	0.00528509	0.000377157	0.000768099	0.000300404	0.00149414	0.00291402	0.00199047	0.00184367	0.0021794	0.00258317	0.00292866	0.00274033	0.00255098	0.000994195	0.000930826	0.000518619	0.00192611	0.000932562	4.02934e-05	0.00124278	0.00104998	0.00242992	0.00155824	0.00246845
fig|167546.4.peg.500	P9301_05141		hypothetical protein	0.0112934	0.00836472	0.0130293	0.0148053	0.00922776	0.00773664	0.00414986	0.025989	0.0236322	0.0160923	0.0116337	0.00892361	0.00791834	0.00762078	0.00772098	0.00877163	0.00780937	0.00174227	0.00726195	0.00545363	0.00706255	0.00663492	0.00374504	0.00668741	0.00835124	0.00775352	0.00820483	0.00745728	0.00292976	0.00285799	0.00166337	0.00461966	0.00360703	0.00270469	0.00507055	0.0040996	0.0101066	0.00777587	0.0137487
fig|167546.4.peg.501	P9301_05151		hypothetical protein	0.000683403	0.000396478	0.000342476	0.000665953	0.000508755	0.000268203	0.000152805	0.00111205	0.00090216	0.000624043	0.000800086	0.000891069	0.000502488	0.000268199	0.000424779	0.00049475	0.0003106	3.74682e-05	0.000169794	0.000194239	0.000401934	0.000247404	0.000261211	0.000267025	0.000443698	0.000337541	0.000333792	0.000289885	0.000149035	0.000136485	0.000105937	0.000402527	0.000182032	0.000146063	0.000259209	0.000157677	0.000595873	0.000414508	0.000760628
fig|167546.4.peg.502	P9301_05161	thiP	Ferric iron ABC transporter, permease protein	0.0146214	0.0104245	0.0163019	0.0189147	0.020052	0.0167008	0.00947793	0.0583758	0.0520612	0.0366592	0.0266767	0.013592	0.0118333	0.0116568	0.0118813	0.0187481	0.0204552	0.00364066	0.0179459	0.0114003	0.014972	0.0132473	0.00450438	0.00777122	0.00897728	0.0118388	0.0129694	0.012436	0.00321651	0.00338209	0.00182149	0.00575953	0.00353702	0.00307741	0.00461605	0.00369466	0.0150671	0.0112378	0.0204652
fig|167546.4.peg.504	P9301_05171		Metal chaperone, involved in Zn homeostasis	0.00971982	0.0056474	0.00957412	0.0105984	0.00403495	0.00249635	0.00156826	0.00995354	0.0067772	0.00524461	0.00476447	0.0099761	0.00597464	0.00531165	0.00628423	0.00332938	0.0001553	0.00042464	0.00086203	0.00224122	0.00320111	0.00260898	0.00395158	0.00593346	0.00688035	0.00276486	0.0026165	0.0026452	0.0040013	0.00386252	0.00247767	0.0075314	0.00128542	0.000176284	0.00169373	0.00114316	0.00323087	0.00217233	0.00373138
fig|167546.4.peg.505	P9301_05181	phhB	hypothetical protein	0.00450529	0.00240788	0.00442175	0.00419875	0.00121926	0.00107281	0.000450373	0.0027458	0.00264047	0.00197835	0.00152809	0.00470717	0.0026284	0.00300252	0.00256117	0.00116412	0.000177486	0.000199831	7.83664e-05	0.000926369	0.00130628	0.00113581	0.00137288	0.00237574	0.00319098	0.000883563	0.000850632	0.000942125	0.00138282	0.00170879	0.000926556	0.00218945	0.000464881	5.03667e-06	0.000603637	0.000394192	0.00094411	0.000813665	0.00111942
fig|167546.4.peg.506	P9301_05191		UPF0047 protein YjbQ	0.00267618	0.00185668	0.00308229	0.00360589	0.00239466	0.0017949	0.00102138	0.00724892	0.005633	0.00408947	0.00338775	0.00263447	0.00194369	0.00191664	0.00206143	0.00242718	0.000110929	0.000399661	0.00152814	0.00222627	0.00244031	0.00220414	0.00111167	0.00224615	0.00242514	0.00166289	0.00179817	0.00178279	0.000920621	0.000824368	0.000524943	0.00150101	0.000554497	0.000418044	0.000774075	0.000559036	0.00126526	0.000882749	0.00130598
fig|167546.4.peg.507	P9301_05201		Thermostable carboxypeptidase 1 (EC 3.4.17.19)	0.0105238	0.00779418	0.01204	0.0138226	0.0121136	0.00962953	0.00556934	0.0363956	0.0352722	0.0245634	0.0181569	0.00933686	0.00725571	0.00737221	0.00840188	0.0105935	0.00723254	0.00211071	0.0106448	0.00525939	0.00584239	0.00623007	0.00374504	0.00609446	0.00762187	0.00640335	0.00746187	0.00656589	0.00287883	0.00302177	0.00172662	0.00508614	0.00397949	0.00404948	0.00540787	0.00419994	0.0131402	0.0105469	0.0172792
fig|167546.4.peg.508	P9301_05211		Inorganic pyrophosphatase (EC 3.6.1.1)	0.0275256	0.0261337	0.0407319	0.052862	0.0515685	0.0559049	0.0335206	0.193332	0.156844	0.117904	0.0996431	0.0172855	0.0264994	0.0250079	0.0299657	0.0759936	0.229378	0.0210509	0.11819	0.0531318	0.0631754	0.0586684	0.0106884	0.0182755	0.0220633	0.0525174	0.0913621	0.0789356	0.00558786	0.00510726	0.00298206	0.00854712	0.0188977	0.0309201	0.030615	0.0237125	0.0475305	0.0284859	0.0566166
fig|167546.4.peg.509	P9301_05221	hemC	Porphobilinogen deaminase (EC 2.5.1.61)	0.0402088	0.0302435	0.0450471	0.0514002	0.0249904	0.0209869	0.0117781	0.0649383	0.0465162	0.0369646	0.0283418	0.0290889	0.0260024	0.0233726	0.0283602	0.0367337	0.0592137	0.00716268	0.0492663	0.0450186	0.045275	0.0531918	0.0133704	0.0227796	0.0278071	0.0489484	0.0568577	0.0560492	0.00530866	0.00566139	0.0031291	0.00917161	0.017461	0.0246243	0.0244011	0.0192473	0.0379308	0.036139	0.0575207
fig|167546.4.peg.510	P9301_05231		Group 2 RNA polymerase sigma factor @ RNA polymerase sigma factor RpoD	0.332923	0.241407	0.408909	0.485658	0.195213	0.149513	0.0870667	0.597267	0.501469	0.362701	0.308703	0.259702	0.215314	0.16436	0.234116	0.108589	0.116808	0.0218128	0.134594	0.112898	0.098201	0.122082	0.141097	0.220842	0.27643	0.0648178	0.0778166	0.0656154	0.0741383	0.0676583	0.038694	0.124524	0.027722	0.0371606	0.0404401	0.0325459	0.0671982	0.0618999	0.094361
fig|167546.4.peg.511	P9301_05241	priA	Helicase PriA essential for oriC/DnaA-independent DNA replication	0.00724751	0.00513971	0.00742793	0.00899036	0.00393846	0.00339896	0.00180551	0.01145	0.0116181	0.00788684	0.00592496	0.00730289	0.00597464	0.00610317	0.00619678	0.00321878	0.00168611	0.000555779	0.00287343	0.00383995	0.00503853	0.00453198	0.00271234	0.00446482	0.00561612	0.0028145	0.00273494	0.00266694	0.00252605	0.00269148	0.00160645	0.00464976	0.000893356	0.000760538	0.00106879	0.00101057	0.00289811	0.00244099	0.00459247
fig|167546.4.peg.512	P9301_05251		hypothetical protein	0.0134814	0.00985393	0.013661	0.0182731	0.00926285	0.00663803	0.00382415	0.0263185	0.0176691	0.0133173	0.0110498	0.0144766	0.0106351	0.00922343	0.0103821	0.0069847	0.000177486	0.00128641	0.00125386	0.00397442	0.0066032	0.00549911	0.00540039	0.00761022	0.00954862	0.00470572	0.00500688	0.00422507	0.00347119	0.00332204	0.00181991	0.00629372	0.00162988	0.00018132	0.00219085	0.00178103	0.00467412	0.00314719	0.00500867
fig|167546.4.peg.513	P9301_05261	argB	N-acetylglutamate kinase (EC 2.7.2.8)	0.0114858	0.0103229	0.0136382	0.0227723	0.00961371	0.0105167	0.00601569	0.0352149	0.022686	0.018947	0.0151079	0.011487	0.0181227	0.0135866	0.0184467	0.00772392	0.00658916	0.00237923	0.0064391	0.00708224	0.00944544	0.00736588	0.00746882	0.0102098	0.0105393	0.00611545	0.0100891	0.00955894	0.00588593	0.00487251	0.00277334	0.0106011	0.00294051	0.00240753	0.00425031	0.00369107	0.00874463	0.00405297	0.00899838
fig|167546.4.peg.514	P9301_05271		Cyanobacterial protein slr0575	0.0455209	0.0321582	0.0539743	0.0566791	0.0420074	0.0326692	0.019173	0.109324	0.108501	0.0785099	0.0612246	0.0368373	0.0282553	0.0297047	0.0289037	0.0454704	0.00383813	0.00815558	0.024385	0.0305702	0.0376526	0.0373355	0.0111319	0.018841	0.0252421	0.034459	0.0367333	0.0337498	0.00589914	0.00632471	0.00392759	0.00998042	0.0135544	0.00368181	0.0184784	0.0135889	0.0428641	0.0352332	0.0577503
fig|167546.4.peg.515	P9301_05281		hypothetical protein	0.00343711	0.00204041	0.00434565	0.00350031	0.0028771	0.00227973	0.00120636	0.00737248	0.00996776	0.00654581	0.00473564	0.00304772	0.00178908	0.00242033	0.00184279	0.00270657	0.000377157	0.000512066	0.00105795	0.00312276	0.00228241	0.00286763	0.00129694	0.0028234	0.00404798	0.00207488	0.00174972	0.00198571	0.00184501	0.00210187	0.0014847	0.00258445	0.00086255	0.000387824	0.000869947	0.000645042	0.00155933	0.00202649	0.00309992
fig|167546.4.peg.516	P9301_05291		hypothetical protein	0.110384	0.0834828	0.150119	0.155086	0.0240694	0.0186143	0.0105878	0.0747545	0.0571001	0.0426473	0.0392402	0.0856847	0.063308	0.0704382	0.070707	0.00810226	0.012069	0.00187341	0.00893376	0.0101751	0.0101775	0.011628	0.0134372	0.0237574	0.024373	0.00559921	0.00595442	0.00570348	0.00748947	0.00680786	0.00455531	0.0125686	0.00159348	0.00168225	0.00205592	0.0015481	0.00429493	0.00409903	0.00624289
fig|167546.4.peg.517	P9301_05301	cobK	hypothetical protein	0.00136968	0.000623728	0.000882828	0.00179482	0.00121926	0.00080461	0.000530796	0.00293801	0.00215638	0.00152691	0.00152809	0.00169174	0.000938715	0.000562564	0.000918272	0.00143186	0.000110929	0.000249788	0.000522442	0.000926369	0.00109096	0.000674737	0.000701626	0.000765734	0.000978566	0.00107715	0.00113597	0.00100735	0.000458424	0.00036032	0.000215037	0.000944247	0.000411672	9.56968e-05	0.000703059	0.00046228	0.00113758	0.000775284	0.00143515
fig|167546.4.peg.518	P9301_05311	cutA	hypothetical protein	0.000766674	0.000314281	0.000365308	0.00059286	0.0005877	0.000361043	0.000152805	0.00138663	0.000440078	0.00047799	0.000482935	0.000787757	0.00050801	0.000294365	0.000530974	0.000500571	8.87428e-05	0.000137383	6.53053e-05	0.000134473	0.000229676	0.000326123	0.000291585	0.00029844	0.000297824	0.000446746	0.00038763	0.000463815	0.000182992	0.000133755	5.69216e-05	0.00038748	0.000137224	2.51834e-05	0.000227251	0.000182762	0.000371453	9.97891e-05	0.000172218
fig|167546.4.peg.519	P9301_05321		Fructokinase (EC 2.7.1.4)	0.00565961	0.00430324	0.00570794	0.00770719	0.00398232	0.00374969	0.00194625	0.0106537	0.011178	0.00744868	0.00557898	0.00544973	0.00511876	0.00452014	0.00447892	0.00428977	0.00181923	0.000780588	0.00219426	0.00386983	0.00505288	0.00446451	0.00286117	0.00451194	0.00564043	0.00432847	0.00543758	0.00473237	0.00162241	0.00181252	0.0010736	0.00328793	0.00203035	0.00131457	0.00279448	0.00225048	0.00789338	0.00578009	0.0100604
fig|167546.4.peg.520	P9301_05331	purA	Adenylosuccinate synthetase (EC 6.3.4.4)	0.017154	0.0168842	0.0258608	0.0272472	0.0122891	0.0141374	0.00794586	0.0397867	0.0413233	0.0304453	0.0190435	0.0133919	0.0178742	0.0175049	0.0178969	0.0141207	0.0362736	0.00390918	0.0231573	0.0161816	0.0181444	0.0168122	0.00743237	0.014816	0.0153653	0.0176365	0.024453	0.0251402	0.00515774	0.00561226	0.00332991	0.00891579	0.0091996	0.0126118	0.0117958	0.00967205	0.0247984	0.019812	0.0360079
fig|167546.4.peg.521	P9301_05341	psb27	Photosystem II protein Psb27	0.0471318	0.0339859	0.0584874	0.0596028	0.0515421	0.0422008	0.0236888	0.14874	0.13363	0.0996609	0.0744224	0.0351068	0.0282553	0.0247659	0.0278105	0.0622919	0.0309047	0.0117525	0.0605511	0.0519663	0.0533136	0.0573639	0.0211642	0.0348389	0.0453666	0.0451461	0.0493743	0.0513458	0.010672	0.0116176	0.00664085	0.0170717	0.0148846	0.017437	0.0225583	0.0171904	0.041123	0.0378047	0.0618118
fig|167546.4.peg.522	P9301_05351	proS	Prolyl-tRNA synthetase (EC 6.1.1.15), bacterial type	0.0230232	0.0172758	0.028867	0.0333626	0.0172801	0.0146429	0.00838819	0.0476534	0.050763	0.0363405	0.0274264	0.0226448	0.022369	0.0200103	0.0223571	0.0105353	0.00678883	0.00266649	0.0103052	0.00575245	0.00788077	0.00746709	0.0138533	0.0234629	0.0262572	0.00562899	0.00699348	0.00611656	0.00913074	0.00891792	0.00539648	0.0156384	0.00214237	0.0019089	0.00313181	0.00234724	0.00888392	0.00609481	0.0105627
fig|167546.4.peg.523	P9301_05361		Possible Helix-turn-helix domain of resolvase	0.00823529	0.0047529	0.00681148	0.00913655	0.00598226	0.00394568	0.00217144	0.0140997	0.0096157	0.00675825	0.00717915	0.0135727	0.00749867	0.00588076	0.00655284	0.00229913	8.87428e-05	0.000387172	0.000561626	0.00131485	0.0024116	0.00199047	0.005206	0.00723324	0.0079197	0.00122607	0.00096369	0.000876901	0.00312407	0.00265872	0.00171713	0.00592505	0.000240842	2.01467e-05	0.000347979	0.00025085	0.000828031	0.000498945	0.00087544
fig|167546.4.peg.524	P9301_05371		hypothetical protein	0.0118389	0.00735419	0.0132957	0.0109151	0.0275517	0.0199863	0.0108853	0.0676841	0.0569901	0.0446788	0.0355353	0.00925292	0.00511323	0.00525278	0.00599688	0.0240041	0.000687757	0.00366564	0.0020114	0.0127002	0.0221207	0.0160363	0.00301608	0.00575675	0.0073666	0.0146781	0.012571	0.013081	0.00210347	0.00238303	0.00144676	0.00330674	0.00658395	0.000130953	0.00661515	0.00514242	0.0183753	0.0139858	0.022661
fig|167546.4.peg.525	P9301_05381		Inorganic pyrophosphatase (EC 3.6.1.1)	0.00567971	0.00415335	0.00646139	0.00644025	0.00951723	0.00772116	0.00425039	0.0256321	0.028077	0.0201951	0.01265	0.00428101	0.0034622	0.00332305	0.00366684	0.00810226	0.0187913	0.00165485	0.0137794	0.00745578	0.0091727	0.00900774	0.00202894	0.00376584	0.00461324	0.00645299	0.00650895	0.00631224	0.00200348	0.00229022	0.00131236	0.00317508	0.00395429	0.00553027	0.00429292	0.0038595	0.0137206	0.0129188	0.0220439
fig|167546.4.peg.526	P9301_05391	arsC	hypothetical protein	9.18861e-05	3.86808e-05	4.56635e-05	2.43641e-05	0.000131575	6.18931e-05	4.02118e-06	8.23741e-05	2.20039e-05	2.6555e-05	2.88319e-05	0.000135598	2.76093e-05	1.30829e-05	2.4987e-05	0.000122232	4.43714e-05	2.49788e-05	1.30611e-05	0	4.30643e-05	1.12456e-05	3.94854e-05	7.85368e-06	1.21561e-05	9.43129e-05	8.07562e-05	4.34827e-05	1.88652e-05	2.7297e-06	3.16231e-06	5.26671e-05	2.24039e-05	0	3.90588e-05	1.43343e-05	5.0301e-05	1.53522e-05	0
fig|167546.4.peg.527	P9301_05401		Signal peptidase I (EC 3.4.21.89)	0.00304947	0.00216612	0.00277786	0.00381705	0.00311393	0.00221268	0.00130286	0.00823741	0.0062271	0.00468696	0.00405088	0.00390004	0.00297076	0.00213251	0.00299844	0.00291029	0.000354971	0.000493332	0.000809786	0.0016585	0.00282789	0.00227162	0.00136377	0.00224223	0.00278982	0.0022784	0.00226117	0.00241329	0.00128472	0.00109461	0.000727331	0.00235121	0.00119581	0.00028709	0.00172924	0.00126142	0.00365262	0.00280945	0.00431979
fig|167546.4.peg.528	P9301_05411	gpmB	Phosphoglycerate mutase (EC 5.4.2.11) @ Phosphoglycerate mutase, cyanobacterial form (EC 5.4.2.11)	0.0268681	0.018591	0.0314317	0.0360021	0.0392268	0.0310033	0.0177696	0.121255	0.102318	0.077753	0.0626878	0.0180216	0.0153949	0.0140445	0.0156606	0.0349934	0.0085415	0.00696909	0.0212373	0.0195583	0.0231399	0.0223788	0.0096557	0.0152283	0.0201183	0.0167678	0.0198176	0.0168858	0.0041975	0.00393349	0.00237489	0.00720787	0.00376666	0.00246797	0.00554991	0.00394909	0.0126139	0.0105469	0.016375
fig|167546.4.peg.529	P9301_05421		hypothetical protein	0.00529493	0.00290589	0.00383574	0.00519768	0.00507001	0.0033577	0.0018417	0.0112441	0.00745932	0.00497906	0.00529786	0.00622457	0.0038156	0.00283899	0.00382301	0.00456334	0.000399343	0.000693162	0.00108407	0.00182286	0.00278483	0.00226037	0.00276094	0.00302367	0.00334293	0.00300312	0.00310104	0.00295682	0.00187708	0.00151498	0.000841174	0.00381837	0.00127702	0.00033242	0.00168663	0.001265	0.00369519	0.0022798	0.00360222
fig|167546.4.peg.530	P9301_05441		Cell division protein FtsI [Peptidoglycan synthetase] (EC 2.4.1.129)	0.00810033	0.00618893	0.00910987	0.0112806	0.00416653	0.00361559	0.00215536	0.0123149	0.0124102	0.00817894	0.00567268	0.0125654	0.010856	0.0112709	0.0107194	0.00185095	0.00148644	0.000362193	0.00189385	0.00197227	0.00195225	0.00193425	0.00384831	0.006817	0.00895905	0.00166289	0.00176048	0.00171757	0.00365984	0.00381066	0.00226896	0.00651944	0.000596504	0.000478484	0.000685305	0.000587705	0.00200043	0.00132796	0.00281289
fig|167546.4.peg.531	P9301_05451	tal	Transaldolase (EC 2.2.1.2)	0.410156	0.328216	0.560299	0.657848	0.0559367	0.04904	0.0299257	0.178601	0.199069	0.153634	0.118867	0.227177	0.228522	0.240058	0.255361	0.0149531	0.0178373	0.00429011	0.0220209	0.0197526	0.0184315	0.0219627	0.0684373	0.125015	0.144196	0.00741101	0.00995454	0.00914586	0.0788791	0.0748619	0.0461966	0.130682	0.00241402	0.00368684	0.00371414	0.00307112	0.00872528	0.00754559	0.0118256
fig|167546.4.peg.532	P9301_05461	fixC	Geranylgeranyl/isoprenyl reductase	0.0041521	0.00310413	0.00482511	0.00552254	0.00422793	0.0036878	0.00183366	0.0117246	0.011332	0.00701052	0.00471402	0.00526248	0.00457209	0.00437622	0.00399167	0.00356802	0.00315037	0.000774343	0.00377465	0.0024504	0.00287096	0.00317126	0.00225067	0.00384045	0.00475911	0.00343994	0.00389783	0.00323946	0.00109984	0.00134574	0.000656179	0.00219697	0.00120141	0.00130953	0.00154815	0.00134384	0.0042601	0.00377663	0.00681695
fig|167546.4.peg.533	P9301_05471	frr	Ribosome recycling factor	0.0124247	0.0084034	0.0165987	0.0134328	0.0121663	0.009841	0.00470077	0.0305471	0.0277689	0.0193055	0.0136519	0.0157035	0.00967428	0.0106429	0.00987611	0.0108147	0.0032613	0.00200455	0.00995253	0.00960735	0.0100914	0.0121003	0.00579524	0.0121811	0.0141315	0.0102454	0.00910929	0.00908788	0.00345987	0.00426379	0.00239387	0.00586486	0.00301332	0.00204489	0.00301108	0.00252641	0.00630697	0.00611016	0.0102326
fig|167546.4.peg.534	P9301_05481	pyrH	Uridylate kinase (EC 2.7.4.22)	0.00854253	0.00880472	0.0144906	0.0152519	0.008412	0.0109396	0.00628511	0.0257145	0.0304754	0.0242713	0.015562	0.00614709	0.0113805	0.0124614	0.0123436	0.00693232	0.0195456	0.00243543	0.0112717	0.00773967	0.00984738	0.00656744	0.00365696	0.00865476	0.00962155	0.00604099	0.0104606	0.0104648	0.00299768	0.0032265	0.00191162	0.00505981	0.00200795	0.00224636	0.00265245	0.00230065	0.00427171	0.00310881	0.00597021
fig|167546.4.peg.535	P9301_05491	cobO	Cob(I)alamin adenosyltransferase (EC 2.5.1.17)	0.00371564	0.00441445	0.00593626	0.00864926	0.002535	0.00331644	0.00195832	0.0108185	0.011134	0.00898887	0.00689804	0.00282818	0.0052568	0.00485375	0.00623426	0.00169961	0.00272884	0.000755609	0.00340894	0.00236075	0.00246902	0.00239532	0.00129087	0.00258386	0.00265611	0.00100766	0.00189508	0.00169582	0.00165636	0.00142217	0.000899677	0.00311865	0.000604905	0.00101237	0.000965819	0.000799135	0.00178375	0.000890425	0.00175088
fig|167546.4.peg.536	P9301_05501		Phage integrase	0.0051571	0.00360215	0.00660599	0.00697626	0.00421916	0.00327002	0.00175726	0.0108459	0.0100118	0.00693086	0.0055069	0.0104152	0.0086417	0.00846463	0.00880792	0.000954576	0.0006212	0.000156118	0.000731419	0.000597658	0.00106225	0.00082093	0.00405181	0.00664814	0.0081689	0.000615516	0.000506072	0.000485557	0.00408054	0.00458589	0.00262788	0.00797907	0.000196034	0.000141027	0.000209497	0.000189929	0.000684867	0.000506621	0.000961549
fig|167546.4.peg.537	P9301_05511	hemH	Ferrochelatase, protoheme ferro-lyase (EC 4.99.1.1)	0.0164734	0.0128033	0.0215151	0.022748	0.0412881	0.0363519	0.0193741	0.13718	0.141287	0.104228	0.074999	0.0162265	0.0148703	0.0153397	0.0162915	0.0382762	0.0771175	0.0083117	0.0651747	0.03063	0.0371932	0.0373355	0.0078819	0.014494	0.017213	0.0235733	0.0275325	0.023901	0.00729516	0.00758856	0.00476244	0.011425	0.0139996	0.0252035	0.0190856	0.0156566	0.0465671	0.0445366	0.0730203
fig|167546.4.peg.538	P9301_05521	ilvB	Acetolactate synthase large subunit (EC 2.2.1.6)	0.135058	0.0993468	0.176893	0.163597	0.0329989	0.0286307	0.0150875	0.0926846	0.0851111	0.0639843	0.0425487	0.105379	0.0851249	0.098488	0.0908652	0.0303078	0.0341882	0.00592622	0.040633	0.0398339	0.0392029	0.0449825	0.0355733	0.0698232	0.0825642	0.0331237	0.0335246	0.036424	0.0314973	0.0374842	0.0214484	0.0525468	0.0134143	0.0145006	0.0153395	0.0132054	0.0358298	0.0360853	0.0554398
fig|167546.4.peg.539	P9301_05531		hypothetical protein	0.00307818	0.00173097	0.00282353	0.0035328	0.00231571	0.00169174	0.000880639	0.00506601	0.00387269	0.00290777	0.00234259	0.00257635	0.00174491	0.00149145	0.00212389	0.00253778	0.000532457	0.0005308	0.000417954	0.000747072	0.00153596	0.00125951	0.000814007	0.00115449	0.00131286	0.00186144	0.00183586	0.00145667	0.000518792	0.000515913	0.000305163	0.00112106	0.000980171	0.000100733	0.00150554	0.0013295	0.00306836	0.00159662	0.002899
fig|167546.4.peg.540	P9301_05541		hypothetical protein	0.00320165	0.00215162	0.00337149	0.00439366	0.00316656	0.00203216	0.00112191	0.00793537	0.00591905	0.00404964	0.0036112	0.00663782	0.00469357	0.00455284	0.00477252	0.000919653	0.000221857	0.000149873	0.00036571	0.000373536	0.000760803	0.000573527	0.00155816	0.00228935	0.00286276	0.000689974	0.000613747	0.000579769	0.000652735	0.000636019	0.000388964	0.00129034	0.000154027	7.55501e-05	0.000213048	0.000222181	0.000696475	0.000383804	0.000645816
fig|167546.4.peg.541	P9301_05551		hypothetical protein	0.0242235	0.016976	0.0277634	0.0357909	0.014789	0.0127809	0.00655453	0.0440702	0.0437217	0.0297416	0.0214365	0.0158649	0.0148814	0.0147575	0.0154857	0.0162685	0.0128455	0.00326598	0.0196569	0.0137162	0.0152161	0.0159575	0.00650902	0.011109	0.013627	0.0106226	0.0138578	0.0109214	0.00370323	0.00405906	0.00226579	0.00654577	0.00385907	0.00610445	0.00521258	0.00475539	0.011782	0.0101248	0.0168343
fig|167546.4.peg.542	P9301_05561	rps1b	SSU ribosomal protein S1p	0.0262909	0.0217338	0.0367135	0.0403551	0.0243852	0.0213789	0.012329	0.0764844	0.073669	0.0537872	0.039752	0.0201072	0.020602	0.022254	0.0218636	0.019464	0.0113591	0.00487087	0.0195655	0.0199169	0.0205991	0.0211193	0.0090452	0.016477	0.0191762	0.012221	0.0161243	0.0153349	0.00625192	0.00615274	0.00386434	0.00976599	0.00429875	0.00424591	0.00634529	0.00484498	0.0130589	0.0109154	0.0186282
fig|167546.4.peg.543	P9301_05571		Creatinine amidohydrolase (EC 3.5.2.10)	0.00549593	0.00494631	0.00754209	0.00914467	0.0065261	0.00680824	0.0042142	0.0211976	0.0244243	0.0187346	0.0125419	0.00422935	0.00612373	0.00559947	0.00699636	0.00527345	0.017083	0.00157991	0.00830683	0.00422843	0.00503853	0.00407091	0.00277309	0.00526197	0.00614491	0.00314211	0.00531376	0.00500051	0.00366362	0.00355679	0.00226738	0.00638025	0.00205276	0.00290112	0.00297557	0.0023759	0.00643078	0.0041067	0.00809423
fig|167546.4.peg.544	P9301_05581		Aldehyde decarbonylase	0.121772	0.0803013	0.134898	0.153746	0.187906	0.145346	0.0828565	0.492034	0.376883	0.270542	0.236494	0.0942919	0.0674329	0.0670825	0.068733	0.196596	0.0102054	0.035676	0.0539291	0.138567	0.168453	0.158844	0.0277734	0.0452411	0.0550489	0.127973	0.136941	0.128919	0.0214478	0.0219631	0.0130635	0.0362764	0.0647165	0.0151755	0.0857732	0.0682096	0.133951	0.104924	0.162961
fig|167546.4.peg.545	P9301_05591		Long-chain acyl-[acyl-carrier-protein] reductase (EC 1.2.1.80)	0.0258229	0.0189246	0.0319645	0.0303983	0.0377268	0.0303792	0.0164869	0.0934809	0.101306	0.0720172	0.0449201	0.0186414	0.0155385	0.0166807	0.014355	0.0329387	0.0493854	0.00636335	0.0438852	0.026282	0.0337481	0.0325673	0.00625085	0.0115449	0.0151283	0.0218012	0.0231016	0.0232995	0.00282978	0.00348855	0.00184995	0.00479271	0.00638791	0.00664337	0.00680689	0.00583046	0.018236	0.0170946	0.0280715
fig|167546.4.peg.546	P9301_05601	accA	Acetyl-coenzyme A carboxyl transferase alpha chain (EC 6.4.1.2)	0.0108483	0.0112948	0.0168498	0.0186467	0.0175608	0.019419	0.0110422	0.0579365	0.0664078	0.053827	0.0314917	0.00874281	0.0154281	0.0156602	0.0165539	0.0162627	0.0791364	0.0051831	0.0379293	0.0182584	0.0233122	0.0208606	0.00462283	0.0103276	0.0114754	0.0127322	0.0196291	0.0190817	0.00527848	0.00564228	0.00328722	0.00941613	0.00474683	0.0080889	0.00583752	0.00497041	0.0151212	0.00995588	0.0204652
fig|167546.4.peg.547	P9301_05611		Sepiapterin reductase (EC 1.1.1.153)	0.00493026	0.00366984	0.00516759	0.00496216	0.00864006	0.00613257	0.00343811	0.0189872	0.0197815	0.0137289	0.00847658	0.00538516	0.00369964	0.00398374	0.00357314	0.00747363	0.00505834	0.00116776	0.00756235	0.00476632	0.006919	0.00642125	0.00175862	0.00363626	0.00444305	0.00639839	0.00580368	0.00631224	0.00122624	0.00163509	0.000877541	0.00214054	0.00195754	0.00121887	0.00192099	0.0015481	0.00488693	0.00503551	0.00790766
fig|167546.4.peg.548	P9301_05621	folE	GTP cyclohydrolase I (EC 3.5.4.16) type 1	0.0419747	0.0294699	0.0413864	0.0617793	0.0825148	0.065256	0.0369185	0.252669	0.202876	0.142361	0.124446	0.0299348	0.0260797	0.0183487	0.0264987	0.0832984	0.067378	0.0159927	0.0600548	0.0407304	0.0654147	0.0532705	0.0194754	0.0256266	0.030141	0.0526365	0.063975	0.0568101	0.00887229	0.00720094	0.00425172	0.0151907	0.0259437	0.0260346	0.0393713	0.0288298	0.100118	0.0659682	0.112401
fig|167546.4.peg.549	P9301_05631	trpF	Phosphoribosylanthranilate isomerase (EC 5.3.1.24)	0.00476085	0.0031138	0.0054644	0.0068382	0.00403495	0.00281098	0.0015562	0.0113814	0.00987975	0.00724952	0.00615561	0.00588881	0.00413035	0.00447435	0.00439771	0.00195572	0.000177486	0.00041215	0.000979579	0.00176309	0.00185177	0.00186677	0.00203502	0.00303152	0.00336724	0.00115161	0.0010283	0.00105083	0.0015111	0.00133209	0.000894933	0.00240012	0.000355662	0.000171247	0.000621391	0.000419277	0.00116466	0.00111303	0.00127728
fig|167546.4.peg.550	P9301_05641		hypothetical protein	0.0146214	0.00710276	0.0102439	0.0163077	0.0106839	0.00480703	0.00283494	0.0189186	0.0164809	0.0111398	0.0096659	0.0159359	0.00886257	0.0061882	0.00790839	0.00659473	0.00184141	0.000992908	0.00144978	0.00212168	0.00414853	0.00322749	0.0046775	0.00475148	0.00588355	0.00357396	0.00355865	0.00298581	0.0021412	0.00183982	0.00105779	0.00446918	0.000994173	0.000191394	0.00149134	0.00116824	0.00340886	0.00225677	0.00381749
fig|167546.4.peg.551	P9301_05651	lplA	hypothetical protein	0.00966814	0.00626629	0.0110658	0.0115892	0.00380689	0.00319781	0.00159239	0.0098849	0.00783339	0.00537739	0.00457707	0.00874281	0.00713423	0.00644986	0.00790839	0.00322461	0.000510271	0.000961684	0.00121468	0.00366065	0.0045074	0.00404842	0.00178292	0.00273701	0.00257709	0.00412991	0.00636359	0.00486281	0.00132056	0.00116831	0.000700451	0.00213678	0.00271367	0.000755501	0.00455923	0.00343306	0.00581169	0.00260987	0.0062716
fig|167546.4.peg.552	P9301_05661	psaM	hypothetical protein	0.0191726	0.0104825	0.020716	0.0200923	0.00817517	0.00766443	0.00377187	0.024726	0.0127403	0.00934736	0.0104372	0.0171886	0.00962459	0.0112709	0.0102822	0.0245571	0.000709943	0.00392167	0.00254691	0.0258337	0.0349252	0.0322974	0.00327729	0.00581958	0.00602943	0.0257623	0.0242807	0.0266259	0.00190916	0.00187803	0.00117005	0.0028666	0.00912399	0.000176284	0.00900129	0.00730689	0.0107915	0.00596432	0.00805118
fig|167546.4.peg.554	P9301_05681		Light-dependent protochlorophyllide reductase (EC 1.3.1.33)	0.0465259	0.034131	0.0554051	0.0581409	0.0162802	0.0140343	0.00862142	0.048285	0.039299	0.0287458	0.0217609	0.021179	0.0190449	0.0204551	0.0190463	0.0474727	0.0217864	0.0077809	0.0330053	0.0926818	0.0892724	0.0957677	0.00443148	0.00790866	0.0104239	0.0592037	0.0684005	0.0704275	0.00188086	0.00221378	0.00129655	0.00333308	0.00764253	0.00633613	0.0110359	0.00836763	0.0200469	0.0185684	0.0306978
fig|167546.4.peg.555	P9301_05691	chlL	Light-independent protochlorophyllide reductase iron-sulfur ATP-binding protein ChlL (EC 1.3.7.7)	0.187436	0.16434	0.271531	0.300158	0.0413232	0.0439286	0.0258763	0.139871	0.0741751	0.0632009	0.0489061	0.118383	0.133104	0.144043	0.150747	0.0280203	0.0588809	0.00735626	0.0436762	0.0284634	0.0207427	0.0258312	0.0418971	0.0785329	0.0886605	0.0224167	0.0378046	0.0358515	0.0239361	0.0245345	0.0137418	0.0395417	0.00833145	0.0135688	0.012158	0.0108761	0.0117743	0.00927271	0.0156575
fig|167546.4.peg.556	P9301_05701	chlB	Light-independent protochlorophyllide reductase subunit B (EC 1.3.7.7)	0.0726043	0.054772	0.0933591	0.101192	0.00739449	0.00654519	0.00363515	0.0225293	0.0132683	0.0101307	0.00772695	0.0904306	0.0801552	0.0733099	0.0865487	0.00403367	0.00816434	0.000661939	0.0051983	0.0054088	0.00492369	0.00642125	0.057916	0.0995337	0.12209	0.00252659	0.00256266	0.00266694	0.0484835	0.0502728	0.0292308	0.0802271	0.000767334	0.00111814	0.00101908	0.000877974	0.00285942	0.00286318	0.00403277
fig|167546.4.peg.557	P9301_05711	chlN	Light-independent protochlorophyllide reductase subunit N (EC 1.3.7.7)	0.098364	0.0780965	0.133596	0.132963	0.0125084	0.0118216	0.00636554	0.0384275	0.0291552	0.0215494	0.0174361	0.120223	0.111613	0.112539	0.119113	0.0065889	0.011115	0.00144253	0.0088554	0.00779943	0.00697642	0.00831051	0.0644918	0.127218	0.153057	0.00462133	0.00471078	0.00431928	0.0586367	0.0646774	0.0369152	0.0968172	0.0011622	0.00145056	0.00142387	0.00115391	0.0031767	0.00276339	0.00472164
fig|167546.4.peg.558	P9301_05721		hypothetical protein	0.0362519	0.0264577	0.0525054	0.0549817	0.0287973	0.0219566	0.0132981	0.103668	0.0830427	0.0650332	0.0534832	0.0815587	0.0613975	0.0608354	0.0704071	0.003958	0.00488086	0.00113654	0.00557707	0.00254004	0.00354563	0.00341867	0.0282078	0.0481824	0.0560579	0.00149908	0.00144284	0.00155813	0.0344629	0.0290549	0.0196032	0.0549582	0.000498487	0.000584254	0.000813134	0.000576954	0.00214359	0.00171177	0.0028703
fig|167546.4.peg.559	P9301_05731		hypothetical protein	0.00745138	0.0052074	0.00990899	0.00844623	0.0297183	0.0250151	0.0141546	0.0755233	0.0745712	0.0509192	0.0329188	0.00608897	0.00479849	0.00535744	0.00482249	0.0372983	0.100213	0.00681297	0.0591144	0.0310334	0.0378248	0.0374479	0.00263337	0.00482216	0.00713563	0.0320019	0.0325932	0.0329454	0.00144885	0.00159141	0.000981897	0.00203521	0.0181528	0.0255913	0.0148175	0.0113742	0.0290662	0.0292996	0.0497135
fig|167546.4.peg.560	P9301_05741		Nucleoside 5-triphosphatase RdgB (dHAPTP, dITP, XTP-specific) (EC 3.6.1.66)	0.00735088	0.00551201	0.0085543	0.00927461	0.010219	0.00771085	0.00431875	0.0248358	0.0271748	0.0200623	0.0133636	0.00570801	0.0047267	0.00471638	0.00487871	0.0099241	0.00836401	0.00196708	0.00936478	0.00615587	0.00789513	0.00759079	0.00464106	0.00756702	0.0103266	0.00687492	0.00831788	0.00708768	0.00277507	0.00330839	0.00176299	0.00459709	0.00327657	0.00255359	0.00445271	0.00349756	0.00948753	0.00813665	0.0137774
fig|167546.4.peg.561	P9301_05751	ccmK	Carboxysome shell protein CsoS1	0.0233764	0.0180784	0.0277102	0.029042	0.230545	0.320529	0.197794	0.378262	1.7413	1.22234	0.581842	0.0120682	0.0139869	0.0151369	0.015467	0.518865	2.14021	0.182595	0.955534	0.891825	1.10805	0.804141	0.00528801	0.0091731	0.0128672	0.498479	0.83588	0.874908	0.0025751	0.00305999	0.00180726	0.00428861	0.227898	0.311674	0.234413	0.193018	0.590618	0.514313	0.902478
fig|167546.4.peg.562	P9301_05761	rbcL	Ribulose bisphosphate carboxylase large chain (EC 4.1.1.39)	0.0572134	0.049845	0.0867683	0.0740101	1.30121	1.68493	1.06485	2.73817	9.90477	6.96648	4.44073	0.0190289	0.0204585	0.0224699	0.0225508	2.50992	8.83739	0.946329	5.61981	4.86097	5.23766	4.39298	0.00934893	0.018303	0.0246769	2.79247	4.55246	4.55925	0.0098646	0.0120926	0.00690648	0.0148145	1.24191	1.70665	1.37677	1.10699	2.98182	2.81467	5.0076
fig|167546.4.peg.563	P9301_05771	rbcS	Ribulose bisphosphate carboxylase small chain (EC 4.1.1.39)	0.00821519	0.00630497	0.0116975	0.0110126	0.19359	0.202855	0.122992	0.444134	1.04813	0.712869	0.479655	0.00281526	0.0023247	0.00234184	0.00266736	0.365067	1.34035	0.104855	0.740118	0.53338	0.560899	0.519053	0.00139414	0.00251711	0.00323352	0.379654	0.546369	0.517045	0.00158279	0.00176611	0.00108625	0.00252802	0.152321	0.239171	0.176681	0.145547	0.300107	0.276469	0.458688
fig|167546.4.peg.564	P9301_05781	csoS2	Carboxysome shell protein CsoS2	0.0122007	0.0113818	0.0187373	0.0199948	0.238597	0.248011	0.147541	0.686424	1.37995	0.986186	0.685947	0.00640537	0.00690231	0.00674423	0.00798959	0.414071	1.10358	0.116314	0.726143	0.54853	0.564502	0.572987	0.00384527	0.00726466	0.00862475	0.358404	0.539527	0.477563	0.0033297	0.00331931	0.00203495	0.00571815	0.145849	0.219559	0.175562	0.14154	0.201088	0.151887	0.24686
fig|167546.4.peg.565	P9301_05791	csoS3	Carboxysome shell protein CsoS3	0.00716137	0.0053863	0.0077628	0.0115811	0.0198678	0.0183616	0.00977952	0.0650618	0.0601586	0.0421295	0.0319674	0.00409375	0.00435674	0.00406878	0.00507861	0.0287188	0.0163065	0.00585753	0.020532	0.021426	0.0305183	0.0275518	0.00211399	0.00321608	0.00350703	0.0280904	0.034456	0.0342644	0.00110739	0.00110553	0.000589771	0.0020164	0.0134451	0.00867819	0.0166533	0.013743	0.0328968	0.0227519	0.0381319
fig|167546.4.peg.566	P9301_05801		Carboxysome peptide A	0.00843629	0.00860164	0.0127934	0.0166082	0.0103505	0.0114244	0.0069084	0.0309315	0.0487386	0.0321581	0.0227268	0.00431975	0.00815025	0.00865433	0.00906403	0.0127878	0.0433065	0.00443374	0.0249727	0.0163908	0.0189196	0.0170709	0.00221422	0.0042135	0.00475911	0.00886542	0.0170826	0.0140522	0.00201291	0.00204727	0.00122856	0.00340455	0.00553096	0.00860264	0.00695603	0.00579104	0.0141578	0.0104395	0.0190731
fig|167546.4.peg.567	P9301_05811		Carboxysome peptide B	0.00573139	0.00513488	0.00800634	0.0100786	0.00697345	0.0063131	0.00403727	0.0186989	0.0293752	0.0198499	0.0133059	0.0031704	0.00455553	0.0048145	0.00533472	0.00931294	0.0378932	0.0024167	0.0173059	0.0125209	0.0131633	0.012865	0.00149741	0.00299225	0.00338547	0.00581762	0.00929773	0.00760947	0.00146205	0.00128296	0.000795321	0.00224964	0.00302173	0.00421569	0.00388813	0.00301736	0.00877558	0.00723854	0.0127441
fig|167546.4.peg.568	P9301_05821		hypothetical protein	0.002725	0.00147954	0.00253433	0.00285872	0.00229817	0.00122755	0.00067958	0.00361073	0.00332259	0.0021244	0.00216239	0.00246658	0.00140255	0.00122979	0.00131182	0.00286373	8.87428e-05	0.000512066	6.53053e-05	0.00128496	0.00322982	0.00165311	0.000829194	0.0011113	0.00116699	0.00254645	0.00243884	0.00215239	0.000528225	0.000535021	0.000341529	0.00114739	0.00129383	3.022e-05	0.00131735	0.00116824	0.0022442	0.00116676	0.00180829
fig|167546.4.peg.569	P9301_05831		hypothetical protein	0.01349	0.00762979	0.015107	0.0120927	0.0089383	0.0071796	0.00333758	0.0236414	0.016767	0.0117373	0.0101777	0.0103054	0.00505802	0.00546865	0.00532223	0.0135329	0.0003106	0.00204202	0.000208977	0.0103694	0.0142686	0.0126288	0.0028794	0.00617692	0.00648528	0.016748	0.0133625	0.014987	0.00165259	0.0021237	0.00107518	0.00268979	0.00854149	8.05868e-05	0.00833374	0.00693778	0.0128925	0.00800615	0.0125719
fig|167546.4.peg.570	P9301_05841	tdcF	RidA/YER057c/UK114 superfamily protein	0.012485	0.00834055	0.0164769	0.0141474	0.00649101	0.00517839	0.00269822	0.0170789	0.016965	0.0122817	0.00904601	0.0139407	0.00849813	0.00983833	0.00899532	0.00354474	0.000599014	0.000768099	0.00326526	0.00496056	0.00521078	0.00549911	0.0028794	0.00572534	0.00700191	0.0033903	0.00299336	0.00319598	0.00195066	0.00222743	0.0013756	0.00316755	0.00125462	0.000856234	0.00151974	0.00103565	0.0032773	0.00333142	0.00475034
fig|167546.4.peg.571	P9301_05851		Hydroxyacylglutathione hydrolase (EC 3.1.2.6)	0.0043531	0.00278018	0.00408689	0.00519768	0.00376303	0.00263561	0.00149186	0.00989862	0.00831747	0.00635992	0.00498071	0.00391296	0.00252349	0.00249229	0.00271109	0.00252613	0.000110929	0.000449619	0.000731419	0.00127002	0.00175128	0.00136072	0.00133035	0.00202232	0.00218202	0.0014693	0.00146438	0.00131173	0.0012451	0.00110007	0.000665666	0.00211045	0.000658115	0.000156137	0.000901904	0.000637875	0.00134652	0.000997891	0.00121988
fig|167546.4.peg.572	P9301_05861	hisG	ATP phosphoribosyltransferase (EC 2.4.2.17) => HisGs	0.00855115	0.00680299	0.00968828	0.0132135	0.0118417	0.0105218	0.00598754	0.0379196	0.0349422	0.0251476	0.0189642	0.00575967	0.00650474	0.00632557	0.00714628	0.00900445	0.00224076	0.0022356	0.0047281	0.00533409	0.0072061	0.00626381	0.00451349	0.00678558	0.00883748	0.0045568	0.00635282	0.0055223	0.00305804	0.00303269	0.0017282	0.00517267	0.00236361	0.00133472	0.00363247	0.00277726	0.00926311	0.00672425	0.011639
fig|167546.4.peg.573	P9301_05871		Efflux ABC transporter, permease/ATP-binding protein slr1149	0.0100587	0.00748473	0.0127858	0.0127343	0.0447617	0.0382035	0.0223578	0.120815	0.139637	0.094018	0.0652394	0.00982759	0.00828278	0.00926922	0.00787715	0.0277875	0.0181923	0.00610108	0.0322347	0.0156736	0.0186181	0.0176781	0.00412471	0.00790473	0.00957901	0.0128613	0.0147138	0.013168	0.00359004	0.00425014	0.00248241	0.00614325	0.0063375	0.00614978	0.00762003	0.00629633	0.0234209	0.0194512	0.0365819
fig|167546.4.peg.574	P9301_05881		N-acetyltransferase (GNAT) family, Syn7942_0773 homolog, Ycf52 protein	0.000766674	0.000546366	0.00106548	0.00135627	0.00260518	0.00302245	0.00167683	0.0100496	0.0106279	0.00855071	0.00547086	0.000787757	0.0010602	0.00104663	0.000893285	0.001979	0.00494741	0.000724386	0.00377465	0.00125508	0.00157903	0.00132698	0.00037663	0.000628295	0.000644273	0.00103248	0.00165281	0.00148566	0.000318821	0.000294807	0.000175508	0.000647053	0.000666516	0.00104763	0.000862845	0.000820637	0.00219003	0.00119747	0.0024541
fig|167546.4.peg.575	P9301_05891		hypothetical protein	0.00140701	0.00122328	0.00170477	0.00250138	0.000649101	0.000577669	0.000345822	0.00196325	0.00215638	0.00131447	0.00118211	0.00153031	0.00162342	0.00140641	0.00164914	0.000564597	0.000177486	0.000181096	0.000339588	0.000373536	0.000574191	0.00046107	0.000482937	0.000828564	0.000619961	0.000501348	0.000662201	0.000659487	0.000430126	0.0004504	0.000189739	0.00087277	0.000319256	0.000161174	0.00052907	0.000369107	0.00100989	0.000514297	0.000846737
fig|167546.4.peg.576	P9301_05901		hypothetical protein	0.00196119	0.00161009	0.00188743	0.00356528	0.000868392	0.000789137	0.000478521	0.00275953	0.00193634	0.00155347	0.00140556	0.00125266	0.00186086	0.00139333	0.0016429	0.000960397	2.21857e-05	0.000256033	9.14274e-05	0.000328712	0.000760803	0.000449825	0.000689476	0.000946369	0.00093602	0.00068501	0.0011252	0.000869654	0.000539544	0.000390347	0.000235592	0.000959294	0.000366864	2.51834e-05	0.000653348	0.000473031	0.000920894	0.000337748	0.0009759
fig|167546.4.peg.577	P9301_05911	dnaA	Chromosomal replication initiator protein DnaA	0.338393	0.24572	0.418301	0.417666	0.0309814	0.0243291	0.0142712	0.0825389	0.0497068	0.0343356	0.0306988	0.218157	0.158262	0.186143	0.165039	0.0148541	0.0178817	0.00264151	0.0163263	0.0171976	0.0174411	0.0207932	0.0495269	0.0921551	0.108214	0.0152191	0.0143423	0.014429	0.0308785	0.034487	0.0202815	0.05357	0.0051473	0.00535398	0.00667196	0.00544702	0.00988607	0.00938017	0.0138635
fig|167546.4.peg.578	P9301_05921		hypothetical protein	0.00311838	0.00196305	0.00324972	0.00350843	0.00866638	0.00582827	0.00359494	0.0219939	0.0203316	0.0144592	0.0103795	0.0039969	0.00258423	0.00240725	0.00254867	0.00676352	0.00317256	0.00126767	0.00406199	0.00318253	0.00473708	0.00435205	0.00136073	0.00239537	0.00284453	0.00429372	0.00414548	0.0040294	0.0013017	0.0013512	0.000907583	0.00226845	0.00251764	0.00147574	0.00310695	0.00230065	0.00798237	0.00726157	0.0117252
fig|167546.4.peg.579	P9301_05931	gor	Glutathione reductase (EC 1.8.1.7)	0.00367257	0.00251909	0.00384335	0.00541696	0.00437705	0.00360527	0.00205885	0.0119168	0.00895558	0.00734246	0.00603308	0.0046426	0.00367755	0.00304177	0.00350443	0.003958	0.00181923	0.00083679	0.00142366	0.00200215	0.00325853	0.00214791	0.00190137	0.00294513	0.00359821	0.00314707	0.00373093	0.00355833	0.00189595	0.00175792	0.0010657	0.00328417	0.00159908	0.000654767	0.00226896	0.00175953	0.00484824	0.00262522	0.00479339
fig|167546.4.peg.580	P9301_05941	ecm27	Inner membrane protein YrbG, predicted calcium/sodium:proton antiporter	0.0169386	0.0123488	0.0158757	0.0241611	0.0157977	0.0125127	0.00708533	0.0428483	0.0278789	0.0203279	0.0174866	0.010441	0.00898405	0.00760116	0.00953254	0.0211054	0.0179261	0.00404657	0.0161957	0.0129841	0.0161491	0.0143157	0.0054824	0.00764163	0.0096641	0.0151794	0.0194245	0.0167771	0.00209215	0.00192717	0.00109574	0.00350989	0.00417273	0.00389335	0.00648022	0.0054506	0.011604	0.00753791	0.0138061
fig|167546.4.peg.581	P9301_05951		Dihydroorotase (EC 3.5.2.3)	0.00690868	0.00477224	0.00700935	0.0099162	0.00426302	0.00338349	0.00195027	0.0119168	0.00935165	0.00597488	0.00535553	0.00718667	0.00599121	0.00540323	0.00620302	0.00243883	0.00175267	0.0005308	0.00160651	0.00144932	0.00223935	0.00163061	0.00260908	0.00381689	0.00440051	0.00155865	0.00182509	0.00169582	0.00182426	0.00174428	0.00100087	0.0033707	0.000666516	0.000428117	0.000788279	0.000619957	0.00203525	0.00135867	0.00228188
fig|167546.4.peg.582	P9301_05961		hypothetical protein	0.00749158	0.00424522	0.00426193	0.00792646	0.00471037	0.0020631	0.00142752	0.0101457	0.00638113	0.00504545	0.00594658	0.00770323	0.00396469	0.00243996	0.0037543	0.00440618	0.0054355	0.000611981	0.00208977	0.00112061	0.00206709	0.00127076	0.002928	0.00240715	0.00291139	0.00280953	0.00260573	0.00232632	0.0013998	0.000859854	0.000496482	0.00287788	0.000756132	0.000911638	0.0013209	0.000985481	0.00225967	0.00126655	0.00188004
fig|167546.4.peg.583	P9301_05971		hypothetical protein	0.00438469	0.00302677	0.00398795	0.00557126	0.00271921	0.00209405	0.00106964	0.00594467	0.00468683	0.00374426	0.00296248	0.00278298	0.00267258	0.00238763	0.00205518	0.00212451	0	0.000337214	0.000352649	0.00100108	0.00142112	0.0014057	0.00136073	0.00184562	0.00214555	0.00161821	0.00204582	0.00177554	0.00050936	0.000562317	0.000311487	0.00125273	0.000548896	0	0.000717262	0.000670127	0.00174893	0.00104395	0.00163607
fig|167546.4.peg.584	P9301_05981	trpA	Tryptophan synthase alpha chain (EC 4.2.1.20)	0.00935802	0.00719463	0.0117279	0.0114593	0.00577174	0.00530217	0.00324912	0.0152118	0.0196275	0.0126535	0.00843333	0.00622457	0.0060906	0.00677039	0.00612806	0.0049184	0.0079203	0.00113654	0.00535503	0.00439278	0.00513901	0.00509427	0.00234179	0.0040957	0.00502655	0.00396114	0.00436622	0.00423231	0.0013998	0.00157503	0.000910745	0.00224212	0.00159068	0.00172758	0.0017541	0.00158035	0.00491015	0.00511995	0.00721879
fig|167546.4.peg.585	P9301_05991		AbrB family transciptional regulator	0.00961932	0.00760561	0.0134175	0.0128399	0.0132101	0.0117133	0.00703707	0.0357092	0.0354043	0.0268737	0.0196417	0.0123587	0.0121867	0.0135146	0.0136741	0.013463	0.0339441	0.00309113	0.0206104	0.0106831	0.0128045	0.0118304	0.0138138	0.0235846	0.0322684	0.0082499	0.0107783	0.0117403	0.0165278	0.0175547	0.0113037	0.0256414	0.00324296	0.00400919	0.00431778	0.00321446	0.00681771	0.00637882	0.011065
fig|167546.4.peg.586	P9301_06001		hypothetical protein	0.0028456	0.00187118	0.0027322	0.00378456	0.00242097	0.00184648	0.000961063	0.00638399	0.00413673	0.0028945	0.0028039	0.00284755	0.00233574	0.00223717	0.00228631	0.00281716	0.000266228	0.000580757	0.000352649	0.00186768	0.00315805	0.00228286	0.00133643	0.00198306	0.0027412	0.00220891	0.00267572	0.00266694	0.000799883	0.000756126	0.000517037	0.00130915	0.000616107	8.05868e-05	0.000919658	0.0007633	0.00139682	0.000982538	0.00172218
fig|167546.4.peg.587	P9301_06011		hypothetical protein	0.00287431	0.00185668	0.00212335	0.00375208	0.001114	0.000737559	0.00040614	0.00389904	0.00132023	0.00108876	0.00139835	0.00416478	0.00252901	0.00157649	0.00246122	0.000646085	6.65571e-05	9.99153e-05	0	0.000254004	0.000803867	0.000348614	0.000817044	0.000946369	0.0010515	0.000694937	0.000554526	0.000746453	0.000581047	0.000515913	0.000267215	0.00112858	0.000204436	5.03667e-06	0.000294717	0.000268767	0.000506879	0.000184226	0.000243975
fig|167546.4.peg.588	P9301_06021		hypothetical protein	0.00996964	0.00746056	0.0118649	0.0104685	0.00244729	0.0017588	0.00100128	0.00616433	0.00547897	0.00411603	0.00294086	0.01006	0.00687471	0.00788898	0.00752109	0.00137948	0.00179704	0.00021232	0.00190691	0.00198721	0.00266999	0.0028114	0.00204109	0.00376584	0.00431542	0.00196568	0.00150206	0.00190599	0.00146016	0.00177976	0.000939206	0.00281769	0.000310854	0.00043819	0.000387038	0.00031177	0.00106019	0.000875073	0.00136339
fig|167546.4.peg.589	P9301_06031		Cyanobacteria-specific RpoD-like sigma factor, type-14	0.0760903	0.0589399	0.104623	0.0988777	0.014789	0.0135236	0.00720998	0.0431229	0.0532274	0.0403105	0.0290193	0.0580293	0.0537	0.065977	0.0593316	0.00460408	0.0134002	0.000986663	0.00805867	0.0140748	0.0144122	0.0157101	0.0115358	0.0241108	0.02757	0.00359382	0.00426931	0.00494253	0.00884022	0.00996066	0.00599258	0.0150967	0.000448078	0.000604401	0.000596535	0.000390609	0.00175279	0.00185761	0.00279854
fig|167546.4.peg.590	P9301_06041	hisI	Phosphoribosyl-AMP cyclohydrolase (EC 3.5.4.19) / Phosphoribosyl-ATP pyrophosphatase (EC 3.6.1.31)	0.014294	0.00979108	0.0155028	0.0171767	0.0206309	0.0160458	0.00947793	0.0581149	0.0546357	0.0374691	0.0276786	0.0135275	0.0105633	0.00988412	0.00994483	0.0174443	0.0241602	0.00313484	0.0172275	0.00848674	0.0106082	0.0112456	0.00451349	0.00722539	0.00934196	0.008374	0.0087755	0.00768919	0.00211101	0.00216738	0.00135189	0.00346475	0.00214237	0.00224636	0.0030892	0.00234007	0.00644626	0.00561122	0.00895532
fig|167546.4.peg.591	P9301_06051		6-carboxy-5,6,7,8-tetrahydropterin synthase (EC 4.1.2.50)	0.0032878	0.00251909	0.00398034	0.00468603	0.00554367	0.00428094	0.00241271	0.0149509	0.0148526	0.00978552	0.00768371	0.00492025	0.00369412	0.00299598	0.00372931	0.00569835	0.0029507	0.00101789	0.00506769	0.00264463	0.00344515	0.00366607	0.00225371	0.00391506	0.00506909	0.0042689	0.00426931	0.00410187	0.001679	0.00165693	0.00111155	0.00276879	0.00164389	0.00173765	0.00250332	0.00191721	0.00533577	0.00468241	0.00772109
fig|167546.4.peg.592	P9301_06061	clpB	Chaperone protein ClpB (ATP-dependent unfoldase)	0.00915128	0.00677397	0.0111419	0.0116785	0.00872778	0.00677729	0.0040051	0.0215408	0.0244463	0.0168226	0.0116193	0.00719313	0.00543902	0.00583497	0.00552213	0.00596028	0.00982827	0.0012989	0.00698767	0.00670871	0.00694771	0.00721969	0.0033593	0.00551329	0.00706877	0.00521699	0.00576599	0.00502225	0.00327877	0.0036305	0.00209503	0.00577834	0.00339699	0.00327887	0.00399465	0.00317146	0.00871367	0.00789101	0.0122275
fig|167546.4.peg.593	P9301_06071	petE	Plastocyanin	0.271179	0.206517	0.361404	0.314427	0.35819	0.315407	0.187777	1.16259	0.954331	0.725881	0.517864	0.14352	0.0943353	0.106835	0.118807	0.351243	1.02327	0.0737125	0.698349	0.395784	0.365372	0.436116	0.0473521	0.100437	0.108609	0.295999	0.278275	0.355507	0.0264056	0.0279193	0.0172978	0.0415657	0.105394	0.190714	0.133851	0.108492	0.244656	0.248575	0.406663
fig|167546.4.peg.594	P9301_06081		hypothetical protein	0.00478382	0.00317183	0.00515998	0.00628594	0.00271921	0.00209405	0.00116212	0.00756469	0.00400471	0.00290777	0.00263812	0.00413895	0.00377142	0.0032838	0.00364186	0.0067577	0.000443714	0.00123645	0.000822847	0.00551339	0.00828271	0.00723093	0.00151563	0.00254067	0.00280806	0.00990782	0.0111982	0.0103996	0.000522565	0.000477697	0.000295676	0.000846436	0.00270807	0.00031731	0.00412959	0.00313204	0.00888392	0.00594129	0.00938587
fig|167546.4.peg.595	P9301_06091	hemE	Uroporphyrinogen III decarboxylase (EC 4.1.1.37)	0.0201431	0.01598	0.0272687	0.0328591	0.0145258	0.0137712	0.00851687	0.0527194	0.0272628	0.0204872	0.0167513	0.0130819	0.0167975	0.0150976	0.0183904	0.0443354	0.0458579	0.00949195	0.0458313	0.0564338	0.0515049	0.0564193	0.00587422	0.00958935	0.0128065	0.0457864	0.0669522	0.0614483	0.0017205	0.00151498	0.000978735	0.0023625	0.011566	0.0149035	0.019327	0.0153556	0.0298749	0.0231127	0.0374
fig|167546.4.peg.596	P9301_06101	glgB	1,4-alpha-glucan (glycogen) branching enzyme, GH-13-type (EC 2.4.1.18)	0.0244503	0.0228845	0.0375963	0.040948	0.0540684	0.055219	0.0311923	0.179754	0.159836	0.127663	0.0903953	0.0209208	0.0255496	0.0247921	0.0265674	0.0951142	0.212961	0.0248851	0.154865	0.12633	0.12892	0.131495	0.0133005	0.02673	0.0313627	0.0991924	0.140343	0.128477	0.00635945	0.00693889	0.0039181	0.010176	0.0363979	0.0558214	0.0471618	0.0398027	0.0993908	0.072255	0.131546
fig|167546.4.peg.597	P9301_06111		Hydrolase, alpha/beta fold family	0.0110062	0.00849044	0.013623	0.0146753	0.0077629	0.00674119	0.00341801	0.0223234	0.0249964	0.0184424	0.0124986	0.0102925	0.00954728	0.00923652	0.00972619	0.00493586	0.0136442	0.00109907	0.0093256	0.00534904	0.0066032	0.00599392	0.00462283	0.00900032	0.0101321	0.00350943	0.00402704	0.00360182	0.00491438	0.00546485	0.00301684	0.00852831	0.00162708	0.0025133	0.00209853	0.00180612	0.0070963	0.00596432	0.0101465
fig|167546.4.peg.598	P9301_06121		hypothetical protein	0.00324185	0.00127163	0.00183415	0.00225774	0.00203502	0.000655035	0.000470479	0.00275953	0.00222239	0.00156675	0.00165784	0.0049138	0.00160686	0.0010728	0.0013368	0.00110591	0.000133114	0.000149873	6.53053e-05	0.000283887	0.00101919	0.000371105	0.000871717	0.00096993	0.000948176	0.000550986	0.000419932	0.000623252	0.000773472	0.000524102	0.000379477	0.00174178	0.000291251	1.511e-05	0.000291166	0.000139759	0.00049914	0.000268663	0.000358787
fig|167546.4.peg.599	P9301_06131		hypothetical protein	0.00211625	0.00114592	0.00175805	0.00234708	0.00144732	0.0010006	0.000538839	0.0029792	0.00242043	0.0017128	0.00147764	0.00179505	0.00117615	0.000843846	0.00100573	0.00148425	0.000244043	0.000268522	6.53053e-05	0.000552833	0.00122016	0.000888404	0.000574057	0.000793222	0.000838771	0.00120125	0.00127056	0.00111606	0.000273545	0.00027297	0.000131236	0.000413813	0.000394869	6.04401e-05	0.000493562	0.000444362	0.000870593	0.000537326	0.00111942
fig|167546.4.peg.600	P9301_06141		hypothetical protein	0.00603002	0.00405665	0.00620263	0.00747167	0.00517527	0.00415715	0.00224382	0.0134682	0.0127183	0.00778062	0.00637185	0.00305417	0.0029818	0.00321185	0.00292973	0.00408023	0.000554643	0.000711896	0.00259915	0.00236075	0.00325853	0.003205	0.00100536	0.00142937	0.00205438	0.00254149	0.00360172	0.00347861	0.00037919	0.000409454	0.000240335	0.000782483	0.000828944	0.000614474	0.00122503	0.000999815	0.00246862	0.00197275	0.00370268
fig|167546.4.peg.601	P9301_06151		hypothetical protein	0.00860857	0.00539114	0.00684192	0.0105172	0.0031227	0.00231583	0.00125059	0.00849826	0.00576502	0.00418241	0.00366886	0.0119584	0.00801221	0.00635174	0.00699011	0.00264837	0.000510271	0.000362193	0.000470198	0.00125508	0.00212451	0.00174307	0.00373593	0.00418994	0.0054277	0.00188129	0.00216965	0.00178279	0.00232042	0.00211824	0.00134082	0.00507109	0.000868151	8.05868e-05	0.00117887	0.000906642	0.00217068	0.00138169	0.00256891
fig|167546.4.peg.602	P9301_06161	proA	Gamma-glutamyl phosphate reductase (EC 1.2.1.41)	0.0156694	0.0109128	0.0189199	0.0200842	0.00780676	0.00657614	0.00380404	0.0222136	0.0222019	0.0178848	0.0136735	0.0147543	0.0126119	0.0125923	0.0131432	0.00755512	0.00283977	0.00148624	0.00540728	0.00534904	0.00759368	0.00599392	0.00827371	0.0142387	0.0181187	0.00530634	0.00581983	0.00597887	0.0104513	0.0105475	0.00631039	0.0170002	0.00308614	0.00235213	0.00433198	0.00308187	0.0105516	0.00835925	0.013433
fig|167546.4.peg.603	P9301_06171	folB	hypothetical protein	4.30716e-05	6.28563e-05	6.84953e-05	4.06069e-05	8.77164e-06	2.0631e-05	8.04237e-06	5.49161e-05	0.000132023	5.311e-05	2.88319e-05	4.51992e-05	6.62622e-05	9.15802e-05	5.62207e-05	1.74618e-05	2.21857e-05	0	0	1.49414e-05	2.87096e-05	5.62281e-05	3.34107e-05	4.31953e-05	6.68585e-05	9.92768e-06	1.61512e-05	3.62356e-05	7.16877e-05	6.82424e-05	3.47854e-05	0.000101572	2.52044e-05	1.00733e-05	2.13048e-05	1.43343e-05	5.0301e-05	3.83804e-05	0.000114812
fig|167546.4.peg.604	P9301_06181		hypothetical protein	0.00299778	0.00174064	0.00275503	0.00347595	0.00139469	0.00101092	0.00064339	0.00462668	0.00312455	0.00242978	0.00201103	0.00306709	0.00192713	0.0016419	0.00194899	0.00196736	0.000221857	0.000281012	0.000457137	0.00195733	0.00249773	0.00273269	0.00114508	0.00143722	0.00176871	0.00208481	0.00204582	0.00214515	0.000739515	0.000676965	0.000357341	0.0014333	0.000806541	2.51834e-05	0.00113626	0.000870807	0.00245314	0.00194972	0.00309992
fig|167546.4.peg.605	P9301_06191	prlC	Oligopeptidase A (EC 3.4.24.70)	0.0111613	0.00784253	0.0125803	0.0136439	0.0499632	0.041195	0.0224181	0.154644	0.166525	0.118674	0.0848235	0.00818105	0.00589734	0.00555368	0.00610932	0.0572164	0.0303279	0.0111281	0.0513953	0.0365318	0.0445285	0.0440041	0.00310416	0.00517165	0.00639411	0.0399539	0.040588	0.03575	0.00230532	0.00230932	0.0013171	0.00378075	0.019665	0.0148733	0.0261446	0.0205804	0.0513573	0.0429554	0.0706523
fig|167546.4.peg.606	P9301_06201		NADH dehydrogenase I subunit 4, Involved in photosystem-1 cyclic electron flow	0.0138576	0.0100425	0.0152897	0.0159991	0.0666294	0.0529289	0.0299699	0.191602	0.209345	0.149611	0.108718	0.00922709	0.00675875	0.00643024	0.00685893	0.0610172	0.0433287	0.0110594	0.0696677	0.0413579	0.0652425	0.0535067	0.00373289	0.00628687	0.00817498	0.0266409	0.0252713	0.0249156	0.00231098	0.00245946	0.0014183	0.0036077	0.00997534	0.0104864	0.0118845	0.00882632	0.0539033	0.043462	0.0730921
fig|167546.4.peg.607	P9301_06211	thrB	Homoserine kinase (EC 2.7.1.39)	0.00828123	0.00699639	0.0109288	0.0107121	0.0080085	0.00763348	0.00388446	0.0220076	0.02262	0.0164907	0.00999747	0.00861367	0.00769194	0.00905336	0.00808329	0.00801495	0.0273328	0.00163611	0.0136357	0.00784426	0.00869899	0.00937885	0.00330463	0.00658139	0.00760364	0.00825486	0.00959383	0.00895019	0.00235437	0.00268056	0.00165389	0.00382213	0.00237761	0.00343501	0.002656	0.00194946	0.00647721	0.00627136	0.010046
fig|167546.4.peg.608	P9301_06221	glk	hypothetical protein	0.00173148	0.00149888	0.00223751	0.00256635	0.00218414	0.00203731	0.00106561	0.00623298	0.00682121	0.00467368	0.00305618	0.00155614	0.00224739	0.00213905	0.00222384	0.00201974	0.00370501	0.000487087	0.00274282	0.00141944	0.0019666	0.00166435	0.000971949	0.00133513	0.00153167	0.00131045	0.00209966	0.00168858	0.000637643	0.000575966	0.00035576	0.00105334	0.000509689	0.000730317	0.000752771	0.000716713	0.00189983	0.0016043	0.00256891
fig|167546.4.peg.609	P9301_06231	thrS	Threonyl-tRNA synthetase (EC 6.1.1.3)	0.0160686	0.0110289	0.0181817	0.0211643	0.0206309	0.0161077	0.00846459	0.0599684	0.0569681	0.0402441	0.0309799	0.019158	0.0132414	0.0123699	0.013393	0.0259307	0.00803123	0.00473349	0.0204928	0.0127301	0.0141395	0.0138321	0.00728962	0.0123696	0.0144171	0.0155914	0.0157367	0.0134579	0.00393716	0.00416279	0.00230849	0.00677901	0.00407191	0.00309755	0.00556411	0.00431103	0.0120645	0.010048	0.0151265
fig|167546.4.peg.610	P9301_06241	trpS	Tryptophanyl-tRNA synthetase (EC 6.1.1.2)	0.0218316	0.0151242	0.0247192	0.0276533	0.0270693	0.0214666	0.0116856	0.0817838	0.0618529	0.045887	0.0372364	0.0228256	0.0181338	0.0161377	0.0179969	0.0275605	0.00763188	0.00461484	0.0188471	0.0104291	0.0130198	0.0131124	0.00972253	0.01546	0.0178452	0.0148468	0.0160382	0.0147479	0.00553504	0.00522191	0.00328248	0.00949889	0.0040131	0.00284068	0.00540077	0.00449021	0.0149974	0.0116523	0.0183412
fig|167546.4.peg.611	P9301_06251		hypothetical protein	0.00768971	0.00724781	0.0131511	0.0127506	0.0159907	0.0165719	0.00898735	0.0531862	0.0490247	0.0386375	0.0272462	0.00570155	0.00708454	0.00690122	0.0080708	0.0157796	0.0204552	0.00454614	0.0184683	0.0105188	0.0122733	0.0111894	0.00357495	0.00706046	0.00817498	0.00903419	0.0131148	0.0115954	0.00176955	0.0017743	0.00115108	0.0028365	0.00279209	0.00255359	0.00389168	0.00298153	0.00775409	0.00540396	0.0092567
fig|167546.4.peg.612	P9301_06261		hypothetical protein	0.0364874	0.0245236	0.0363101	0.04202	0.00851726	0.00691655	0.00386034	0.0227078	0.0142365	0.0112726	0.00940641	0.0276877	0.0198621	0.0187674	0.020252	0.0124386	0.00270666	0.00243543	0.00444076	0.0135818	0.0160486	0.0139558	0.010005	0.0164103	0.0197415	0.0148617	0.0172818	0.0169438	0.00998345	0.0098815	0.00573643	0.0174403	0.00653074	0.00168729	0.00961203	0.00759716	0.0132214	0.00947996	0.0153274
fig|167546.4.peg.613	P9301_06271		Manganese ABC transporter, periplasmic-binding protein SitA	0.0216593	0.0202591	0.0293084	0.0412485	0.00811376	0.00920144	0.00550902	0.0287898	0.0224	0.0178715	0.0128014	0.0116678	0.0191056	0.0183684	0.0213451	0.0131021	0.00843057	0.00460235	0.0141059	0.0279256	0.0285804	0.024313	0.00704967	0.0105946	0.0136391	0.0152539	0.0317103	0.0302639	0.00652546	0.00665227	0.00337735	0.0116018	0.00799259	0.00891995	0.0131628	0.0106862	0.0188087	0.0124506	0.0241679
fig|167546.4.peg.614	P9301_06281		Manganese ABC transporter, ATP-binding protein SitB	0.00615349	0.00607772	0.00850103	0.0124582	0.00163152	0.00187227	0.00109778	0.0059584	0.00391669	0.00339904	0.00253	0.00386776	0.00685262	0.00656107	0.00748985	0.00284627	0.00352753	0.00074312	0.00261221	0.00488585	0.00627304	0.00486935	0.00220815	0.00382474	0.00509341	0.00341512	0.00685889	0.00600786	0.00238833	0.00229022	0.00118112	0.00381084	0.00190993	0.00209526	0.00281224	0.00231857	0.00592777	0.00354635	0.00650122
fig|167546.4.peg.615	P9301_06291		Manganese ABC transporter, inner membrane permease protein SitC @ Manganese ABC transporter, inner membrane permease protein SitD	0.00887275	0.0074944	0.00943713	0.0130673	0.00416653	0.00389926	0.0021071	0.01226	0.00994576	0.0069043	0.00530507	0.00595338	0.00683053	0.00557331	0.0068152	0.00488929	0.00472556	0.000911727	0.00415342	0.00470655	0.00759368	0.00556658	0.00354154	0.00526982	0.00607197	0.00618494	0.00774182	0.00767469	0.00333725	0.00342304	0.00181833	0.00621848	0.0028789	0.0028709	0.00422191	0.00344022	0.00978547	0.00672425	0.012371
fig|167546.4.peg.616	P9301_06301		Sll1399 protein	0.00529781	0.00378105	0.00528936	0.00644837	0.00349988	0.00258919	0.00144361	0.00948675	0.00772337	0.00551016	0.00434641	0.00642474	0.00489236	0.00403607	0.00464134	0.00448185	0.00119803	0.000818056	0.00321302	0.00366065	0.00584239	0.00569028	0.00288244	0.00443733	0.00545809	0.00495888	0.00490997	0.00455119	0.0027562	0.00268329	0.00153688	0.00483409	0.00220118	0.00171751	0.00259209	0.00234007	0.00590456	0.00465171	0.00795072
fig|167546.4.peg.617	P9301_06311		hypothetical protein	0.0137083	0.00851945	0.0130598	0.0162021	0.0238062	0.0169329	0.00934523	0.0617531	0.0331599	0.0227444	0.0234043	0.0144766	0.00874661	0.00666573	0.0079771	0.0333927	0.0012424	0.00498327	0.00125386	0.00998088	0.0175272	0.0138546	0.00579524	0.0082503	0.00985252	0.0195129	0.0184985	0.0180671	0.00142432	0.00141944	0.00083485	0.00246407	0.00512489	0.000100733	0.0075135	0.00541119	0.00768444	0.00460565	0.00806553
fig|167546.4.peg.618	P9301_06321		Signal peptidase I (EC 3.4.21.89)	0.00248667	0.00167778	0.00305946	0.00328916	0.0024122	0.00206826	0.00111387	0.00882776	0.00657916	0.00523134	0.00368328	0.00282818	0.00198234	0.00194281	0.00213639	0.00318386	0.00381594	0.000618226	0.00299098	0.00286876	0.00348821	0.00316002	0.00104181	0.00174744	0.00192674	0.00228337	0.00236885	0.00232632	0.000822522	0.000777963	0.000509132	0.00132796	0.000546095	0.000639657	0.000752771	0.000501699	0.00153224	0.00125888	0.00190875
fig|167546.4.peg.619	P9301_06331	menD	2-succinyl-5-enolpyruvyl-6-hydroxy-3-cyclohexene-1-carboxylic-acid synthase (EC 2.2.1.9)	0.00388506	0.00233535	0.00379768	0.00453173	0.00438582	0.00304308	0.00171705	0.0111892	0.0105839	0.00740885	0.00575917	0.00295732	0.00209278	0.00202131	0.00217387	0.00362623	0.00259573	0.000805567	0.00219426	0.00207686	0.00292837	0.00249653	0.00122709	0.00173174	0.00222457	0.00204014	0.00214811	0.00203644	0.000694238	0.000646938	0.000392126	0.00121134	0.000610506	0.000478484	0.000866396	0.000652209	0.00229063	0.00161965	0.00266937
fig|167546.4.peg.620	P9301_06341	menB	Naphthoate synthase (EC 4.1.3.36)	0.00777299	0.0063775	0.0111647	0.0107608	0.0100786	0.00880945	0.00490585	0.0277189	0.0297053	0.0214963	0.0155332	0.00676696	0.00659861	0.00707784	0.00745237	0.0157039	0.0190575	0.0031286	0.0241107	0.0174964	0.016752	0.0194324	0.0031315	0.00620048	0.00774344	0.0143008	0.0170719	0.0163133	0.00208083	0.00247583	0.00131552	0.00329546	0.0063403	0.00758523	0.00780822	0.00604189	0.0154617	0.0144387	0.0231489
fig|167546.4.peg.621	P9301_06351	glgA	Glycogen synthase, ADP-glucose transglucosylase (EC 2.4.1.21)	0.0180039	0.012871	0.0214695	0.0219521	0.0263939	0.0225858	0.0118665	0.0723794	0.068058	0.0506138	0.0340289	0.0153161	0.0125953	0.0137436	0.0137491	0.0388582	0.0784265	0.00708149	0.0532238	0.035725	0.0393895	0.0388874	0.00648472	0.0125737	0.0162162	0.0383556	0.0409595	0.0418376	0.00359759	0.00419554	0.00256463	0.00598524	0.0139604	0.0188774	0.0172889	0.0138971	0.039169	0.0393246	0.0661029
fig|167546.4.peg.622	P9301_06361	murF	UDP-N-acetylmuramoyl-tripeptide--D-alanyl-D-alanine ligase (EC 6.3.2.10)	0.00253261	0.0017358	0.00218424	0.00276939	0.00140346	0.00115018	0.000554924	0.00405006	0.00264047	0.00189868	0.00202544	0.0029896	0.00204861	0.00160265	0.00203644	0.00208959	0.000510271	0.000343459	0.000391832	0.000971194	0.00150725	0.00122577	0.00118456	0.00161001	0.00198144	0.00213941	0.002385	0.0025075	0.000892323	0.000728829	0.000485414	0.00153487	0.000854149	0.000357604	0.00124988	0.00109299	0.00206234	0.00130493	0.00225318
fig|167546.4.peg.623	P9301_06371	glmU	N-acetylglucosamine-1-phosphate uridyltransferase (EC 2.7.7.23) / Glucosamine-1-phosphate N-acetyltransferase (EC 2.3.1.157)	0.0314365	0.0231069	0.0396968	0.047575	0.0105084	0.00845872	0.00469272	0.0347207	0.0335559	0.0268471	0.0212275	0.0297411	0.0277583	0.0239613	0.0293535	0.00675188	0.00188579	0.00140506	0.0041926	0.0047962	0.0051103	0.00506053	0.0173918	0.0276764	0.032159	0.00345483	0.00430161	0.00380473	0.0214327	0.0189332	0.0115472	0.0360695	0.00196034	0.0012642	0.00296137	0.00215731	0.00725108	0.0047822	0.00807988
fig|167546.4.peg.624	P9301_06381		tRNA (5-methylaminomethyl-2-thiouridylate)-methyltransferase (EC 2.1.1.61)	0.00127779	0.000913834	0.00121769	0.00172173	0.000921022	0.000629246	0.000470479	0.00229275	0.00158428	0.0011817	0.00103074	0.00120746	0.00115407	0.000804597	0.00101197	0.000966217	6.65571e-05	0.000174852	0.000143672	0.000672365	0.000760803	0.000697228	0.000492049	0.000640075	0.000607805	0.000928238	0.00123826	0.0010001	0.000294297	0.000300267	0.000129655	0.000500338	0.000501287	3.022e-05	0.000667551	0.000469447	0.00152838	0.000644791	0.00114812
fig|167546.4.peg.625	P9301_06391	aroA	3-phosphoshikimate 1-carboxyvinyltransferase (EC 2.5.1.19)	0.0185007	0.0166763	0.0241027	0.0294562	0.0124733	0.012554	0.00660279	0.0403908	0.0353162	0.0261036	0.0178181	0.0128366	0.0170349	0.01602	0.0176721	0.0146271	0.0280427	0.00337214	0.0183247	0.0158678	0.0187904	0.0175432	0.00631767	0.0121339	0.013548	0.0188874	0.0283293	0.0241981	0.00462385	0.00441665	0.00260574	0.00748626	0.0097569	0.0125413	0.0142103	0.0119046	0.0251543	0.0168336	0.0308844
fig|167546.4.peg.626	P9301_06401		hypothetical protein	0.0206543	0.0198239	0.0304424	0.0336144	0.0238676	0.0236174	0.0143114	0.0755371	0.0827346	0.0638515	0.0391682	0.0124621	0.0152348	0.0157387	0.0155419	0.0149764	0.0320583	0.00396539	0.0285645	0.0100705	0.0124456	0.0119316	0.00556744	0.010842	0.012691	0.010563	0.0153544	0.013755	0.00496154	0.00587431	0.00338841	0.00922427	0.00786377	0.0116095	0.010727	0.00937819	0.0239858	0.0190904	0.0362375
fig|167546.4.peg.627	P9301_06411		Aliphatic amidase AmiE (EC 3.5.1.4)	0.0280281	0.0239434	0.0390043	0.038406	0.0332445	0.0310033	0.0179385	0.0925061	0.107665	0.0777796	0.0500522	0.0200813	0.0198566	0.0222736	0.020683	0.0209483	0.0287305	0.00520184	0.0328747	0.0159425	0.0195225	0.0185103	0.0115783	0.0231409	0.0285668	0.0122905	0.0150853	0.0134217	0.00829313	0.00896432	0.0053696	0.0134828	0.00601825	0.00716215	0.00715842	0.0060849	0.021672	0.0186759	0.0357352
fig|167546.4.peg.628	P9301_06421	amiC	N-acetylmuramoyl-L-alanine amidase (EC 3.5.1.28)	0.00517146	0.00485444	0.00777802	0.00925025	0.0061226	0.0064833	0.00338182	0.0200718	0.0220479	0.0157471	0.0107976	0.00395816	0.00552737	0.00556677	0.00557835	0.00481945	0.00774281	0.0014113	0.00705297	0.00340665	0.00377531	0.00426209	0.0020502	0.00389935	0.00450991	0.00273011	0.00408626	0.00302205	0.00112248	0.00123655	0.000727331	0.00227221	0.0011258	0.00103252	0.00132445	0.00121483	0.00465864	0.00323931	0.00566883
fig|167546.4.peg.629	P9301_06431	murI	Glutamate racemase (EC 5.1.1.3)	0.000884403	0.000643068	0.000631679	0.000747167	0.00118417	0.00080461	0.00044233	0.00205935	0.00200235	0.0015933	0.00116048	0.000987925	0.000574273	0.000614896	0.00049974	0.0009895	0.0004659	0.000143628	0.000261221	0.000612599	0.00119145	0.000641	0.000340182	0.000416245	0.000589571	0.000848816	0.00070527	0.000789935	0.000179219	0.000193808	8.53823e-05	0.000361146	0.000296852	5.03667e-05	0.000298268	0.000222181	0.000677128	0.000468241	0.000789331
fig|167546.4.peg.630	P9301_06441	sds	Nonaprenyl diphosphate synthase (geranylgeranyl-diphosphate specific) (EC 2.5.1.85)	0.0174296	0.0146987	0.0250464	0.0242342	0.0556736	0.0671746	0.0383943	0.183008	0.286403	0.213808	0.122709	0.00887841	0.0100442	0.0114017	0.0107382	0.0354939	0.0979499	0.0109345	0.0766815	0.0334539	0.0388153	0.0359185	0.00380579	0.00715471	0.00821752	0.0198901	0.0299982	0.0263433	0.00369946	0.00414914	0.00242707	0.00598524	0.0165985	0.0231083	0.0201473	0.0168177	0.0576062	0.0446134	0.0852191
fig|167546.4.peg.631	P9301_06451	acs	Acetyl-CoA synthetase (EC 6.2.1.1)	0.118499	0.123851	0.194709	0.213097	0.0169819	0.01978	0.0110864	0.0545454	0.0558239	0.0428863	0.0311961	0.0633886	0.107013	0.115509	0.119032	0.0156457	0.0325686	0.00527053	0.025665	0.0332298	0.035729	0.0327023	0.0166932	0.0361152	0.0353378	0.023057	0.0395813	0.0419753	0.0128679	0.0138614	0.00824888	0.0231811	0.00885234	0.0119017	0.0123746	0.0100555	0.0253478	0.016588	0.0329223
fig|167546.4.peg.632	P9301_06461		hypothetical protein	0.00213348	0.0013635	0.00222229	0.00227399	0.00270166	0.00184648	0.0011018	0.00628789	0.00613909	0.00456746	0.0032508	0.00269258	0.00181117	0.00151107	0.00166164	0.00268329	0.0003106	0.000505821	0.000470198	0.00146426	0.00221064	0.00186677	0.000920314	0.00145686	0.00201183	0.00158346	0.00171741	0.00160886	0.000713104	0.000649668	0.000387383	0.00110225	0.000784137	0.000141027	0.00112205	0.000705963	0.00216294	0.00143543	0.00255456
fig|167546.4.peg.633	P9301_06471	dnaQ	hypothetical protein	0.00896463	0.005483	0.00803678	0.0104522	0.00243852	0.00147512	0.000928894	0.00556025	0.00380667	0.00272189	0.00273903	0.00959514	0.0054335	0.00525278	0.00577824	0.00186841	0.00161956	0.000293501	0.00111019	0.00155391	0.0031437	0.00235033	0.00210791	0.00267811	0.00317274	0.00201035	0.00187893	0.00208717	0.00125453	0.00111918	0.000654598	0.0023625	0.000504088	0.000297164	0.000656899	0.000519617	0.00121496	0.000736904	0.00137774
fig|167546.4.peg.634	P9301_06481		hypothetical protein	0.0136192	0.0106179	0.0179001	0.0171848	0.0103681	0.00924786	0.00496214	0.0308628	0.0205516	0.0175927	0.0125923	0.010596	0.00822204	0.00859545	0.00871422	0.0194873	0.0210764	0.00338463	0.0223214	0.0211571	0.0224939	0.0245267	0.00537913	0.0101941	0.0128065	0.0230124	0.0258097	0.025778	0.00218081	0.00248675	0.00132975	0.00351741	0.00811021	0.0105367	0.0107731	0.00912734	0.0183057	0.015782	0.0272965
fig|167546.4.peg.635	P9301_06491	hisS	Histidyl-tRNA synthetase (EC 6.1.1.21)	0.00548158	0.00435642	0.00662882	0.00865739	0.00642084	0.00647814	0.0038161	0.0213349	0.0174491	0.0133173	0.0118139	0.0075418	0.00904479	0.00755537	0.00927018	0.00796838	0.00982827	0.00176101	0.00621706	0.00487091	0.00739271	0.0060389	0.00403359	0.00715471	0.00762187	0.00593675	0.00872167	0.00708768	0.00344478	0.00310094	0.00177089	0.00636144	0.00281169	0.00240753	0.00425031	0.00293852	0.0083577	0.00485128	0.00965854
fig|167546.4.peg.636	P9301_06501		hypothetical protein	6.31717e-05	4.35159e-05	6.08847e-05	7.30924e-05	0.000140346	2.57888e-05	4.02118e-05	0.000123561	0.000132023	0.000146053	7.92878e-05	0.000219539	7.17841e-05	3.27072e-05	6.87142e-05	0.000110591	2.21857e-05	1.24894e-05	1.30611e-05	5.97658e-05	0	2.24912e-05	6.98588e-05	3.14147e-05	3.64683e-05	8.43853e-05	6.99887e-05	0.000108707	3.20708e-05	5.45939e-06	6.32462e-06	9.02865e-05	4.48078e-05	5.03667e-06	5.68129e-05	2.5085e-05	6.96475e-05	1.53522e-05	8.61089e-05
fig|167546.4.peg.637	P9301_06521		hypothetical protein	0.00541553	0.00417269	0.00710829	0.00758536	0.00336831	0.00332675	0.00184572	0.0113814	0.0109579	0.00825861	0.00658088	0.00842642	0.0078852	0.00926922	0.0083644	0.000640265	0.00153081	0.000193586	0.00114937	0.000971194	0.00101919	0.000775948	0.00273664	0.00486143	0.00565259	0.000466601	0.000511456	0.000420333	0.0025751	0.00232024	0.00151475	0.00414942	0.00011762	0.00018132	0.000138481	0.000118258	0.000487532	0.000445213	0.000731925
fig|167546.4.peg.638	P9301_06541		Chlorophyll a(b) binding protein, photosystem II CP43 protein (PsbC) homolog	2.89975	2.1442	4.1623	3.14136	0.911268	0.747308	0.443529	2.37332	1.7745	1.43408	1.06736	2.73249	1.91893	2.41922	2.11897	1.97438	3.46359	0.344327	2.27986	6.49745	6.83807	7.23956	0.575369	1.27443	1.55635	3.87912	3.62427	4.54767	0.279878	0.330165	0.200981	0.462034	1.22866	1.336	1.3836	1.12706	2.66457	2.82292	4.78699
fig|167546.4.peg.639	P9301_06551		hypothetical protein	0.00394823	0.00287205	0.00460441	0.00412566	0.0029385	0.00222299	0.00131493	0.00708417	0.0062051	0.00471351	0.00342379	0.00475883	0.00362786	0.00366321	0.00376679	0.00230495	0.00137551	0.000474598	0.00148896	0.00198721	0.00315805	0.00285639	0.00159157	0.00277235	0.00326391	0.00189619	0.00180894	0.00194947	0.00146016	0.00160233	0.00090442	0.00240388	0.000770134	0.000503667	0.000948065	0.000870807	0.00291746	0.00227212	0.00426239
fig|167546.4.peg.640	P9301_06561		hypothetical protein	0.00920296	0.00569575	0.00904899	0.00994056	0.00285955	0.0026614	0.00162858	0.00748232	0.00816344	0.00544378	0.00392835	0.00401627	0.00369964	0.0044678	0.00362311	0.00190915	0.00283977	0.000374682	0.00262527	0.00185274	0.00203838	0.00177681	0.00116938	0.0022815	0.00352527	0.00122607	0.00124364	0.00144218	0.00101872	0.00133755	0.000709938	0.00159882	0.000638511	0.000649731	0.000855744	0.000652209	0.00190757	0.00201881	0.00279854
fig|167546.4.peg.641	P9301_06571		hypothetical protein	0.0011457	0.000657574	0.000783891	0.00129942	0.00119294	0.000716928	0.000377991	0.00304784	0.0016943	0.00108876	0.00110282	0.00153031	0.000712319	0.000418652	0.000687142	0.00135038	0.000177486	0.000187341	7.83664e-05	0.000328712	0.000545481	0.000404842	0.000625692	0.000483002	0.000632117	0.000645299	0.000602979	0.000536286	0.000284864	0.000199268	0.000102775	0.0005831	0.000254844	4.02934e-05	0.000337326	0.000326105	0.000735168	0.000468241	0.000688871
fig|167546.4.peg.642	P9301_06581		hypothetical protein	0.00757486	0.00510587	0.00873696	0.00779652	0.00392092	0.00322876	0.00180551	0.00995354	0.00998977	0.0073159	0.00538436	0.0062956	0.00436778	0.00557985	0.00441645	0.00335266	0.000377157	0.000605736	0.00129304	0.00321241	0.00370353	0.0033287	0.00221118	0.00384831	0.00490499	0.00274004	0.00283185	0.00259447	0.0018186	0.00216192	0.00125702	0.00315627	0.0011762	0.000110807	0.00145228	0.00107507	0.00278203	0.00247937	0.00407582
fig|167546.4.peg.643	P9301_06591		Oxidoreductase, short-chain dehydrogenase/reductase family	0.00333948	0.00220964	0.00365308	0.00440991	0.00237711	0.00178974	0.000957042	0.00686451	0.00433477	0.00302727	0.00275345	0.00325434	0.00234127	0.00242688	0.00234878	0.00444693	0.00148644	0.000680673	0.00340894	0.0049755	0.00644529	0.00654495	0.00113597	0.00180242	0.00212124	0.00529145	0.00587366	0.00538461	0.000618778	0.000603263	0.000358922	0.00106839	0.00235241	0.00170743	0.00289746	0.00258733	0.00835383	0.00720016	0.0103618
fig|167546.4.peg.644	P9301_06601		Lycopene beta-cyclase (EC 5.5.1.19)	0.0144864	0.010966	0.0180295	0.0199786	0.012254	0.0111408	0.00636151	0.0394297	0.02284	0.0167828	0.0116121	0.0123458	0.0104418	0.0114999	0.0101697	0.0222346	0.0390247	0.00427138	0.0304976	0.0254752	0.0282502	0.0309255	0.00299785	0.00581565	0.00734228	0.02951	0.0329485	0.0327352	0.00176767	0.00180979	0.00107835	0.00288917	0.0137952	0.0183637	0.0168947	0.014707	0.0306217	0.0256228	0.0419924
fig|167546.4.peg.646	P9301_06611		Light-dependent protochlorophyllide reductase (EC 1.3.1.33)	0.00138978	0.000971855	0.00133185	0.00213592	0.000947337	0.000747875	0.0004745	0.00267716	0.00184833	0.000969258	0.00104516	0.00111061	0.000844843	0.000765349	0.000824571	0.00174618	0.000288414	0.000324725	0.000470198	0.00135967	0.00133499	0.00137197	0.000306771	0.000451587	0.000419385	0.00120621	0.00183586	0.00139869	0.000137716	0.000139215	7.43143e-05	0.000203145	0.000602105	0.00036264	0.00101908	0.000817053	0.00106406	0.000836693	0.00136339
fig|167546.4.peg.647	P9301_06621	mscS	hypothetical protein	0.00826974	0.00622761	0.00888156	0.0114187	0.00461388	0.00412105	0.00210308	0.0139624	0.0119701	0.00941375	0.00854145	0.011713	0.0106461	0.00922997	0.0113816	0.00302088	0.0013977	0.000580757	0.00223344	0.00198721	0.00252644	0.0020467	0.00483545	0.00749241	0.0086126	0.00161325	0.00226656	0.00205093	0.00567464	0.00515913	0.00314333	0.0107591	0.0005713	0.000523814	0.000880599	0.00077405	0.0023951	0.00142775	0.00233929
fig|167546.4.peg.648	P9301_06631	pncA	hypothetical protein	0.00175445	0.000841307	0.00154495	0.00203034	0.00113154	0.00085103	0.000446352	0.00348717	0.00270648	0.00163313	0.00168667	0.0023891	0.00122585	0.00104663	0.00126809	0.00171125	0.000399343	0.000299746	0.00118856	0.000657423	0.00111967	0.00089965	0.000683402	0.000812856	0.00117914	0.00120125	0.00114674	0.00131173	0.000490495	0.000368509	0.000248241	0.000808817	0.000313655	0.000322347	0.000415444	0.000340439	0.000719691	0.000583382	0.000818034
fig|167546.4.peg.649	P9301_06641		Ferric uptake regulation protein FUR	0.0526909	0.0395366	0.0658544	0.0673912	0.0218414	0.0169535	0.0097755	0.0665171	0.0425555	0.0329282	0.0243413	0.0502357	0.0380235	0.0381889	0.0390422	0.0153198	0.0179039	0.00261029	0.0214724	0.0177056	0.018087	0.0211305	0.0149468	0.0272169	0.0305847	0.0180287	0.0173087	0.0176612	0.0156902	0.0166184	0.00935569	0.0255812	0.00834265	0.0154173	0.011256	0.00883707	0.0165026	0.0163347	0.0269521
fig|167546.4.peg.650	P9301_06651		hypothetical protein	0.00658995	0.00443862	0.00736705	0.00704123	0.00573665	0.00429641	0.00213525	0.0149097	0.0116181	0.00900215	0.00699895	0.0109124	0.00677531	0.00604429	0.0068152	0.00302671	0.00181923	0.000537045	0.00262527	0.00237569	0.00297144	0.0028114	0.0035628	0.00604341	0.00635764	0.0025117	0.00222349	0.00210891	0.00328254	0.00336299	0.00195431	0.00591001	0.000940964	0.000503667	0.00102618	0.000831387	0.00226354	0.00171177	0.0029277
fig|167546.4.peg.651	P9301_06661	stpA	hypothetical protein	0.00351177	0.00231601	0.00317362	0.00474288	0.00366654	0.00244993	0.00128678	0.00871793	0.00580903	0.00450107	0.00429596	0.00374507	0.0029321	0.00222409	0.00295471	0.00297432	0.0007765	0.000593247	0.000626931	0.00179297	0.00305757	0.00237283	0.00183455	0.00257994	0.0031302	0.00170756	0.00188431	0.00208717	0.0010772	0.00112191	0.000597676	0.00203145	0.000590903	9.06601e-05	0.000841541	0.000637875	0.00201978	0.000898102	0.00180829
fig|167546.4.peg.652	P9301_06671		hypothetical protein	0.0041521	0.0028237	0.00404122	0.00511647	0.00268412	0.00220236	0.00119429	0.00707045	0.00523693	0.00416914	0.0035247	0.00640537	0.00476536	0.00427156	0.00442895	0.00188587	0.000377157	0.000312235	0.00107101	0.00129991	0.00157903	0.00163061	0.00217777	0.00333782	0.00405406	0.00168771	0.00163127	0.00174655	0.00148092	0.00140579	0.000820619	0.00249417	0.000585302	0.00033242	0.000671102	0.000555453	0.00129622	0.00104395	0.00146385
fig|167546.4.peg.653	P9301_06681		hypothetical protein	0.0708183	0.0502657	0.0884122	0.107754	0.035569	0.0275166	0.0157952	0.121159	0.090612	0.0716852	0.0652106	0.0598243	0.0479683	0.0400533	0.054203	0.030139	0.00195234	0.00590125	0.0209369	0.0154793	0.0204125	0.0206694	0.0162558	0.0274447	0.0296305	0.0199943	0.0231016	0.0197556	0.00853461	0.00777963	0.00437822	0.0153186	0.00751651	0.0057821	0.0126835	0.00896608	0.0270929	0.0188525	0.0291766
fig|167546.4.peg.654	P9301_06691	met17	O-acetylhomoserine sulfhydrylase (EC 2.5.1.49) @ O-succinylhomoserine sulfhydrylase (EC 2.5.1.48)	0.200984	0.180697	0.315162	0.30983	0.0489984	0.0525782	0.0313049	0.160122	0.158362	0.120759	0.0833747	0.14454	0.186208	0.199684	0.210141	0.0405113	0.0739228	0.0107534	0.0608776	0.0549696	0.0505288	0.0516511	0.0709492	0.144602	0.122521	0.0459999	0.0645619	0.0673764	0.0869553	0.0883302	0.0533655	0.14488	0.0153299	0.0216678	0.0211592	0.017434	0.0398964	0.0305969	0.0582383
fig|167546.4.peg.655	P9301_06701	metA	Homoserine O-succinyltransferase (EC 2.3.1.46)	0.0591775	0.0480174	0.0735792	0.0874428	0.0157275	0.0123425	0.00655855	0.0392375	0.0333799	0.0245103	0.0168162	0.0460773	0.0476094	0.0444687	0.0472254	0.01064	0.00479211	0.00191712	0.00933866	0.00912922	0.0097756	0.0105934	0.0199887	0.036178	0.0413733	0.0113821	0.0126195	0.0114867	0.0164693	0.0190233	0.00983794	0.0301143	0.00383387	0.00321843	0.0055073	0.00418561	0.015396	0.0123355	0.022173
fig|167546.4.peg.656	P9301_06711		Sulfate permease	0.0316289	0.0246638	0.0449862	0.0427753	0.0289113	0.0283316	0.0165995	0.0820995	0.0686742	0.0503616	0.0363426	0.0209078	0.019713	0.0199383	0.0197272	0.0522398	0.0519146	0.0111343	0.0491096	0.0688502	0.0690608	0.071882	0.00618099	0.0111247	0.0125816	0.0567019	0.0695311	0.0685939	0.00288637	0.00337118	0.00191003	0.00500714	0.0105158	0.0101036	0.0136812	0.0108654	0.0269923	0.0242027	0.0407151
fig|167546.4.peg.657	P9301_06721		hypothetical protein	0.00263885	0.00175031	0.00286158	0.00367898	0.00342094	0.00299666	0.00168488	0.0111342	0.00858152	0.0074354	0.00540598	0.00261509	0.00206517	0.00202131	0.0021114	0.0031373	0.000976171	0.000761854	0.00176324	0.00137461	0.00189483	0.00173183	0.000917277	0.0013901	0.00169578	0.00174727	0.00163127	0.0016306	0.000867798	0.000857125	0.000483833	0.00131292	0.00068892	0.000397897	0.000738567	0.000648625	0.00189596	0.00102859	0.0019805
fig|167546.4.peg.658	P9301_06731		Sirohydrochlorin cobaltochelatase CbiX(long) (EC 4.99.1.3)	0.0110895	0.00786187	0.0123596	0.0127262	0.0124382	0.0104651	0.00576638	0.0345697	0.0383968	0.0280421	0.0202328	0.0103183	0.00803429	0.00828147	0.0083644	0.00843403	0.0137995	0.00195459	0.0113762	0.00366065	0.0053974	0.00484686	0.00306771	0.00526982	0.0061753	0.00470076	0.0050015	0.00434102	0.00198084	0.00215373	0.00123014	0.00342713	0.00293771	0.00303208	0.00320638	0.00287044	0.0109656	0.00931876	0.015313
fig|167546.4.peg.659	P9301_06741		hypothetical protein	0.0542874	0.0385454	0.0609836	0.0839019	0.0287183	0.0195479	0.0122968	0.0988627	0.062381	0.055022	0.0647565	0.0319042	0.0203867	0.0184534	0.0215825	0.00668203	0.0102942	0.00133637	0.00363097	0.00201709	0.00498111	0.0034749	0.00738377	0.0105161	0.0107581	0.00307262	0.00305258	0.00314525	0.00246945	0.00180706	0.00119535	0.00465352	0.000291251	0.00025687	0.000578781	0.000419277	0.00233319	0.0012205	0.00235364
fig|167546.4.peg.660	P9301_06751		Glucose-methanol-choline (GMC) oxidoreductase:NAD binding site	0.00930059	0.00746539	0.01153	0.0127506	0.0114294	0.00965532	0.0055613	0.0331968	0.0350962	0.0263293	0.017155	0.00816168	0.0076312	0.00775815	0.00809579	0.0112454	0.0241602	0.0021232	0.0142366	0.00756037	0.00994786	0.00999736	0.00417634	0.00705261	0.00890434	0.00648277	0.00830173	0.00762396	0.00309766	0.00321831	0.00199067	0.00507485	0.00182312	0.00229672	0.00222991	0.00194588	0.00673259	0.00547305	0.00931411
fig|167546.4.peg.661	P9301_06761		hypothetical protein	0.00446796	0.0030171	0.00506865	0.00626158	0.00678925	0.00567353	0.0033778	0.0214722	0.0189233	0.0137024	0.010848	0.00380964	0.00352846	0.00316606	0.00392921	0.00912086	0.0035719	0.00191088	0.00562932	0.00739601	0.00900044	0.0075683	0.00221118	0.00339672	0.00422424	0.00549497	0.00710654	0.00621802	0.000948918	0.000868043	0.000572378	0.00179068	0.00156267	0.000725281	0.00221925	0.00175236	0.00446518	0.0031779	0.00479339
fig|167546.4.peg.662	P9301_06771		hypothetical protein	0.00571704	0.0025626	0.00252672	0.00636716	0.00234203	0.00122755	0.000751962	0.00503855	0.00279449	0.00177919	0.0024363	0.00525602	0.00276645	0.00148491	0.00246747	0.000669368	4.43714e-05	9.36706e-05	2.61221e-05	2.98829e-05	0.000200967	4.49825e-05	0.0015946	0.00115842	0.00143442	0.000312722	0.000274571	0.000282637	0.00101495	0.000693343	0.000403194	0.0025205	0.000123221	1.00733e-05	0.000216599	0.000107507	0.000325022	6.90847e-05	0.000186569
fig|167546.4.peg.663	P9301_06781		hypothetical protein	0.0210247	0.0142877	0.0226872	0.0225531	0.00934179	0.00712286	0.00428256	0.0258929	0.022862	0.0166633	0.0119292	0.0133273	0.00962459	0.00984487	0.00943884	0.0014144	0.00119803	0.00021232	0.00122774	0.000747072	0.000689029	0.00071972	0.00501769	0.00851339	0.010825	0.000436818	0.000532991	0.000449321	0.00561428	0.00646119	0.00380584	0.0105899	0.000249243	0.00018132	0.000298268	0.000268767	0.000824162	0.000713876	0.00119117
fig|167546.4.peg.664	P9301_06791	gloA	Lactoylglutathione lyase (EC 4.4.1.5)	0.00162523	0.000879988	0.00175805	0.0019004	0.00183327	0.00139775	0.000812279	0.00428345	0.00440078	0.00333265	0.00234259	0.00169174	0.0010105	0.00119054	0.000974493	0.001752	6.65571e-05	0.00041215	0.000835908	0.0014792	0.00156467	0.00160812	0.000747186	0.00152361	0.00229142	0.00121614	0.000952923	0.00121027	0.000615005	0.000827098	0.000529687	0.00113987	0.000607706	0.000100733	0.000852193	0.000480198	0.0012227	0.00135099	0.0018944
fig|167546.4.peg.665	P9301_06801		hypothetical protein	0.00136393	0.000875153	0.00123292	0.00146997	0.00139469	0.00110892	0.000575029	0.00315767	0.00235442	0.0014738	0.00178037	0.00187254	0.000971846	0.000654144	0.000993233	0.0005937	4.43714e-05	9.99153e-05	9.14274e-05	0.000164356	0.000531127	0.000258649	0.000410041	0.000706832	0.000601727	0.000600625	0.000425316	0.00060151	0.00037353	0.000382158	0.000197644	0.000752388	0.000238041	1.511e-05	0.000181091	0.000136176	0.000816423	0.000199578	0.000545356
fig|167546.4.peg.666	P9301_06811		hypothetical protein	0.000671917	0.000546366	0.000890439	0.000990808	0.00186836	0.00172785	0.000928894	0.00543669	0.00536895	0.00329282	0.00242188	0.000639245	0.000590838	0.000713017	0.00076835	0.00136202	0.00102054	0.000399661	0.00190691	0.00115049	0.00173693	0.00165311	0.000419153	0.000698978	0.0007476	0.00126578	0.00143746	0.00122476	0.000299956	0.000313915	0.000208712	0.000553005	0.000708523	0.000775648	0.00105814	0.000917393	0.00240284	0.00183458	0.00360222
fig|167546.4.peg.667	P9301_06821		hypothetical protein	0.00105095	0.000638233	0.000745838	0.00101517	0.00826288	0.00569932	0.00323303	0.0214859	0.0125642	0.00918803	0.0118715	0.00112352	0.00074545	0.00045136	0.000605935	0.00647249	0.0004659	0.00116151	0.000757541	0.0014792	0.00312934	0.00201297	0.000452564	0.00044766	0.000644273	0.00325131	0.0030149	0.00300755	0.000252793	0.000191079	0.000112262	0.000526671	0.00205276	0.000146063	0.00313891	0.00219673	0.00720851	0.00273269	0.0039323
fig|167546.4.peg.668	P9301_06841		hypothetical protein	0.0042928	0.00335556	0.00475662	0.00652959	0.00127189	0.00101608	0.00054286	0.00411871	0.00297053	0.00241651	0.00212635	0.00226642	0.00268914	0.00215213	0.00245497	0.00103606	0.000399343	0.000224809	0.000509381	0.00100108	0.00110532	0.00127076	0.000744148	0.00129978	0.00142226	0.000933202	0.00118442	0.00107982	0.000607459	0.000504994	0.000327299	0.00114363	0.00040327	0.000352567	0.000518417	0.000480198	0.00118401	0.000813665	0.00139209
fig|167546.4.peg.669	P9301_06861		hypothetical protein	0.00455697	0.00385841	0.00608847	0.00670826	0.00143855	0.00143386	0.000860534	0.00424227	0.00556699	0.00369115	0.00286157	0.00350616	0.00443405	0.00446126	0.0044227	0.00112919	0.00301726	0.000312235	0.00199834	0.00212168	0.00238289	0.00205795	0.00131517	0.00257994	0.00310588	0.00132038	0.00232578	0.00218863	0.00126774	0.00142763	0.000765279	0.00230231	0.000784137	0.00125413	0.00110075	0.000935311	0.00256148	0.00180388	0.00388925
fig|167546.4.peg.670	P9301_06871		hypothetical protein	0.00735663	0.00529927	0.00837165	0.0107527	0.00209642	0.00183616	0.00107768	0.00613687	0.00477484	0.00357165	0.00317151	0.0053787	0.00441748	0.00403607	0.00465383	0.00194408	0.000199671	0.000312235	0.000378771	0.00141944	0.0020958	0.00156314	0.0016675	0.00230898	0.00271689	0.00171749	0.00190585	0.00196397	0.00131302	0.00102637	0.000700451	0.00183959	0.000627309	0.000176284	0.00107234	0.000709546	0.00143551	0.00078296	0.00124858
fig|167546.4.peg.671	P9301_06881		Leader peptidase (Prepilin peptidase) (EC 3.4.23.43) / N-methyltransferase (EC 2.1.1.-)	0.000172286	0.000130548	9.89376e-05	0.000268005	0.000192976	0.000139259	8.44449e-05	0.000466787	0.000352062	0.000398325	0.000302735	0.000516562	0.000226396	0.000235492	0.000193649	0.000325953	0.000687757	5.62023e-05	0.000457137	0.000164356	0.000416288	0.000303632	0.000236913	0.000204196	0.000255278	0.000282939	0.000312257	0.000333367	0.000158467	0.000120107	8.85446e-05	0.000297193	0.000126022	0.000171247	0.000163337	0.000132592	0.000514617	0.000237959	0.000631465
fig|167546.4.peg.672	P9301_06891		Type IV fimbrial assembly protein PilC	0.0116552	0.0075766	0.0122987	0.0148378	0.0059384	0.00452335	0.00215536	0.0157884	0.0128063	0.0107415	0.00892348	0.0128172	0.0092491	0.00813101	0.00918897	0.00533166	0.00148644	0.000992908	0.00297792	0.00339171	0.00512465	0.00458821	0.00602608	0.00944798	0.010205	0.00446746	0.00413472	0.00412361	0.00599913	0.00599441	0.0033979	0.0112708	0.00207516	0.000639657	0.00275897	0.0020713	0.00586586	0.00376896	0.00686001
fig|167546.4.peg.673	P9301_06901	pilT	Twitching motility protein PilT	0.016617	0.0122715	0.0211194	0.0229185	0.0103856	0.00865988	0.00474902	0.0314806	0.028275	0.0210581	0.0153314	0.017647	0.0142795	0.0138744	0.0157543	0.00905683	0.0172827	0.00201079	0.0117158	0.00751554	0.00938802	0.00961501	0.0099321	0.0177179	0.0200636	0.00766417	0.0081456	0.00811677	0.0104249	0.0102855	0.00607954	0.0168949	0.00351461	0.00437687	0.00457699	0.00378066	0.0102343	0.0079908	0.0138922
fig|167546.4.peg.674	P9301_06911		Type IV fimbrial assembly, ATPase PilB	0.0202408	0.0148728	0.0197266	0.0300004	0.00840323	0.00730338	0.00408552	0.0237512	0.0187913	0.0126003	0.0111652	0.0165429	0.0157538	0.0128932	0.0154607	0.00725245	0.00414873	0.00172978	0.00523748	0.00542374	0.00798126	0.00673613	0.00841647	0.0127819	0.0135784	0.00616012	0.00724114	0.00656589	0.00817994	0.00779874	0.00430706	0.0149236	0.00316175	0.00225139	0.00432843	0.0034008	0.00693379	0.00602572	0.0091993
fig|167546.4.peg.675	P9301_06921		hypothetical protein	0.00736524	0.00396962	0.00454352	0.010306	0.00215782	0.00138228	0.000804237	0.00753723	0.00308055	0.00242978	0.00308501	0.00842642	0.00570959	0.00279974	0.00540344	0.00151335	8.87428e-05	0.000299746	2.61221e-05	0.000567775	0.00114838	0.00082093	0.00331374	0.00305508	0.0031302	0.000774359	0.000866783	0.000644993	0.00253171	0.00182617	0.0010404	0.00571438	0.000271647	0	0.000667551	0.000401359	0.000878332	0.000268663	0.000588411
fig|167546.4.peg.676	P9301_06931		hypothetical protein	0.00929198	0.00513971	0.00888917	0.0102817	0.00268412	0.00222299	0.000969106	0.00760588	0.00514891	0.00386375	0.00340937	0.0104991	0.00621208	0.00495841	0.00598439	0.00249121	0.000221857	0.000418395	0.000574687	0.00155391	0.00277047	0.00158563	0.00406092	0.00578031	0.00638803	0.00184655	0.00169588	0.00181178	0.00340894	0.00312823	0.00187525	0.00610939	0.000739329	0.000221614	0.000774075	0.000734631	0.00201978	0.00120514	0.00175088
fig|167546.4.peg.677	P9301_06941		hypothetical protein	0.00395397	0.00214678	0.0025876	0.00476725	0.00150872	0.000938712	0.00051069	0.00345971	0.00182632	0.00150036	0.00149926	0.00496545	0.0031585	0.00226988	0.00287975	0.00120486	2.21857e-05	0.000156118	2.61221e-05	0.000493068	0.00107661	0.000753457	0.00215955	0.0022972	0.00271689	0.000819033	0.00070527	0.000739206	0.0017205	0.00144128	0.000757373	0.00367165	0.000364063	2.01467e-05	0.000450952	0.00036194	0.000862855	0.000399156	0.000645816
fig|167546.4.peg.678	P9301_06951		hypothetical protein	0.000522602	0.000193404	0.000251149	0.000357341	0.000228063	0.000128944	6.03178e-05	0.000329497	0.000132023	0.000172608	0.000151368	0.000903983	0.000281614	0.000143912	0.000224883	0.000151335	0.000110929	3.12235e-05	5.22442e-05	7.47072e-05	0.000143548	5.62281e-05	0.000164016	0.000204196	0.000243122	0.000134024	0.000113059	6.5224e-05	8.67798e-05	9.55394e-05	6.95708e-05	0.000289669	3.92068e-05	2.01467e-05	6.03637e-05	5.73371e-05	8.8994e-05	6.90847e-05	4.30544e-05
fig|167546.4.peg.680	P9301_06961		hypothetical protein	0.028812	0.0220964	0.0367287	0.0389907	0.0286482	0.0250358	0.0138449	0.0831567	0.0739771	0.0553672	0.0419	0.0380771	0.0366596	0.031798	0.0371432	0.0218563	0.0169943	0.00472724	0.0188079	0.0149414	0.0202115	0.0171383	0.0210397	0.0362212	0.0422424	0.0156361	0.0182401	0.0185019	0.0204989	0.0202216	0.0119614	0.0340944	0.00681919	0.00521799	0.00938122	0.00759716	0.0243031	0.0167262	0.0311284
fig|167546.4.peg.681	P9301_06971		hypothetical protein	0.00618508	0.00448214	0.00753448	0.00772343	0.00453494	0.0032236	0.00190604	0.0120404	0.00981374	0.00711674	0.00517533	0.00633434	0.0050028	0.00513503	0.00489121	0.00442947	0.000798685	0.000761854	0.00131917	0.00336182	0.00442127	0.00439704	0.0026759	0.00460226	0.00531222	0.00402071	0.0043716	0.00418158	0.00302031	0.0034012	0.00185153	0.00509366	0.00193514	0.00039286	0.0024181	0.0018097	0.00511522	0.00381501	0.00562578
fig|167546.4.peg.682	P9301_06981		hypothetical protein	0.000933218	0.000836472	0.00120247	0.00139688	0.000806991	0.000742717	0.000333758	0.00238885	0.00204636	0.00144725	0.00103074	0.00142055	0.00153507	0.00117746	0.00129308	0.000867268	0.000288414	0.00021232	0.000391832	0.000986135	0.00103354	0.000798439	0.000768447	0.00138225	0.00134325	0.00085378	0.0010283	0.00107257	0.00104324	0.00115466	0.000618231	0.00193364	0.000464881	0.00024176	0.000521968	0.000469447	0.00108727	0.000552678	0.00110506
fig|167546.4.peg.683	P9301_06991		hypothetical protein	0.00140701	0.000841307	0.00128619	0.00172173	0.000833306	0.000567353	0.000289525	0.00201817	0.00184833	0.00131447	0.00112444	0.00235681	0.00170625	0.00133445	0.00148673	0.000972038	0.000133114	0.00010616	0.000274282	0.000508009	0.000703384	0.000607263	0.00111774	0.00156681	0.00171401	0.000541058	0.000613747	0.000637746	0.00107343	0.000979961	0.000556566	0.00183206	0.00034166	0.000115843	0.000390588	0.000258017	0.000928633	0.00078296	0.00127728
fig|167546.4.peg.684	P9301_07001		hypothetical protein	0.0132632	0.0106759	0.0158985	0.0208151	0.00842954	0.0070455	0.00391663	0.0225156	0.0216518	0.015548	0.0122391	0.0148576	0.0183325	0.0146986	0.0174472	0.00556448	0.00337223	0.00118649	0.00331751	0.00431808	0.00625868	0.0058927	0.0129816	0.0209183	0.0246404	0.00504822	0.00656817	0.00573247	0.0270942	0.0258912	0.0144913	0.0470731	0.00408871	0.00303208	0.00606477	0.005146	0.0154347	0.00905778	0.0168917
fig|167546.4.peg.685	P9301_07011		hypothetical protein	0.186707	0.142892	0.264339	0.242017	0.127136	0.105982	0.0607038	0.406063	0.372812	0.300935	0.217667	0.240369	0.186859	0.191566	0.22304	0.0940956	0.237587	0.0196646	0.154996	0.0854053	0.0899901	0.0953404	0.147788	0.288709	0.330774	0.066441	0.0738004	0.07666	0.2488	0.250196	0.154904	0.39193	0.0389744	0.0624245	0.0528218	0.0413759	0.1112	0.105531	0.17018
fig|167546.4.peg.686	P9301_07021		hypothetical protein	0.00177742	0.00117009	0.00159061	0.00245266	0.000657873	0.000572511	0.000329737	0.00234766	0.00079214	0.00084976	0.00102353	0.00306063	0.00255662	0.00177273	0.00250495	0.00158902	0.0001553	0.000312235	0.000483259	0.00110567	0.00140677	0.00113581	0.00153082	0.00179457	0.00205438	0.00225855	0.00242268	0.00239879	0.00115644	0.000799801	0.000485414	0.00206907	0.00105858	0.000700097	0.00153395	0.00138326	0.00230224	0.00113606	0.00210967
fig|167546.4.peg.687	P9301_07031		Autotransporter adhesin	0.00285708	0.00187118	0.00318123	0.00298867	0.00261395	0.00198058	0.00106964	0.00744113	0.00787739	0.00541722	0.00464194	0.00392587	0.00330207	0.00375479	0.00360437	0.00177528	0.000732128	0.000355948	0.000848969	0.00164356	0.00223935	0.00203546	0.00149133	0.0022972	0.00317274	0.00122607	0.00116289	0.00107982	0.00116964	0.00110553	0.000709938	0.0021443	0.000394869	0.000176284	0.000482909	0.000315354	0.00126139	0.0010593	0.00170783
fig|167546.4.peg.688	P9301_07041		hypothetical protein	0.00081836	0.000676914	0.00102743	0.00111263	0.00102628	0.000985132	0.000538839	0.00363819	0.00308055	0.00225718	0.0016218	0.000884612	0.000662622	0.000732642	0.000755857	0.00116412	6.65571e-05	0.000187341	0.00036571	0.000881545	0.000889996	0.00121453	0.000595319	0.000946369	0.00116699	0.000953057	0.00118442	0.00105083	0.000464083	0.000644208	0.000341529	0.00098939	0.000730927	0.00031731	0.000823787	0.000834971	0.00228289	0.00185761	0.00322908
fig|167546.4.peg.689	P9301_07051		hypothetical protein	0.000709245	0.000488345	0.000586015	0.000812138	0.000666644	0.0005983	0.000261377	0.0016063	0.00123222	0.00084976	0.00064151	0.00123975	0.000557707	0.000523315	0.000680896	0.00110009	0.000133114	8.11812e-05	0.00024816	0.000672365	0.000818222	0.000787193	0.000549759	0.000718612	0.000857005	0.000828961	0.000764492	0.000927631	0.00042258	0.000461319	0.000284608	0.000790007	0.000462081	7.55501e-05	0.000649797	0.000444362	0.00111436	0.000852045	0.0014782
fig|167546.4.peg.690	P9301_07061		hypothetical protein	2.87144e-05	4.8351e-06	1.52212e-05	1.62428e-05	1.75433e-05	1.54733e-05	0	2.7458e-05	0	2.6555e-05	7.20798e-06	0.000122683	3.8653e-05	1.30829e-05	4.37272e-05	2.32823e-05	0	0	0	0	0	0	2.42987e-05	2.35611e-05	6.68585e-05	9.92768e-06	0	1.44942e-05	1.13191e-05	2.7297e-06	3.16231e-06	5.26671e-05	0	0	1.06524e-05	3.58357e-06	0	7.67608e-06	1.43515e-05
fig|167546.4.peg.691	P9301_07081		hypothetical protein	0.00346008	0.00205008	0.00298335	0.00415002	0.0037718	0.00270267	0.00122244	0.00781181	0.0078994	0.00562966	0.00448336	0.00374507	0.00252349	0.00206055	0.00233628	0.0020081	0.000244043	0.000293501	0.000391832	0.000747072	0.00133499	0.000798439	0.00145489	0.00209301	0.00261964	0.000828961	0.000990609	0.000840665	0.000911188	0.000969042	0.000513875	0.00186968	0.000448078	7.05134e-05	0.000436749	0.000401359	0.00100602	0.000752256	0.00119117
fig|167546.4.peg.692	P9301_07091		hypothetical protein	0.0120773	0.00879988	0.0137143	0.0163727	0.00523667	0.00340928	0.00209102	0.0130563	0.0103198	0.00771423	0.00657368	0.0154839	0.0119493	0.00910569	0.0118001	0.00302088	0.00514708	0.0005308	0.00272976	0.00315264	0.00535433	0.00431832	0.00430087	0.00720576	0.00781029	0.00353922	0.00337561	0.00359457	0.00519358	0.00540753	0.00321132	0.0106425	0.000789738	0.000518777	0.000823787	0.000791968	0.00212038	0.00162733	0.00218142
fig|167546.4.peg.693	P9301_07101		hypothetical protein	0.0173521	0.00860648	0.0104569	0.0177696	0.00297358	0.00221784	0.00114604	0.00756469	0.00305854	0.00211112	0.00312105	0.0194808	0.0117726	0.00786935	0.0125122	0.00210705	0.000177486	0.00031848	7.83664e-05	0.00150909	0.00282789	0.0017993	0.00365999	0.00429597	0.00413307	0.00144944	0.00156667	0.00208717	0.00139414	0.00101818	0.000588189	0.0028365	0.000436876	5.54034e-05	0.000450952	0.000426444	0.00100989	0.000460565	0.000617114
fig|167546.4.peg.694	P9301_07121		hypothetical protein	0.0725297	0.0506138	0.0769126	0.0834796	0.0210344	0.0185731	0.0110864	0.0725853	0.028429	0.0222796	0.0254514	0.0590301	0.0336612	0.0354808	0.0407788	0.0676178	0.00210764	0.0102538	0.00122774	0.0800114	0.105823	0.0913144	0.0128358	0.0218254	0.0248714	0.106177	0.0944039	0.1241	0.00630286	0.00551672	0.00308799	0.00914151	0.0347373	0.000538924	0.0516216	0.0359754	0.0718414	0.0400231	0.0635483
fig|167546.4.peg.695	P9301_07141	nrdJ	Ribonucleotide reductase of class II (coenzyme B12-dependent) (EC 1.17.4.1)	0.503065	0.444878	0.743402	0.835381	0.071673	0.0673242	0.0417922	0.226501	0.176713	0.13628	0.107392	0.261348	0.281305	0.330042	0.304392	0.0174443	0.0432621	0.00470851	0.0318559	0.0317804	0.0298579	0.0343216	0.0770573	0.151749	0.161603	0.0152142	0.0195161	0.0183569	0.0682636	0.0684062	0.0425615	0.121123	0.00396829	0.00651242	0.00586593	0.00452963	0.0136741	0.0103167	0.0180829
fig|167546.4.peg.696	P9301_07151		hypothetical protein	0.00148453	0.000831637	0.00159822	0.00205471	0.00121049	0.000845872	0.000546881	0.00409125	0.00272848	0.00188541	0.00201103	0.00210499	0.00129211	0.0012625	0.00139927	0.00105353	0.000221857	0.000206075	0.000339588	0.00062754	0.000818222	0.000787193	0.000692514	0.00115842	0.00102111	0.000734648	0.000549142	0.000565275	0.000598026	0.000559588	0.000358922	0.00117749	0.000246443	0.00012088	0.000333776	0.000222181	0.00072356	0.000468241	0.000631465
fig|167546.4.peg.697	P9301_07161	prfC	Peptide chain release factor 3	0.019945	0.0148534	0.0257238	0.0284898	0.0251921	0.0214717	0.0121761	0.071185	0.0745052	0.0525656	0.035038	0.0132821	0.0142464	0.0138155	0.0144862	0.024429	0.0263344	0.00535796	0.0326526	0.0272681	0.0328581	0.031409	0.00516652	0.00998203	0.0112262	0.0186789	0.0222618	0.0214732	0.00336177	0.00363323	0.00205866	0.00547362	0.00433235	0.00536406	0.00540787	0.00406735	0.0139914	0.0126579	0.0212545
fig|167546.4.peg.698	P9301_07171		hypothetical protein	0.00153622	0.00112174	0.00149168	0.00254199	0.00328059	0.00287287	0.00172107	0.00951421	0.00726129	0.00525789	0.00500955	0.0014722	0.00138598	0.00128866	0.0017241	0.00228167	0.00104273	0.000587002	0.00103182	0.00113555	0.00166515	0.00106833	0.000677327	0.000891393	0.00103935	0.0012211	0.00166896	0.00144942	0.000505587	0.000428562	0.000235592	0.000955532	0.000613307	0.000236724	0.000930311	0.000652209	0.0018147	0.000644791	0.00150691
fig|167546.4.peg.699	P9301_07181	hslO	33 kDa chaperonin HslO	0.00655262	0.00451598	0.00804439	0.0079021	0.00538579	0.00414684	0.00232827	0.0144429	0.011222	0.00836483	0.0062349	0.00600503	0.00442853	0.00408186	0.00438522	0.00617564	0.00889647	0.0010054	0.00560319	0.00460196	0.00542611	0.0048806	0.00225067	0.00412711	0.00488675	0.00657709	0.00620746	0.00647892	0.00145639	0.00146585	0.000853823	0.00224588	0.00187073	0.00145056	0.00245005	0.00192796	0.00432588	0.00399924	0.00617114
fig|167546.4.peg.700	P9301_07191		hypothetical protein	0.00220527	0.00147471	0.00217663	0.00343534	0.0013596	0.000918081	0.000667517	0.00437956	0.00347662	0.00274844	0.00185966	0.00189837	0.00184982	0.00145874	0.00165539	0.00101278	0.0004659	0.000181096	0.000653053	0.000358595	0.000732094	0.000663492	0.000905127	0.00106025	0.00125208	0.000456673	0.000516839	0.000398591	0.000448991	0.000335753	0.000249822	0.000910389	0.000193234	0.000146063	0.000316022	0.000318937	0.000572657	0.000460565	0.000846737
fig|167546.4.peg.701	P9301_07201		hypothetical protein	0.00323898	0.00260128	0.00410972	0.00507586	0.00213151	0.00225394	0.00108572	0.00626043	0.00528093	0.00423552	0.00339496	0.00249887	0.00235783	0.00232221	0.00266736	0.00169961	0.000288414	0.000487087	0.000718358	0.00141944	0.00188048	0.00120328	0.000786671	0.00124481	0.00159853	0.0010573	0.0013244	0.0011233	0.000771586	0.000731559	0.000436399	0.00141073	0.000674918	0.00016621	0.000997776	0.000677294	0.00145873	0.000852045	0.00156431
fig|167546.4.peg.702	P9301_07211		16S rRNA (uracil(1498)-N(3))-methyltransferase (EC 2.1.1.193)	0.00229715	0.00161976	0.00220707	0.00328104	0.00128943	0.000995447	0.000603178	0.00380294	0.00279449	0.00192524	0.0018957	0.00240201	0.00217561	0.00186431	0.00212389	0.00124561	0.000221857	0.000287256	0.000208977	0.000328712	0.00099048	0.00071972	0.00076541	0.00118591	0.00135541	0.00113672	0.00139439	0.00121027	0.000711217	0.000605993	0.000311487	0.00133549	0.000624509	5.03667e-05	0.000855744	0.00067371	0.00148194	0.000752256	0.00129163
fig|167546.4.peg.703	P9301_07221		Phytyl-phosphate kinase (EC 2.7.4.-)	0.00135245	0.00127647	0.00168194	0.00179482	0.000999967	0.000907765	0.000571008	0.00285564	0.00367465	0.00282811	0.00167225	0.00103958	0.00152955	0.00138024	0.00154295	0.000913832	0.00148644	0.000249788	0.00175018	0.000821779	0.00126322	0.000798439	0.000604431	0.000856052	0.00107581	0.000650263	0.00102291	0.000876901	0.000586707	0.000529561	0.000325718	0.00102325	0.000512489	0.000800831	0.000621391	0.000605623	0.00167541	0.00109	0.00190875
fig|167546.4.peg.704	P9301_07231	tesA	hypothetical protein	0.000910246	0.000633398	0.000844775	0.00126693	0.00121049	0.000990289	0.000587093	0.00333615	0.00360864	0.00211112	0.00160738	0.0007813	0.000883496	0.000778432	0.000662155	0.00126307	0.00117584	0.000224809	0.00112325	0.000941311	0.0012058	0.0010346	0.000416116	0.000730393	0.000893473	0.000739612	0.000812945	0.000782688	0.000224496	0.000229295	0.000124911	0.000357384	0.000212837	0.000221614	0.000269861	0.000236515	0.000789338	0.000683171	0.00121988
fig|167546.4.peg.705	P9301_07241		ABC transporter, permease protein	0.000424973	0.000222415	0.000281592	0.000487283	0.000280692	0.000185679	0.00010053	0.000755096	0.000594105	0.000398325	0.000252279	0.000742558	0.00044727	0.000242033	0.000368558	0.000308491	8.87428e-05	6.86917e-05	9.14274e-05	0.000149414	0.00030145	0.00017993	0.000179203	0.000231684	0.00027959	0.000277975	0.000226117	0.000217413	8.30068e-05	6.55127e-05	4.26912e-05	0.00011662	8.12141e-05	2.01467e-05	8.52193e-05	7.88385e-05	0.000193465	0.000230282	0.000272678
fig|167546.4.peg.706	P9301_07251		hypothetical protein	0.000933218	0.000744605	0.0010807	0.00113699	0.00053507	0.000417778	0.000261377	0.00124934	0.000880156	0.00074354	0.000720798	0.00128495	0.00121481	0.00113167	0.000993233	0.000273568	0	8.74259e-05	3.91832e-05	0.000239063	0.000430643	0.000247404	0.000419153	0.000667563	0.000765834	0.000352433	0.000463002	0.000347861	0.000301843	0.00027297	0.000192901	0.000571815	0.000179231	1.511e-05	0.000163337	0.000164844	0.000491402	0.000237959	0.000531005
fig|167546.4.peg.707	P9301_07261	phnD	ABC transporter, substrate-binding protein (cluster 12, methionine/phosphonates)	0.00360653	0.00241755	0.00263326	0.005888	0.0012982	0.000959343	0.000502648	0.00334988	0.00195835	0.00136758	0.00119652	0.00387421	0.00440092	0.00270816	0.00406663	0.00169961	0.0003106	0.000343459	0.000404893	0.000657423	0.00182306	0.000922141	0.00142755	0.00161393	0.001635	0.00172742	0.0028157	0.00211616	0.000707444	0.000589614	0.000319393	0.00180573	0.000848548	0.000367677	0.00170084	0.00144059	0.00316896	0.00105162	0.00212402
fig|167546.4.peg.708	P9301_07271	aspC	Aspartate aminotransferase (EC 2.6.1.1)	0.0247575	0.0177738	0.0262641	0.0309424	0.00824534	0.00609131	0.00314457	0.0240258	0.011486	0.00888265	0.0071359	0.0217408	0.0145666	0.0134754	0.0152983	0.0110533	0.00503616	0.00174227	0.00680481	0.00744084	0.00865593	0.00892902	0.00535483	0.00947154	0.00990722	0.0138392	0.0125118	0.0129144	0.00249586	0.00254135	0.00144992	0.00460461	0.00494846	0.00335442	0.00673232	0.00555453	0.0105671	0.00856651	0.013476
fig|167546.4.peg.709	P9301_07281		Uracil-DNA glycosylase, family 4 (EC 3.2.2.27)	0.00208754	0.00140218	0.00266371	0.00317546	0.00154381	0.00121723	0.000550902	0.00432464	0.0028165	0.00197835	0.00175154	0.0016078	0.00103259	0.00126904	0.00111192	0.00142022	0.000199671	0.000293501	0.000326526	0.000657423	0.00123451	0.00082093	0.000337145	0.000553685	0.000547024	0.00113672	0.00126518	0.00114504	0.000218836	0.000199268	9.96127e-05	0.00036867	0.000644112	0.0001511	0.000848642	0.000745382	0.00136586	0.000721552	0.00121988
fig|167546.4.peg.710	P9301_07291	ispG	(E)-4-hydroxy-3-methylbut-2-enyl-diphosphate synthase (ferredoxin) (EC 1.17.7.1)	0.0108282	0.00864999	0.0139198	0.0137657	0.0132189	0.0119712	0.00680384	0.0386472	0.039585	0.0280421	0.0183876	0.00789048	0.00755941	0.00821605	0.00752733	0.0147203	0.0274215	0.00297872	0.0220732	0.0138208	0.018532	0.0168909	0.00387565	0.0072411	0.00962155	0.0115161	0.0132548	0.0128419	0.00231664	0.00265872	0.00151633	0.00366413	0.00444157	0.00539931	0.00465155	0.00415694	0.0125598	0.0105853	0.017925
fig|167546.4.peg.711	P9301_07301		Carboxyl-terminal protease (EC 3.4.21.102)	0.0105583	0.0078377	0.0118725	0.0150083	0.00604366	0.0047864	0.00272636	0.0185616	0.0151827	0.0104759	0.00842613	0.00938206	0.00794594	0.00744416	0.00780219	0.00434216	0.00106491	0.000855524	0.00284731	0.00274922	0.00350257	0.00381227	0.00310416	0.00512846	0.00624824	0.00241243	0.00275648	0.00205818	0.00242229	0.00251405	0.00143253	0.00448799	0.00105298	0.000478484	0.0015304	0.00115749	0.00355589	0.00273269	0.0043485
fig|167546.4.peg.712	P9301_07311	nadA	Quinolinate synthetase (EC 2.5.1.72)	0.0162782	0.0112803	0.0162486	0.0189228	0.00848217	0.0068134	0.00391261	0.0251928	0.0250404	0.0189204	0.0128446	0.011274	0.00858096	0.00904681	0.00895784	0.00697306	0.00483648	0.00131763	0.00933866	0.00721672	0.00968947	0.00945757	0.00458335	0.00699763	0.00926903	0.00663169	0.00642819	0.00705869	0.00297315	0.00322104	0.00189264	0.0049319	0.00306653	0.00456323	0.00417219	0.00323596	0.010451	0.00996355	0.0153704
fig|167546.4.peg.713	P9301_07321		hypothetical protein	0.00630281	0.00385841	0.00450547	0.00838126	0.00483317	0.00368264	0.0021634	0.0135231	0.00921963	0.00691758	0.00607633	0.00435849	0.00339594	0.00272124	0.00349193	0.00317804	0.000488086	0.000524555	0.00074448	0.000687306	0.00205273	0.00105709	0.0019925	0.00182991	0.0024373	0.00197561	0.00195968	0.00169582	0.000790451	0.000824368	0.000439561	0.0020954	0.000907358	0.000282054	0.00125343	0.00110374	0.00395443	0.00188832	0.00380314
fig|167546.4.peg.714	P9301_07331		hypothetical protein	0.00238904	0.00185668	0.00266371	0.00306176	0.0190345	0.0165151	0.00934523	0.0557673	0.0515111	0.0373762	0.0286805	0.00218893	0.00174491	0.00150453	0.00212389	0.015995	0.0152416	0.00379054	0.0182332	0.00782931	0.00963205	0.00869286	0.000911202	0.00128408	0.00175656	0.00942137	0.0117258	0.0109431	0.000573501	0.000472237	0.000330461	0.000808817	0.00596504	0.00662322	0.00852548	0.00668693	0.0177292	0.0115141	0.020824
fig|167546.4.peg.715	P9301_07341		hypothetical protein	0.00319304	0.00226283	0.00358459	0.00420687	0.00130697	0.00108313	0.000663496	0.00384413	0.00349862	0.00261567	0.00206148	0.00358365	0.00346772	0.00344734	0.00361687	0.00100696	0.000421528	0.000231054	0.000679175	0.000941311	0.00159338	0.00113581	0.00135465	0.00221867	0.00280198	0.00091831	0.0011252	0.00110156	0.00104324	0.00105093	0.000641949	0.00194868	0.000386467	0.00021154	0.000418995	0.000322521	0.00105245	0.000729228	0.00133469
fig|167546.4.peg.716	P9301_07351	aroB	3-dehydroquinate synthase (EC 4.2.3.4)	0.00558208	0.00451115	0.00615697	0.00792646	0.00343848	0.00321328	0.00166075	0.0100771	0.00970372	0.0076744	0.00590333	0.00550784	0.00575377	0.00519391	0.00571578	0.00295104	0.00168611	0.000618226	0.00292568	0.00192745	0.00300015	0.002564	0.00343219	0.00572926	0.00654606	0.00177705	0.00213196	0.00181178	0.00326556	0.00335207	0.00180252	0.00587991	0.000775735	0.000649731	0.0011114	0.000956812	0.00280911	0.00204951	0.00320038
fig|167546.4.peg.717	P9301_07361	purK	N5-carboxyaminoimidazole ribonucleotide synthase (EC 6.3.4.18)	0.012485	0.00891592	0.0141937	0.0147484	0.00633312	0.00471935	0.00264192	0.0159119	0.0144786	0.0104759	0.00870724	0.0164977	0.0124297	0.0116111	0.0114878	0.00334102	0.00137551	0.000618226	0.00182855	0.00259981	0.00337337	0.00321625	0.00582258	0.0104022	0.0123992	0.00277975	0.0025842	0.00272491	0.00435408	0.00524102	0.00294411	0.00763673	0.00134703	0.000523814	0.0015233	0.00123633	0.00432975	0.00349262	0.00575494
fig|167546.4.peg.718	P9301_07371		hypothetical protein	0.00232587	0.00200173	0.00416299	0.00311049	0.00242974	0.00294508	0.00160847	0.00702926	0.011046	0.00797978	0.00558618	0.00373862	0.004169	0.0044351	0.00434149	0.000273568	0.000354971	9.99153e-05	0.000404893	0.000358595	0.000401934	0.000258649	0.000628729	0.00177886	0.00204222	0.000153879	0.000231501	0.000239155	0.00182992	0.00220832	0.00141039	0.00290045	0.000224039	0.000206504	0.000216599	0.000182762	0.000711952	0.000867397	0.00117682
fig|167546.4.peg.719	P9301_07381		hypothetical protein	0.000126343	0.000106372	0.000136991	0.000170549	0.000114031	6.70509e-05	9.24873e-05	0.000219664	0.000484086	0.000292105	0.000172991	0.000213082	0.000165656	0.000209326	0.000143675	2.32823e-05	4.43714e-05	0	2.61221e-05	0	0	2.24912e-05	4.85974e-05	9.42442e-05	0.000121561	0	5.38374e-06	2.89885e-05	8.86663e-05	0.000106458	7.74766e-05	0.00011662	5.60098e-06	5.03667e-06	1.42032e-05	7.16713e-06	1.54772e-05	2.30282e-05	7.17574e-05
fig|167546.4.peg.720	P9301_07391		hypothetical protein	0.00637459	0.00379555	0.00635484	0.0080564	0.0034034	0.00273361	0.00127472	0.0122737	0.00719527	0.00565622	0.00629977	0.00746432	0.00493654	0.00356509	0.00474128	0.000331773	6.65571e-05	8.11812e-05	1.30611e-05	0.000239063	0.000157903	0.000224912	0.00115115	0.00180635	0.00152559	0.000158843	0.000209966	0.000188425	0.0018186	0.00138942	0.000738399	0.00313369	0.000159628	5.03667e-06	0.000245005	0.00020068	0.000688736	0.000253311	0.000416193
fig|167546.4.peg.721	P9301_07401		hypothetical protein	0.000106243	2.41755e-05	3.04424e-05	7.30924e-05	5.26298e-05	5.15776e-06	8.04237e-06	6.86451e-05	0	2.6555e-05	2.16239e-05	0.000213082	8.83496e-05	3.92487e-05	6.87142e-05	4.65647e-05	0	0	0	2.98829e-05	0	3.37369e-05	4.85974e-05	2.74879e-05	1.21561e-05	1.98554e-05	2.69187e-05	7.24711e-06	2.26382e-05	1.63782e-05	4.74346e-06	6.0191e-05	1.68029e-05	0	1.7754e-05	1.43343e-05	1.16079e-05	0	1.43515e-05
fig|167546.4.peg.722	P9301_07411		hypothetical protein	0.00404873	0.00266414	0.00414016	0.00447488	0.00181573	0.00143386	0.000623284	0.00409125	0.00462082	0.002775	0.00206148	0.00391941	0.00268362	0.00254462	0.00244873	0.00101278	0.000221857	0.000162362	0.000705297	0.000537892	0.00129193	0.000888404	0.00107826	0.00184169	0.00226103	0.000819033	0.000856015	0.000833418	0.00105645	0.00133209	0.000646692	0.00202768	0.000268847	0.000125917	0.000337326	0.000279518	0.0010215	0.000944158	0.00124858
fig|167546.4.peg.723	P9301_07431		hypothetical protein	0.00728197	0.0039116	0.00613413	0.00704123	0.00219291	0.00140807	0.000824343	0.00481889	0.00299253	0.00231029	0.00220564	0.00856847	0.00442853	0.00357817	0.00416034	0.00103024	0.000110929	0.000137383	2.61221e-05	0.000821779	0.00199531	0.00109083	0.00170395	0.00257994	0.00288707	0.00113672	0.00074834	0.000826171	0.0018337	0.00178522	0.00104198	0.00335189	0.00023244	2.51834e-05	0.000447401	0.000225765	0.000646174	0.000322395	0.000660168
fig|167546.4.peg.724	P9301_07441		hypothetical protein	0.000462302	0.000348127	0.000456635	0.000479161	0.00053507	0.000443567	0.000285504	0.00124934	0.00110019	0.00090287	0.000684758	0.000374507	0.000193265	0.000248575	0.000243623	0.000232823	0.000110929	1.24894e-05	7.83664e-05	8.96486e-05	0.000229676	0.000224912	0.000127568	0.000215976	0.000237044	0.000109204	7.53724e-05	5.79769e-05	0.000139602	0.000196538	9.64504e-05	0.000289669	6.44112e-05	3.022e-05	6.39145e-05	7.16713e-05	0.000205073	9.2113e-05	0.000243975
fig|167546.4.peg.725	P9301_07451		hypothetical protein	0.00702928	0.00378588	0.00562422	0.00786149	0.00600857	0.00399726	0.00245292	0.0158158	0.00877955	0.0067848	0.00681154	0.0100342	0.0073275	0.00602467	0.00742114	0.000721753	4.43714e-05	0.000187341	1.30611e-05	0.000134473	0.000459353	0.000269895	0.00187404	0.0024582	0.00275943	0.000138987	0.000253036	0.000246402	0.00253359	0.00220014	0.00133291	0.00502595	0.000109219	0	0.000184642	0.000172011	0.000371453	0.000145846	0.000243975
fig|167546.4.peg.727	P9301_07461		hypothetical protein	0.000539831	0.000198239	0.000312034	0.000527889	0.00189467	0.0010006	0.000514712	0.00300666	0.00217839	0.00111531	0.00137672	0.000626331	0.000265049	0.000209326	0.000199896	0.00114084	0.000110929	0.000237299	1.30611e-05	8.96486e-05	0.000545481	0.000382351	0.000340182	0.000180635	0.000224888	0.00068501	0.000549142	0.00060151	0.000141489	0.000122836	7.90577e-05	0.000402527	0.000593703	5.54034e-05	0.000504214	0.000404943	0.00129235	0.000552678	0.00111942
fig|167546.4.peg.728	P9301_07481		hypothetical protein	0.00290877	0.00158108	0.00136991	0.00350843	0.00960494	0.00424999	0.00288721	0.0163787	0.0138625	0.00909509	0.0113165	0.00253115	0.00210935	0.00109896	0.00162415	0.00245629	4.43714e-05	0.000443374	7.83664e-05	0.000283887	0.00219628	0.000404842	0.00145792	0.000985637	0.00128855	0.000575805	0.00083448	0.000630499	0.00125642	0.000668776	0.000480671	0.0027086	0.000492886	1.511e-05	0.000955166	0.000619957	0.00207008	0.000383804	0.000961549
fig|167546.4.peg.729	P9301_07491		hypothetical protein	1.14858e-05	0	2.28318e-05	1.62428e-05	9.6488e-05	8.25241e-05	3.61907e-05	0.000192206	0.000286051	0.000146053	0.00010812	1.93711e-05	5.52185e-06	2.61658e-05	1.24935e-05	9.31294e-05	0.000110929	6.2447e-06	7.83664e-05	7.47072e-05	5.74191e-05	6.74737e-05	6.07468e-06	0	6.07805e-06	5.95661e-05	5.92212e-05	2.17413e-05	5.65955e-06	8.18909e-06	6.32462e-06	1.50478e-05	2.80049e-05	3.52567e-05	4.97113e-05	3.94192e-05	6.57782e-05	9.2113e-05	0.000114812
fig|167546.4.peg.730	P9301_07501		hypothetical protein	0.000450816	0.000241755	0.000197875	0.000625346	0.000798219	0.000366201	0.000172911	0.00208681	0.00105619	0.000783373	0.000900997	0.00030348	0.000276093	0.000124287	0.000281104	0.00105935	6.65571e-05	0.000137383	2.61221e-05	0.000194239	0.000703384	0.000236158	0.000233875	0.000133513	0.000127639	0.000352433	0.000538374	0.00037685	0.000132056	7.37018e-05	3.95289e-05	0.00034986	0.000120421	0	0.000326674	0.000222181	0.000348237	9.2113e-05	0.00010046
fig|167546.4.peg.732	P9301_07521		hypothetical protein	0.000284272	0.000125713	0.000296813	0.000308612	0.000464897	0.000314623	0.000197038	0.00104341	0.00090216	0.00063732	0.000562222	0.00036805	0.000215352	0.000196243	0.000199896	0.000616982	6.65571e-05	9.36706e-05	0.000130611	0.000194239	0.000430643	0.000326123	0.000151867	0.000184562	0.000170185	0.000307758	0.000285338	0.000282637	9.24394e-05	6.55127e-05	4.90158e-05	0.000124144	0.000134423	1.00733e-05	0.000181091	0.000111091	0.000294067	0.000130493	0.000129163
fig|167546.4.peg.733	P9301_07531		hypothetical protein	0.000772417	0.000531861	0.000745838	0.000998929	0.000999967	0.000660193	0.000418203	0.00199071	0.00206837	0.00128792	0.00113165	0.000723187	0.000789625	0.000856929	0.00073087	0.000838165	6.65571e-05	0.000131139	7.83664e-05	0.000343653	0.000746448	0.000337369	0.000321958	0.000518343	0.000656429	0.000461637	0.000516839	0.000485557	0.000347119	0.000469508	0.000241917	0.000778721	0.00034726	1.00733e-05	0.000429647	0.000275935	0.000607481	0.000260987	0.000344435
fig|167546.4.peg.734	P9301_07541		hypothetical protein	0.00111699	0.000628563	0.000608847	0.00145373	0.00107891	0.000696297	0.000357885	0.00377548	0.000924164	0.00139414	0.0013551	0.00142055	0.000712319	0.000346696	0.000762103	0.00100114	6.65571e-05	0.000181096	6.53053e-05	0.000134473	0.000559836	0.000213667	0.000343219	0.000274879	0.000291746	0.000729684	0.000662201	0.000492804	0.000175446	8.73503e-05	6.64085e-05	0.000316003	0.000196034	0	0.000333776	0.000222181	0.000537833	0.000115141	0.000258327
fig|167546.4.peg.735	P9301_07551		Short-chain dehydrogenase/reductase (SDR) superfamily	0.00175445	0.00133932	0.00216902	0.00245266	0.00225431	0.001831	0.00108572	0.00575246	0.00576502	0.00485957	0.00356074	0.00278943	0.00204309	0.00212597	0.00219261	0.00208377	0.000177486	0.000430885	0.00227262	0.00200215	0.00232547	0.00227162	0.00172825	0.00292942	0.00357997	0.00207985	0.00204582	0.00186976	0.00126585	0.00125293	0.000755792	0.00197126	0.00100818	0.00125917	0.00126409	0.00107865	0.0025963	0.00218001	0.00391795
fig|167546.4.peg.736	P9301_07581		hypothetical protein	0.00622528	0.00368435	0.00576122	0.00662704	0.0308849	0.01978	0.01101	0.0658032	0.0628211	0.0431519	0.0355642	0.00408084	0.00299284	0.00247921	0.00286726	0.0178634	0.00303944	0.00307239	0.00259915	0.00440772	0.00981867	0.00669114	0.0013668	0.00211657	0.00280198	0.00592682	0.00634205	0.00553679	0.000797997	0.000775234	0.000463278	0.0014822	0.00392348	0.00021154	0.00449532	0.00345456	0.0101879	0.00670122	0.0118256
fig|167546.4.peg.737	P9301_07611		hypothetical protein	0.000413487	0.000203074	0.000273981	0.000503525	0.00210519	0.00135649	0.000719792	0.00564263	0.00253045	0.00169952	0.00265974	0.000497191	0.000331311	0.000189702	0.000324831	0.00239808	0.000177486	0.000399661	2.61221e-05	0.00101602	0.00142112	0.00106833	0.000151867	0.000106025	0.000151951	0.00141966	0.00148053	0.00100735	8.30068e-05	6.2783e-05	3.79477e-05	0.00013543	0.000641312	1.00733e-05	0.00110785	0.000605623	0.0010331	0.00056803	0.00104766
fig|167546.4.peg.738	P9301_07621		hypothetical protein	0.000746574	0.000498015	0.000806722	0.00105578	0.0108505	0.00751485	0.00464045	0.0281445	0.0264267	0.0172873	0.0147619	0.000652159	0.000314746	0.000418652	0.000393545	0.00408605	0.000443714	0.00074312	0.0011755	0.00101602	0.00166515	0.00112456	0.000303734	0.00037305	0.00046801	0.00130549	0.00139439	0.00119577	0.000132056	0.000147404	7.27331e-05	0.000188097	0.00193794	0.000604401	0.00325609	0.00215014	0.00295228	0.00171944	0.00368833
fig|167546.4.peg.739	P9301_07631		hypothetical protein	0.00107105	0.000517356	0.000981766	0.00109639	0.00759624	0.00407979	0.00246097	0.0158433	0.0123222	0.00694413	0.0073161	0.00132369	0.000640535	0.000601813	0.000599688	0.00211287	4.43714e-05	0.0005308	6.53053e-05	0.000358595	0.00116274	0.00089965	0.000449526	0.000714685	0.000534868	0.000843853	0.000958306	0.000840665	0.000245247	0.000221105	0.000131236	0.00036867	0.00147866	3.022e-05	0.00180381	0.0014621	0.00204299	0.000951834	0.00182264
fig|167546.4.peg.740	P9301_07651		hypothetical protein	0.0188481	0.0163668	0.0295671	0.02529	0.00605243	0.00657098	0.00387642	0.0177654	0.0229281	0.0156675	0.0105597	0.0156518	0.0168472	0.0217503	0.0177408	0.00242718	0.00769844	0.000699407	0.0048979	0.00363077	0.0049524	0.0041159	0.00500857	0.0104022	0.0137789	0.00126082	0.00184662	0.00197121	0.00540299	0.00676146	0.00397186	0.00850198	0.00107819	0.00113325	0.00107234	0.00107149	0.00259243	0.00232585	0.00443461
fig|167546.4.peg.741	P9301_07661		hypothetical protein	0.000961932	0.000899329	0.00106548	0.00151058	0.00166661	0.00160406	0.000949	0.00492872	0.00444479	0.00312021	0.00276786	0.00123975	0.00139703	0.00141295	0.00142426	0.00148425	0.000377157	0.000405906	0.0010057	0.00107578	0.0012058	0.000922141	0.000899053	0.00135083	0.00158637	0.0010027	0.00183047	0.00113055	0.000809316	0.000737018	0.000407938	0.0014333	0.000487285	0.000236724	0.000585883	0.000566203	0.00145486	0.000660143	0.00152126
fig|167546.4.peg.742	P9301_07681		hypothetical protein	0.000172286	0.000106372	6.08847e-05	0.000243641	0.000298236	0.000180522	0.00010053	0.000713909	0.000462082	0.000238995	0.000324359	0.000387421	0.000259527	0.000170077	0.000262363	0.000186259	0	6.86917e-05	1.30611e-05	0.000149414	0.000172257	6.74737e-05	0.000221726	0.000259172	0.000158029	0.000213445	0.000188431	0.000166684	0.000154694	0.000111918	7.11519e-05	0.000312241	9.52166e-05	0	4.97113e-05	0.00010034	0.00027859	9.2113e-05	0.000172218
fig|167546.4.peg.743	P9301_07691		hypothetical protein	0.000910246	0.000580212	0.000859996	0.00112887	0.0412881	0.0313746	0.0189157	0.116793	0.105905	0.0750843	0.0590261	0.000445535	0.00035892	0.000405569	0.000374805	0.0248248	0.00441496	0.00553905	0.0135313	0.0084718	0.0128762	0.0101548	0.000145792	0.000310221	0.000224888	0.00845342	0.00907161	0.0079211	0.000116964	9.28097e-05	6.32462e-05	0.000203145	0.00653634	0.00122895	0.00893382	0.00588063	0.0166728	0.0142391	0.0230485
fig|167546.4.peg.744	P9301_07701		hypothetical protein	0.00353761	0.0017213	0.00230601	0.00300491	0.00204379	0.00127912	0.000772068	0.00381667	0.00147426	0.00074354	0.00183083	0.00526248	0.00224739	0.00199514	0.00256117	0.000634444	0	8.74259e-05	2.61221e-05	0.000328712	0.000444998	0.000157439	0.000610505	0.00107595	0.000723288	0.000382216	0.000188431	0.00037685	0.000386736	0.00027297	0.000172346	0.00075615	9.24161e-05	1.00733e-05	9.58717e-05	7.16713e-05	0.000270851	0.000107465	0.000129163
fig|167546.4.peg.745	P9301_07711		Potassium channel protein	0.0149401	0.0131418	0.0216445	0.0232596	0.00473668	0.00449756	0.00252933	0.0139624	0.0133124	0.010237	0.00735214	0.0108413	0.0136887	0.0148752	0.0136367	0.00224093	0.00308381	0.000655694	0.00279507	0.00294346	0.00378966	0.00346365	0.00443148	0.00859978	0.0103692	0.00169267	0.00249267	0.00267418	0.00535016	0.00590706	0.00352914	0.0095967	0.000761733	0.000795794	0.00102618	0.000852889	0.00219776	0.00164268	0.002899
fig|167546.4.peg.746	P9301_07721	petJ	hypothetical protein	0.00140988	0.00112658	0.0016515	0.00203034	0.000798219	0.00064472	0.000386034	0.00190833	0.00198035	0.00165969	0.00109561	0.00160134	0.00134733	0.00122325	0.00126184	0.000430723	0.000177486	8.11812e-05	0.00036571	0.000328712	0.000444998	0.000337369	0.000701626	0.00129193	0.00148304	0.000228337	0.000204582	0.000130448	0.000777245	0.000868043	0.000466441	0.00133549	0.000100818	8.56234e-05	0.000124278	4.30028e-05	0.000255374	0.000260987	0.00038749
fig|167546.4.peg.747	P9301_07731		hypothetical protein	0.000528345	0.000386808	0.000555573	0.000576618	0.000289464	0.000268203	0.000156826	0.000796283	0.00103418	0.00074354	0.000446895	0.000471363	0.000690231	0.000660686	0.000568454	0.000203721	2.21857e-05	8.11812e-05	0.000156733	0.000358595	0.000488062	0.000427334	0.000276398	0.000644002	0.000790146	0.000173734	0.000204582	0.000224661	0.000339573	0.000524102	0.00026089	0.000782483	0.000145625	1.00733e-05	9.23209e-05	7.88385e-05	0.000340499	0.000153522	0.000416193
fig|167546.4.peg.748	P9301_07741		Phosphate ABC transporter, substrate-binding protein PstS (TC 3.A.1.7.1)	0.00190376	0.00141185	0.00247344	0.00216841	0.0017631	0.00156796	0.000820322	0.00494245	0.00473084	0.00335921	0.00253721	0.00189837	0.00158477	0.00195589	0.00156169	0.00337594	0.00534676	0.000643205	0.00461055	0.00869592	0.00881383	0.00889529	0.000792746	0.00167676	0.0017444	0.0067806	0.00773106	0.00811677	0.000722536	0.00081072	0.000554985	0.00106839	0.00205836	0.00222621	0.0022086	0.00189212	0.00469733	0.00427558	0.00684565
fig|167546.4.peg.749	P9301_07751	pstC	Phosphate ABC transporter, permease protein PstC (TC 3.A.1.7.1)	0.010788	0.00755726	0.0105407	0.0122958	0.00267535	0.00231583	0.00135514	0.0074274	0.0067552	0.00555	0.00405088	0.00903983	0.00650474	0.00677693	0.00609683	0.00264255	0.00281758	0.000393416	0.00220732	0.00171827	0.00213886	0.00178805	0.00300697	0.00484965	0.00640019	0.00179195	0.00234731	0.00244228	0.00228457	0.00247856	0.0015274	0.00426228	0.000756132	0.000508704	0.000905455	0.000680878	0.00209716	0.0017655	0.00261197
fig|167546.4.peg.750	P9301_07761	pstA	Phosphate ABC transporter, permease protein PstA (TC 3.A.1.7.1)	0.0108311	0.00823901	0.0125955	0.0120521	0.00289464	0.00280582	0.00150794	0.00764706	0.00752533	0.00553672	0.00357516	0.00831019	0.00622865	0.00759461	0.0061593	0.00284045	0.00599014	0.000405906	0.00385301	0.00212168	0.00282789	0.00277767	0.00295229	0.00515202	0.00704446	0.00242732	0.00233116	0.00229734	0.00219591	0.00283888	0.00154163	0.00420961	0.000898957	0.00125917	0.00100488	0.00082422	0.00284781	0.00274804	0.00496561
fig|167546.4.peg.751	P9301_07771	pstB	Phosphate ABC transporter, ATP-binding protein PstB (TC 3.A.1.7.1)	0.00540979	0.00436126	0.00605803	0.00653771	0.0023508	0.00202184	0.00109778	0.00616433	0.00492887	0.00370442	0.00296248	0.00535933	0.00455553	0.00445472	0.00437897	0.0016123	0.000288414	0.000287256	0.00112325	0.00138955	0.00163644	0.00166435	0.00196516	0.00344777	0.00416346	0.00112679	0.00131902	0.00142043	0.00131302	0.00160233	0.00084908	0.00243774	0.000529292	0.000246797	0.000507765	0.000505283	0.00173345	0.00171944	0.00228188
fig|167546.4.peg.752	P9301_07781		hypothetical protein	0.0011658	0.000149888	0.000144601	0.000974565	0.00248237	0.0005983	0.000309631	0.00313022	0.000616109	0.000292105	0.00113165	0.000936269	0.000408617	3.27072e-05	0.00026861	0.00253196	0.000133114	0.000206075	3.91832e-05	0.000239063	0.00114838	0.00028114	0.000549759	5.49758e-05	4.25463e-05	0.000446746	0.000473769	0.000456568	0.000132056	2.45673e-05	2.52985e-05	0.000481528	0.000179231	1.00733e-05	0.000497113	0.000318937	0.000599742	0.000191902	0.000258327
fig|167546.4.peg.753	P9301_07791		hypothetical protein	0.012821	0.00695771	0.0119791	0.0159585	0.00601734	0.0035898	0.00159641	0.0143606	0.00594105	0.00459402	0.00717915	0.022309	0.0110382	0.00843192	0.0110255	0.00137366	8.87428e-05	0.000187341	9.14274e-05	0.00103096	0.00354563	0.00175432	0.00327122	0.00496353	0.00393858	0.00055595	0.000312257	0.000246402	0.002477	0.00200906	0.00106254	0.00491685	0.000196034	1.00733e-05	0.000195294	0.000179178	0.00173732	0.000460565	0.000660168
fig|167546.4.peg.754	P9301_07801		hypothetical protein	0.00965378	0.00570058	0.0105026	0.0108177	0.00674539	0.00451304	0.00260975	0.0159669	0.011244	0.00779389	0.00711427	0.0166785	0.0092988	0.00872628	0.00915149	0.0012165	0.0003106	0.000256033	0.000626931	0.000283887	0.000732094	0.000641	0.00541861	0.00919274	0.00987683	0.000416962	0.000360711	0.000289885	0.00461254	0.00511818	0.00294569	0.00920546	0.000204436	2.51834e-05	0.000184642	0.000132592	0.000375322	0.000437537	0.000444896
fig|167546.4.peg.755	P9301_07811		hypothetical protein	0.000226844	0.000120877	0.000159822	0.000349219	0.000517527	0.000340412	0.00016889	0.00109832	0.000616109	0.000504545	0.000634302	0.000290566	0.000198787	0.000156995	0.000293597	0.000587879	4.43714e-05	0.000131139	3.91832e-05	5.97658e-05	0.000287096	0.000224912	0.000130606	0.000153147	0.000133717	0.000327613	0.000355327	0.000260896	7.92337e-05	5.18642e-05	2.68796e-05	0.000146716	0.000159628	1.00733e-05	0.000213048	0.000154093	0.000460447	0.000222606	0.00028703
fig|167546.4.peg.756	P9301_07821		ATP-dependent, 3'-5' DNA helicase with strand annealing activity	0.00156781	0.000894493	0.00152212	0.00198162	0.003649	0.00248088	0.00136318	0.00948675	0.0107599	0.00742212	0.0056943	0.00142055	0.00108228	0.000837305	0.00104945	0.00354474	0.00292851	0.000774343	0.00282119	0.00210674	0.00284225	0.00250777	0.000598356	0.000926735	0.00103327	0.00253652	0.00230963	0.00207267	0.000471629	0.000333023	0.000211875	0.000688435	0.00108379	0.000690024	0.00131025	0.00100698	0.00305675	0.00191902	0.00350176
fig|167546.4.peg.757	P9301_07831		ATP-dependent DNA ligase (EC 6.5.1.1) LigC	0.000465173	0.000270766	0.000357698	0.000584739	0.00148241	0.00102124	0.000623284	0.00394023	0.00334459	0.0020049	0.00237142	0.000426164	0.000325789	0.00022895	0.000337324	0.00134456	0.000820871	0.000324725	0.000378771	0.000657423	0.000789513	0.000629755	0.000160979	0.000168854	0.00018842	0.000615516	0.000742957	0.000623252	6.03686e-05	4.64048e-05	3.00419e-05	0.000184335	0.000313655	0.000100733	0.000443851	0.000354773	0.000634566	0.000307043	0.000574059
fig|167546.4.peg.758	P9301_07841		mRNA 3-end processing exonuclease	0.00127779	0.000715595	0.00119486	0.00153494	0.00363146	0.00255309	0.00147175	0.00923963	0.00930765	0.00639976	0.00579521	0.000878155	0.000502488	0.000516774	0.000680896	0.0029685	0.000399343	0.000599492	0.000666114	0.00112061	0.00203838	0.00149567	0.000270323	0.000376977	0.000358605	0.000928238	0.00106598	0.000731958	0.000175446	0.000155593	0.000104356	0.00025205	0.00045648	7.55501e-05	0.000479359	0.000408527	0.00152838	0.00102092	0.0014782
fig|167546.4.peg.760	P9301_07861		hypothetical protein	0.00426409	0.00240304	0.00261043	0.00624534	0.00102628	0.000716928	0.000426246	0.00341853	0.0011442	0.000730263	0.00141997	0.00342222	0.00236887	0.0015307	0.00299219	0.00214198	0.000599014	0.000355948	0.000274282	0.00125508	0.00221064	0.00168684	0.00103877	0.00115842	0.00110621	0.0025117	0.00280493	0.00258722	0.000573501	0.00027024	0.000208712	0.000993152	0.000742129	0.0001511	0.00149134	0.00102848	0.00153224	0.000452889	0.000947198
fig|167546.4.peg.761	P9301_07871		hypothetical protein	0.130056	0.0791167	0.118291	0.169379	0.0121224	0.00849998	0.00543664	0.0359151	0.0182192	0.0139945	0.0162684	0.0915864	0.0594317	0.0513961	0.0623113	0.0059952	0.000510271	0.000961684	0.000457137	0.00552833	0.0103498	0.00737713	0.0142117	0.0200976	0.0216014	0.00497377	0.00504457	0.00547882	0.00778188	0.00588796	0.00369516	0.0144346	0.00134984	3.022e-05	0.00188903	0.00137251	0.00438392	0.00191902	0.00291335
fig|167546.4.peg.762	P9301_07881		hypothetical protein	0.00531791	0.00348127	0.00597431	0.00632655	0.00449985	0.00347117	0.00178541	0.0109146	0.00981374	0.00653253	0.0052402	0.00490088	0.00406408	0.00412765	0.00413535	0.0031955	0.0001553	0.000487087	0.00137141	0.00502032	0.00668933	0.00513925	0.00231142	0.0041114	0.00440051	0.00254645	0.00261112	0.00271042	0.0021129	0.00247583	0.00136928	0.00397261	0.000982971	0.00036264	0.00101908	0.000928144	0.00291746	0.00208022	0.00328649
fig|167546.4.peg.763	P9301_07901		hypothetical protein	6.31717e-05	2.90106e-05	3.80529e-05	4.06069e-05	0.000333322	5.67353e-05	4.4233e-05	0.000494245	0.000308055	0.00021244	0.000165784	0.000109769	4.96967e-05	1.96243e-05	1.87402e-05	0.000227003	0.0003106	6.2447e-06	7.83664e-05	5.97658e-05	7.17739e-05	8.9965e-05	1.51867e-05	1.17805e-05	1.82341e-05	9.43129e-05	7.53724e-05	7.97183e-05	0	1.91079e-05	6.32462e-06	2.25716e-05	6.44112e-05	1.511e-05	7.10161e-05	6.45042e-05	9.28633e-05	7.67608e-05	0.000186569
fig|167546.4.peg.764	P9301_07911		hypothetical protein	0.00930346	0.00645002	0.0121389	0.00977814	0.0124031	0.00983584	0.00511897	0.029435	0.0300793	0.0223991	0.0152377	0.00558533	0.00387082	0.00429119	0.00413535	0.0102384	0.0150863	0.00169231	0.0138186	0.00788908	0.00986173	0.0105484	0.00313454	0.00623975	0.00743345	0.00718764	0.00719807	0.0079066	0.00184879	0.00239121	0.00139458	0.00290798	0.00390388	0.00390342	0.00356146	0.00299586	0.00789725	0.00753024	0.010778
fig|167546.4.peg.765	P9301_07921		hypothetical protein	0.000763803	0.000343292	0.000433804	0.000682196	0.00192976	0.00131523	0.000687623	0.00524449	0.0016943	0.00110203	0.00213356	0.00130432	0.000419661	0.000307448	0.000549714	0.00191497	0.000133114	0.000274767	0.000156733	0.000493068	0.000803867	0.000404842	0.000230838	0.000325928	0.00021881	0.00103744	0.000613747	0.000876901	0.000228269	0.000150133	0.0001091	0.000447671	0.00063291	1.00733e-05	0.00079538	0.000548286	0.0010215	0.000322395	0.000473599
fig|167546.4.peg.766	P9301_07931		hypothetical protein	0.000143572	3.38457e-05	3.80529e-05	0.000154306	0.000184204	0.00015989	4.4233e-05	0.000398142	0.000198035	0.000172608	0.000201823	0.000251824	5.52185e-05	2.61658e-05	6.24675e-05	0.000116412	0.000244043	3.12235e-05	0.000104488	2.98829e-05	8.61287e-05	5.62281e-05	3.03734e-05	2.35611e-05	2.43122e-05	0.000104241	3.76862e-05	6.5224e-05	1.50921e-05	8.18909e-06	6.32462e-06	3.00955e-05	2.52044e-05	2.01467e-05	3.19572e-05	4.30028e-05	4.64316e-05	3.83804e-05	2.8703e-05
fig|167546.4.peg.767	P9301_07941		hypothetical protein	8.61432e-06	2.90106e-05	2.28318e-05	1.62428e-05	0	5.15776e-06	0	5.49161e-05	4.40078e-05	2.6555e-05	1.4416e-05	0	0	6.54144e-06	1.87402e-05	0	2.21857e-05	0	2.61221e-05	1.49414e-05	0	0	0	1.17805e-05	1.21561e-05	9.92768e-06	0	7.24711e-06	0	5.45939e-06	1.58115e-06	3.76194e-06	8.40146e-06	0	3.5508e-06	0	3.8693e-06	2.30282e-05	0
fig|167546.4.peg.768	P9301_07951		hypothetical protein	0.00310115	0.001818	0.00333344	0.0049378	0.00186836	0.00135133	0.000739898	0.00686451	0.00409272	0.00321316	0.00286157	0.00315749	0.00233574	0.00198206	0.00254867	0.0027706	6.65571e-05	0.000462108	0.000888152	0.00167344	0.00169386	0.00181054	0.00167661	0.00232076	0.00256494	0.00207985	0.00241192	0.00198571	0.00100363	0.000767045	0.000464859	0.00185464	0.00091576	4.53301e-05	0.00159431	0.00118616	0.00252279	0.00166571	0.00223883
fig|167546.4.peg.769	P9301_07961		hypothetical protein	0.00332226	0.00214195	0.00305946	0.00537635	0.00225431	0.00194963	0.000892703	0.00620552	0.00345461	0.00304055	0.00242909	0.00273132	0.00231918	0.00181198	0.00247371	0.00247957	4.43714e-05	0.000593247	7.83664e-05	0.00103096	0.00152161	0.00111332	0.00154601	0.00205374	0.00198144	0.00144448	0.00208889	0.00146392	0.000869685	0.000685154	0.000354179	0.00194868	0.000795339	1.00733e-05	0.00116821	0.000942478	0.00162511	0.000575706	0.0009759
fig|167546.4.peg.770	P9301_07971		hypothetical protein	0.00588645	0.00359731	0.00586776	0.00682196	0.00172801	0.00145965	0.000707729	0.00447566	0.00424675	0.00312021	0.00260929	0.00451346	0.00340698	0.00354546	0.0034607	0.00117576	0.000177486	0.000268522	0.000378771	0.000672365	0.00129193	0.00123702	0.00177381	0.00303938	0.00353135	0.000660191	0.00074834	0.000724711	0.00168089	0.00173336	0.00094553	0.00269731	0.000411672	2.01467e-05	0.000458054	0.000401359	0.000804815	0.000399156	0.000574059
fig|167546.4.peg.771	P9301_07981		hypothetical protein	0.000410616	8.21967e-05	0.00012938	0.000154306	0.000122803	5.15776e-06	8.04237e-06	5.49161e-05	2.20039e-05	2.6555e-05	6.48718e-05	0.000535933	0.00014909	5.23315e-05	0.000137428	4.65647e-05	0	6.2447e-06	2.61221e-05	1.49414e-05	5.74191e-05	0	6.07468e-05	2.74879e-05	2.43122e-05	6.45299e-05	2.1535e-05	4.34827e-05	1.50921e-05	1.09188e-05	4.74346e-06	8.65246e-05	8.40146e-06	5.03667e-06	3.5508e-06	0	7.73861e-06	3.07043e-05	1.43515e-05
fig|167546.4.peg.772	P9301_07991		hypothetical protein	0.000577159	0.000333622	0.000433804	0.000641589	0.00448231	0.00291929	0.0015763	0.0101457	0.0103418	0.00638648	0.00464915	0.000380964	0.000403095	0.000248575	0.000337324	0.00240972	0.000754314	0.000462108	0.00160651	0.000806838	0.00144983	0.00121453	0.000115419	0.000176708	0.000194498	0.0010573	0.000899085	0.000797183	4.71629e-05	4.91345e-05	3.32042e-05	0.000139192	0.000641312	0.000312274	0.000827337	0.000537535	0.00203138	0.00167339	0.00232494
fig|167546.4.peg.773	P9301_08001	petN	Cytochrome b6-f complex subunit VIII (PetN)	0.0221962	0.0105163	0.0151679	0.0144885	0.00799096	0.00755096	0.00373166	0.0166258	0.0105399	0.00658564	0.00796482	0.0173823	0.00714528	0.00798056	0.00771474	0.00813136	0.000554643	0.00137383	0.000509381	0.00844191	0.0145988	0.0104697	0.00310112	0.00418994	0.00521497	0.0101163	0.00745649	0.0115447	0.00198839	0.00223835	0.00129022	0.00410804	0.0051417	0.000100733	0.00412248	0.00360148	0.00872141	0.00572636	0.00907013
fig|167546.4.peg.774	P9301_08011		hypothetical protein	0.025843	0.0159848	0.0242169	0.0371309	0.050779	0.0346137	0.019937	0.150566	0.0850451	0.0548759	0.0615345	0.0243042	0.0166815	0.0122979	0.0178969	0.0604934	0.00567954	0.0106784	0.00957376	0.0147173	0.025695	0.0193312	0.00642397	0.00804217	0.0089712	0.0306865	0.0361841	0.0296479	0.00184879	0.00129934	0.000819038	0.00329546	0.00998934	0.000956968	0.0178392	0.0129582	0.0300181	0.014147	0.0206661
fig|167546.4.peg.775	P9301_08021		ATP-dependent Clp protease proteolytic subunit ClpP (EC 3.4.21.92)	0.0145783	0.0128952	0.023022	0.024023	0.0249465	0.024979	0.0150392	0.080658	0.0813924	0.0632142	0.0448841	0.0230903	0.0243735	0.0265321	0.0259615	0.021216	0.0521808	0.00645078	0.0398754	0.0242201	0.0242309	0.0238857	0.0102389	0.0212167	0.023437	0.0154028	0.0218257	0.0204731	0.0131622	0.0129579	0.00842123	0.0214995	0.0102666	0.0133824	0.0144447	0.0110087	0.0254832	0.0188601	0.0355486
fig|167546.4.peg.776	P9301_08031		Cell division-associated, ATP-dependent zinc metalloprotease FtsH	0.101218	0.0891061	0.142052	0.148264	0.441003	0.446719	0.27324	1.22482	1.77505	1.32652	0.858506	0.039433	0.0446828	0.0493356	0.0486559	0.300767	0.924833	0.0946635	0.609951	0.217174	0.240514	0.23193	0.0168451	0.0333899	0.0391609	0.138521	0.212469	0.172438	0.0128302	0.0138887	0.00830422	0.0208411	0.097303	0.151075	0.127097	0.102805	0.342464	0.257187	0.502962
fig|167546.4.peg.777	P9301_08041		hypothetical protein	0.00565386	0.00278502	0.0060352	0.00461294	0.00803482	0.00603458	0.0031124	0.0162826	0.0214978	0.0135563	0.00995422	0.00442306	0.00271675	0.0036305	0.00272358	0.00530838	0.0006212	0.000880503	0.000979579	0.00315264	0.00430643	0.00380102	0.00145792	0.00254459	0.00364075	0.00199546	0.00188431	0.00167408	0.00113002	0.00145766	0.000796902	0.00185464	0.00103338	4.53301e-05	0.000891252	0.000727464	0.0023951	0.00194205	0.00351611
fig|167546.4.peg.778	P9301_08051		hypothetical protein	0.00306957	0.00180833	0.00214619	0.00318358	0.00166661	0.00101608	0.000534818	0.00377548	0.00275049	0.00154019	0.00134068	0.00320268	0.00167312	0.00143912	0.00160541	0.00117576	0.000377157	0.000168607	0.00061387	0.000552833	0.00100483	0.000685983	0.000868679	0.00109559	0.00113052	0.000675082	0.000667584	0.000587016	0.00046597	0.000488616	0.000256147	0.00109472	0.000327657	8.05868e-05	0.000305369	0.000279518	0.000719691	0.000445213	0.00087544
fig|167546.4.peg.779	P9301_08061		FIG015547: peptidase, M16 family	0.0121519	0.00878538	0.0141557	0.0164052	0.00635944	0.00470388	0.00274245	0.0162414	0.0135544	0.0092677	0.00851983	0.009466	0.0074048	0.00721521	0.00792713	0.00460408	0.000576828	0.000711896	0.00131917	0.00234581	0.00357434	0.00269895	0.00307683	0.00483002	0.00544593	0.00263083	0.00259496	0.00215964	0.00222798	0.00205273	0.00118428	0.00353246	0.000988572	0.000297164	0.00138126	0.000931727	0.0029368	0.00175015	0.00265502
fig|167546.4.peg.780	P9301_08071	pcyA	Phycocyanobilin:ferredoxin oxidoreductase PcyA (EC 1.3.7.5)	0.0072791	0.00417753	0.00471856	0.00724427	0.0197099	0.00976364	0.00621273	0.0406654	0.0242483	0.0184292	0.0220492	0.00588881	0.00342907	0.00187739	0.00343571	0.0138006	0.00117584	0.00192337	0.00086203	0.00222627	0.00581368	0.0030813	0.00448615	0.00459048	0.0054824	0.00660687	0.00667584	0.00689201	0.00179785	0.00111645	0.00076686	0.00313746	0.00303853	0.0003022	0.00491786	0.00364807	0.0102227	0.00404529	0.00658733
fig|167546.4.peg.781	P9301_08081		ABC exporter membrane fusion component of DevB family	0.00302075	0.00208876	0.00298335	0.00367898	0.00791202	0.00656583	0.00361907	0.0184106	0.0218499	0.0148974	0.00986772	0.00182088	0.00204309	0.00185123	0.00186778	0.00739215	0.00283977	0.00155493	0.00579911	0.00383995	0.00578497	0.00477939	0.00152474	0.00241893	0.00334293	0.00425401	0.00535144	0.0041381	0.000809316	0.000996339	0.000453791	0.00141449	0.00245603	0.00128435	0.00312826	0.00268409	0.0075761	0.00598734	0.0106775
fig|167546.4.peg.782	P9301_08091		ABC exporter permease subunit of DevC family	0.00397981	0.00295908	0.00433804	0.00399572	0.0101839	0.00816473	0.00429865	0.0239983	0.0326318	0.0220805	0.0128158	0.00328017	0.00234679	0.00213251	0.00207392	0.00984261	0.00423747	0.00162362	0.00931254	0.00618576	0.00734965	0.00746709	0.00226586	0.00391899	0.00502047	0.00718764	0.00624514	0.00595713	0.00107909	0.00144128	0.000749467	0.00191483	0.00334938	0.00264425	0.00364668	0.00297436	0.010865	0.0106083	0.0179393
fig|167546.4.peg.783	P9301_08101		ABC exporter, ATP-binding subunit of DevA family	0.00230289	0.00178415	0.00245061	0.00271254	0.00442968	0.00346086	0.00186985	0.0107086	0.0124102	0.00823205	0.00576638	0.00177568	0.00159582	0.0017204	0.00152421	0.00394636	0.0049696	0.000786833	0.00523748	0.00258487	0.00318676	0.00311504	0.00100536	0.00186525	0.00240691	0.00265565	0.00318179	0.00235531	0.000626324	0.000799801	0.000379477	0.000985628	0.00127422	0.0014556	0.00162982	0.0014836	0.00472829	0.00431396	0.00640076
fig|167546.4.peg.784	P9301_08111		Uncharacterized protein Ava_1806	0.0239679	0.0209698	0.0336464	0.0348488	0.0292622	0.0308331	0.016885	0.0872754	0.119063	0.0801297	0.0507802	0.0100536	0.0140531	0.0161835	0.0159667	0.0232765	0.023295	0.00640707	0.0395228	0.028314	0.0322121	0.0314315	0.00656065	0.0125777	0.0157118	0.0143207	0.0241838	0.0217776	0.00360891	0.00427197	0.00232904	0.00630501	0.00705443	0.00939843	0.00810294	0.00771542	0.0204725	0.0149223	0.0266076
fig|167546.4.peg.785	P9301_08121		Glycosyl transferase, family 2	0.0113221	0.00910933	0.0136458	0.0187198	0.0116926	0.0113058	0.00623284	0.0372194	0.0291992	0.019571	0.0169748	0.00736101	0.00861961	0.00665265	0.00856429	0.00929548	0.00224076	0.00226683	0.00403587	0.00443761	0.00769416	0.0061626	0.00362962	0.00629865	0.00671017	0.00673097	0.00888856	0.00689201	0.0021129	0.00215919	0.00117954	0.00369422	0.00327377	0.00158152	0.0046267	0.0040566	0.0108882	0.00531952	0.0115242
fig|167546.4.peg.786	P9301_08131	rpsB	SSU ribosomal protein S2p (SAe)	0.0243527	0.022285	0.0395598	0.0380324	0.0645856	0.0637189	0.0362108	0.202064	0.202194	0.151483	0.11238	0.0213663	0.0242409	0.0247594	0.0273483	0.0622337	0.146803	0.0176912	0.12122	0.0542374	0.0578497	0.0627168	0.0154904	0.0330797	0.0389238	0.0338534	0.0463487	0.0434609	0.0102325	0.0108232	0.00659183	0.016086	0.0155287	0.0199351	0.0203781	0.015051	0.039316	0.034788	0.0569754
fig|167546.4.peg.787	P9301_08141	tsf	Translation elongation factor Ts	0.0198905	0.0195	0.0325048	0.0344915	0.0433845	0.0458576	0.027324	0.143056	0.164369	0.11967	0.0869282	0.0130948	0.0192602	0.0196767	0.0202332	0.0411341	0.0893197	0.0129952	0.0855499	0.0468115	0.0500838	0.052056	0.0118031	0.0237456	0.030372	0.018262	0.0282377	0.0253504	0.00740647	0.00830647	0.0048162	0.0126514	0.00830905	0.0116599	0.0104252	0.00851455	0.0231075	0.0188448	0.0312001
fig|167546.4.peg.788	P9301_08151		hypothetical protein	0.00171999	0.000884823	0.000898049	0.00194101	0.00347357	0.00160922	0.000949	0.00619179	0.00367465	0.00237667	0.00346704	0.00236327	0.00118168	0.000660686	0.000974493	0.0031664	0.000199671	0.000499576	7.83664e-05	0.000343653	0.00147854	0.000404842	0.00106914	0.000738246	0.000911707	0.00177705	0.00167973	0.00160161	0.000375417	0.000286618	0.000117005	0.000932961	0.000714124	2.51834e-05	0.0011256	0.000831387	0.00188435	0.000614087	0.000932846
fig|167546.4.peg.789	P9301_08161	recG	ATP-dependent DNA helicase RecG (EC 3.6.4.12)	0.00375871	0.00230634	0.00408689	0.00474288	0.00330691	0.00248088	0.00140741	0.0081825	0.00833948	0.00528445	0.0040653	0.00449409	0.0028548	0.00289132	0.00280479	0.00354474	0.001553	0.000605736	0.00164569	0.00262969	0.00321547	0.0030813	0.00166446	0.00265847	0.00345233	0.00324635	0.00269726	0.00268143	0.00142809	0.00164328	0.000913907	0.00268979	0.00132183	0.000765574	0.00162627	0.00136892	0.00400473	0.00342353	0.0053531
fig|167546.4.peg.790	P9301_08171	ddpX	D-alanyl-D-alanine dipeptidase (EC 3.4.13.22)	0.00445073	0.00284304	0.00390423	0.00526265	0.00291218	0.00208373	0.00108572	0.00649383	0.00444479	0.00341232	0.00300573	0.00570155	0.00422422	0.00368283	0.00401041	0.000913832	0.000510271	0.000118649	0.00036571	0.000806838	0.00123451	0.000967123	0.00140629	0.00211264	0.00255278	0.000779323	0.000672968	0.00080443	0.00107531	0.00108642	0.000573959	0.00191859	0.000193234	0.000156137	0.000252107	0.000222181	0.000603611	0.000399156	0.000588411
fig|167546.4.peg.791	P9301_08181	sir	Ferredoxin--sulfite reductase (EC 1.8.7.1)	0.0459689	0.0348514	0.0566913	0.068114	0.0413495	0.0361765	0.0196475	0.124975	0.136578	0.10395	0.0742278	0.0409892	0.0392935	0.0364947	0.0408225	0.0247666	0.0420419	0.00628217	0.0325482	0.0129542	0.0146275	0.014057	0.0181754	0.0309474	0.0366203	0.0133279	0.0175295	0.0140594	0.0207687	0.0205219	0.0119108	0.0343954	0.0115688	0.0119722	0.0159715	0.0130944	0.0382597	0.0297602	0.0526269
fig|167546.4.peg.792	P9301_08191	glyS	Glycyl-tRNA synthetase beta chain (EC 6.1.1.14)	0.0252313	0.0172565	0.025328	0.031982	0.0135873	0.0106972	0.00607601	0.0409125	0.0311135	0.0220805	0.0184885	0.0201717	0.0162839	0.0145089	0.0158792	0.015052	0.001553	0.00291003	0.00509381	0.00759025	0.01068	0.00944632	0.00906342	0.0129547	0.0152924	0.0129953	0.015516	0.0148203	0.00544638	0.00496259	0.00297731	0.00956661	0.00585862	0.00165707	0.0088273	0.00696287	0.0151058	0.0100864	0.0175088
fig|167546.4.peg.793	P9301_08201	chlP	Geranylgeranyl diphosphate reductase (EC 1.3.1.83)	0.240371	0.256724	0.412943	0.480907	0.0661645	0.0835815	0.0501643	0.249388	0.160144	0.132695	0.0989223	0.111558	0.218605	0.217045	0.251969	0.107337	0.326352	0.040091	0.217806	0.276073	0.254266	0.250035	0.0522939	0.112049	0.12302	0.140631	0.31174	0.295088	0.057535	0.0519489	0.031174	0.0925324	0.0943008	0.178439	0.149393	0.123683	0.205212	0.121873	0.247132
fig|167546.4.peg.795	P9301_08211		D-alanyl-D-alanine carboxypeptidase (EC 3.4.16.4)	0.00439617	0.00290589	0.00369875	0.00475913	0.00292096	0.00251699	0.00121842	0.0064801	0.00576502	0.00369115	0.00272462	0.00565635	0.00410274	0.00382674	0.00344196	0.00163559	0.00188579	0.000187341	0.00139753	0.000806838	0.00114838	0.00120328	0.00134858	0.00212835	0.0026865	0.000938166	0.000909853	0.000746453	0.000775359	0.000928097	0.000578703	0.00161763	0.000680519	0.000448264	0.000628492	0.000587705	0.0017644	0.00162733	0.00297076
fig|167546.4.peg.796	P9301_08221	typA	GTP-binding protein TypA/BipA	0.0587324	0.0514406	0.0870347	0.0880682	0.0583928	0.0569262	0.0320247	0.180756	0.189079	0.142454	0.0960607	0.0311422	0.0346496	0.0354742	0.0363249	0.0530721	0.0975727	0.0127767	0.0957114	0.0410441	0.0444998	0.044229	0.0164533	0.0320313	0.0380911	0.0350298	0.0481953	0.0459322	0.00825163	0.00896978	0.005202	0.0130426	0.0142237	0.0221714	0.0207473	0.0157964	0.042868	0.0370601	0.0640219
fig|167546.4.peg.797	P9301_08231		hypothetical protein	0.00353187	0.00280919	0.00470334	0.00489719	0.00307884	0.00253246	0.00139937	0.00771571	0.00811944	0.00503217	0.00357516	0.00227933	0.00220322	0.00232875	0.00210515	0.00300924	0.000177486	0.000593247	0.00169794	0.0019125	0.00248338	0.00245155	0.00142148	0.00273308	0.00292354	0.00251667	0.00309565	0.00229009	0.00054709	0.000622371	0.000338367	0.000861484	0.000907358	0.000307237	0.00125698	0.000953229	0.00270077	0.00215698	0.00400406
fig|167546.4.peg.798	P9301_08241		Lipopolysaccharide ABC transporter, ATP-binding protein LptB	0.00394823	0.0030171	0.00480989	0.0055469	0.00328936	0.00283677	0.00151197	0.00867674	0.00686521	0.00483301	0.00362561	0.00380964	0.00309776	0.00288478	0.00334826	0.00317804	0.00110929	0.000611981	0.00215507	0.00188262	0.00305757	0.00273269	0.00165839	0.00323964	0.00373192	0.00229826	0.00248729	0.00214515	0.00114512	0.00115739	0.000635624	0.00195621	0.000884954	0.000473447	0.00106169	0.000831387	0.00232932	0.00198811	0.00341565
fig|167546.4.peg.799	P9301_08251	ccmC	Cytochrome c-type biogenesis protein CcsA/ResC	0.0171712	0.0124214	0.019095	0.0187929	0.00819271	0.00666382	0.00388044	0.0199483	0.0212338	0.0153222	0.010466	0.0155227	0.0119382	0.0127885	0.0121999	0.0110184	0.0156631	0.00235425	0.0110235	0.0123416	0.0148572	0.0151591	0.00400929	0.00757488	0.0094149	0.0150752	0.0148645	0.0147914	0.00272036	0.00301631	0.00179619	0.00470618	0.00865631	0.00769604	0.0110821	0.00870448	0.0223336	0.0196277	0.0339125
fig|167546.4.peg.800	P9301_08261	rpe	Ribulose-phosphate 3-epimerase (EC 5.1.3.1)	0.0131828	0.0116333	0.0194451	0.0203116	0.0563753	0.0541616	0.0310516	0.178422	0.172136	0.119073	0.0903592	0.0130819	0.014412	0.0138744	0.0159042	0.0657319	0.137685	0.0157804	0.0968086	0.0533708	0.0661612	0.0628068	0.00769358	0.0142073	0.0181004	0.0336697	0.0423431	0.0417289	0.0043239	0.00408909	0.00256938	0.00627868	0.00943204	0.0138408	0.0121722	0.00963263	0.0366114	0.0293073	0.0518088
fig|167546.4.peg.801	P9301_08271	glpX	Fructose-1,6-bisphosphatase, GlpX type (EC 3.1.3.11) @ Sedoheptulose-1,7-bisphosphatase (EC 3.1.3.37)	0.147049	0.134725	0.205981	0.24823	0.19609	0.201704	0.121673	0.571141	0.513945	0.378276	0.279843	0.0682508	0.0986147	0.0876684	0.109818	0.266257	0.940519	0.0739061	0.501636	0.283275	0.293397	0.314428	0.0377298	0.0655665	0.0733134	0.237927	0.357287	0.317155	0.0101438	0.00890154	0.0052858	0.0151493	0.0776491	0.15112	0.118774	0.0965556	0.222918	0.167231	0.296602
fig|167546.4.peg.802	P9301_08281	hemA	Glutamyl-tRNA reductase (EC 1.2.1.70)	0.017912	0.014718	0.0205943	0.0271904	0.017745	0.0148904	0.00860936	0.0452509	0.0414993	0.0284271	0.0209176	0.0129399	0.0130205	0.0112055	0.0132306	0.0256921	0.0238275	0.00505821	0.0268927	0.0202457	0.0255084	0.0249765	0.00524549	0.00839952	0.00971272	0.0263977	0.0325286	0.0286623	0.00127529	0.00120653	0.00061665	0.0020954	0.00996134	0.0120276	0.0146045	0.0118867	0.0392386	0.0289849	0.0468432
fig|167546.4.peg.803	P9301_08291	glgC	Glucose-1-phosphate adenylyltransferase (EC 2.7.7.27)	0.0322836	0.0258533	0.044697	0.0449274	0.0538579	0.0512784	0.0292059	0.175828	0.144059	0.105078	0.0758135	0.0227933	0.0224574	0.0222932	0.0246559	0.0794685	0.112881	0.0171167	0.105298	0.0741095	0.0865737	0.0829814	0.0100779	0.0189195	0.0237287	0.0787662	0.0976773	0.0957054	0.00324104	0.00344488	0.00207289	0.00518771	0.0165089	0.0216275	0.0212906	0.0173552	0.0491479	0.0425408	0.0676529
fig|167546.4.peg.804	P9301_08301	gnd	6-phosphogluconate dehydrogenase, decarboxylating (EC 1.1.1.44)	0.0806214	0.0646114	0.114486	0.115754	0.0213326	0.0165719	0.0105717	0.0549435	0.0573201	0.0411868	0.0339784	0.0679279	0.0594483	0.0680441	0.0630984	0.00373682	0.00601233	0.000974174	0.00548564	0.00363077	0.0040624	0.00494807	0.0321776	0.0564209	0.0623547	0.00224366	0.00252498	0.00209442	0.0227684	0.0223999	0.0143806	0.0371529	0.000798139	0.000956968	0.000930311	0.000770467	0.0027356	0.00228747	0.00376009
fig|167546.4.peg.805	P9301_08311		6-phosphogluconolactonase (EC 3.1.1.31), eukaryotic type	0.00931208	0.00559905	0.00765625	0.0125475	0.00294727	0.00186195	0.000924873	0.00653501	0.0034106	0.00228373	0.00294806	0.00996319	0.00580347	0.00434352	0.00585945	0.000884729	4.43714e-05	0.000174852	7.83664e-05	0.000298829	0.000732094	0.000393597	0.00391513	0.00437843	0.00417562	0.000615516	0.000586828	0.000637746	0.00162618	0.00146312	0.000690964	0.00377699	0.000140024	0	0.000223701	0.00020068	0.000592004	0.000168874	0.000344435
fig|167546.4.peg.806	P9301_08321		hypothetical protein	0.00269054	0.00195338	0.00353892	0.00434494	0.00663136	0.00567869	0.00307621	0.019303	0.0196275	0.0126933	0.0106029	0.00269904	0.00254005	0.00234184	0.00219886	0.00488929	0.000354971	0.00138008	0.00156733	0.00233086	0.00335902	0.00287888	0.0012362	0.00190452	0.00220025	0.00240746	0.00312796	0.00245677	0.000631983	0.000742477	0.000343111	0.00138439	0.00160748	0.00021154	0.00257078	0.00194588	0.00503396	0.00370755	0.00541051
fig|167546.4.peg.807	P9301_08331		hypothetical protein	0.000760931	0.000425489	0.000692564	0.00103141	0.00171047	0.000907765	0.00051069	0.00417362	0.00191434	0.00126136	0.00154972	0.000949183	0.000496967	0.000274741	0.000524727	0.00101278	0.000110929	0.000174852	7.83664e-05	0.000179297	0.000401934	0.000213667	0.000321958	0.000333782	0.000334293	0.000600625	0.000457618	0.000449321	0.000160354	9.82691e-05	4.26912e-05	0.000278383	0.000310854	1.511e-05	0.000379936	0.00036194	0.000955718	0.000337748	0.000588411
fig|167546.4.peg.808	P9301_08341	ilvD	Dihydroxy-acid dehydratase (EC 4.2.1.9)	0.0366166	0.0336281	0.0541722	0.0577998	0.025122	0.0271246	0.0148703	0.0778573	0.101966	0.0765448	0.0504414	0.0270162	0.0347932	0.0351145	0.0364498	0.0155817	0.03918	0.00499576	0.0323	0.0130887	0.0161635	0.0158563	0.0180843	0.0377291	0.0406196	0.0100071	0.0144177	0.0124216	0.0241701	0.0255936	0.0148296	0.0394402	0.00608546	0.00946894	0.00813489	0.0063895	0.0215211	0.0153368	0.0292627
fig|167546.4.peg.809	P9301_08351		hypothetical protein	0.0254812	0.0197852	0.0309447	0.0432869	0.0124031	0.0113522	0.0070049	0.0455117	0.045042	0.0312154	0.0242404	0.0157358	0.0188903	0.0182506	0.0213951	0.00760169	0.0189688	0.00172978	0.0134268	0.00626046	0.00714868	0.00638751	0.0114842	0.0169757	0.0214069	0.00296341	0.00443082	0.00361631	0.0119058	0.0102063	0.00612381	0.0195057	0.00154307	0.00355589	0.00262404	0.00209997	0.0055718	0.00414508	0.00638641
fig|167546.4.peg.810	P9301_08361	upp	Uracil phosphoribosyltransferase (EC 2.4.2.9)	0.00315284	0.0020114	0.00337149	0.00367898	0.00308762	0.0022952	0.00110583	0.00783927	0.00638113	0.0041293	0.00385627	0.00441015	0.00279958	0.00293057	0.00285476	0.00292776	0.0001553	0.000537045	0.000339588	0.00135967	0.00251209	0.00158563	0.00157334	0.00275664	0.00345841	0.0014544	0.00162589	0.00144218	0.00108663	0.00119288	0.000708357	0.00191859	0.000414472	6.04401e-05	0.000536171	0.000376274	0.0013233	0.000852045	0.00137774
fig|167546.4.peg.811	P9301_08371		hypothetical protein	0.017622	0.0147616	0.0224436	0.0320876	0.0351567	0.0331231	0.0195068	0.121516	0.0969051	0.0716321	0.055487	0.010441	0.0127058	0.0107672	0.0140177	0.0313031	0.00909614	0.00780588	0.0349514	0.0196779	0.0221925	0.0210743	0.00523941	0.00781834	0.0097188	0.0140675	0.0202913	0.0170017	0.00317878	0.00266964	0.00169658	0.00521781	0.00607146	0.00802846	0.0105601	0.00833896	0.0190602	0.0130417	0.0228045
fig|167546.4.peg.812	P9301_08381	cobW	CobW GTPase involved in cobalt insertion for B12 biosynthesis	0.00574288	0.00411467	0.00630918	0.00741482	0.00897338	0.0067154	0.00347832	0.0259067	0.016811	0.0117904	0.00947128	0.0061148	0.00418004	0.00348005	0.00392921	0.00811972	0.000953985	0.00160489	0.00344812	0.00285381	0.00453611	0.00363234	0.00188011	0.00296477	0.00357997	0.00523685	0.0048346	0.00430479	0.00104702	0.00107277	0.000591352	0.00168535	0.00195754	0.000609437	0.00260984	0.00201396	0.00576139	0.00396086	0.00650122
fig|167546.4.peg.813	P9301_08391		hypothetical protein	0.0221302	0.0168552	0.0234711	0.035661	0.0199116	0.0170619	0.0105194	0.0675056	0.0488927	0.0381994	0.0378491	0.0170595	0.0158974	0.0146986	0.0188714	0.0197376	0.000998357	0.0048896	0.00113631	0.019648	0.0313652	0.0214229	0.00520904	0.00728037	0.00793793	0.0104886	0.0153275	0.0145957	0.00309766	0.00265326	0.00158274	0.00561281	0.00166909	6.54767e-05	0.00284064	0.00198888	0.00979708	0.00412206	0.0072762
fig|167546.4.peg.814	P9301_08401	purS	Phosphoribosylformylglycinamidine synthase, PurS subunit (EC 6.3.5.3)	0.0141505	0.0121361	0.0203964	0.0226505	0.00285955	0.00245509	0.00166879	0.00782554	0.00864753	0.00590849	0.00463473	0.00778071	0.0113861	0.0143454	0.0127871	0.00162394	0.00339441	0.000449619	0.00306935	0.003571	0.00377531	0.0041159	0.00390602	0.00727644	0.00802303	0.00161325	0.00262188	0.00220312	0.00357306	0.00401811	0.00225473	0.00612067	0.000397669	0.000493594	0.00070661	0.000508866	0.00141617	0.00115141	0.00196615
fig|167546.4.peg.815	P9301_08411		Phosphoribosylformylglycinamidine synthase, glutamine amidotransferase subunit (EC 6.3.5.3)	0.0150406	0.0123682	0.0208073	0.0209531	0.00237711	0.00238288	0.00139133	0.00711163	0.00750333	0.00462057	0.00338775	0.0125395	0.013269	0.0145024	0.013999	0.00185677	0.0017083	0.000362193	0.00223344	0.00258487	0.00275612	0.00302507	0.00465624	0.00883539	0.0108007	0.00208978	0.00265957	0.00277564	0.0040579	0.00464048	0.00268006	0.0074223	0.000683319	0.000725281	0.000845091	0.000680878	0.00195013	0.00168874	0.002899
fig|167546.4.peg.816	P9301_08421	cbbA	Fructose-bisphosphate aldolase class II (EC 4.1.2.13)	0.203074	0.153408	0.282368	0.258739	1.01174	0.801567	0.458853	2.46625	2.63868	1.96674	1.43424	0.179867	0.140029	0.131365	0.159648	1.06663	3.28675	0.212158	2.18795	0.746131	0.87834	0.947005	0.0677782	0.136988	0.167146	0.646977	0.636897	0.682823	0.0416939	0.0422148	0.025055	0.0609246	0.240685	0.463842	0.297934	0.226549	0.891325	0.817295	1.29871
fig|167546.4.peg.817	P9301_08431		Oxidoreductase, N-terminal:Oxidoreductase, C-terminal, utilizes NADP or NAD	0.0049159	0.00348127	0.00532741	0.00644025	0.00691205	0.00593142	0.00307621	0.0191932	0.0189674	0.0124277	0.0096659	0.00449409	0.00418004	0.00356509	0.00429776	0.010285	0.00696631	0.00189839	0.00679175	0.00624552	0.00891432	0.0074446	0.00257566	0.00401716	0.00486244	0.0073713	0.00861937	0.00775441	0.00142243	0.00141671	0.000782671	0.00243021	0.00314775	0.00264929	0.00432133	0.00345097	0.00947206	0.00636347	0.0117252
fig|167546.4.peg.818	P9301_08441		hypothetical protein	0.00170563	0.00125713	0.00173521	0.00172173	0.002535	0.00188258	0.00104953	0.00664485	0.00534695	0.00367787	0.0029769	0.00167883	0.00109333	0.00120363	0.00120562	0.00324207	0.000754314	0.000574513	0.00126692	0.00179297	0.0030145	0.00253026	0.000774522	0.00135476	0.00156814	0.00279464	0.00235808	0.00262346	0.000418807	0.000461319	0.00023243	0.000711006	0.000901757	0.000337457	0.000962268	0.000784801	0.00282072	0.00210325	0.00331519
fig|167546.4.peg.819	P9301_08451	accD	Acetyl-coenzyme A carboxyl transferase beta chain (EC 6.4.1.2)	0.0109861	0.0122666	0.0195516	0.0209369	0.0172275	0.0219669	0.012337	0.0563302	0.062117	0.0488878	0.0307492	0.00679925	0.013639	0.0148752	0.0155232	0.0176422	0.0277099	0.00683171	0.0305106	0.0262521	0.0294416	0.0251227	0.00445274	0.0106653	0.0120649	0.0157205	0.0272956	0.0269013	0.00404847	0.00431292	0.00260416	0.00646301	0.00777415	0.00947902	0.0099316	0.007676	0.0197335	0.0113529	0.0247994
fig|167546.4.peg.820	P9301_08461	prkB	Phosphoribulokinase (EC 2.7.1.19)	0.0381787	0.0431194	0.0740282	0.0892702	0.0568578	0.0694337	0.042906	0.225293	0.181004	0.157219	0.101005	0.0278943	0.0562069	0.0505196	0.0642541	0.0846779	0.176731	0.0319292	0.161213	0.118306	0.102608	0.097477	0.0227284	0.0429165	0.0495179	0.0918856	0.193756	0.170525	0.0143036	0.0129551	0.00760535	0.0210631	0.0538562	0.104078	0.0885144	0.0712234	0.110089	0.0563501	0.140415
fig|167546.4.peg.821	P9301_08471	leuB	3-isopropylmalate dehydrogenase (EC 1.1.1.85)	0.00737386	0.00525092	0.00888917	0.00920964	0.0168942	0.0143128	0.00744723	0.0491499	0.0441838	0.0299275	0.0238584	0.00559824	0.00453344	0.0038987	0.00453514	0.0170601	0.00463681	0.00297248	0.00967825	0.00975676	0.0128045	0.011673	0.00245113	0.00470436	0.0054824	0.0103546	0.0106006	0.0101894	0.00108475	0.0012229	0.000665666	0.00190354	0.0028873	0.00184342	0.00361827	0.00283102	0.00847378	0.00651699	0.0117252
fig|167546.4.peg.822	P9301_08481	lpxD	UDP-3-O-[3-hydroxymyristoyl] glucosamine N-acyltransferase (EC 2.3.1.191)	0.00326195	0.00221931	0.00289963	0.00440179	0.00143855	0.00117081	0.000699686	0.00378921	0.00310255	0.00240323	0.00183803	0.00346742	0.00330759	0.0027147	0.00353566	0.00153664	0.0007765	0.000343459	0.000822847	0.00121026	0.00176564	0.00132698	0.00123923	0.00162964	0.00179302	0.00146433	0.00184662	0.00196397	0.000828181	0.000843476	0.000471184	0.00161011	0.000719725	0.000337457	0.00096937	0.000781217	0.00126526	0.000836693	0.00143515
fig|167546.4.peg.823	P9301_08491	proB	Glutamate 5-kinase (EC 2.7.2.11) / RNA-binding C-terminal domain PUA	0.00341414	0.00249491	0.00393467	0.00526265	0.00199116	0.00183616	0.000896724	0.00613687	0.00530294	0.00350526	0.00291923	0.00391941	0.00361681	0.00323147	0.00358563	0.00167633	0.000177486	0.000330969	0.000561626	0.00129991	0.00190919	0.00151816	0.0015703	0.00283911	0.00300863	0.0013998	0.00171203	0.00122476	0.00152053	0.00130479	0.00080797	0.00274245	0.000579701	0.000110807	0.000738567	0.000609206	0.00167928	0.00102859	0.00175088
fig|167546.4.peg.824	P9301_08501		hypothetical protein	0.00166256	0.000696254	0.000951324	0.00192477	0.000692959	0.00039199	0.000180953	0.00163375	0.000374066	0.000863038	0.000619886	0.00255698	0.00129764	0.000961592	0.00151796	0.000314312	6.65571e-05	3.12235e-05	3.91832e-05	0.000164356	0.000143548	6.74737e-05	0.00103877	0.000993491	0.000887395	0.000178698	0.000247652	0.000188425	0.000592367	0.000464048	0.00027354	0.00145211	5.32093e-05	0	0.000142032	8.60056e-05	0.000197335	5.37326e-05	0.000186569
fig|167546.4.peg.825	P9301_08511		hypothetical protein	0.0395053	0.0262014	0.0447579	0.0452036	0.0161047	0.0104857	0.00611622	0.0372331	0.0279229	0.0207793	0.018611	0.0393749	0.023236	0.0242949	0.0237064	0.00588461	0.000199671	0.00118025	0.00127998	0.00261475	0.00446434	0.00330621	0.0113384	0.0198423	0.0219782	0.00295845	0.00269187	0.00252924	0.00997402	0.0104766	0.00615385	0.0178353	0.00106979	0.00013599	0.00134575	0.000913809	0.00237575	0.00167339	0.00279854
fig|167546.4.peg.826	P9301_08521		hypothetical protein	0.000795389	0.000406148	0.000768669	0.000812138	0.000508755	0.000546722	0.000297568	0.00122188	0.0017163	0.00100909	0.000965869	0.000749015	0.000436226	0.000457901	0.000481	0.000500571	8.87428e-05	4.99576e-05	2.61221e-05	0.000254004	0.000344515	0.000348614	0.000303734	0.000404465	0.000692898	0.000287903	0.00025842	0.000289885	0.000262226	0.000302996	0.00016444	0.000522909	0.000151226	2.01467e-05	0.000198845	0.000139759	0.000468186	0.000276339	0.000645816
fig|167546.4.peg.827	P9301_08531		hypothetical protein	0.000528345	0.00022725	0.000456635	0.000527889	0.000456125	0.000263046	0.00013672	0.000686451	0.000616109	0.00074354	0.000504558	0.000858784	0.00029818	0.000222409	0.000218636	0.000291029	0.000110929	6.2447e-05	5.22442e-05	0.000179297	0.000244031	0.000101211	0.000154904	0.00022383	0.000449776	0.000134024	8.61399e-05	7.97183e-05	0.000158467	0.000144674	0.000104356	0.000285907	7.84137e-05	5.03667e-06	0.000113626	6.80878e-05	0.000127687	0.000130493	0.000200921
fig|167546.4.peg.828	P9301_08541		Domain of unknown function / gamma-glutamyl ligase (similar to F420:0 gamma-glutamyl ligase)	0.00234884	0.00162943	0.00300618	0.00298054	0.00234203	0.00187742	0.00111789	0.00626043	0.00602907	0.00420897	0.00290482	0.00397753	0.00258975	0.00249229	0.00272983	0.00262508	0.000843057	0.000468353	0.00279507	0.00194239	0.00328724	0.00339618	0.00154297	0.00274094	0.00359821	0.0023479	0.00265419	0.00269593	0.00118851	0.00130479	0.000823781	0.0019374	0.00101938	0.000846161	0.00115401	0.00116466	0.00321926	0.00306276	0.00506607
fig|167546.4.peg.829	P9301_08551		hypothetical protein	0.00734227	0.00458367	0.00809767	0.00831629	0.00510509	0.0036878	0.00177736	0.0122875	0.0101878	0.00707691	0.00564385	0.00985988	0.00652131	0.00631903	0.00654035	0.0065307	0.00317256	0.0010616	0.00417954	0.00624552	0.00694771	0.00709599	0.00345042	0.00639683	0.00753678	0.00790243	0.00714423	0.00787037	0.00296938	0.00381885	0.00210135	0.00573319	0.00276128	0.00204993	0.00383842	0.00293136	0.00681771	0.00590291	0.0097016
[truncated: 1,027 more rows]
