# Supplementary material for: Transcriptional Mechanisms of Thermal Acclimation in Prochlorococcus
Source: mBio. 2023 Apr 13;14(3):e03425-22. doi: 10.1128/mbio.03425-22 (PMC10294614; doi:10.1128/mbio.03425-22)
Supplement: TABLE S4 [file mbio.03425-22-s0007.xlsx]

## Sheet: TableS4_Transcript_per_biomass
Table S4.	Estimates of mRNA transcripts per biovolume (i.e., mRNA concentration) for each protein-coding gene in Prochlorococcus marinus MIT9301 obtained in the samples collected during the long-term experimental acclimations. The sample names include the temperature, light/dark period, and the replicate number.
	P. marinus MIT9301 gene Ids, gene symbols and annotated gene products according to the Bacterial and Viral Bioinformatics Resource Center (BV-BRC) are shown, as well as the corresponding Refseq Locus Tag.
BV-BRC_ID	RefSeq Locus Tag	Gene symbol	Gene product	P17_D_R1	P17_D_R2	P17_D_R3	P17_D_R4	P17_L_R1	P17_L_R2	P17_L_R3	P17_L_R4	P17_L_R5	P17_L_R6	P17_L_R7	P20_D_R1	P20_D_R2	P20_D_R3	P20_D_R4	P20_L_R1	P20_L_R2	P20_L_R3	P20_L_R4	P22_L_R1	P22_L_R2	P22_L_R3	P25_D_R1	P25_D_R2	P25_D_R3	P25_L_R1	P25_L_R2	P25_L_R3	P30_D_R1	P30_D_R2	P30_D_R3	P30_D_R4	P30_L_R1	P30_L_R2	P30_L_R3	P30_L_R4	P30_L_R5	P30_L_R6	P30_L_R7
fig|167546.4.peg.1	P9301_00001	dnaN	DNA polymerase III beta subunit (EC 2.7.7.7)	0.257967	0.169805	0.301214	0.311521	0.0429594	0.0293624	0.0187912	0.123027	0.128466	0.094846	0.0832437	0.178323	0.115467	0.131252	0.113181	0.0465478	0.00657451	0.00714735	0.0117518	0.0477238	0.0633309	0.0592931	0.0636102	0.0986496	0.109538	0.048599	0.042917	0.039436	0.0567763	0.0539781	0.0354973	0.0856109	0.0229144	0.00432459	0.0309732	0.0217075	0.0641259	0.0521719	0.0769975
fig|167546.4.peg.2	P9301_00011		hypothetical protein	0.0522295	0.0294499	0.0345707	0.0641462	0.0267919	0.0121205	0.00901675	0.058573	0.0467562	0.033045	0.0349455	0.039877	0.0323742	0.0256252	0.0307134	0.0442602	0.0118706	0.00596401	0.0176276	0.0279272	0.032761	0.0318723	0.0238569	0.0226746	0.0289671	0.027036	0.0281376	0.0207404	0.0173645	0.0134624	0.00840478	0.0321041	0.010036	0.00787904	0.0171654	0.0131737	0.0272298	0.0191215	0.0344337
fig|167546.4.peg.3	P9301_00021		Phosphoribosylformylglycinamidine synthase, synthetase subunit (EC 6.3.5.3)	0.365147	0.283088	0.391288	0.444004	0.0998793	0.0930094	0.0585205	0.305514	0.356346	0.266797	0.181875	0.253278	0.25268	0.260776	0.218531	0.154413	0.237778	0.0275954	0.133219	0.136926	0.159214	0.16862	0.116163	0.186567	0.213245	0.137032	0.149093	0.122251	0.11184	0.122832	0.0728102	0.185581	0.115274	0.125413	0.132622	0.111479	0.276371	0.217342	0.3979
fig|167546.4.peg.4	P9301_00031	purF	Amidophosphoribosyltransferase (EC 2.4.2.14)	0.137023	0.100593	0.152419	0.157764	0.0564067	0.0469457	0.0279595	0.152838	0.169472	0.131985	0.0861724	0.112471	0.103892	0.104516	0.0926456	0.103937	0.0513177	0.016614	0.0746526	0.106642	0.127079	0.1201	0.0690543	0.11682	0.137229	0.117773	0.119372	0.102193	0.0532415	0.0584741	0.0354034	0.086593	0.0699363	0.0498809	0.0794895	0.0629684	0.17757	0.147202	0.238963
fig|167546.4.peg.5	P9301_00041		DNA gyrase subunit A (EC 5.99.1.3)	0.114601	0.0873988	0.138101	0.143074	0.0567146	0.0466896	0.0311419	0.172577	0.211992	0.169612	0.10841	0.0954077	0.0852673	0.0948501	0.0808799	0.0372482	0.0673887	0.00710001	0.0385304	0.0332299	0.0404817	0.0425557	0.035253	0.0596191	0.0707326	0.0253489	0.0254985	0.0208378	0.0337633	0.0313951	0.020425	0.051949	0.0116151	0.0119667	0.0128845	0.0110609	0.0354564	0.0324735	0.0430421
fig|167546.4.peg.6	P9301_00051		hypothetical protein	0.0235881	0.0140563	0.0187126	0.0270307	0.0165268	0.0087632	0.00492511	0.0350471	0.0264801	0.0205678	0.0177209	0.0320692	0.0207293	0.0164939	0.0187312	0.0178533	0.00529613	0.00236667	0.00491262	0.00589182	0.00980742	0.00836869	0.013114	0.0157211	0.0177173	0.012839	0.0111657	0.00852011	0.00927444	0.00786163	0.0052119	0.0176098	0.0062111	0.00302129	0.00797413	0.00650398	0.0172346	0.0114564	0.0157821
fig|167546.4.peg.7	P9301_00061		Epoxyqueuosine reductase (EC 1.17.99.6) QueG	0.0536961	0.0401482	0.065562	0.0629489	0.0328996	0.0300168	0.0170485	0.1078	0.113789	0.0913368	0.0592187	0.0589966	0.0538752	0.0540062	0.0495169	0.0454537	0.072137	0.00771535	0.0594331	0.0378255	0.0404817	0.0511915	0.0258409	0.0508818	0.0527875	0.0412742	0.0378011	0.0308672	0.0298823	0.0298023	0.0185156	0.0469709	0.0293361	0.0334119	0.0281193	0.0260988	0.0683625	0.0683262	0.10075
fig|167546.4.peg.8	P9301_00071		Uncharacterized membrane anchored protein Mext_4159	0.395344	0.241691	0.39455	0.363372	0.222085	0.144507	0.0953704	0.529816	0.589825	0.482418	0.327763	0.449578	0.277303	0.269825	0.253539	0.258997	0.0788941	0.0373461	0.16597	0.154601	0.182898	0.193993	0.165619	0.277386	0.322373	0.199746	0.158919	0.143868	0.163624	0.166071	0.103784	0.253988	0.124187	0.0933045	0.146766	0.108745	0.312855	0.284596	0.442696
fig|167546.4.peg.9	P9301_00081	nusB	Transcription termination protein NusB	0.0345782	0.0240414	0.0356581	0.0444833	0.0172967	0.0120636	0.0074003	0.0429428	0.0364668	0.0292434	0.0199547	0.0465422	0.041143	0.0362372	0.0349	0.0271031	0.00493088	0.00411801	0.00655016	0.0116658	0.0169022	0.0157581	0.0275346	0.0405724	0.0432229	0.0236617	0.0256609	0.0186469	0.0205532	0.0196027	0.0114881	0.0363372	0.0170191	0.00450231	0.0210265	0.0177306	0.0489479	0.0336274	0.0554764
fig|167546.4.peg.11	P9301_00091	ftsY	Signal recognition particle receptor FtsY	0.023164	0.0179196	0.0249652	0.0306226	0.0120102	0.0105841	0.00659208	0.034886	0.0413089	0.0320702	0.0233301	0.0309647	0.0317078	0.0315893	0.0300638	0.0207376	0.0021915	0.00501734	0.00895831	0.0179111	0.0230579	0.0227023	0.0182193	0.0306561	0.0329751	0.0165837	0.0180682	0.0137296	0.0264385	0.0258714	0.0164339	0.0427377	0.0104571	0.00308053	0.01364	0.0104809	0.0282993	0.0191215	0.0371437
fig|167546.4.peg.12	P9301_00101	rsbU	Serine phosphatase RsbU, regulator of sigma subunit	0.0150186	0.00915295	0.0142723	0.0161632	0.0112403	0.00921843	0.00532923	0.0317438	0.03798	0.0296333	0.0207489	0.0177485	0.0145912	0.0132033	0.0126319	0.0206879	0.013149	0.00317134	0.00982524	0.0149652	0.0189888	0.018785	0.00822651	0.0112768	0.0143014	0.0181475	0.0157132	0.0142651	0.00683284	0.00621737	0.00449194	0.0115141	0.00993075	0.00468003	0.0109539	0.00932099	0.0290397	0.0200281	0.0382596
fig|167546.4.peg.13	P9301_00111	argH	Argininosuccinate lyase (EC 4.3.2.1)	0.117516	0.0811582	0.138691	0.14068	0.0601534	0.0448403	0.0295002	0.175477	0.177492	0.141733	0.107765	0.172153	0.139809	0.137463	0.130144	0.0378449	0.027759	0.00591668	0.0203248	0.0298126	0.036517	0.0362347	0.0617956	0.100826	0.12056	0.0259661	0.0237526	0.021422	0.0577056	0.0598871	0.037172	0.0930612	0.0120362	0.0078198	0.0141856	0.0117237	0.0299446	0.024726	0.0416073
fig|167546.4.peg.14	P9301_00121		RNA-binding region RNP-1 (RNA recognition motif)	0.139868	0.11777	0.176025	0.187327	0.188467	0.186446	0.143712	0.547702	0.824514	0.715001	0.372586	0.0597965	0.139072	0.145525	0.140394	0.171322	0.538562	0.0625274	0.263066	0.158726	0.199383	0.170668	0.0552144	0.0984682	0.135772	0.0820546	0.195908	0.152973	0.0693487	0.0697527	0.0404275	0.103085	0.106957	0.194133	0.136777	0.122208	0.26436	0.175143	0.322337
fig|167546.4.peg.15	P9301_00131		tRNA-dihydrouridine(20/20a) synthase (EC 1.3.1.91)	0.0138348	0.00858832	0.0122787	0.0163474	0.0142685	0.0105841	0.0070467	0.0447958	0.0452431	0.0329475	0.0268048	0.0164916	0.0136793	0.0106943	0.0116574	0.0225279	0.0151579	0.00307667	0.0136783	0.014376	0.0161718	0.0162032	0.010017	0.0126373	0.0149846	0.0111107	0.0100695	0.0101755	0.00655952	0.00598614	0.00441369	0.0107014	0.0054391	0.00337673	0.00721868	0.00538546	0.0152602	0.0124454	0.0167386
fig|167546.4.peg.16	P9301_00141		Peptide-methionine (R)-S-oxide reductase MsrB (EC 1.8.4.12)	0.0269275	0.0219909	0.0452183	0.033892	0.103061	0.142004	0.0902432	0.318486	0.676377	0.502986	0.301603	0.0205669	0.036934	0.0407617	0.0344669	0.0994113	0.163084	0.0392867	0.180515	0.118072	0.126662	0.111375	0.0109364	0.025063	0.0214976	0.0596274	0.0930207	0.0730782	0.0206807	0.0234307	0.0158861	0.0305802	0.0854816	0.0722739	0.0970745	0.0776335	0.231947	0.237123	0.407943
fig|167546.4.peg.17	P9301_00151	grpE	Heat shock protein GrpE	0.0432007	0.0305495	0.0453995	0.0530484	0.0990068	0.0706177	0.0480893	0.253467	0.279478	0.206458	0.162119	0.0727841	0.0732366	0.0704178	0.0675985	0.0992124	0.107749	0.0213947	0.086019	0.0575042	0.0741817	0.0671276	0.0634409	0.0917868	0.10307	0.0567469	0.0738563	0.0554538	0.0581247	0.0576006	0.0356225	0.101087	0.0827445	0.0799753	0.118143	0.0817761	0.134915	0.0886016	0.171371
fig|167546.4.peg.18	P9301_00161	dnaJ	Chaperone protein DnaJ	0.0267509	0.025765	0.0385579	0.0464634	0.060718	0.0738328	0.0466497	0.206496	0.340609	0.270111	0.155914	0.0258229	0.0517006	0.052073	0.0451859	0.0719601	0.26225	0.0233354	0.147186	0.0682273	0.077416	0.0689082	0.0291073	0.0581981	0.0658592	0.0422207	0.0781195	0.0578881	0.0390838	0.0444979	0.0260595	0.0651903	0.0765685	0.113387	0.0897719	0.0799948	0.146103	0.100223	0.201979
fig|167546.4.peg.19	P9301_00171		hypothetical protein	0.00187291	0.00115898	0.0010421	0.00221035	0.00426001	0.00335733	0.00202056	0.0126492	0.00696047	0.00380164	0.00605589	0.00247565	0.00192913	0.00143962	0.00115491	0.0058682	0	0.000994002	0	0.00117836	0.00417337	0.0012464	0.00249215	0.00238839	0.00223174	0.00325091	0.00243616	0.00204483	0.00136657	0.0012332	0.000766917	0.00304786	0.00294764	0	0.00402903	0.00364554	0.00518272	0.000741781	0.00271006
fig|167546.4.peg.20	P9301_00181		hypothetical protein	0.00756233	0.00448732	0.00539176	0.00741388	0.0122668	0.00654395	0.00431895	0.0235259	0.0233025	0.0156939	0.0138988	0.0132923	0.00564708	0.00551167	0.00559411	0.0137256	0.000913126	0.00175134	0.000963259	0.00318158	0.00521671	0.00418435	0.00445199	0.00550237	0.00633086	0.00695448	0.00442569	0.00433309	0.00293357	0.00262054	0.0017373	0.00521522	0.00519346	0.000236964	0.00562386	0.00434979	0.00999525	0.00593424	0.0111591
fig|167546.4.peg.21	P9301_00191		Nucleoid-associated protein YaaK	0.405786	0.257382	0.42314	0.470528	0.0532245	0.0374143	0.0256864	0.147923	0.112124	0.0799319	0.0883565	0.31833	0.223849	0.234493	0.228384	0.0769331	0.00456563	0.014484	0.0100179	0.0537334	0.0531062	0.0554648	0.0952581	0.141217	0.162507	0.059792	0.0579806	0.0489298	0.0907583	0.0733238	0.0490044	0.144536	0.0387053	0.00254736	0.0524194	0.0403081	0.0507578	0.0325559	0.0586647
fig|167546.4.peg.22	P9301_00201	murB	UDP-N-acetylenolpyruvoylglucosamine reductase (EC 1.3.1.98)	0.0148773	0.0108171	0.0156316	0.0193866	0.00923858	0.00614562	0.00441997	0.0221562	0.0234538	0.0209578	0.0137995	0.0178247	0.0151875	0.0154656	0.0145086	0.0111396	0.011688	0.00217734	0.00587588	0.00577399	0.00918142	0.00827966	0.00745225	0.0109443	0.011432	0.00880626	0.0106379	0.00827668	0.00841806	0.00768179	0.005118	0.0157473	0.00705329	0.00308053	0.00646324	0.00613114	0.01489	0.00552214	0.0105214
fig|167546.4.peg.23	P9301_00211	murC	UDP-N-acetylmuramate--L-alanine ligase (EC 6.3.2.8)	0.0189058	0.0118572	0.0154956	0.0261558	0.00713424	0.00523516	0.00313187	0.0178861	0.011046	0.00926041	0.010573	0.0220523	0.0196069	0.0136147	0.0162049	0.0105926	0.00730501	0.00142	0.00375671	0.00494913	0.00740773	0.00596492	0.0077184	0.0100373	0.00961016	0.0056788	0.00617161	0.00540419	0.00491964	0.00375097	0.00250422	0.00805989	0.00245637	0.00136254	0.00428085	0.0032727	0.00575858	0.00379132	0.00589836
fig|167546.4.peg.24	P9301_00221	gap2	NAD(P)-dependent glyceraldehyde-3-phosphate dehydrogenase (EC 1.2.1.59)	0.201055	0.171142	0.283135	0.311291	0.934123	0.781746	0.523325	2.86492	2.26336	1.69777	1.27889	0.194243	0.234897	0.215778	0.232318	2.28964	4.15838	0.485073	2.92455	2.23253	2.19165	2.48701	0.171837	0.286577	0.336583	1.90651	2.30221	1.7918	0.0847819	0.0824443	0.0503974	0.124149	1.30096	1.88617	1.78276	1.37677	2.89648	2.45826	4.42504
fig|167546.4.peg.25	P9301_00231	thiL	hypothetical protein	0.027493	0.0213074	0.0264151	0.0353656	0.0322324	0.0268302	0.0157351	0.0764591	0.0982032	0.0740832	0.0511276	0.0264323	0.0263764	0.0249671	0.0235674	0.0363033	0.0370729	0.00913535	0.0356406	0.019443	0.0261879	0.0227023	0.013356	0.0219188	0.0231373	0.024032	0.033213	0.0255603	0.00987573	0.00963435	0.00588491	0.0171019	0.0196509	0.0190756	0.0259369	0.020879	0.0524031	0.0316493	0.0577083
fig|167546.4.peg.26	P9301_00241		Peptidyl-prolyl cis-trans isomerase	0.135256	0.109271	0.161889	0.178486	0.261862	0.227502	0.150229	0.536744	1.06828	0.847473	0.578636	0.0946079	0.103576	0.0939452	0.101271	0.340604	0.51062	0.0777215	0.445507	0.258769	0.247481	0.271804	0.0590857	0.10125	0.11054	0.20419	0.242154	0.189536	0.029445	0.028158	0.0188286	0.0457856	0.118432	0.141764	0.160658	0.1179	0.320629	0.28608	0.432812
fig|167546.4.peg.27	P9301_00251	efp	Translation elongation factor P	0.334598	0.295777	0.455037	0.48158	0.164498	0.16064	0.110701	0.549796	0.548062	0.428708	0.29386	0.191653	0.255907	0.286237	0.252529	0.424798	1.34376	0.0956608	0.681313	0.553596	0.496736	0.572632	0.108977	0.186234	0.233058	0.397022	0.50664	0.4355	0.0797711	0.0770234	0.0486601	0.127671	0.191456	0.334889	0.257774	0.213554	0.389115	0.330092	0.603386
fig|167546.4.peg.28	P9301_00261	accB	Biotin carboxyl carrier protein of acetyl-CoA carboxylase	0.250105	0.167071	0.27942	0.288911	0.149203	0.106069	0.0662996	0.390352	0.397201	0.315146	0.216076	0.201785	0.165835	0.158728	0.161616	0.294405	0.359772	0.0466707	0.197564	0.258887	0.253219	0.292637	0.105009	0.165827	0.202223	0.254353	0.249382	0.215535	0.0736671	0.0775116	0.0468602	0.120492	0.121099	0.100828	0.150165	0.11906	0.31158	0.277096	0.492593
fig|167546.4.peg.29	P9301_00271	pdxA	4-hydroxythreonine-4-phosphate dehydrogenase (EC 1.1.1.262)	0.0457627	0.0303414	0.0555487	0.0473383	0.038802	0.0262896	0.0164423	0.0956343	0.0977493	0.0732059	0.0507802	0.0576636	0.0367937	0.0399802	0.0337812	0.046697	0.0522308	0.00747868	0.047296	0.0427746	0.0488284	0.0539514	0.0188968	0.0389398	0.0419932	0.0427968	0.0323197	0.0306724	0.0136839	0.0161857	0.00981341	0.0241119	0.0174402	0.0171799	0.0183825	0.0157007	0.0598892	0.055716	0.094852
fig|167546.4.peg.30	P9301_00281		Nucleoside-diphosphate-sugar epimerases	0.027493	0.0190786	0.0224732	0.0282741	0.0226858	0.0168151	0.0126538	0.0525304	0.0561377	0.0421105	0.0301802	0.0174438	0.0171166	0.0152599	0.0153748	0.0449564	0.00767026	0.00766801	0.0112701	0.0271024	0.0391254	0.0320503	0.014348	0.0208304	0.0264621	0.0443605	0.0470585	0.0392412	0.00911045	0.0102253	0.00574405	0.0170341	0.0340733	0.00924159	0.0384437	0.0317742	0.065401	0.0452486	0.0784322
fig|167546.4.peg.31	P9301_00301		hypothetical protein	0.00556573	0.00320948	0.00625263	0.00589427	0.0034388	0.00241842	0.00171748	0.00910419	0.0102894	0.00760328	0.00575806	0.0152348	0.0113292	0.0116403	0.0108273	0.000646497	0.000730501	4.73334e-05	0.000385304	0.000353509	0.000939009	0.0006232	0.00537142	0.00885821	0.0117053	0.000493809	0.000446629	0.000243432	0.00798075	0.00971142	0.00586926	0.0132751	0.000315819	5.92409e-05	0.000167876	0.000289986	0.00119285	0.00049452	0.0020724
fig|167546.4.peg.32	P9301_00311		hypothetical protein	0.0740507	0.0518865	0.0718146	0.111715	0.0245336	0.018067	0.0155836	0.0806486	0.0688482	0.061996	0.0516737	0.0845149	0.113748	0.113853	0.10618	0.0131289	0.00182625	0.00246134	0.00375671	0.0110766	0.00855541	0.0111286	0.0445199	0.0587423	0.0726	0.00707793	0.00803933	0.00520944	0.0503808	0.0410295	0.0299567	0.0898102	0.00522856	0.00308053	0.00591764	0.0057583	0.0124632	0.00791233	0.0165792
fig|167546.4.peg.33	P9301_00321		hypothetical protein	0.0156371	0.0145021	0.0204343	0.0224258	0.0124721	0.0102712	0.00745081	0.034886	0.0478154	0.0344097	0.0245214	0.00788399	0.0125569	0.0123396	0.0114769	0.0152673	0.0328726	0.00459134	0.0199395	0.0150831	0.0151285	0.015402	0.00280669	0.00622796	0.00633086	0.0124687	0.0133177	0.0124637	0.00266025	0.00285177	0.00178426	0.00433473	0.0151593	0.0180685	0.017711	0.0134636	0.0381711	0.0323911	0.05723
fig|167546.4.peg.35	P9301_00331		hypothetical protein	0.0898292	0.0536993	0.101039	0.0914993	0.249596	0.185308	0.119541	0.715042	0.921052	0.676497	0.494499	0.102949	0.0786382	0.0850196	0.0735896	0.296593	0.0668409	0.0476174	0.135434	0.139872	0.167039	0.162299	0.0573436	0.0936008	0.123475	0.111889	0.11052	0.0854933	0.0695856	0.0699325	0.0421178	0.104508	0.0979038	0.0483998	0.119486	0.0874516	0.277317	0.231848	0.3869
fig|167546.4.peg.36	P9301_00341	dhsS	Serine--glyoxylate aminotransferase (EC 2.6.1.45)	0.670627	0.490485	0.889595	0.87295	0.112249	0.0821123	0.0534943	0.328395	0.346057	0.273036	0.214786	0.511584	0.445488	0.489922	0.439769	0.0469456	0.0303158	0.0101294	0.0344847	0.0454849	0.0496631	0.0575125	0.137431	0.246397	0.270132	0.0259661	0.0246052	0.0204483	0.132411	0.132569	0.0849713	0.216262	0.0113695	0.0062203	0.0143534	0.0104395	0.0340579	0.0276107	0.0416073
fig|167546.4.peg.37	P9301_00351	cbiD	Cobalt-precorrin-5B (C1)-methyltransferase (EC 2.1.1.195)	0.0646332	0.0411586	0.056319	0.075244	0.0164241	0.00950295	0.00699619	0.0420565	0.0287498	0.0230048	0.0200043	0.10173	0.0816897	0.0647416	0.0755024	0.00621631	0.00200888	0.000994002	0.00105959	0.00353509	0.00521671	0.00400629	0.0317204	0.0423562	0.0440883	0.00530845	0.00499413	0.00408965	0.0288619	0.0266679	0.015714	0.0536084	0.0031231	0.0013033	0.00512023	0.00343841	0.00600537	0.00420342	0.0063766
fig|167546.4.peg.38	P9301_00361	guaA	GMP synthase [glutamine-hydrolyzing], amidotransferase subunit (EC 6.3.5.2) / GMP synthase [glutamine-hydrolyzing], ATP pyrophosphatase subunit (EC 6.3.5.2)	0.397711	0.319492	0.512081	0.563409	0.164139	0.142231	0.0902937	0.500489	0.595726	0.436116	0.332578	0.356341	0.447873	0.436779	0.42609	0.102743	0.124368	0.021584	0.117903	0.0678738	0.0703213	0.0735377	0.158046	0.273305	0.30001	0.0588044	0.0667508	0.0484916	0.147553	0.148112	0.0895258	0.248265	0.0392668	0.0421795	0.0527551	0.0391481	0.113238	0.0913214	0.154633
fig|167546.4.peg.40	P9301_00381		hypothetical protein	0.0134461	0.00799398	0.0120522	0.0170381	0.0115482	0.00773893	0.00563231	0.0295685	0.0199735	0.0170586	0.0148915	0.0190435	0.0166256	0.0127098	0.016277	0.0152175	0.00420038	0.00312401	0.00471997	0.00577399	0.0113724	0.00632103	0.0117349	0.014542	0.0158955	0.0137443	0.0149824	0.0121229	0.0126089	0.00922328	0.00674574	0.0230283	0.013124	0.00325825	0.0210685	0.0160321	0.035333	0.0178852	0.0342742
fig|167546.4.peg.41	P9301_00391		hypothetical protein	0.0567881	0.0376222	0.0625263	0.0670012	0.0250468	0.0185791	0.011795	0.0747672	0.0712692	0.0547826	0.0477026	0.0603297	0.0402661	0.0436409	0.0373903	0.0276999	0.001461	0.00402334	0.00674281	0.0221533	0.0262922	0.0253732	0.0191145	0.0282374	0.0340682	0.0221802	0.0190833	0.0160178	0.0177836	0.01616	0.0110968	0.0309865	0.0140364	0.00225116	0.0156964	0.0126765	0.0306439	0.0201929	0.0328395
fig|167546.4.peg.42	P9301_00401		hypothetical protein	0.00899352	0.00463591	0.00543707	0.0122951	0.0112916	0.00674311	0.00378855	0.0369807	0.0145262	0.0126721	0.0153383	0.0111214	0.00789188	0.00394866	0.00710993	0.023075	0.00182625	0.00364467	0.00125224	0.00612749	0.0146068	0.00676618	0.00938789	0.00498841	0.00514667	0.013374	0.0180276	0.0129506	0.00373528	0.00241501	0.00137732	0.00846627	0.00663219	0.000473928	0.0138078	0.0111438	0.017358	0.00486278	0.0095649
fig|167546.4.peg.43	P9301_00411		hypothetical protein	0.0816307	0.067191	0.106567	0.12751	0.0163728	0.0166444	0.0109868	0.0674355	0.0565917	0.0427928	0.0362857	0.0849719	0.107224	0.107807	0.103726	0.0123829	0.002922	0.00321867	0.00510527	0.012962	0.0137721	0.0116628	0.0338255	0.0594679	0.0664968	0.0116457	0.0132771	0.0122203	0.0389927	0.0367904	0.0234144	0.0669174	0.00463201	0.00296205	0.0063793	0.00550974	0.011764	0.00733539	0.0095649
fig|167546.4.peg.44	P9301_00431		Peptidoglycan D,D-transpeptidase MrdA (EC 3.4.16.4)	0.0321399	0.0252598	0.0319428	0.0395561	0.0138065	0.011267	0.00671836	0.0331135	0.0394931	0.0293409	0.0187137	0.0385821	0.0385124	0.0381293	0.0338895	0.0219312	0.030681	0.00355001	0.0187836	0.0186182	0.0212842	0.0231474	0.0135253	0.0228258	0.025369	0.0205342	0.0190833	0.0170889	0.0131737	0.0137964	0.00815436	0.0240442	0.0148084	0.0106041	0.0150669	0.013008	0.0346337	0.0264568	0.0447956
fig|167546.4.peg.45	P9301_00441		hypothetical protein	0.0315922	0.0195838	0.0335286	0.0349512	0.0416763	0.0302729	0.0185639	0.107719	0.13119	0.0930914	0.0633883	0.0271179	0.0220622	0.0236097	0.0216546	0.0715125	0.0845555	0.010934	0.0618412	0.0434816	0.0511238	0.052883	0.0130898	0.020256	0.0286483	0.0475703	0.0460434	0.0388517	0.0120987	0.0131284	0.00973515	0.0174405	0.0240724	0.0281394	0.0295882	0.0224118	0.0741211	0.0712934	0.122271
fig|167546.4.peg.46	P9301_00451		hypothetical protein	0.0214148	0.0155125	0.0229716	0.0227482	0.0727281	0.0563633	0.0348799	0.184662	0.24059	0.189887	0.1098	0.0184722	0.0166606	0.0151365	0.0124514	0.084343	0.0920431	0.0146734	0.0812028	0.0534977	0.0643743	0.062142	0.00926692	0.0167187	0.0192659	0.051603	0.0517278	0.0416268	0.00945665	0.0111245	0.00593187	0.0170341	0.0559701	0.0419426	0.0563225	0.0465635	0.107932	0.0873653	0.144749
fig|167546.4.peg.47	P9301_00461		Diflavin flavoprotein A 1	0.0410097	0.0271617	0.0491148	0.044207	0.24939	0.208553	0.131766	0.719634	1.05436	0.831974	0.546321	0.0356113	0.0278145	0.0266946	0.0258412	0.286299	0.124368	0.0537708	0.324329	0.187006	0.188845	0.208327	0.0165256	0.0299909	0.0338405	0.146867	0.145723	0.125221	0.0177836	0.0186007	0.0117855	0.0256359	0.140118	0.108944	0.157426	0.116823	0.335684	0.298278	0.491795
fig|167546.4.peg.48	P9301_00471	alaS	Alanyl-tRNA synthetase (EC 6.1.1.7)	0.150487	0.114709	0.16062	0.179315	0.0945928	0.0726663	0.0482661	0.252984	0.290978	0.213769	0.149511	0.124773	0.108768	0.106203	0.101019	0.0958307	0.0493088	0.0182234	0.0555801	0.0620998	0.07366	0.0674837	0.0497946	0.0787262	0.0935966	0.0562942	0.0578182	0.0484916	0.0412339	0.0429307	0.0264978	0.069017	0.0371263	0.0215637	0.044739	0.0333898	0.0950988	0.0787112	0.137416
fig|167546.4.peg.49	P9301_00481	speA	Biosynthetic arginine decarboxylase (EC 4.1.1.19)	0.0701636	0.0441897	0.058086	0.0769478	0.028075	0.0174979	0.0116687	0.0722695	0.0590127	0.0481541	0.0405546	0.0666902	0.0529983	0.0424481	0.0464491	0.0180024	0.00346988	0.00222467	0.00443099	0.00930908	0.0111638	0.0104164	0.0248731	0.0323491	0.0337039	0.011728	0.0109627	0.00871486	0.0192595	0.0169821	0.00981341	0.0337973	0.00845693	0.00213267	0.0101565	0.00787106	0.0213479	0.0140114	0.0229558
fig|167546.4.peg.50	P9301_00491	ndk	Nucleoside diphosphate kinase (EC 2.7.4.6)	0.0347902	0.0381274	0.0649276	0.0669552	0.100701	0.10274	0.072235	0.364087	0.379648	0.314756	0.211857	0.0260134	0.0490699	0.0496873	0.0505635	0.120348	0.179521	0.0416061	0.170497	0.155308	0.161509	0.144404	0.0222116	0.0392422	0.044817	0.0730837	0.137765	0.117383	0.0163441	0.015826	0.0109403	0.0248231	0.0463903	0.0423573	0.0616106	0.0444093	0.0957569	0.0497817	0.121155
fig|167546.4.peg.51	P9301_00501	dadA	Glycine oxidase ThiO (EC 1.4.3.19)	0.0288181	0.0195838	0.0332114	0.0360103	0.0316678	0.0240988	0.0148764	0.0870941	0.110611	0.0805168	0.0528153	0.0275368	0.0278846	0.0254606	0.0259133	0.0329216	0.0474826	0.00515934	0.0281272	0.0249813	0.0270226	0.0229694	0.0121462	0.0203467	0.0256878	0.0225095	0.0211946	0.0174784	0.0117525	0.0114071	0.00842043	0.0192354	0.0148786	0.0124998	0.0173332	0.0144165	0.0431482	0.0299185	0.0570706
fig|167546.4.peg.52	P9301_00511	gatB	Aspartyl-tRNA(Asn) amidotransferase subunit B (EC 6.3.5.6) @ Glutamyl-tRNA(Gln) amidotransferase subunit B (EC 6.3.5.7)	0.340994	0.23554	0.398401	0.421072	0.23235	0.174923	0.10906	0.737601	0.757633	0.571903	0.43389	0.287099	0.224761	0.217135	0.221707	0.298433	0.263346	0.0541968	0.285606	0.154484	0.147216	0.169778	0.135616	0.208516	0.241529	0.184191	0.185838	0.149662	0.134652	0.118438	0.0746257	0.209591	0.127731	0.122036	0.177613	0.134429	0.321123	0.262178	0.424044
fig|167546.4.peg.53	P9301_00521	coaE	Dephospho-CoA kinase (EC 2.7.1.24)	0.0109018	0.00725104	0.0101945	0.0115583	0.00882797	0.00551968	0.00447049	0.0215922	0.0219406	0.0163763	0.0127571	0.00925512	0.0063135	0.00530601	0.00555802	0.00969745	0.000365251	0.00165667	0.00115591	0.00459562	0.00636439	0.00569783	0.0038713	0.00532097	0.00692296	0.00493809	0.00511594	0.00462521	0.00426369	0.0039822	0.00261378	0.00826308	0.00347401	0.000236964	0.0033995	0.00298272	0.00719822	0.00675845	0.00717368
fig|167546.4.peg.54	P9301_00531	argJ	Glutamate N-acetyltransferase (EC 2.3.1.35) @ N-acetylglutamate synthase (EC 2.3.1.1)	0.0652869	0.0493606	0.0777501	0.0744612	0.0211461	0.016559	0.00952189	0.0578479	0.0618877	0.0536129	0.0298327	0.056978	0.05377	0.0600114	0.0489755	0.0137256	0.00840076	0.00265067	0.0173387	0.0109588	0.0121028	0.0135324	0.0192597	0.0367026	0.0449537	0.0113165	0.0109221	0.00895829	0.0262199	0.0289287	0.0171695	0.0433134	0.0108782	0.00811601	0.0109959	0.0107709	0.0208543	0.0177203	0.0290135
fig|167546.4.peg.55	P9301_00541		hypothetical protein	0.0347726	0.0249923	0.0349332	0.0398324	0.0183745	0.0143113	0.00919355	0.0477769	0.050993	0.0394786	0.0300313	0.0347734	0.0324444	0.0304787	0.0268517	0.0284459	0.001461	0.00454401	0.00722444	0.0229781	0.0280659	0.0243048	0.0202759	0.0308979	0.039306	0.0262542	0.0270414	0.0237589	0.0204803	0.0227114	0.0139767	0.0346101	0.0218617	0.00438383	0.0266504	0.0197605	0.046192	0.035523	0.0561141
fig|167546.4.peg.56	P9301_00551		hypothetical protein	0.0165205	0.0108171	0.0164018	0.0205839	0.00964918	0.00489373	0.00351072	0.0191752	0.0170986	0.0146217	0.0126578	0.0181675	0.0129778	0.0117637	0.0110438	0.0035806	0.000547876	0.000757335	0.00125224	0.00282807	0.00469504	0.00445143	0.00682316	0.009221	0.00997452	0.00234559	0.00251737	0.00185008	0.00382639	0.00357113	0.00222249	0.00667142	0.000982547	0.000118482	0.00188861	0.00111852	0.00234456	0.0020605	0.00334772
fig|167546.4.peg.57	P9301_00581		hypothetical protein	0.00017669	2.97174e-05	4.53089e-05	0	5.13254e-05	8.53558e-05	0	0	0	0	4.96385e-05	0.000152348	0.00021045	0	7.2182e-05	0.000248653	0	0	0	0	0	0	0.000266152	0.000181397	0	8.23015e-05	4.06027e-05	4.86864e-05	9.11045e-05	7.70748e-05	3.13027e-05	0.000541841	0	0	0.000125907	8.28532e-05	4.11327e-05	8.24201e-05	0
fig|167546.4.peg.58	P9301_00591		ParA-like protein	0.767188	0.59203	1.00128	0.873134	0.154028	0.148832	0.0962291	0.475352	0.423076	0.337761	0.257723	0.959981	1.11209	1.32584	1.14589	0.0313302	0.099896	0.00757335	0.047007	0.0467811	0.0404817	0.0426447	0.289718	0.557614	0.571144	0.0194643	0.0208698	0.019718	0.311723	0.321505	0.211434	0.506757	0.0070182	0.0100117	0.008142	0.00579972	0.0234868	0.0229952	0.0339554
fig|167546.4.peg.59	P9301_00601	tas	hypothetical protein	0.00858713	0.00665669	0.0100133	0.00957818	0.0104191	0.00893391	0.00500088	0.0274737	0.0281445	0.0232972	0.0163807	0.0104358	0.0104524	0.0119694	0.00967239	0.0149689	0.00566138	0.00284	0.00809138	0.00966259	0.0124158	0.012464	0.00481493	0.00994659	0.0097468	0.0121395	0.0104755	0.0102241	0.00360774	0.00441896	0.00261378	0.00653596	0.00694801	0.00308053	0.00826791	0.00642112	0.0156716	0.00914863	0.0204051
fig|167546.4.peg.60	P9301_00611		hypothetical protein	0.00035338	8.91521e-05	0.000271853	0.000506539	0.000205302	0.000113808	0.000101028	0.000483408	0.000151315	0	0.000397108	0.000723651	0.0002806	0	0.000252637	0.000298383	0	0	0	0.000117836	0.000104334	8.90286e-05	0.000266152	6.04656e-05	9.10915e-05	0.000329206	0.000284219	0.000194745	5.46627e-05	5.13832e-05	0	0.000237056	0.000140364	5.92409e-05	0.000251815	0.000289986	0.000246796	0	0
fig|167546.4.peg.62	P9301_00621		23S rRNA (guanine(2445)-N(2))-methyltransferase (EC 2.1.1.173)	0.0225103	0.0156908	0.0233794	0.0305305	0.0143198	0.0118645	0.00770338	0.043829	0.0358616	0.0281711	0.0255142	0.0527504	0.0452818	0.0386228	0.042443	0.0191462	0.00273938	0.00383401	0.00211917	0.0100161	0.0148155	0.0146897	0.0240504	0.0344352	0.0365733	0.0127156	0.0153478	0.0111005	0.0256915	0.0254347	0.0142427	0.0470725	0.00842183	0.00142178	0.0101146	0.009031	0.0218826	0.0135169	0.020724
fig|167546.4.peg.63	P9301_00631		hypothetical protein	0.0694921	0.0456756	0.0733551	0.0821053	0.0166808	0.0122059	0.00762761	0.058009	0.0581048	0.0414281	0.0302298	0.06749	0.0469654	0.0403092	0.0421904	0.0138748	0.020454	0.002414	0.0118481	0.012962	0.0126244	0.0128201	0.0229374	0.0377608	0.0438606	0.0118926	0.012262	0.00944516	0.0228308	0.0238418	0.014994	0.0409429	0.0085622	0.00864918	0.0101146	0.00758107	0.0187565	0.0202753	0.0283759
fig|167546.4.peg.64	P9301_00641		hypothetical protein	0.220438	0.152361	0.250286	0.234758	0.0516847	0.0378126	0.0227566	0.148729	0.170229	0.133155	0.0859242	0.198509	0.140475	0.164733	0.134908	0.0436137	0.0186278	0.00733668	0.0248521	0.0364115	0.037143	0.0424667	0.0631747	0.114703	0.12894	0.0318095	0.0340656	0.0262906	0.0730111	0.0805175	0.0500844	0.113685	0.02316	0.0126183	0.027112	0.020589	0.0425723	0.0423639	0.0648819
fig|167546.4.peg.65	P9301_00651		hypothetical protein	0.000406387	0.000208022	0.000226544	0.000230245	0.000975183	0.000711299	0.000555654	0.00394783	0.0051447	0.00204704	0.00158843	0.000418956	0.000175375	0.000164528	0.000252637	0.00124326	0.00566138	0.000142	0.00356406	0.000707019	0.00198235	0.00222572	9.67824e-05	0.00021163	0.000409912	0.000864166	0.00138049	0.00116847	0.000182209	0.000205533	7.82568e-05	0.000237056	0.000772001	0.00189571	0.00092332	0.000911385	0.00329062	0.00362648	0.00302889
fig|167546.4.peg.66	P9301_00671		hypothetical protein	0.0723015	0.0373845	0.0594906	0.08275	0.0314625	0.0235298	0.0155836	0.0897528	0.0656706	0.0475692	0.0348959	0.06749	0.0431773	0.032741	0.0373903	0.1292	0.0224629	0.015052	0.0553874	0.0840174	0.0691736	0.0867139	0.023252	0.021163	0.0286027	0.0888445	0.0796218	0.0712768	0.00635909	0.00624306	0.00380328	0.011785	0.0512679	0.0436013	0.0874216	0.0618085	0.109907	0.121322	0.197834
fig|167546.4.peg.67	P9301_00681	smc	Chromosome partition protein smc	0.172679	0.126566	0.197184	0.214312	0.0318218	0.0287649	0.0175789	0.0986153	0.0811047	0.0701841	0.0460149	0.199157	0.231425	0.223099	0.207415	0.0373476	0.0158884	0.00814135	0.0172423	0.0625711	0.0782507	0.074517	0.0719335	0.115761	0.122928	0.0451835	0.0570874	0.0490759	0.0848001	0.0900234	0.053919	0.153002	0.0310906	0.0164097	0.033911	0.0290401	0.0625217	0.0449189	0.0784322
fig|167546.4.peg.68	P9301_00691		Protein implicated in RNA metabolism (PRC-barrel domain)	0.0862423	0.074442	0.110282	0.115721	0.0337721	0.0338009	0.02359	0.0905585	0.1209	0.103522	0.0568361	0.0813537	0.11438	0.126357	0.110294	0.0347616	0.0555181	0.00956135	0.0417091	0.0360579	0.0501848	0.037214	0.0244376	0.0468306	0.0471854	0.032221	0.0449472	0.0378293	0.0331985	0.0397192	0.0229606	0.0616006	0.0287746	0.0269546	0.0305115	0.0250217	0.05084	0.0296712	0.0607371
fig|167546.4.peg.70	P9301_00711	accC	Biotin carboxylase of acetyl-CoA carboxylase (EC 6.3.4.14)	0.191638	0.15456	0.239865	0.234942	0.103985	0.100492	0.0639254	0.324609	0.297031	0.248764	0.15378	0.118679	0.132619	0.130923	0.120327	0.226622	0.453641	0.0439254	0.260562	0.285164	0.272625	0.291747	0.0692236	0.125738	0.143105	0.244106	0.268262	0.250881	0.0471557	0.0476065	0.0289237	0.0695589	0.119169	0.138505	0.138078	0.11036	0.236019	0.181242	0.347525
fig|167546.4.peg.71	P9301_00721		YggT family protein YlmG/ssl0353, required for proper distribution of nucleoids in chloroplast and cyanobacteria	0.012598	0.0063298	0.00779313	0.0124793	0.0118562	0.00654395	0.00472306	0.0217534	0.021638	0.0149141	0.011665	0.0112356	0.00789188	0.00616978	0.00678511	0.0174057	0.0021915	0.00231934	0.00240815	0.00483129	0.00886841	0.00605395	0.00457297	0.00356747	0.00501003	0.0109049	0.0106785	0.00861749	0.00253271	0.00187549	0.00122081	0.00433473	0.00828147	0.000533168	0.0101146	0.00836817	0.0176048	0.0111267	0.0165792
fig|167546.4.peg.73	P9301_00741		Ribonucleases G and E	0.987538	0.824063	1.24667	1.26842	0.407165	0.337554	0.235648	1.15784	1.45686	1.18816	0.781707	0.976853	1.08049	1.08991	1.02914	0.314595	0.788759	0.0674028	0.498005	0.280922	0.28838	0.324064	0.449554	0.836874	0.968941	0.184232	0.201917	0.173275	0.62157	0.625025	0.410692	0.989605	0.132047	0.202071	0.173332	0.131778	0.358348	0.350368	0.623472
fig|167546.4.peg.74	P9301_00751		hypothetical protein	0.0111845	0.00585432	0.00833684	0.00957818	0.0185285	0.0111816	0.00714773	0.0402035	0.0261774	0.0231998	0.019905	0.0182817	0.0102419	0.00682789	0.0096363	0.0323746	0.00127838	0.00421267	0.00192652	0.00765937	0.0143981	0.0101493	0.0111784	0.0136048	0.01544	0.0183532	0.0160381	0.0144599	0.00792609	0.00665412	0.0039911	0.0144943	0.0123169	0.00065165	0.0173332	0.0104809	0.0165353	0.00692329	0.0135503
fig|167546.4.peg.75	P9301_00761		Efflux ABC transporter, permease/ATP-binding protein	0.0638734	0.0454082	0.0664681	0.0744151	0.221521	0.169659	0.107115	0.582265	0.737659	0.567224	0.372586	0.0725556	0.0653447	0.0566797	0.061066	0.236071	0.0567965	0.0460554	0.164814	0.0930908	0.114037	0.123483	0.0420278	0.0743425	0.0875845	0.100819	0.102319	0.0787259	0.0393936	0.0404386	0.0249483	0.065021	0.0738665	0.0530206	0.0912828	0.0701767	0.231207	0.173906	0.329352
fig|167546.4.peg.76	P9301_00771		hypothetical protein	0.00346312	0.00124813	0.00185766	0.00290108	0.0443452	0.0217088	0.0144975	0.0724307	0.0562891	0.039771	0.0462631	0.00563686	0.00178883	0.000822638	0.0020211	0.0326729	0.0558833	0.00468601	0.0251411	0.00459562	0.0073034	0.00543075	0.00169369	0.00160234	0.00113864	0.0082713	0.00479111	0.00472258	0.000892824	0.000719365	0.000391284	0.00264148	0.00564965	0.00236964	0.00726065	0.00447407	0.0101598	0.00601666	0.00813017
fig|167546.4.peg.77	P9301_00781	hit	Histidine triad nucleotide-binding protein 1 (HINT1)	0.0187115	0.0134917	0.0177158	0.0215509	0.0180152	0.0122059	0.00777915	0.0518053	0.0399471	0.0302182	0.0277479	0.0151586	0.013574	0.0107354	0.0118739	0.0237712	0.000913126	0.00321867	0.00048163	0.00907341	0.0157545	0.0100602	0.0114687	0.0129699	0.0145746	0.0148143	0.0163223	0.0118795	0.00949309	0.00904344	0.00489888	0.0176098	0.00915874	0.000177723	0.0145213	0.0108952	0.0302737	0.0143411	0.0224775
fig|167546.4.peg.78	P9301_00791	def	Peptide deformylase (EC 3.5.1.88)	0.121828	0.0832087	0.148296	0.122859	0.0922831	0.0676872	0.0424823	0.242913	0.336978	0.255685	0.144746	0.0939985	0.0672739	0.0827162	0.056302	0.117314	0.032142	0.01775	0.0766754	0.100632	0.101622	0.122325	0.0509076	0.0911821	0.122199	0.0820134	0.0715013	0.0648502	0.0409606	0.0498674	0.0301445	0.0599073	0.0481448	0.0342413	0.0560707	0.0434979	0.10349	0.119097	0.167226
fig|167546.4.peg.79	P9301_00801	dap2	hypothetical protein	0.00629016	0.00436846	0.00367002	0.00851906	0.0034388	0.00312971	0.0019953	0.0113601	0.00983545	0.00740832	0.00675083	0.012721	0.0128725	0.00666336	0.0113687	0.00268545	0.000547876	0.000710001	0.000963259	0.00164971	0.00229535	0.00178057	0.0135737	0.012335	0.0126162	0.00189293	0.00174591	0.0014119	0.0168543	0.0121264	0.00735614	0.0311897	0.00157909	0.000888614	0.00222436	0.00161564	0.00320835	0.00156598	0.00334772
fig|167546.4.peg.80	P9301_00811		Cysteine desulfurase (EC 2.8.1.7) => SufS	0.0344545	0.0245168	0.0305835	0.0401086	0.045731	0.0336018	0.0207107	0.121335	0.124078	0.0878276	0.0636862	0.031117	0.0232547	0.0231161	0.0215824	0.0710649	0.0374382	0.0124487	0.0268749	0.0279272	0.0384994	0.0365017	0.0170821	0.0240955	0.0290582	0.0471999	0.0432824	0.0385596	0.0110965	0.0106106	0.0063075	0.0189983	0.0373368	0.0145733	0.0424307	0.0345084	0.0909444	0.0692329	0.114938
fig|167546.4.peg.81	P9301_00821		Iron-sulfur cluster assembly protein SufD	0.0420345	0.0252598	0.0323052	0.0439307	0.0440372	0.0276268	0.0182861	0.117227	0.0980519	0.0767151	0.0714298	0.0380488	0.0242018	0.0202369	0.0221599	0.0698714	0.00420038	0.00870935	0.00809138	0.018029	0.035578	0.0266196	0.0197678	0.0249421	0.0291493	0.0435375	0.0466525	0.0333988	0.0105681	0.00852961	0.00549363	0.0181855	0.0311608	0.0010071	0.0395349	0.0274244	0.0797563	0.0449189	0.0776351
fig|167546.4.peg.82	P9301_00831	sufC	Iron-sulfur cluster assembly ATPase protein SufC	0.122605	0.0875474	0.145623	0.157211	0.142479	0.114519	0.070467	0.437807	0.521884	0.381529	0.256631	0.0791065	0.0845308	0.0785208	0.0775235	0.173261	0.176051	0.0306247	0.189473	0.100279	0.11122	0.129448	0.0493106	0.0845309	0.0966026	0.110737	0.123595	0.0891447	0.0338544	0.0341955	0.019799	0.0568256	0.0897627	0.100769	0.115247	0.0929613	0.278304	0.230529	0.3869
fig|167546.4.peg.83	P9301_00841		Iron-sulfur cluster assembly protein SufB	0.401846	0.294262	0.486753	0.476284	0.473272	0.370615	0.230975	1.30093	1.47214	1.17363	0.764135	0.280624	0.24065	0.243048	0.2347	0.567525	0.977411	0.102856	0.798157	0.333595	0.339295	0.402766	0.144545	0.250962	0.292039	0.470353	0.460678	0.402782	0.109344	0.10883	0.0694451	0.172814	0.377017	0.538559	0.476391	0.375366	0.856547	0.768897	1.28568
fig|167546.4.peg.84	P9301_00851		hypothetical protein	0.00676722	0.00315004	0.00285446	0.00842696	0.00379808	0.00250377	0.00159119	0.0103127	0.00378287	0.00341173	0.0051624	0.00556069	0.00354258	0.0019332	0.00364519	0.0047244	0.000182625	0.000994002	0.000385304	0.000707019	0.00187802	0.000712229	0.00162111	0.00117908	0.000910915	0.00189293	0.00259857	0.00160665	0.00127546	0.000359682	0.000266073	0.00253988	0.001544	5.92409e-05	0.00243421	0.00219561	0.00419554	0.000989041	0.0020724
fig|167546.4.peg.85	P9301_00861		hypothetical protein	0.221923	0.159553	0.267549	0.238165	0.293838	0.216548	0.136994	0.757984	0.834652	0.591204	0.426841	0.19272	0.144334	0.179664	0.136965	0.326182	0.297679	0.0634268	0.34687	0.250638	0.247585	0.324687	0.0461652	0.0819007	0.0995175	0.160982	0.144302	0.0975675	0.0320688	0.0317805	0.0223502	0.0489689	0.068287	0.0648688	0.0770972	0.0596957	0.367027	0.358527	0.582981
fig|167546.4.peg.86	P9301_00871		Predicted membrane protein	0.000424056	8.91521e-05	0.000226544	0.000184196	0.000205302	5.69039e-05	2.5257e-05	0.000161136	0.000151315	0.000292434	0	7.61738e-05	7.015e-05	0.000246791	7.2182e-05	0.000149192	0	0	0	0	0.000104334	8.90286e-05	2.41956e-05	9.06984e-05	0.000227729	4.11507e-05	8.12053e-05	0	3.64418e-05	0	1.56514e-05	3.38651e-05	0	0	0	0	4.11327e-05	8.24201e-05	0.000159415
fig|167546.4.peg.87	P9301_00881	pgm	Phosphoglucomutase (EC 5.4.2.2)	0.0420875	0.0284693	0.0463963	0.0438386	0.107732	0.0887132	0.0578133	0.311396	0.241196	0.181601	0.135017	0.0432287	0.0356713	0.0399391	0.0317962	0.280828	0.199427	0.0451087	0.210472	0.222122	0.214198	0.253375	0.0176386	0.0288421	0.0354346	0.272253	0.261847	0.213392	0.0147407	0.0152351	0.00956298	0.0250263	0.199843	0.15533	0.227682	0.187538	0.336795	0.292756	0.497694
fig|167546.4.peg.88	P9301_00891	mgs1	Replication-associated recombination protein RarA	0.0367515	0.021664	0.0314897	0.0329711	0.0234044	0.0151933	0.0093956	0.0514024	0.043276	0.0435726	0.0288896	0.04997	0.0273234	0.027435	0.0265269	0.0322751	0.00420038	0.00463867	0.0108848	0.0157901	0.0289006	0.0205656	0.024486	0.0365212	0.0394426	0.0297108	0.0233465	0.0200101	0.0280055	0.0259999	0.0177173	0.044939	0.0180368	0.00479852	0.0219918	0.0163221	0.0482898	0.0316493	0.0521287
fig|167546.4.peg.89	P9301_00901		hypothetical protein	0.00611347	0.00433874	0.00584485	0.00704549	0.0115995	0.00827952	0.00441997	0.0325495	0.0352563	0.0297308	0.0194583	0.00696991	0.00578738	0.00579959	0.00487229	0.0178533	0.001461	0.00293467	0.00645384	0.0127263	0.0182585	0.0180728	0.00457297	0.0074675	0.00970125	0.0160488	0.0151042	0.0121716	0.00482854	0.00436757	0.00244161	0.00731486	0.0112291	0.00456155	0.012255	0.0116823	0.0396519	0.0293415	0.0486216
fig|167546.4.peg.90	P9301_00911		Thiol peroxidase, Bcp-type (EC 1.11.1.15)	0.0662764	0.0410397	0.0696398	0.0718824	0.0765262	0.0475148	0.0335665	0.188449	0.167051	0.14183	0.122458	0.095979	0.0650291	0.0574201	0.0627623	0.113684	0.00566138	0.0185547	0.0411312	0.0710554	0.0918142	0.0821734	0.0458507	0.0711075	0.0836676	0.0789683	0.0661823	0.0646555	0.0469553	0.041569	0.0259969	0.074537	0.0340733	0.00556865	0.0459981	0.0307385	0.0965796	0.0621447	0.109996
fig|167546.4.peg.91	P9301_00921		hypothetical protein	0.0274576	0.0179196	0.0299492	0.029149	0.0158596	0.0087063	0.00550602	0.0339997	0.0285985	0.0231998	0.0161325	0.0208335	0.0143808	0.0123396	0.0115491	0.0229258	0.00237413	0.00279267	0.00414201	0.0142582	0.0185715	0.0195863	0.00776679	0.0148745	0.0182183	0.0226329	0.0164847	0.0158231	0.00727014	0.00763041	0.00449194	0.011785	0.0136504	0.00296205	0.0124648	0.0110195	0.0301503	0.0217589	0.0331583
fig|167546.4.peg.92	P9301_00931	cysH	Phosphoadenylyl-sulfate reductase [thioredoxin] (EC 1.8.4.8)	0.0992291	0.0691821	0.103757	0.11632	0.0512228	0.0363616	0.021721	0.135757	0.120446	0.0926041	0.0666645	0.0615104	0.0481229	0.0468081	0.0402054	0.107219	0.10227	0.0151467	0.0831293	0.0651635	0.072408	0.0786123	0.0268087	0.0427189	0.0464111	0.0899144	0.0830731	0.0690373	0.0160344	0.0181126	0.00915605	0.024349	0.0563912	0.0550941	0.0696687	0.0579144	0.120149	0.0917335	0.148894
fig|167546.4.peg.94	P9301_00941		hypothetical protein	0.0134814	0.0101931	0.0157222	0.0190182	0.0447558	0.0382394	0.023489	0.146795	0.145716	0.110735	0.0719758	0.0126449	0.0108031	0.0118871	0.0108273	0.0463986	0.0376208	0.00923002	0.039012	0.0213284	0.0251446	0.0227913	0.00684736	0.0120327	0.013436	0.0159665	0.015632	0.0130966	0.0052294	0.00665412	0.00475802	0.010532	0.00824638	0.00811601	0.010912	0.00811961	0.0241449	0.0215941	0.0325207
fig|167546.4.peg.95	P9301_00951	citT	Di/tricarboxylate transporter	0.124478	0.0950065	0.137422	0.148508	0.124054	0.0989274	0.0670068	0.343945	0.399925	0.306568	0.205851	0.176457	0.155979	0.150872	0.143245	0.115226	0.20107	0.0229567	0.115976	0.0729408	0.0991176	0.0878713	0.0900076	0.159327	0.184233	0.0792563	0.0803527	0.0713742	0.108505	0.121059	0.0732171	0.181348	0.0448112	0.0392767	0.053007	0.0401838	0.117475	0.0923105	0.171849
fig|167546.4.peg.97	P9301_00961	trkG	KtrAB potassium uptake system, integral membrane component KtrB	0.0373346	0.0274886	0.0404608	0.0407994	0.0352606	0.029903	0.0207107	0.0872552	0.0959335	0.0775924	0.0504327	0.0469612	0.0462289	0.0435998	0.0389783	0.0361541	0.00748764	0.00795201	0.0170497	0.023803	0.0344303	0.0272428	0.0250183	0.0441399	0.048734	0.0306162	0.0297212	0.0294066	0.0304653	0.0348635	0.0210824	0.0517458	0.022002	0.00930083	0.0227472	0.0179377	0.0477551	0.0300833	0.0612154
fig|167546.4.peg.98	P9301_00971		KtrAB potassium uptake system, peripheral membrane component KtrA	0.0400026	0.0354231	0.0553675	0.0482133	0.0299741	0.0257775	0.0183113	0.0816154	0.101986	0.084026	0.0511773	0.0557973	0.0597678	0.0683201	0.0580704	0.0349108	0.0615447	0.00743135	0.0404569	0.0287521	0.0304656	0.0340089	0.048488	0.0925728	0.112771	0.026748	0.0259045	0.0198154	0.087187	0.0966518	0.0614629	0.131227	0.02316	0.0206158	0.0264405	0.0215418	0.0524853	0.0454959	0.0773163
fig|167546.4.peg.99	P9301_00981		hypothetical protein	0.151971	0.107844	0.170724	0.208878	0.0689814	0.0519533	0.0383654	0.19852	0.241498	0.167175	0.131443	0.112661	0.127638	0.130676	0.124586	0.0366514	0.0147926	0.00639001	0.0369892	0.0289878	0.0357867	0.0351663	0.0458023	0.0715308	0.0838953	0.0176948	0.0224939	0.0153362	0.0577056	0.0588851	0.0370624	0.0948561	0.0127731	0.014514	0.0165778	0.0127594	0.0280936	0.0241491	0.0408103
fig|167546.4.peg.100	P9301_00991		hypothetical protein	0.263197	0.141603	0.220518	0.249954	0.08674	0.0497056	0.0329604	0.236951	0.146321	0.12058	0.124047	0.270151	0.141458	0.113072	0.137579	0.0366017	0.00529613	0.00444934	0.00809138	0.0127263	0.0151285	0.0145117	0.0667799	0.0927542	0.0842141	0.0197524	0.0164847	0.0142651	0.0934368	0.0674405	0.0467193	0.158489	0.0226688	0.00710891	0.0308473	0.0205062	0.0467267	0.0274459	0.0395349
fig|167546.4.peg.101	P9301_01001		hypothetical protein	0.213017	0.153163	0.249833	0.241803	0.100854	0.0721541	0.0464476	0.276268	0.248005	0.188912	0.132237	0.171353	0.12848	0.136311	0.123937	0.145561	0.0624578	0.0229094	0.0958443	0.111709	0.113098	0.131762	0.0617714	0.108264	0.114548	0.105757	0.0991517	0.0915304	0.073248	0.0729128	0.0477523	0.120255	0.0557596	0.0421203	0.0726065	0.0552631	0.10567	0.095937	0.163719
fig|167546.4.peg.102	P9301_01011		hypothetical protein	0.0557987	0.0362255	0.0579954	0.0601399	0.0268945	0.0193189	0.0112899	0.0938618	0.080802	0.0747656	0.0605093	0.0421622	0.0310063	0.027147	0.0295946	0.0430169	0.0021915	0.00591668	0.0143526	0.0300483	0.0313003	0.0360566	0.0145416	0.0215258	0.0241393	0.0364596	0.0330506	0.0272157	0.0139754	0.0105079	0.00713702	0.0188628	0.0249497	0.00616106	0.0344566	0.0273001	0.0773706	0.0519246	0.0808234
fig|167546.4.peg.103	P9301_01021		Bis-ABC ATPase YheS	0.0694745	0.0534913	0.0637496	0.0989132	0.0329509	0.0268017	0.0179325	0.0965205	0.0833744	0.0591691	0.0480997	0.0505033	0.0632753	0.0468903	0.0535951	0.0437629	0.00639188	0.00714735	0.0107885	0.026631	0.0337	0.0340089	0.0274862	0.0398166	0.0472765	0.0345666	0.0362582	0.0276052	0.0254182	0.025075	0.0144149	0.0466322	0.0230899	0.0078198	0.0302597	0.0230332	0.0543774	0.0332153	0.0621719
fig|167546.4.peg.104	P9301_01041		hypothetical protein	0.0566645	0.0368496	0.0565908	0.0642383	0.0575871	0.044385	0.0268987	0.161217	0.182485	0.146607	0.0951073	0.0675281	0.0512095	0.0523198	0.0447889	0.0538581	0.0303158	0.00799935	0.0261043	0.0192073	0.0271269	0.0315161	0.0272926	0.0468608	0.048734	0.032221	0.0297618	0.022347	0.0248351	0.0286975	0.0168409	0.0438214	0.0323539	0.012796	0.0363452	0.0266373	0.0871602	0.0712934	0.110953
fig|167546.4.peg.105	P9301_01061		hypothetical protein	0.213547	0.165288	0.215308	0.305535	0.182	0.152645	0.11007	0.550038	0.497371	0.383673	0.352384	0.109309	0.138266	0.125576	0.129567	0.153816	0.00657451	0.0357841	0.00616486	0.0813071	0.145546	0.0935691	0.055045	0.0777285	0.0940976	0.0477349	0.06939	0.0496114	0.0476294	0.037484	0.0246196	0.0760948	0.0365999	0.000829373	0.0533007	0.0366211	0.0830881	0.0333801	0.0583459
fig|167546.4.peg.106	P9301_01071		hypothetical protein	0.137906	0.1167	0.174031	0.168539	0.0843277	0.0676587	0.0425075	0.206415	0.293702	0.232777	0.122905	0.0798683	0.094457	0.10974	0.085644	0.065147	0.182443	0.0139634	0.100372	0.0385325	0.0523758	0.049678	0.0294219	0.0602842	0.0705049	0.0363361	0.0364612	0.0343726	0.0278415	0.0391797	0.0220215	0.0483255	0.0328802	0.0416464	0.0342048	0.0293715	0.095469	0.0935468	0.182211
fig|167546.4.peg.107	P9301_01081		CAB/ELIP/HLIP family protein	0.0602159	0.0391378	0.0718599	0.0625805	0.193292	0.129656	0.0816811	0.572114	0.512049	0.411065	0.314807	0.0604439	0.040231	0.0357025	0.0394836	0.245271	0.0164363	0.0455347	0.0843815	0.144585	0.1661	0.183577	0.0300267	0.0539051	0.0541539	0.160076	0.124041	0.113342	0.0169272	0.0162885	0.0104238	0.0265841	0.104115	0.0154619	0.11147	0.0919256	0.266581	0.239018	0.388335
fig|167546.4.peg.108	P9301_01091		hypothetical protein	0.0101773	0.00739963	0.0122334	0.0117425	0.00713424	0.00600336	0.00320764	0.0234453	0.0226972	0.0185208	0.0139981	0.0133685	0.0108733	0.0108177	0.00988894	0.00920015	0.00127838	0.00165667	0.00606853	0.00329942	0.00552972	0.00721132	0.00868622	0.0131513	0.0160321	0.00563765	0.00434449	0.00491732	0.00872781	0.0109446	0.00503974	0.0144604	0.00414074	0.0013033	0.00440675	0.00277558	0.0121341	0.0103849	0.014985
fig|167546.4.peg.109	P9301_01101	rbn	Inner membrane protein YihY, formerly thought to be RNase BN	0.0677959	0.0504601	0.0763002	0.0719745	0.0576385	0.0458076	0.0309903	0.151549	0.178703	0.131498	0.0900938	0.0731269	0.0677649	0.0728034	0.0592253	0.0623621	0.0180799	0.0122594	0.0414201	0.0340547	0.0404817	0.0412203	0.028454	0.0548121	0.0609402	0.0383113	0.0371108	0.0299908	0.0330345	0.0356086	0.0225536	0.0548276	0.02316	0.0114335	0.0266504	0.0211276	0.0625628	0.0517598	0.0934172
fig|167546.4.peg.110	P9301_01111		Histidinol-phosphatase [alternative form] (EC 3.1.3.15)	0.0238178	0.0185436	0.0297226	0.0289648	0.0420869	0.0347967	0.0219736	0.118757	0.1554	0.117558	0.0767907	0.0228522	0.0209749	0.0206482	0.0192726	0.074546	0.104644	0.014484	0.0811064	0.0526729	0.0572795	0.0561771	0.0179047	0.0331956	0.0370743	0.0520968	0.0537985	0.0424545	0.0180751	0.0168023	0.0112064	0.0276339	0.0302835	0.0342413	0.0367649	0.02991	0.0769182	0.0600842	0.112228
fig|167546.4.peg.111	P9301_01121		hypothetical protein	0.0196302	0.0119464	0.0155409	0.0206299	0.0568686	0.0359064	0.0213927	0.149534	0.112729	0.0888024	0.0758476	0.0195005	0.0141703	0.00987165	0.0122709	0.0797677	0.016071	0.012496	0.0160864	0.0217997	0.0329696	0.027955	0.0159207	0.0188653	0.0210877	0.0351839	0.0316295	0.022201	0.00519296	0.00421342	0.00287985	0.00934676	0.0148435	0.00485776	0.0172073	0.0137536	0.04031	0.0244788	0.038419
fig|167546.4.peg.112	P9301_01131		hypothetical protein	0.0809593	0.055839	0.0816013	0.0909927	0.0614365	0.0446411	0.0275301	0.178055	0.219255	0.164543	0.119033	0.0663855	0.0538401	0.0468903	0.0489755	0.0965767	0.0122359	0.014626	0.0480666	0.0417141	0.0450724	0.0506573	0.0463588	0.0713796	0.0858538	0.0449778	0.0459216	0.0367582	0.0448052	0.0414149	0.0260595	0.0671883	0.031617	0.0120852	0.0435219	0.0311114	0.103243	0.0783815	0.136619
fig|167546.4.peg.113	P9301_01141		Uncharacterized MFS-type transporter	0.0183758	0.0140563	0.0163112	0.0233468	0.0835065	0.0669759	0.0411942	0.242429	0.223189	0.170976	0.130996	0.0132162	0.0159942	0.0115581	0.0133898	0.0937918	0.054605	0.0187914	0.0575066	0.0246278	0.0323436	0.0304478	0.00740385	0.0105815	0.0132083	0.0448955	0.0555851	0.0425032	0.00440946	0.0036739	0.00217554	0.00741645	0.0421443	0.0258883	0.0607293	0.0496705	0.101269	0.068079	0.118764
fig|167546.4.peg.114	P9301_01151	nadB	L-aspartate oxidase (EC 1.4.3.16)	0.0146123	0.0124219	0.0167643	0.0169	0.045731	0.0460068	0.0278837	0.149131	0.190656	0.139881	0.0802654	0.0126829	0.0125919	0.0121339	0.0112243	0.0507251	0.123637	0.010934	0.0756158	0.0325229	0.03683	0.04033	0.00636344	0.0113978	0.012935	0.0385171	0.0403997	0.0351029	0.00460989	0.00567784	0.00372503	0.00667142	0.037407	0.0441345	0.0367649	0.0315256	0.0949343	0.0838212	0.153198
fig|167546.4.peg.115	P9301_01161		hypothetical protein	0.123524	0.0819903	0.11948	0.170335	0.0800677	0.0627365	0.0375571	0.254514	0.243011	0.200317	0.160531	0.111138	0.102209	0.0846494	0.0982036	0.129846	0.180982	0.023288	0.120696	0.0481951	0.0615572	0.0624091	0.0708447	0.0951729	0.11013	0.0904493	0.102197	0.0762915	0.0618964	0.0513061	0.0337443	0.100613	0.0614443	0.0727479	0.0861625	0.0642941	0.155399	0.109124	0.179023
fig|167546.4.peg.116	P9301_01171		Ribosomal protein S12p Asp88 (E. coli) methylthiotransferase (EC 2.8.4.4)	0.142889	0.0898059	0.13416	0.171394	0.0782713	0.0588671	0.0331624	0.207624	0.175979	0.143098	0.118934	0.144083	0.115958	0.0955082	0.10073	0.0731039	0.0118706	0.0127327	0.0314986	0.033112	0.0438204	0.0405971	0.0564725	0.082203	0.0948263	0.0390932	0.0373545	0.0324251	0.0391385	0.0408496	0.0251048	0.0691525	0.0166682	0.00645726	0.0206068	0.0158664	0.0442588	0.0421991	0.0664761
fig|167546.4.peg.117	P9301_01191		Pterin-binding family	0.00756233	0.00540856	0.00960548	0.0163474	0.00600508	0.00594646	0.00363701	0.0263458	0.024513	0.0209578	0.0180684	0.0072746	0.00894413	0.00756827	0.0101416	0.012184	0.00255675	0.00260334	0.0078024	0.0051848	0.00855541	0.00712229	0.00718609	0.00810239	0.0101112	0.00625491	0.0100695	0.00623186	0.00847272	0.00575492	0.00336504	0.0126317	0.00400037	0.00302129	0.00671505	0.00526118	0.0104066	0.0061815	0.0114779
fig|167546.4.peg.118	P9301_01201		FIG110192: hypothetical protein	0.0154074	0.0114709	0.0151332	0.019755	0.0137552	0.010385	0.00611219	0.0339192	0.0378287	0.0245644	0.0188626	0.0210621	0.0182741	0.0186739	0.0156274	0.0152175	0.000913126	0.00336067	0.00471997	0.0074237	0.00939009	0.00863578	0.00846846	0.0133931	0.0156222	0.00946467	0.0109627	0.00788719	0.00892824	0.0102766	0.00597882	0.0156795	0.00901838	0.00272508	0.0109959	0.00973525	0.0177282	0.0111267	0.0186516
fig|167546.4.peg.119	P9301_01211		hypothetical protein	0.01751	0.0112332	0.0187126	0.0205839	0.0272538	0.0201724	0.0108605	0.06808	0.0742955	0.0540028	0.0389662	0.0124544	0.00985608	0.00806185	0.00739866	0.0261085	0.00620926	0.00468601	0.0125224	0.011548	0.0138765	0.0149568	0.00706512	0.0128187	0.0148479	0.0173656	0.0146576	0.0111979	0.00526584	0.00750195	0.00314592	0.00917744	0.0138258	0.00468003	0.0133881	0.0116823	0.0407625	0.031979	0.0535635
fig|167546.4.peg.120	P9301_01221		6-pyruvoyl tetrahydrobiopterin synthase (EC 4.2.3.12)	0.398718	0.280057	0.484669	0.409559	0.953627	0.669873	0.42452	2.75647	3.04763	2.51474	1.72231	0.313113	0.201401	0.203233	0.204889	0.930856	0.726301	0.154165	1.02597	0.465572	0.472947	0.56186	0.179217	0.329749	0.384725	0.45488	0.37862	0.339198	0.149083	0.147239	0.0950351	0.205629	0.309432	0.377187	0.378016	0.282695	0.903027	0.880411	1.47889
fig|167546.4.peg.121	P9301_01231	aroK	Shikimate kinase I (EC 2.7.1.71)	0.00749165	0.00570574	0.00946956	0.0105452	0.0106244	0.00955985	0.00580911	0.0350471	0.0369208	0.0324602	0.0221884	0.00544643	0.00697993	0.00686902	0.00754302	0.0113386	0.00620926	0.00373934	0.013293	0.0104874	0.0125201	0.0110396	0.00626666	0.00937217	0.0102023	0.00781864	0.0101101	0.00725427	0.0047921	0.00441896	0.00253552	0.00633277	0.00456183	0.00331749	0.00633733	0.00430837	0.0118874	0.00791233	0.0143474
fig|167546.4.peg.122	P9301_01241		hypothetical protein	0.0157077	0.0102228	0.0131396	0.0158869	0.0206328	0.0123481	0.00719824	0.0439096	0.0391905	0.028561	0.0254149	0.0191958	0.0122763	0.0106532	0.0096363	0.0175549	0.000182625	0.00231934	0.00048163	0.00412428	0.00709473	0.00658812	0.00469395	0.00740704	0.00842597	0.00868281	0.006131	0.00559893	0.00335265	0.00341698	0.00198772	0.00690848	0.00705329	0.000236964	0.00797413	0.00463978	0.0113115	0.00461552	0.00717368
fig|167546.4.peg.123	P9301_01251		hypothetical protein	0.0120149	0.00698358	0.0096961	0.0151501	0.0201709	0.0110963	0.00772864	0.0514024	0.0308682	0.0229073	0.0236776	0.014473	0.00985608	0.0102007	0.0108634	0.0322254	0.00365251	0.00468601	0.00443099	0.0149652	0.0291093	0.0181618	0.011251	0.0117303	0.0155767	0.0215218	0.0220472	0.0184034	0.00794431	0.00804147	0.00477367	0.0152732	0.010808	0.0023104	0.0183405	0.0137122	0.0329884	0.0192863	0.031883
fig|167546.4.peg.124	P9301_01261		hypothetical protein	0.0189942	0.0121841	0.0179876	0.0218272	0.111376	0.076991	0.0480893	0.308495	0.264952	0.206263	0.171898	0.0342782	0.0248331	0.0210595	0.0226291	0.124873	0.00748764	0.02059	0.0256227	0.036765	0.0589489	0.049767	0.0197436	0.0295374	0.0359356	0.054319	0.048439	0.038657	0.0274407	0.0248952	0.0156827	0.0509669	0.0440041	0.0100117	0.0513282	0.0393138	0.108631	0.0740132	0.115257
fig|167546.4.peg.125	P9301_01281		hypothetical protein	0.0325816	0.0214262	0.0387844	0.031958	0.0304873	0.0221925	0.0139166	0.07517	0.0968414	0.0732059	0.0435329	0.0235758	0.0209749	0.0232395	0.0192004	0.0289929	0.000730501	0.00591668	0.0143526	0.0196787	0.0241012	0.0204766	0.009896	0.0191978	0.0216342	0.0167072	0.0158756	0.0128532	0.00918333	0.0122292	0.006824	0.0143249	0.0114747	0.000236964	0.012171	0.0105224	0.0291631	0.0239842	0.0438391
fig|167546.4.peg.126	P9301_01291	rbfA	hypothetical protein	0.0193829	0.0133134	0.018486	0.0205839	0.0134986	0.0103281	0.00689516	0.0377864	0.037526	0.0280736	0.0217417	0.0131019	0.0133285	0.0119694	0.0107912	0.0167592	0.001461	0.002556	0.00626118	0.00683451	0.00886841	0.0100602	0.00696833	0.0108536	0.0141192	0.0083536	0.00812053	0.00662135	0.00386283	0.00542093	0.00322418	0.00758578	0.00512328	0.0026066	0.00595961	0.00517833	0.0146844	0.0118685	0.0231152
fig|167546.4.peg.127	P9301_01301	hemD	hypothetical protein	0.0199836	0.0143832	0.0193922	0.0186038	0.0143711	0.0115515	0.00745081	0.041412	0.0410063	0.0273913	0.0196568	0.015768	0.0129076	0.0131622	0.0124514	0.0159635	0.0104096	0.00293467	0.00712812	0.0074237	0.0105378	0.00908092	0.00689575	0.0106419	0.0118874	0.00868281	0.00734908	0.00691346	0.00490142	0.0058063	0.00281725	0.0084324	0.00533383	0.00296205	0.00537204	0.00480549	0.0154659	0.00997283	0.0133909
fig|167546.4.peg.128	P9301_01311		Oligoketide cyclase/lipid transport protein homolog	0.0862954	0.0654377	0.109149	0.0991434	0.0474247	0.0413407	0.0259137	0.143089	0.17265	0.132667	0.0922283	0.0927417	0.0679754	0.0746544	0.0648555	0.0496311	0.0151579	0.0117387	0.0571213	0.0304018	0.031196	0.0438911	0.0355191	0.0657261	0.0689108	0.0372414	0.0377199	0.030429	0.0357676	0.0398477	0.0239622	0.0568595	0.034319	0.0279025	0.0371846	0.0330999	0.0841164	0.0652767	0.1253
fig|167546.4.peg.129	P9301_01321	crtQ	Pro-zeta-carotene desaturase, prolycopene producing (EC 1.-.-.-)	0.183227	0.132123	0.217573	0.206115	0.245182	0.205082	0.128912	0.700942	0.952375	0.744244	0.489783	0.129914	0.118343	0.124136	0.113145	0.315093	0.366164	0.0602554	0.336659	0.185003	0.196774	0.209217	0.074837	0.131362	0.15727	0.184479	0.192457	0.160324	0.0660872	0.0725531	0.0438238	0.104034	0.162857	0.16001	0.190372	0.151704	0.464882	0.40732	0.702064
fig|167546.4.peg.130	P9301_01331		probable iron binding protein from the HesB_IscA_SufA family	0.0624952	0.0641004	0.108787	0.117931	0.0320271	0.0326344	0.0225292	0.11779	0.149196	0.122237	0.0964476	0.0432287	0.0721142	0.0756004	0.0791837	0.0401823	0.0142448	0.0144367	0.0262007	0.0387682	0.03996	0.037392	0.0200098	0.0407236	0.0365277	0.0276121	0.0443787	0.0341778	0.0336176	0.0281066	0.01778	0.0492737	0.0228442	0.0123221	0.0280773	0.0224118	0.0388704	0.0232425	0.037622
fig|167546.4.peg.131	P9301_01341		TPR-repeat protein, specific for cyanobacteria	0.055569	0.0350665	0.0594	0.0553048	0.0187338	0.0139415	0.00833481	0.0518858	0.0519009	0.0443525	0.0315701	0.0466184	0.0319533	0.0328232	0.0312548	0.0284956	0.00438301	0.00430734	0.0107885	0.0189717	0.0207625	0.0242158	0.0195742	0.0367329	0.0411278	0.0213572	0.0182712	0.0182574	0.0201523	0.0222489	0.0130376	0.0339328	0.0141768	0.00373218	0.0129265	0.0128422	0.0265717	0.0204402	0.042245
fig|167546.4.peg.132	P9301_01351		hypothetical protein	0.0575126	0.0374736	0.0525583	0.080862	0.0238663	0.0155632	0.0107595	0.0684828	0.062493	0.0439626	0.0341513	0.0572827	0.0499819	0.0387051	0.0435258	0.028595	0.0124185	0.00568001	0.0147379	0.012255	0.0193018	0.0194973	0.0289621	0.0354933	0.0385317	0.0191351	0.0216818	0.0164073	0.0219562	0.0207845	0.0111281	0.0402994	0.0129486	0.00580561	0.0163679	0.0159907	0.0369783	0.0226655	0.038419
fig|167546.4.peg.133	P9301_01371		Cell division inhibitor Slr1223 (YfcH in EC), contains epimerase/dehydratase and DUF1731 domains	0.0158668	0.0110251	0.0173986	0.0210904	0.107835	0.0820839	0.0530902	0.345637	0.385096	0.307933	0.240598	0.0148539	0.0134337	0.0105298	0.0120905	0.0869787	0.0471173	0.0211107	0.0603964	0.0263954	0.0344303	0.0316942	0.012122	0.0172327	0.0183094	0.037941	0.045069	0.0341291	0.0104041	0.00834977	0.00552493	0.0172712	0.0373719	0.0227485	0.058379	0.0415095	0.109454	0.0748374	0.123866
fig|167546.4.peg.134	P9301_01381		hypothetical protein	0.00932923	0.00674585	0.0118256	0.00925584	0.0205302	0.0138846	0.00962291	0.0526109	0.0758086	0.0535154	0.0405546	0.0127972	0.00820755	0.0116815	0.00848139	0.0193949	0.0180799	0.00326601	0.0229256	0.0207392	0.0222232	0.0263525	0.00718609	0.0116396	0.0162143	0.0119337	0.0104755	0.0118308	0.00628621	0.00763041	0.0051493	0.0104304	0.0108782	0.00829373	0.0123389	0.00857531	0.0264895	0.0286822	0.0511722
fig|167546.4.peg.135	P9301_01391		hypothetical protein	0.0083751	0.00517082	0.00797436	0.00994658	0.00359278	0.00315817	0.00184376	0.0119241	0.0116512	0.00731085	0.00595662	0.00746504	0.0053314	0.00534714	0.00498056	0.00442602	0.0021915	0.000804668	0.0022155	0.00294591	0.00479938	0.00356115	0.00360515	0.00610703	0.00683187	0.00522614	0.00503473	0.00433309	0.0032251	0.00326283	0.00223815	0.00663756	0.00459692	0.0010071	0.00537204	0.00492977	0.00962505	0.00750023	0.0106808
fig|167546.4.peg.136	P9301_01401		Cysteine synthase (EC 2.5.1.47)	0.027811	0.0250518	0.034616	0.036701	0.0133446	0.0122912	0.00767813	0.0381087	0.049026	0.0432802	0.0273012	0.0187388	0.0246577	0.0289568	0.0239283	0.0183008	0.0396297	0.00336067	0.0201321	0.0135512	0.0177368	0.0166484	0.0122914	0.0224327	0.0276918	0.0213161	0.0267166	0.0217628	0.0176561	0.0190375	0.0118011	0.0285144	0.0228793	0.0273693	0.0245519	0.0218732	0.0389938	0.0311548	0.0605777
fig|167546.4.peg.137	P9301_01411		hypothetical protein	0.0421759	0.026389	0.0374251	0.0500092	0.0534811	0.0376704	0.0271513	0.138819	0.126196	0.0864629	0.0901931	0.0323739	0.02806	0.0250493	0.026166	0.0716617	0.00365251	0.0125434	0.00144489	0.0233316	0.0328653	0.0262634	0.0226713	0.0268165	0.0372564	0.0373649	0.0407245	0.0321817	0.0195692	0.0156976	0.010909	0.028616	0.0336873	0.000533168	0.0501111	0.0353783	0.0686916	0.0403858	0.0659978
fig|167546.4.peg.138	P9301_01421		hypothetical protein	0.0345252	0.0226446	0.0326677	0.0391416	0.0403931	0.0255783	0.0166696	0.11908	0.103197	0.0680396	0.0602115	0.0418194	0.0270779	0.0241033	0.0282593	0.050924	0.00529613	0.00809401	0.0148342	0.018736	0.0313003	0.0293794	0.0205663	0.0318654	0.032884	0.0471588	0.0392628	0.0308185	0.0188951	0.0174189	0.0107681	0.0304108	0.0375824	0.0190163	0.0471313	0.0389824	0.11657	0.0790408	0.129126
fig|167546.4.peg.139	P9301_01431		hypothetical protein	0.0495792	0.0326891	0.0467135	0.0579756	0.010727	0.00628788	0.00368752	0.0274737	0.0190656	0.0170586	0.0139981	0.0719843	0.0580842	0.0519907	0.0531621	0.00681308	0.000547876	0.000662668	0.00173387	0.00494913	0.00605139	0.00614298	0.0205421	0.0276025	0.030379	0.00794209	0.00738969	0.00613448	0.0143945	0.0125375	0.00824827	0.0262793	0.00287746	0.000888614	0.00449069	0.00302414	0.00703369	0.00428584	0.00749251
fig|167546.4.peg.140	P9301_01451		hypothetical protein	0.0227223	0.016196	0.0274119	0.0280438	0.00420869	0.00352804	0.00174273	0.0143411	0.0114999	0.00731085	0.00476529	0.0304314	0.0253242	0.0256663	0.0242892	0.00363033	0.000182625	0.000757335	0.00288978	0.00447778	0.00500805	0.00445143	0.0102589	0.0166885	0.0172618	0.00460888	0.00487232	0.00345673	0.0064502	0.00616598	0.0039598	0.0108368	0.00196509	0.00136254	0.00193058	0.00169849	0.00575858	0.00420342	0.00573894
fig|167546.4.peg.141	P9301_01461		hypothetical protein	0.0223866	0.0142643	0.02347	0.0266163	0.0142171	0.0101289	0.00616271	0.037867	0.0296577	0.0218351	0.0208482	0.0295555	0.0213607	0.0204014	0.0206441	0.0114877	0.00164363	0.00137267	0.00317876	0.00707019	0.00939009	0.00703326	0.00917013	0.0155094	0.0168064	0.00596686	0.00617161	0.00477126	0.0112423	0.0101739	0.0068866	0.0175421	0.00277219	0.000296205	0.00381919	0.00335556	0.0089258	0.00626392	0.00813017
fig|167546.4.peg.142	P9301_01471	rpaA	Two-component transcriptional response regulator, OmpR family	0.0771958	0.0578003	0.0992265	0.110057	0.414042	0.335534	0.207739	1.3877	1.27059	0.976437	0.736536	0.101159	0.0899323	0.0900788	0.0934757	0.931552	0.612708	0.17182	0.949677	0.429985	0.398453	0.493397	0.0505688	0.0835937	0.101658	0.518211	0.572213	0.424448	0.0454065	0.0408753	0.0270612	0.0687461	0.316275	0.293183	0.429302	0.341687	0.934453	0.757523	1.2986
fig|167546.4.peg.143	P9301_01481	holB	hypothetical protein	0.00869314	0.00621093	0.00924301	0.0101768	0.00805809	0.00483683	0.00300558	0.0209477	0.0178551	0.0181309	0.0117643	0.0132542	0.00792695	0.00797958	0.00649638	0.00855365	0.000365251	0.00137267	0.00288978	0.00612749	0.00876408	0.00712229	0.00503269	0.00689308	0.00883588	0.00674872	0.00523774	0.00491732	0.00349841	0.00393081	0.00253552	0.00761964	0.00336873	0.000592409	0.00373525	0.00360411	0.00954279	0.00766507	0.00924607
fig|167546.4.peg.144	P9301_01491	tmk	Thymidylate kinase (EC 2.7.4.9)	0.0161141	0.00986617	0.019211	0.0169921	0.013242	0.00827952	0.00457152	0.0275543	0.037526	0.0266115	0.0201532	0.019729	0.0131531	0.0155067	0.0117296	0.0125321	0.001461	0.00231934	0.00606853	0.010841	0.00980742	0.0118408	0.00786357	0.0138769	0.0162598	0.00860051	0.00694306	0.00550156	0.00942021	0.00878653	0.00580666	0.014054	0.00586019	0.00154026	0.00541401	0.00434979	0.0149312	0.010797	0.018811
fig|167546.4.peg.145	P9301_01501	zntA	Lead, cadmium, zinc and mercury transporting ATPase (EC 3.6.3.3) (EC 3.6.3.5); Copper-translocating P-type ATPase (EC 3.6.3.4)	0.129549	0.0997018	0.147752	0.17471	0.103523	0.082596	0.0532923	0.314377	0.382372	0.306666	0.201036	0.117993	0.116063	0.109616	0.109464	0.104683	0.122542	0.0225307	0.10644	0.0778899	0.0867018	0.0916105	0.0614084	0.104878	0.119057	0.0629195	0.0694712	0.0529221	0.0695127	0.0680057	0.0422587	0.114193	0.0428812	0.0438383	0.0558189	0.0471849	0.125866	0.102531	0.194805
fig|167546.4.peg.147	P9301_01511		Photosystem I assembly related protein Ycf3	0.0767541	0.0643381	0.0898475	0.112728	0.0556881	0.0520671	0.0331877	0.189899	0.222735	0.172731	0.117147	0.0566353	0.0776561	0.0690193	0.070197	0.0706173	0.032142	0.015762	0.0542315	0.0908519	0.0860758	0.0953497	0.0343094	0.0564749	0.0685919	0.0673226	0.0851032	0.0736625	0.0445319	0.0437271	0.0267951	0.0712521	0.0441444	0.0227485	0.0590505	0.0416337	0.0904919	0.0618975	0.116532
fig|167546.4.peg.148	P9301_01521	sms	DNA repair protein RadA	0.113753	0.0803558	0.12691	0.130042	0.0191957	0.0136854	0.00838532	0.0518858	0.0499338	0.0356769	0.0290385	0.0930083	0.0730612	0.080454	0.0655052	0.0153667	0.00493088	0.001704	0.0104032	0.0182646	0.0212842	0.0201205	0.0274862	0.0513051	0.0588451	0.0120983	0.0117748	0.01149	0.0233774	0.0234307	0.0162305	0.0398931	0.00550928	0.00266584	0.00650521	0.00484691	0.0137383	0.0120333	0.0153038
fig|167546.4.peg.149	P9301_01531		Two-component transcriptional response regulator, OmpR family	0.116721	0.088647	0.164517	0.13695	0.171581	0.141008	0.0890309	0.514508	0.665785	0.555429	0.324735	0.0847434	0.0851972	0.0872407	0.0855718	0.211951	0.368355	0.0465287	0.303812	0.178404	0.173091	0.183132	0.0750064	0.144664	0.177219	0.120736	0.134476	0.1186	0.0604569	0.0581915	0.0374224	0.0763996	0.0799372	0.0969774	0.0995926	0.0724137	0.190074	0.166736	0.286947
fig|167546.4.peg.150	P9301_01541	plsX	Phosphate:acyl-ACP acyltransferase PlsX (EC 2.3.1.n2)	0.106721	0.0823171	0.112185	0.121938	0.155773	0.134122	0.0864042	0.449247	0.615245	0.469356	0.299221	0.0757549	0.0824263	0.0762996	0.0788228	0.241442	0.528518	0.0456294	0.266341	0.116305	0.144399	0.130605	0.0902496	0.140613	0.18232	0.138184	0.161193	0.13082	0.0608214	0.0668239	0.0389249	0.0997665	0.0895522	0.103079	0.105594	0.0850074	0.259465	0.216353	0.386263
fig|167546.4.peg.151	P9301_01551	fabH	3-oxoacyl-[acyl-carrier-protein] synthase, KASIII (EC 2.3.1.180)	0.143914	0.105883	0.175436	0.167572	0.105628	0.089083	0.0529387	0.283358	0.337734	0.244377	0.155269	0.0874095	0.0841449	0.0970301	0.0838033	0.16053	0.0956956	0.028542	0.140251	0.125496	0.124679	0.131495	0.0427052	0.0793611	0.0994264	0.138431	0.141216	0.120645	0.0262563	0.0295967	0.0164339	0.039656	0.0610232	0.0515989	0.0674443	0.053896	0.123974	0.104591	0.192733
fig|167546.4.peg.152	P9301_01561	fabD	Malonyl CoA-acyl carrier protein transacylase (EC 2.3.1.39)	0.0953949	0.0694495	0.118166	0.126911	0.104293	0.0817993	0.0550855	0.328234	0.247248	0.206946	0.159836	0.0724413	0.0675545	0.0614099	0.0664796	0.203199	0.0529613	0.0375827	0.101431	0.213755	0.198339	0.22275	0.0304139	0.0508818	0.0553837	0.168389	0.177312	0.152388	0.0179294	0.0164426	0.0104864	0.0287853	0.0595845	0.0308053	0.0755444	0.0601514	0.118174	0.0797826	0.140285
fig|167546.4.peg.153	P9301_01571		Acyl-CoA:1-acyl-sn-glycerol-3-phosphate acyltransferase (EC 2.3.1.51)	0.038112	0.0249626	0.037697	0.0436544	0.0337721	0.0248386	0.01523	0.0906391	0.0717232	0.0576095	0.0396611	0.0320311	0.0253592	0.0241855	0.0241088	0.0598258	0.00456563	0.00951402	0.0104032	0.0477238	0.0569665	0.0551978	0.0130898	0.0191071	0.0234105	0.0504508	0.0518902	0.0450349	0.00778032	0.0079644	0.0046328	0.0139524	0.0232302	0.00373218	0.0269442	0.0245246	0.0552001	0.0346988	0.0653602
fig|167546.4.peg.154	P9301_01581		hypothetical protein	0.0178987	0.00879635	0.00901647	0.0177749	0.0113942	0.00426779	0.00295507	0.0219951	0.0127104	0.00974779	0.010573	0.0160346	0.00890905	0.00501809	0.00743475	0.0113386	0.000730501	0.00104134	0.000385304	0.00176755	0.00542538	0.00195863	0.00503269	0.00474655	0.00382584	0.00868281	0.00572498	0.00530681	0.00320688	0.00228655	0.00147123	0.00670529	0.00670238	0.000355446	0.00713475	0.0057583	0.0132859	0.00313196	0.00494187
fig|167546.4.peg.155	P9301_01591	ycf34	hypothetical protein	0.108452	0.062882	0.0920677	0.0922821	0.0512741	0.0361909	0.0224282	0.102885	0.0892757	0.0725236	0.0612539	0.0784591	0.0533491	0.053965	0.0468822	0.0698714	0.00328726	0.00927735	0.000866933	0.0345261	0.0737643	0.0431789	0.0192839	0.0292049	0.0383495	0.0555535	0.0448659	0.0402636	0.014431	0.0165968	0.00993862	0.0275662	0.0341084	0.000236964	0.0333235	0.0223289	0.053308	0.0267865	0.0447956
fig|167546.4.peg.156	P9301_01601		hypothetical protein	0.0101243	0.00389298	0.00620732	0.00934794	0.00636435	0.00369875	0.00265198	0.0144217	0.00650653	0.0048739	0.00546023	0.0113499	0.0063135	0.00407206	0.00624374	0.00979691	0.000547876	0.00160934	0.00048163	0.00341726	0.00657306	0.00320503	0.00488751	0.00453492	0.00419021	0.00670757	0.00588739	0.00613448	0.00333442	0.00187549	0.00164339	0.00748418	0.00522856	0.000296205	0.00646324	0.00538546	0.00826767	0.00280228	0.00542011
fig|167546.4.peg.157	P9301_01611		RNA-binding region RNP-1	0.608555	0.368793	0.597806	0.67121	0.454281	0.293596	0.192837	1.3052	0.860527	0.682833	0.61373	0.551384	0.389859	0.333826	0.380255	0.83408	0.170755	0.111991	0.186198	0.344554	0.468565	0.415675	0.181782	0.252958	0.290218	0.576851	0.545253	0.452832	0.0800809	0.0712428	0.0424465	0.128823	0.22546	0.0443122	0.305157	0.217904	0.406844	0.279486	0.459912
fig|167546.4.peg.158	P9301_01621	crtB,pys	All-trans-phytoene synthase (EC 2.5.1.99)	0.0768071	0.0545908	0.0879446	0.0958279	0.178099	0.137622	0.0822368	0.502745	0.602384	0.454247	0.308553	0.0595679	0.0566812	0.0511269	0.0542448	0.187832	0.108479	0.0365414	0.194867	0.107349	0.107047	0.125085	0.0259861	0.0418724	0.0478231	0.105469	0.099842	0.0741007	0.0173463	0.0175731	0.0107681	0.0293949	0.0585668	0.0515989	0.0671505	0.0548903	0.15289	0.13146	0.222384
fig|167546.4.peg.159	P9301_01631	pds	Squalene/phytoene desaturase HopC	0.358716	0.270755	0.456306	0.41527	1.19137	0.956128	0.619099	3.3012	4.32563	3.32117	2.19963	0.244442	0.215115	0.223675	0.206729	1.27181	1.72709	0.245045	1.74215	0.600848	0.625171	0.717393	0.0983793	0.182092	0.225406	0.524795	0.506356	0.434428	0.0714077	0.0724503	0.0456863	0.109486	0.281395	0.358704	0.313047	0.245494	0.784647	0.731066	1.23866
fig|167546.4.peg.160	P9301_01641		NAD(P)H-plastoquinone oxidoreductase subunit M, NdhM	0.180489	0.127963	0.198589	0.2669	0.205045	0.158705	0.0985023	0.685795	0.524305	0.415061	0.367821	0.14214	0.133425	0.114593	0.133068	0.194794	0.0283069	0.0371567	0.0685841	0.0675203	0.0992219	0.0895628	0.067167	0.090517	0.0991987	0.0798324	0.0868897	0.063341	0.070442	0.0562389	0.0335252	0.11145	0.0453025	0.0186609	0.0645904	0.0511619	0.114267	0.0624744	0.10091
fig|167546.4.peg.161	P9301_01651		FIG01149322: hypothetical protein	0.0678666	0.0868045	0.130263	0.152698	0.0694433	0.107207	0.0713257	0.269017	0.447286	0.390399	0.216771	0.0439904	0.122061	0.125699	0.120724	0.0700206	0.325438	0.0370621	0.175121	0.0803645	0.0816937	0.0748731	0.0315511	0.0675401	0.07219	0.0476114	0.0954975	0.0770705	0.0591997	0.0578832	0.0377824	0.0944497	0.0461797	0.0729848	0.0581692	0.0526532	0.109454	0.0542324	0.140285
fig|167546.4.peg.162	P9301_01661	rbcR	Transcriptional regulator in carotenogenisis cluster	0.042759	0.0289447	0.0478915	0.0438386	0.0325403	0.0276268	0.0165433	0.092331	0.138453	0.108006	0.0692953	0.034164	0.0303048	0.0296561	0.0271404	0.0508743	0.0597185	0.00847268	0.0455622	0.0286343	0.040586	0.0413093	0.0224051	0.0400585	0.0508291	0.0309454	0.0317107	0.0290171	0.0236143	0.0265908	0.0166218	0.0357954	0.0293361	0.0249404	0.0326939	0.0258088	0.0839107	0.0749198	0.125938
fig|167546.4.peg.163	P9301_01671		15-cis-zeta-carotene isomerase (EC 5.2.1.12)	0.0237118	0.0191974	0.0215217	0.0317738	0.0654399	0.0561072	0.0395525	0.201742	0.206998	0.163471	0.130648	0.0210621	0.0275339	0.0218822	0.0236035	0.0913052	0.0111401	0.021158	0.0246594	0.0349974	0.0474721	0.0382823	0.0185338	0.0263328	0.032884	0.0475703	0.0659793	0.0501956	0.018968	0.0159545	0.0105647	0.0328491	0.0523206	0.0239333	0.0751666	0.0589915	0.158896	0.0811013	0.175835
fig|167546.4.peg.164	P9301_01681	ndhF	NAD(P)H-plastoquinone oxidoreductase chain 5, NdhF	0.471709	0.345227	0.530794	0.534352	0.717068	0.548041	0.358877	1.80972	2.53785	1.90209	1.18636	0.308885	0.274006	0.280067	0.254153	0.704184	1.09192	0.131634	0.833123	0.395577	0.457819	0.464908	0.16678	0.287574	0.33836	0.414388	0.408057	0.344359	0.145986	0.155999	0.0983062	0.251076	0.261393	0.279913	0.272002	0.233149	0.755443	0.675597	1.19705
fig|167546.4.peg.166	P9301_01691		NADH dehydrogenase I subunit 4, Involved in photosystem-1 cyclic electron flow	1.0183	0.729324	1.19072	1.05857	0.159519	0.119043	0.0779178	0.414845	0.431398	0.335422	0.227295	0.817193	0.584104	0.702903	0.57825	0.0883711	0.115602	0.0169454	0.0947847	0.0831925	0.0919185	0.107992	0.219043	0.412406	0.428404	0.0674461	0.0578588	0.055892	0.186527	0.200754	0.130047	0.310611	0.0416881	0.0360777	0.0438157	0.0340112	0.10859	0.104097	0.183008
fig|167546.4.peg.167	P9301_01701		hypothetical protein	0.0703403	0.0500441	0.081556	0.0793424	0.0206842	0.015677	0.0105322	0.0541417	0.0694534	0.0468869	0.0336549	0.0848196	0.0756568	0.0784385	0.0651443	0.01477	0.00200888	0.001846	0.00626118	0.013669	0.0145025	0.01558	0.0312365	0.0585005	0.0733742	0.00958812	0.0105161	0.00852011	0.0297365	0.0355315	0.0205659	0.04819	0.00470219	0.00248812	0.0051622	0.00418409	0.0125043	0.0115388	0.0200863
fig|167546.4.peg.168	P9301_01711		Mannose-1-phosphate guanylyltransferase	0.0987873	0.0859427	0.135927	0.152468	0.139297	0.139016	0.0945117	0.480669	0.630226	0.498112	0.332032	0.0782305	0.125674	0.112208	0.119245	0.191015	0.152492	0.0529661	0.157686	0.142582	0.181542	0.166127	0.067167	0.114794	0.139416	0.0943587	0.150433	0.113439	0.0722823	0.0736578	0.0420865	0.116462	0.0545665	0.0623215	0.0802449	0.0589086	0.166999	0.102613	0.218717
fig|167546.4.peg.169	P9301_01721	metF	5,10-methylenetetrahydrofolate reductase (EC 1.5.1.20)	0.139797	0.107488	0.162704	0.173835	0.121744	0.0983868	0.0650115	0.325817	0.406734	0.300135	0.194533	0.123402	0.132899	0.137545	0.131407	0.250642	0.538014	0.0445407	0.307761	0.168624	0.185611	0.201561	0.0720303	0.119661	0.153034	0.213408	0.231882	0.19494	0.0474654	0.0517429	0.0301915	0.0709812	0.131346	0.199997	0.160028	0.134305	0.369783	0.327455	0.556199
fig|167546.4.peg.170	P9301_01731	csgD	C-terminal DNA-binding domain of LuxR-like protein	0.261801	0.183327	0.317887	0.277445	0.141145	0.103281	0.0698608	0.366343	0.351201	0.277032	0.209325	0.229321	0.169763	0.183654	0.159558	0.417687	0.111767	0.0588828	0.210857	0.443536	0.466166	0.516277	0.0954759	0.170543	0.208736	0.491011	0.449309	0.42177	0.0766553	0.0860412	0.0509139	0.116597	0.185315	0.121266	0.23339	0.165665	0.297143	0.280311	0.455608
fig|167546.4.peg.171	P9301_01751		hypothetical protein	0.0109724	0.00728076	0.00874462	0.0123872	0.0141145	0.0095314	0.00664259	0.0401229	0.0348024	0.0213477	0.0232308	0.012264	0.00740083	0.00596412	0.00606329	0.0155657	0.000365251	0.00265067	0.000963259	0.00447778	0.00678173	0.0056088	0.00430682	0.00583493	0.00551104	0.00814785	0.00669944	0.0053555	0.00442768	0.00357113	0.00223815	0.00799216	0.00708838	0.000236964	0.00931714	0.00712538	0.0187976	0.00832443	0.0106808
fig|167546.4.peg.172	P9301_01761	ppnK	NAD kinase (EC 2.7.1.23)	0.0170506	0.0106388	0.0115538	0.0181433	0.0165268	0.00941759	0.00580911	0.0403646	0.0431247	0.0272938	0.0218906	0.0202242	0.0131181	0.0108588	0.0111882	0.0222295	0.0168015	0.00302934	0.00895831	0.00530264	0.0121028	0.00899189	0.0111784	0.0139373	0.014939	0.0118514	0.0102725	0.00852011	0.00945665	0.00912052	0.00547798	0.017576	0.00814111	0.00385066	0.00906532	0.0076225	0.0169055	0.00840685	0.0189704
fig|167546.4.peg.173	P9301_01771	ndhE	NAD(P)H-plastoquinone oxidoreductase chain 4L, NdhE	0.0233407	0.0123327	0.0161753	0.02261	0.0273565	0.0163599	0.010709	0.0663075	0.0469075	0.033045	0.0282443	0.0243375	0.0153629	0.0115581	0.0129928	0.0308826	0.000547876	0.00383401	0.00529793	0.0074237	0.0126244	0.00934801	0.0123156	0.0133024	0.0138004	0.0157196	0.0130741	0.0109544	0.0116249	0.00945451	0.00565014	0.0223171	0.0108431	0.00106634	0.0107441	0.00849245	0.0222939	0.0118685	0.0196081
fig|167546.4.peg.174	P9301_01781	ndhG	NAD(P)H-plastoquinone oxidoreductase chain 6, NdhG	0.153844	0.101128	0.154277	0.156751	0.144224	0.108487	0.0606926	0.380442	0.399319	0.307153	0.234244	0.158251	0.112836	0.099498	0.0989615	0.162718	0.0162537	0.0249447	0.0367965	0.0717624	0.108299	0.0956168	0.0701431	0.123108	0.136592	0.0860051	0.0715419	0.0628541	0.0813563	0.0889186	0.0503817	0.138203	0.0518294	0.00527244	0.0565743	0.0433322	0.195463	0.126927	0.205805
fig|167546.4.peg.175	P9301_01791	ndhI	NAD(P)H-plastoquinone oxidoreductase subunit I, NdhI	0.0544912	0.0376816	0.0712709	0.061107	0.0643621	0.0575583	0.03243	0.186434	0.255117	0.229658	0.135811	0.0584253	0.0461587	0.0466847	0.0413964	0.075292	0.054605	0.015052	0.0453695	0.0423033	0.0576969	0.062053	0.0347449	0.0658773	0.0738297	0.034114	0.0335378	0.028871	0.0590539	0.0623535	0.0391128	0.0826985	0.031617	0.00930083	0.0330297	0.0244831	0.0950988	0.0796178	0.14172
fig|167546.4.peg.176	P9301_01801	ndhA	NAD(P)H-plastoquinone oxidoreductase chain 1, NdhA	0.274876	0.194916	0.297634	0.297799	0.376164	0.277634	0.176647	0.966978	1.22716	0.917755	0.607525	0.236977	0.18025	0.19007	0.168978	0.462146	0.402323	0.0767275	0.38357	0.194901	0.220771	0.239843	0.106824	0.182122	0.212471	0.252954	0.226644	0.192409	0.100561	0.108907	0.0719337	0.164889	0.156997	0.129382	0.185503	0.141058	0.402442	0.368912	0.658703
fig|167546.4.peg.177	P9301_01811	gltA	Citrate synthase (si) (EC 2.3.3.1)	0.196426	0.142465	0.225955	0.217673	0.0806836	0.0629642	0.0408153	0.223012	0.27857	0.209773	0.132187	0.219419	0.188984	0.188261	0.166524	0.0379444	0.0472999	0.00648468	0.0479703	0.025217	0.0228492	0.0284001	0.12664	0.223632	0.281291	0.0164191	0.0151042	0.0114413	0.136219	0.152916	0.0915135	0.205832	0.00821129	0.0085307	0.0107441	0.00642112	0.0234456	0.0224183	0.0406508
fig|167546.4.peg.178	P9301_01821		hypothetical protein	0.000565408	0.000326891	0.000362471	0.000598637	0.000102651	5.69039e-05	0.000101028	8.05681e-05	0.0010592	0.000389912	0.000248192	0.00099026	0.000455975	0.00065811	0.000144364	0.000149192	0.000182625	0	9.63259e-05	0.000235673	0.000104334	0.000267086	0.000338738	0.000453492	0.000273275	8.23015e-05	8.12053e-05	0.000194745	0.00020043	0.000231224	0.000172165	0.000270921	0	0	0.000125907	0.00012428	4.11327e-05	0.00016484	0.000159415
fig|167546.4.peg.179	P9301_01841	trpB	Tryptophan synthase beta chain (EC 4.2.1.20)	0.234839	0.190667	0.298948	0.274268	0.161316	0.141918	0.0902432	0.5191	0.704975	0.587695	0.345633	0.202584	0.180777	0.205824	0.176665	0.185246	0.424786	0.0408961	0.307087	0.189599	0.195418	0.205923	0.102468	0.191525	0.217162	0.131682	0.127736	0.117626	0.111712	0.113942	0.0717772	0.170409	0.0958335	0.118304	0.105552	0.0861259	0.292988	0.259706	0.451145
fig|167546.4.peg.180	P9301_01851	sui1	hypothetical protein	0.00434657	0.00326891	0.0045762	0.00722969	0.00415736	0.00298745	0.00197005	0.00974873	0.0108947	0.00906545	0.00635373	0.00331356	0.00613813	0.00485356	0.00627984	0.00368006	0.001461	0.000946668	0.00192652	0.00271024	0.00344303	0.00240377	0.00285508	0.00356747	0.00337039	0.00189293	0.0030046	0.00189877	0.00276958	0.00208102	0.00129906	0.00518136	0.00171946	0.00065165	0.00335753	0.00269273	0.00534725	0.0024726	0.00286947
fig|167546.4.peg.181	P9301_01861	cysC	Adenylylsulfate kinase (EC 2.7.1.25)	0.0519998	0.0364632	0.0662416	0.0532786	0.0774501	0.0614562	0.0388705	0.206415	0.221222	0.159669	0.110892	0.0546547	0.0413534	0.0438055	0.0417934	0.157795	0.0191757	0.0263647	0.0891015	0.170391	0.152119	0.183933	0.029567	0.0581981	0.0701405	0.155303	0.149946	0.137588	0.0145403	0.0175731	0.00996992	0.0197095	0.0610583	0.0236964	0.0703402	0.0524047	0.10604	0.100058	0.165951
fig|167546.4.peg.182	P9301_01871	purE	N5-carboxyaminoimidazole ribonucleotide mutase (EC 5.4.99.18)	0.0333944	0.0232984	0.0383766	0.0405691	0.0143711	0.0114946	0.00681939	0.0426205	0.0394931	0.0299257	0.023479	0.0690135	0.0473513	0.0466847	0.0471349	0.00258599	0.00182625	0.000615334	0.00115591	0.00106053	0.00073034	0.00142446	0.0228165	0.0354933	0.0390783	0.000823015	0.00060904	0.000486864	0.0272402	0.0236877	0.0158548	0.0445326	0.000596547	0.000533168	0.000881351	0.000497119	0.00127511	0.000741781	0.00159415
fig|167546.4.peg.183	P9301_01881	chlM	Mg-protoporphyrin O-methyltransferase (EC 2.1.1.11)	0.0648099	0.0420204	0.0691867	0.0682446	0.107732	0.0763081	0.0506655	0.286178	0.271761	0.205094	0.150653	0.0578921	0.0423005	0.0438466	0.036885	0.167492	0.0153405	0.0252287	0.0461401	0.123964	0.123114	0.129804	0.0213647	0.0367026	0.0449081	0.109749	0.101628	0.098882	0.0136475	0.0135138	0.0085613	0.0212334	0.0476535	0.0118482	0.0505308	0.0446579	0.090821	0.0787936	0.137735
fig|167546.4.peg.184	P9301_01891		Two-component transcriptional response regulator, LuxR family	0.0526359	0.0416638	0.0663775	0.0684748	0.043062	0.034057	0.0224787	0.135999	0.157821	0.11941	0.0847825	0.0714891	0.0661865	0.0632197	0.0625096	0.0520678	0.106471	0.00889868	0.0681024	0.0380612	0.0423597	0.0468291	0.0472056	0.0741308	0.0913193	0.0248962	0.0250112	0.0208378	0.0527313	0.0493793	0.0341982	0.0825969	0.0105624	0.0180685	0.0167876	0.0107709	0.0313843	0.0309899	0.050694
fig|167546.4.peg.185	P9301_01901		Cysteine desulfurase (EC 2.8.1.7)	0.0153367	0.0113223	0.0156769	0.0182354	0.0248928	0.018949	0.0103806	0.0646961	0.0749008	0.0569271	0.039264	0.0176723	0.0138546	0.0135324	0.0106468	0.0248653	0.00657451	0.00340801	0.017724	0.0111945	0.0162761	0.0151349	0.00950887	0.0153583	0.020359	0.013909	0.0136019	0.0112466	0.0142305	0.0140533	0.00813871	0.0201159	0.0142118	0.00633878	0.0180467	0.0132565	0.0345103	0.0337098	0.0438391
fig|167546.4.peg.186	P9301_01911		16S rRNA (cytosine(1402)-N(4))-methyltransferase (EC 2.1.1.199)	0.0445789	0.033224	0.0492961	0.0549825	0.0250468	0.0208553	0.0129821	0.0728335	0.0857954	0.0647254	0.0421927	0.0359541	0.0400557	0.0396511	0.0373181	0.0338167	0.0151579	0.00520668	0.0258153	0.0249813	0.0253532	0.0295575	0.0185822	0.0297491	0.0407635	0.0215218	0.0267572	0.0205456	0.0178018	0.0183181	0.0104551	0.026618	0.0114747	0.010071	0.0147731	0.0114337	0.0321658	0.0285998	0.0463898
fig|167546.4.peg.187	P9301_01921	ndhH	NAD(P)H-plastoquinone oxidoreductase subunit H, NdhH	0.411988	0.299016	0.522819	0.471956	0.366977	0.292998	0.186624	0.992034	1.42478	1.09019	0.721049	0.279596	0.25482	0.285291	0.253828	0.354479	0.726118	0.0710001	0.519004	0.227778	0.224632	0.252663	0.149069	0.280621	0.326928	0.162587	0.17719	0.148883	0.16264	0.181357	0.115476	0.260355	0.130223	0.169251	0.143576	0.113467	0.327211	0.314433	0.537069
fig|167546.4.peg.188	P9301_01931		hypothetical protein	0.0159374	0.00998504	0.016719	0.0179591	0.0124721	0.00973057	0.00563231	0.0308576	0.0437299	0.028951	0.0204014	0.0148539	0.0100315	0.0109822	0.00934757	0.0112888	0.00182625	0.00231934	0.00597221	0.00612749	0.0106421	0.0113957	0.00694414	0.011821	0.0125251	0.00732483	0.00641522	0.00506338	0.00612222	0.00829839	0.0045702	0.0132074	0.00586019	0.000888614	0.00553992	0.00468121	0.0138206	0.0104673	0.0173762
fig|167546.4.peg.189	P9301_01941	menE	O-succinylbenzoic acid--CoA ligase (EC 6.2.1.26)	0.013022	0.00826143	0.0120975	0.0195708	0.00456796	0.00375566	0.00232364	0.0183695	0.0131644	0.0107226	0.00853782	0.0125306	0.0101718	0.00822638	0.010322	0.0118856	0.00164363	0.001988	0.00202284	0.00801288	0.0108508	0.00988218	0.00558918	0.00634889	0.00765169	0.0126333	0.0145358	0.0118795	0.00391749	0.00328852	0.00201903	0.00724713	0.00628128	0.00183647	0.0107861	0.00849245	0.0201139	0.00956073	0.0172168
fig|167546.4.peg.190	P9301_01951	menC	hypothetical protein	0.0165382	0.0111143	0.0160393	0.0186038	0.00528652	0.00389792	0.0028793	0.0170804	0.0107433	0.00926041	0.00794216	0.0118069	0.00943518	0.0083909	0.00855357	0.0124326	0.000182625	0.001846	0.00154121	0.00860206	0.00949442	0.00997121	0.00488751	0.00807216	0.00774278	0.0136209	0.012262	0.013194	0.00251448	0.0030573	0.0017686	0.00531682	0.00673747	0.000592409	0.00730262	0.00534403	0.0157538	0.00848927	0.0135503
fig|167546.4.peg.191	P9301_01961	menA	1,4-dihydroxy-2-naphthoate polyprenyltransferase (EC 2.5.1.74)	0.040197	0.0183059	0.0179876	0.0391877	0.0146791	0.00984437	0.00664259	0.0440707	0.0133157	0.00877302	0.0150901	0.0212525	0.0123464	0.00744487	0.0112965	0.0394363	0.00273938	0.00388134	0.00288978	0.0087199	0.0128331	0.00988218	0.00691994	0.00653029	0.00701405	0.026748	0.0261481	0.0213246	0.00262381	0.0018498	0.00161209	0.00487657	0.00722874	0.0013033	0.00986274	0.00803676	0.0110236	0.00593424	0.0114779
fig|167546.4.peg.192	P9301_01971	menF	hypothetical protein	0.0197716	0.0118275	0.0164018	0.020676	0.0146277	0.00984437	0.00570808	0.0345637	0.0228485	0.013257	0.0119132	0.0203384	0.0108382	0.0111879	0.00927539	0.0353087	0.0142448	0.00383401	0.0110775	0.0157901	0.0212842	0.0211888	0.00672638	0.00801169	0.00888143	0.0441136	0.0324821	0.0340805	0.00275136	0.0030573	0.00186251	0.00592639	0.0243882	0.00995248	0.0292525	0.0236546	0.037513	0.0276931	0.0446362
fig|167546.4.peg.193	P9301_01981	gshB	Glutathione synthetase (EC 6.3.2.3)	0.0490845	0.0387515	0.0618466	0.0723429	0.0904867	0.0694228	0.0465234	0.250969	0.273577	0.19983	0.155766	0.0345829	0.0390034	0.0342217	0.0359827	0.137555	0.0909474	0.02911	0.131196	0.0751796	0.067713	0.080838	0.020905	0.0348584	0.0424487	0.0863754	0.10577	0.0771679	0.0109508	0.0104308	0.00707442	0.0186597	0.051689	0.0531984	0.073362	0.0574173	0.128828	0.105168	0.165951
fig|167546.4.peg.194	P9301_01991	grxC	hypothetical protein	0.0364511	0.0270428	0.0433153	0.0490421	0.067185	0.0496771	0.0337181	0.237273	0.208814	0.162788	0.140179	0.0237282	0.0210099	0.0197433	0.0212215	0.110203	0.130029	0.0186967	0.103936	0.0552653	0.0555058	0.0641896	0.0133802	0.0190164	0.0249135	0.0577345	0.0604168	0.0459112	0.00677818	0.00542093	0.00349025	0.0112093	0.0282482	0.0306276	0.0425567	0.0290401	0.0606296	0.0476388	0.0762004
fig|167546.4.peg.195	P9301_02001	prfB	Peptide chain release factor 2 @ programmed frameshift-containing	0.244415	0.19138	0.328354	0.326441	0.147047	0.134094	0.0851161	0.452551	0.613581	0.466335	0.297384	0.183084	0.215641	0.23404	0.210627	0.171272	0.336031	0.0409434	0.25064	0.148592	0.127809	0.1631	0.0943145	0.170815	0.191019	0.115346	0.146048	0.104627	0.127492	0.134598	0.0789768	0.197433	0.0969213	0.14591	0.129475	0.109242	0.221088	0.16484	0.311656
fig|167546.4.peg.196	P9301_02011		hypothetical protein	0.00284471	0.000980674	0.00212952	0.00119727	0.00159109	0.000654395	0.000404112	0.00169193	0.00302629	0.00165713	0.00134024	0.00388487	0.0008418	0.00139848	0.00101055	0.00188976	0.000182625	0.000189334	9.63259e-05	0.00141404	0.00146068	0.00151349	0.000725868	0.00108838	0.00145746	0.00246904	0.000446629	0.000778982	0.000710615	0.00105336	0.000438238	0.00108368	0.00112291	0	0.000545598	0.000538546	0.000987185	0.00156598	0.00175357
fig|167546.4.peg.197	P9301_02021		Metal-dependent hydrolase YbeY, involved in rRNA and/or ribosome maturation and assembly	0.00369282	0.00219909	0.0035794	0.00405231	0.00256627	0.00156486	0.000934509	0.00435068	0.00438813	0.00243695	0.00198554	0.00525599	0.00361273	0.00279697	0.00245419	0.00397844	0.000913126	0.000520668	0.000192652	0.00153187	0.00208669	0.00195863	0.00205663	0.00226746	0.00368921	0.00288055	0.00263917	0.00238563	0.00191319	0.00195256	0.000939082	0.00277694	0.00185982	0	0.00159483	0.00169849	0.00394874	0.00189566	0.00414479
fig|167546.4.peg.198	P9301_02031	dgkA	hypothetical protein	0	2.97174e-05	4.53089e-05	0	5.13254e-05	0	0	0	0.000151315	0	4.96385e-05	0.000152348	3.5075e-05	8.22638e-05	3.6091e-05	0	0.000182625	0	0	0.000117836	0.000208669	8.90286e-05	0	3.02328e-05	0	0	0	0	0	0	0	3.38651e-05	7.0182e-05	5.92409e-05	0	0	4.11327e-05	0.00016484	0
fig|167546.4.peg.199	P9301_02041	pabA	Para-aminobenzoate synthase, amidotransferase component (EC 2.6.1.85)	0.0249133	0.0169686	0.0281821	0.0257414	0.0183232	0.0140553	0.00901675	0.0500328	0.0493286	0.042013	0.0250178	0.0290603	0.0216764	0.0210595	0.0166019	0.0217322	0.00401776	0.00288734	0.0110775	0.0144939	0.0185715	0.0169154	0.0104525	0.0185025	0.0230917	0.0161311	0.0133989	0.0115387	0.00894646	0.0110988	0.00673009	0.0143249	0.00912365	0.00266584	0.00877154	0.00642112	0.019538	0.0192039	0.0275788
fig|167546.4.peg.200	P9301_02051		hypothetical protein	0.0176337	0.0175035	0.0243309	0.0303923	0.0206842	0.0198595	0.0128053	0.0712222	0.0709666	0.0645304	0.0445754	0.0200337	0.0258854	0.0266535	0.0263825	0.0315291	0.0202714	0.00795201	0.0263933	0.0261597	0.0314046	0.0269757	0.0137189	0.0230979	0.0271908	0.026748	0.0370702	0.0300395	0.0156882	0.0135138	0.00885867	0.0258729	0.0201422	0.0177723	0.0321903	0.023116	0.0567631	0.0349461	0.0733309
fig|167546.4.peg.201	P9301_02061		Histidinol-phosphate aminotransferase (EC 2.6.1.9)	0.0438898	0.0260027	0.0367455	0.0439307	0.0281263	0.0170712	0.0109363	0.0646961	0.051447	0.0425979	0.0347469	0.050808	0.0344787	0.0294093	0.0286202	0.0320265	0.001461	0.00487534	0.00163754	0.0134334	0.0189888	0.0137994	0.025115	0.0336189	0.0388505	0.0198347	0.0163629	0.0148493	0.0207172	0.0202964	0.0115194	0.0368791	0.0120011	0.000533168	0.0138078	0.0103567	0.0267363	0.014918	0.0200863
fig|167546.4.peg.202	P9301_02071	argS	Arginyl-tRNA synthetase (EC 6.1.1.19)	0.0219802	0.0154233	0.0248746	0.0290569	0.03911	0.028708	0.0168464	0.105947	0.0960848	0.0768126	0.058772	0.0238043	0.0214659	0.0166173	0.0202471	0.0566928	0.0122359	0.00984535	0.0368928	0.0295769	0.0331783	0.0366798	0.0138157	0.0211932	0.024868	0.034114	0.0371514	0.0283355	0.00861849	0.00932605	0.00513365	0.0153409	0.0199668	0.0119074	0.0241742	0.0196776	0.0484955	0.0360176	0.0677514
fig|167546.4.peg.203	P9301_02081	nadC	Quinolinate phosphoribosyltransferase [decarboxylating] (EC 2.4.2.19)	0.0234821	0.0176224	0.0231528	0.0279978	0.0360305	0.0275984	0.0170232	0.0945869	0.110157	0.0814916	0.0490428	0.0207955	0.0184144	0.0195788	0.0163853	0.0563944	0.0111401	0.00870935	0.0208064	0.0246278	0.0404817	0.0367688	0.0194775	0.03117	0.042312	0.0340317	0.0348777	0.0261933	0.0167997	0.0182924	0.0103456	0.0254665	0.0297221	0.0157581	0.0335753	0.0278387	0.0848156	0.0652767	0.107924
fig|167546.4.peg.204	P9301_02091	trmE	tRNA-5-carboxymethylaminomethyl-2-thiouridine(34) synthesis protein MnmE	0.068591	0.053937	0.0666947	0.0882759	0.0595375	0.0490227	0.0333392	0.162828	0.197012	0.140953	0.0945613	0.0358398	0.0417393	0.0428594	0.0359827	0.0640032	0.0958783	0.0124014	0.0734004	0.0361758	0.0465331	0.0401519	0.0277524	0.0413887	0.0551559	0.0339494	0.0442975	0.0292118	0.0180569	0.0191659	0.0106273	0.0306479	0.0247742	0.0418241	0.0296721	0.0244003	0.0725581	0.0552214	0.0846494
fig|167546.4.peg.205	P9301_02101		hypothetical protein	0.00480597	0.00303117	0.00321693	0.0068613	0.0082634	0.00486528	0.00285404	0.0163553	0.0111973	0.0048739	0.00819035	0.0067033	0.00652395	0.00370187	0.00581065	0.0107915	0.000913126	0.00175134	0.00115591	0.00188538	0.00313003	0.00258183	0.00358095	0.00317444	0.00300602	0.00683102	0.00726788	0.00516076	0.00194964	0.00172134	0.000986036	0.00433473	0.0050531	0.000592409	0.00952698	0.00679396	0.0109824	0.00445068	0.00653602
fig|167546.4.peg.206	P9301_02111	spoT	Guanosine-3',5'-bis(diphosphate) 3'-pyrophosphohydrolase (EC 3.1.7.2) / GTP pyrophosphokinase (EC 2.7.6.5), (p)ppGpp synthetase II	0.138914	0.0924805	0.141636	0.148646	0.0659532	0.0451817	0.0287172	0.1617	0.210933	0.152456	0.0978871	0.151624	0.123499	0.119488	0.103581	0.0531619	0.0418212	0.00913535	0.0421908	0.0280451	0.0391254	0.037303	0.0742079	0.127038	0.151713	0.032756	0.0326039	0.0243432	0.0914325	0.105002	0.0638889	0.147279	0.0322486	0.0226893	0.0350022	0.0285429	0.0836228	0.0810189	0.134387
fig|167546.4.peg.207	P9301_02121		hypothetical protein	0.0137641	0.00861804	0.0120975	0.0143212	0.00662098	0.00486528	0.00295507	0.016597	0.0119539	0.00994275	0.0092824	0.0359921	0.024307	0.021841	0.0235674	0.00790715	0.000913126	0.00151467	0.00192652	0.00447778	0.00636439	0.00605395	0.0194775	0.0263932	0.0295137	0.00604916	0.00560317	0.00550156	0.0204256	0.0188319	0.0120202	0.0400624	0.00301782	0.000592409	0.00381919	0.00306557	0.00830881	0.0037089	0.00717368
fig|167546.4.peg.208	P9301_02131	rluD	LSU rRNA pseudouridine(1911/1915/1917) synthase (EC 5.4.99.23)	0.0355853	0.0235659	0.0345707	0.0438386	0.0197603	0.0161323	0.00911777	0.0630042	0.073085	0.0604363	0.0388669	0.0283748	0.024798	0.0237742	0.0251554	0.024169	0.0239239	0.00340801	0.0243705	0.0157901	0.0175282	0.018696	0.0140576	0.0217978	0.030379	0.014197	0.015632	0.0118795	0.014431	0.0141304	0.00846739	0.0235024	0.00915874	0.0101302	0.00998864	0.00898957	0.027271	0.0229952	0.0352307
fig|167546.4.peg.209	P9301_02141	rbgA	LSU ribosomal maturation GTPase RbgA (B. subtilis YlqF)	0.0402323	0.0270428	0.0502023	0.0394179	0.0319244	0.023103	0.0140176	0.071625	0.0974466	0.0684295	0.0450717	0.0350781	0.026166	0.0300674	0.0225208	0.0314794	0.0392644	0.00615334	0.0344847	0.0220354	0.0225362	0.0276879	0.0126059	0.0284188	0.0335672	0.0209457	0.0149824	0.0146546	0.013119	0.0163142	0.00942212	0.0190322	0.0106326	0.0110781	0.010828	0.00770535	0.0241449	0.0242315	0.0365061
fig|167546.4.peg.210	P9301_02151	pgk	Phosphoglycerate kinase (EC 2.7.2.3)	0.0241712	0.01893	0.0365643	0.032879	0.7067	0.678693	0.460561	2.09469	1.48001	1.18991	0.848868	0.0124544	0.0132233	0.0151777	0.0132093	1.34317	1.97089	0.303218	1.89396	1.37857	1.1361	1.37905	0.00810553	0.0155397	0.0205867	1.29563	1.53998	1.26726	0.00599468	0.00585768	0.00417891	0.0078567	1.34223	1.63855	1.59462	1.29748	2.06951	1.57084	3.09552
fig|167546.4.peg.211	P9301_02161		hypothetical protein	0.0578659	0.0399104	0.056908	0.0815067	0.0206328	0.0161038	0.0097492	0.0626014	0.0721771	0.0545877	0.0465113	0.0487893	0.0483334	0.0405149	0.0445724	0.0198425	0.00931389	0.00355001	0.0122334	0.0111945	0.0116854	0.0130872	0.0294702	0.0382445	0.0486884	0.00958812	0.0112063	0.00774113	0.0281877	0.0259485	0.0155731	0.0470386	0.00729892	0.00580561	0.00998864	0.00853388	0.0250909	0.0186269	0.029173
fig|167546.4.peg.212	P9301_02171	murG	UDP-N-acetylglucosamine--N-acetylmuramyl-(pentapeptide) pyrophosphoryl-undecaprenol N-acetylglucosamine transferase (EC 2.4.1.227)	0.0276696	0.0189894	0.0251011	0.0425953	0.0133446	0.0108402	0.00679413	0.043829	0.0420655	0.0327526	0.0256135	0.0273464	0.0294981	0.0255018	0.0275374	0.0186987	0.0105923	0.00373934	0.0105959	0.0109588	0.0101204	0.0102383	0.023252	0.0280863	0.0349336	0.00983503	0.0123026	0.00842274	0.0217193	0.0174703	0.0116446	0.0381998	0.00600056	0.00497624	0.00969486	0.00633827	0.0168644	0.0112091	0.0229558
fig|167546.4.peg.213	P9301_02181		L-threonine 3-O-phosphate decarboxylase (EC 4.1.1.81)	0.0339951	0.0239522	0.0342988	0.0382667	0.0247389	0.0168151	0.00985023	0.0552697	0.0623416	0.0501037	0.0334563	0.0380107	0.0319533	0.0303553	0.0259494	0.0259593	0.00255675	0.00421267	0.00491262	0.0137869	0.0210755	0.0174496	0.0161143	0.0268165	0.0300147	0.0213572	0.0174997	0.0153849	0.0156335	0.01616	0.0100482	0.025602	0.0151944	0.00195495	0.0171654	0.0159078	0.0409682	0.0357703	0.059143
fig|167546.4.peg.214	P9301_02191	pyrD	Dihydroorotate dehydrogenase (quinone) (EC 1.3.5.2)	0.0696688	0.0539965	0.0800155	0.090256	0.0427028	0.0329189	0.0220494	0.109734	0.141177	0.101572	0.0632394	0.0850481	0.0854427	0.0788087	0.0755746	0.0400828	0.00657451	0.00681601	0.0238888	0.0233316	0.0277529	0.0300917	0.0393179	0.0643354	0.0699583	0.0315215	0.0377199	0.0275078	0.0413797	0.043984	0.0246979	0.0697959	0.025827	0.014988	0.0337851	0.0276315	0.0760544	0.0562105	0.0873595
fig|167546.4.peg.215	P9301_02201	rnhA	hypothetical protein	0.103434	0.0882606	0.110055	0.149383	0.0941308	0.0808035	0.0519536	0.170482	0.312011	0.235994	0.185499	0.0497796	0.0602939	0.0518673	0.0553997	0.0982178	0.121263	0.0241874	0.0820697	0.0523194	0.0544625	0.0663263	0.023252	0.0367631	0.0317909	0.0671169	0.0786068	0.0500496	0.0207354	0.0177529	0.0121142	0.0319686	0.0396528	0.0237556	0.0557769	0.0413438	0.100199	0.059837	0.089113
fig|167546.4.peg.217	P9301_02211	rplL	LSU ribosomal protein L7p/L12p (P1/P2)	0.633398	0.475151	0.700883	0.69778	0.733646	0.671466	0.448994	1.07309	3.05141	2.26227	1.30931	0.292241	0.331143	0.358094	0.322654	1.30955	2.45284	0.27264	1.63186	1.09376	1.02634	1.23385	0.138133	0.253653	0.312899	0.790547	0.872226	0.717296	0.122827	0.131156	0.0826549	0.170341	0.491835	0.590573	0.53817	0.437838	1.14834	1.09487	1.90023
fig|167546.4.peg.218	P9301_02221	rplJ	LSU ribosomal protein L10p (P0)	1.34385	0.946469	1.57331	1.41757	1.91588	1.32117	0.869775	3.35477	6.15306	4.79543	3.19414	0.784476	0.662497	0.664732	0.633505	3.02342	0.884637	0.547222	2.3727	2.03362	1.94792	2.42104	0.297074	0.583916	0.667291	1.84874	1.78262	1.42865	0.248114	0.260898	0.163291	0.346203	0.957668	0.799042	1.16607	0.903514	2.55348	2.33043	4.02762
fig|167546.4.peg.219	P9301_02231	rplA	LSU ribosomal protein L1p (L10Ae)	0.661757	0.493279	0.705822	0.79591	0.820694	0.604433	0.372793	1.8803	2.47505	1.85812	1.32277	0.473535	0.423496	0.396265	0.411185	1.39584	1.65312	0.224218	1.49825	0.732825	0.762788	0.941834	0.298937	0.488955	0.579524	0.990416	0.975357	0.759946	0.202179	0.201525	0.122096	0.305023	0.606653	0.879076	0.794265	0.643521	1.76994	1.66513	2.73221
fig|167546.4.peg.220	P9301_02241	rplK	LSU ribosomal protein L11p (L12e)	0.416582	0.301958	0.510087	0.48112	0.517155	0.380203	0.243477	1.3525	1.57216	1.19878	0.811738	0.285385	0.253733	0.242472	0.246465	0.743521	1.93327	0.123304	0.99312	0.410542	0.404817	0.487165	0.203775	0.366754	0.437786	0.4334	0.431566	0.356433	0.129459	0.132569	0.0839696	0.199194	0.215283	0.331335	0.272212	0.219437	0.57993	0.574468	0.979765
fig|167546.4.peg.221	P9301_02251	nusG	Transcription antitermination protein NusG	0.192998	0.155511	0.253549	0.258611	0.169323	0.141406	0.094638	0.476721	0.700284	0.549971	0.363949	0.141798	0.161906	0.158728	0.164214	0.198823	0.283434	0.0427894	0.239852	0.139165	0.143877	0.165949	0.113695	0.19222	0.209829	0.108062	0.134963	0.101852	0.104533	0.104231	0.0626837	0.161807	0.0636901	0.0747028	0.0853651	0.0657026	0.197643	0.17234	0.311816
fig|167546.4.peg.222	P9301_02261	secE	Protein translocase subunit SecE	0.106385	0.0694792	0.120658	0.0977619	0.102959	0.0714144	0.0493522	0.260154	0.278873	0.237651	0.161424	0.112547	0.0660813	0.0718985	0.0603081	0.0956815	0.0144274	0.0152887	0.0407459	0.056915	0.077416	0.0765646	0.0407212	0.0876751	0.0918658	0.0683102	0.0510782	0.0543827	0.0382092	0.0422113	0.0260752	0.055979	0.0340733	0.0241111	0.036639	0.0254359	0.0900806	0.0586831	0.108721
fig|167546.4.peg.223	P9301_02271	clpB2	Chaperone protein ClpB (ATP-dependent unfoldase)	0.841592	0.554913	0.966575	0.956483	0.126466	0.0842178	0.0549845	0.333955	0.302327	0.230925	0.180932	0.635404	0.444155	0.451669	0.438903	0.11627	0.0255675	0.0179867	0.0486446	0.104285	0.108925	0.120545	0.182725	0.297158	0.33927	0.0906139	0.082667	0.0728348	0.17554	0.166379	0.107228	0.274917	0.0561105	0.0258883	0.0703402	0.0560916	0.12455	0.110278	0.166429
fig|167546.4.peg.224	P9301_02281	eno	Enolase (EC 4.2.1.11)	0.813445	0.724331	1.18075	1.23407	0.157261	0.143796	0.0969616	0.461252	0.482391	0.388547	0.271969	0.590957	0.784873	0.804128	0.803819	0.22702	0.522126	0.0527768	0.307087	0.223418	0.201574	0.234323	0.299251	0.56747	0.624615	0.193861	0.242276	0.203558	0.363343	0.347196	0.21771	0.540588	0.117765	0.172036	0.158727	0.12602	0.237048	0.180418	0.324091
fig|167546.4.peg.225	P9301_02291		Uncharacterized protein sll1770	0.230898	0.162495	0.274662	0.263584	0.223574	0.176317	0.110626	0.665412	0.818158	0.628245	0.409517	0.171391	0.135109	0.149144	0.133862	0.29903	0.344797	0.0515461	0.286377	0.189127	0.191662	0.223818	0.0678929	0.129668	0.140509	0.16415	0.155914	0.133985	0.0621151	0.0664899	0.0408814	0.0970235	0.0861133	0.0878543	0.0986693	0.0780063	0.221253	0.198797	0.325844
fig|167546.4.peg.226	P9301_02301		hypothetical protein	0.010142	0.00665669	0.00860869	0.0108215	0.0092899	0.00660085	0.00394009	0.023687	0.0287498	0.022225	0.0143455	0.00693182	0.00624335	0.00559394	0.00422265	0.0112888	0.00127838	0.001562	0.0026008	0.00353509	0.00657306	0.00605395	0.00287928	0.00474655	0.0058754	0.00448543	0.00365424	0.00379754	0.00215007	0.00231224	0.00123646	0.00379289	0.00284237	0.000296205	0.00281193	0.0026513	0.0065401	0.00700571	0.00940549
fig|167546.4.peg.227	P9301_02311		Thioredoxin reductase (EC 1.8.1.9)	0.197221	0.222405	0.338684	0.349512	0.0421382	0.0608587	0.0425833	0.161861	0.228636	0.175363	0.120969	0.105577	0.255346	0.286689	0.251771	0.0584831	0.180251	0.0292994	0.114532	0.139047	0.121654	0.116093	0.0332932	0.0718029	0.0701405	0.0665407	0.14552	0.116847	0.0376626	0.0393595	0.0254491	0.0595009	0.069796	0.0879728	0.091031	0.0712123	0.110195	0.088684	0.15001
fig|167546.4.peg.228	P9301_02321		Distantly related to nitrogen regulatory protein P-II	0.0483247	0.0328377	0.0600343	0.0610609	0.0410603	0.0285942	0.0166444	0.106753	0.126953	0.0991351	0.0653739	0.052141	0.0480177	0.0443402	0.0436701	0.0998589	0.141169	0.0155254	0.106633	0.076358	0.0950485	0.107369	0.0328092	0.0543283	0.0645384	0.0942763	0.0982179	0.0749283	0.0164717	0.0201165	0.0103456	0.0291917	0.0885696	0.122925	0.113778	0.0936241	0.282664	0.265887	0.421493
fig|167546.4.peg.229	P9301_02331		putative sodium-dependent bicarbonate transporter	0.274258	0.190607	0.31322	0.254421	0.202017	0.153015	0.0941833	0.524095	0.55472	0.43056	0.280954	0.297154	0.194351	0.205659	0.191715	0.516501	0.423508	0.0722781	0.393202	0.459091	0.519063	0.581179	0.147254	0.287121	0.330844	0.691785	0.559992	0.575522	0.0887722	0.0941854	0.0565797	0.135291	0.619005	0.462672	0.645485	0.52181	1.62046	1.54851	2.7158
fig|167546.4.peg.230	P9301_02341		hypothetical protein	0.000971795	0.000802369	0.00135927	0.00087493	0.00107783	0.000597491	0.000378855	0.00161136	0.00363155	0.00165713	0.000943131	0.000837912	0.000596275	0.00123396	0.000541365	0.000447575	0.000730501	4.73334e-05	0.000770607	0.000117836	0.000834674	0.0012464	0.00038713	0.000513958	0.00127528	0.00057611	0.000243616	0.000340805	0.000419081	0.000359682	0.000203468	0.000575706	0.000210546	0.000473928	0.000335753	0.000289986	0.000699256	0.00024726	0.000478245
fig|167546.4.peg.231	P9301_02351		Sulfate permease	2.01593	1.59597	2.61532	2.5116	1.68409	1.45953	0.989872	4.84665	4.87944	3.94279	2.52427	1.42091	1.53102	1.51916	1.53224	4.66845	9.06716	0.871787	5.66647	5.60642	5.00314	5.77983	1.04585	1.87731	2.22587	4.42737	5.09527	4.5789	0.607886	0.594401	0.374725	0.869588	3.91085	5.52357	5.12854	4.07211	8.97952	8.3986	15.0687
fig|167546.4.peg.232	P9301_02361	hemB	Porphobilinogen synthase (EC 4.2.1.24)	0.111898	0.0896573	0.147299	0.146896	0.0724715	0.0586395	0.0390221	0.228894	0.183545	0.130913	0.107269	0.0599488	0.0691679	0.0678265	0.0633397	0.205138	0.182991	0.0387661	0.188606	0.165089	0.136052	0.182153	0.0368015	0.065061	0.0797962	0.193655	0.225832	0.192895	0.0216282	0.0235849	0.0140862	0.0291917	0.150961	0.173931	0.211146	0.159907	0.231659	0.205473	0.341148
fig|167546.4.peg.233	P9301_02371		Lactoylglutathione lyase/catechol 2,3-dioxygenase related enzyme	0.0270689	0.0222583	0.033302	0.036701	0.0373136	0.0380972	0.0251812	0.109734	0.159486	0.123212	0.0744577	0.0203003	0.0258152	0.0267357	0.0215102	0.0461996	0.0467521	0.0128274	0.048163	0.0390039	0.0466374	0.0458497	0.0100654	0.0185932	0.0191292	0.0295874	0.0380447	0.0240024	0.0115156	0.0117924	0.0069179	0.0175082	0.0311608	0.0238149	0.0425567	0.0362897	0.08461	0.063381	0.101388
fig|167546.4.peg.234	P9301_02381		Recombination inhibitory protein MutS2	0.0291892	0.0207427	0.0317162	0.0374378	0.0416763	0.0318377	0.0195237	0.11352	0.150255	0.105471	0.0761951	0.0263942	0.0284458	0.0263244	0.0260216	0.0576874	0.0200888	0.01065	0.0328471	0.0361758	0.0456984	0.0470961	0.0169369	0.0233095	0.0295137	0.0383936	0.045678	0.0314027	0.0160162	0.0143873	0.00984471	0.0251279	0.0388106	0.0186017	0.048894	0.0379468	0.101803	0.0748374	0.12801
fig|167546.4.peg.235	P9301_02391	obgE	GTP-binding protein Obg	0.0158668	0.0163446	0.0257354	0.0250506	0.0125234	0.0172703	0.0113656	0.0380281	0.075506	0.0583893	0.0330096	0.0168344	0.0471057	0.0470137	0.0470988	0.0105429	0.021915	0.00421267	0.0147379	0.0126085	0.0165892	0.0143336	0.0104525	0.0230979	0.0219531	0.00847705	0.0140079	0.0103215	0.0230494	0.023662	0.0151349	0.0376241	0.00877274	0.00965627	0.0104923	0.00932099	0.0230343	0.0140114	0.0294918
fig|167546.4.peg.236	P9301_02401		hypothetical protein	0.257543	0.165972	0.30144	0.270492	0.0877665	0.0691951	0.0372288	0.239448	0.219709	0.178385	0.139633	0.334365	0.238861	0.298494	0.241052	0.0114877	0.000730501	0.00118334	0.00510527	0.00954475	0.0105378	0.00997121	0.103122	0.179734	0.205047	0.00370357	0.00361364	0.00262906	0.0869137	0.103845	0.0601169	0.149616	0.00105273	0.000414687	0.00134301	0.00103567	0.00345515	0.00271986	0.00430421
fig|167546.4.peg.237	P9301_02411		hypothetical protein	2.78416	1.94898	3.74084	3.43125	0.686221	0.50653	0.303084	1.90543	2.19452	1.64153	1.14139	1.61584	1.2627	1.48169	1.27473	0.332697	0.875323	0.0693434	0.604638	0.239679	0.21545	0.280529	0.629158	1.1565	1.27833	0.135962	0.125422	0.097178	0.949345	1.005	0.60228	1.44302	0.111695	0.182284	0.144416	0.107378	0.278222	0.277756	0.399972
fig|167546.4.peg.238	P9301_02421	ecm4	hypothetical protein	0.0493318	0.0328674	0.0435872	0.0571007	0.0458849	0.0292771	0.0188922	0.124558	0.0963874	0.0855856	0.0745074	0.0417052	0.0294981	0.0280108	0.0286563	0.0461996	0.00200888	0.00743135	0.0105959	0.0161436	0.0246229	0.0227913	0.0161143	0.0208304	0.0235472	0.0260896	0.0228999	0.0176732	0.0114063	0.00930036	0.00571275	0.018084	0.0154751	0.00296205	0.0210685	0.0151621	0.0480841	0.0265393	0.0457521
fig|167546.4.peg.239	P9301_02431	aspA	Aspartoacylase (EC 3.5.1.15)	0.0178103	0.0111143	0.0191204	0.0209062	0.0275104	0.0200302	0.0124012	0.0708193	0.0948743	0.0653102	0.0466602	0.0145111	0.0111889	0.012792	0.010322	0.0385411	0.0182625	0.00766801	0.0208064	0.0247457	0.031509	0.0307149	0.00675057	0.0107931	0.0150757	0.0200816	0.0220066	0.0165047	0.00550271	0.00619168	0.00333374	0.00860173	0.0117906	0.00823449	0.0144793	0.0122208	0.031919	0.0279404	0.0447956
fig|167546.4.peg.240	P9301_02441		hypothetical protein	0.00401086	0.00202078	0.00439496	0.00326948	0.00225832	0.00221925	0.00108605	0.00700942	0.00817099	0.00653102	0.00317686	0.00186626	0.00161345	0.00345508	0.0016241	0.0130791	0.00109575	0.001988	0.0103069	0.02451	0.0213885	0.0234145	0.00120978	0.00299305	0.00409912	0.0118926	0.0127898	0.010711	0.000491964	0.000847823	0.000485192	0.000711167	0.00796565	0.00325825	0.00495235	0.00579972	0.00962505	0.0126927	0.021521
fig|167546.4.peg.241	P9301_02451	psbA	Photosystem II protein D1 (PsbA)	42.0391	32.5154	56.1386	42.4203	116.096	91.2264	65.1189	247.262	425.637	345.306	212.919	15.4319	11.8971	15.1375	12.3048	160.513	622.604	30.6277	311.277	109.356	102.348	125.841	5.29516	11.24	13.2443	107.825	96.4837	81.4185	4.98132	5.55198	3.58783	7.71782	88.8195	144.31	94.0359	74.0677	190.903	196.604	348.036
fig|167546.4.peg.242	P9301_02461	aroC	Chorismate synthase (EC 4.2.3.5)	0.118824	0.0968192	0.149157	0.172085	0.0849436	0.0694512	0.0486197	0.223335	0.322603	0.244572	0.167282	0.0904945	0.126796	0.129483	0.133031	0.0808618	0.13916	0.0169454	0.126283	0.0527907	0.0584272	0.0657922	0.0576581	0.102247	0.124203	0.0354308	0.0487232	0.0359792	0.0846361	0.087223	0.0536059	0.137865	0.0293361	0.0437198	0.032652	0.0274244	0.0784401	0.061815	0.0993156
fig|167546.4.peg.243	P9301_02471	eda	hypothetical protein	0.00245599	0.00106983	0.00140458	0.00248664	0.00872532	0.00392637	0.00262673	0.0182084	0.0107433	0.00770076	0.0083889	0.00403721	0.00235003	0.00143962	0.00205719	0.00775796	0.00346988	0.000662668	0.00279345	0.00141404	0.00219102	0.00142446	0.00154852	0.000997682	0.00132083	0.00329206	0.00381665	0.00258038	0.0012208	0.000924898	0.000610403	0.0029124	0.00266691	0.000947855	0.00386116	0.00306557	0.00579971	0.00173082	0.00286947
fig|167546.4.peg.244	P9301_02481		Cell division-associated, ATP-dependent zinc metalloprotease FtsH	0.424197	0.355985	0.602744	0.564652	2.42384	2.08411	1.40232	7.37568	10.1009	8.01737	5.14374	0.318407	0.339807	0.347194	0.337234	2.49533	5.95267	0.588544	4.4309	1.74999	1.79507	2.03555	0.201114	0.379452	0.430954	1.32744	1.50128	1.23142	0.225684	0.235284	0.154056	0.339159	1.05143	1.4719	1.27531	1.00667	3.16952	2.74492	5.24412
fig|167546.4.peg.245	P9301_02491	met3	Sulfate adenylyltransferase (EC 2.7.7.4)	0.115891	0.0819011	0.147118	0.148186	0.167732	0.123709	0.0798121	0.485584	0.340004	0.289704	0.202326	0.111823	0.0983854	0.093575	0.0976262	0.480745	0.244901	0.0744555	0.341957	0.811422	0.835092	0.948155	0.061844	0.103608	0.120605	0.568909	0.515207	0.472842	0.0292263	0.0277469	0.0170287	0.0427716	0.203001	0.191171	0.276912	0.209453	0.576516	0.495015	0.821147
fig|167546.4.peg.246	P9301_02501	psbO	Photosystem II manganese-stabilizing protein (PsbO)	1.087	0.743945	1.33879	1.20317	0.92124	0.674994	0.435405	2.8173	1.66038	1.41187	1.05055	0.825458	0.624616	0.604063	0.639027	3.03938	3.91092	0.440674	3.56416	3.67626	3.06732	4.12897	0.335617	0.605896	0.715342	3.85438	3.33803	3.40439	0.142469	0.1393	0.0904492	0.204884	1.85091	2.65749	2.3365	1.83831	3.15492	3.43362	5.32526
fig|167546.4.peg.248	P9301_02511	dfp	hypothetical protein	0.0781499	0.0497766	0.0837761	0.0798489	0.0381348	0.0268302	0.0161897	0.0967622	0.101683	0.0847083	0.0525671	0.0658142	0.0461587	0.0475896	0.0413603	0.0717114	0.0368903	0.011218	0.0453695	0.0566793	0.0655219	0.0721132	0.0319866	0.0542679	0.0672256	0.0725899	0.0645176	0.0581315	0.03052	0.0332706	0.0198929	0.0492398	0.0406354	0.0214452	0.0402484	0.0355026	0.0767125	0.0652767	0.108402
fig|167546.4.peg.249	P9301_02521		hypothetical protein	0.0410274	0.0283504	0.0477103	0.0518511	0.023507	0.022477	0.0123254	0.0799235	0.0762626	0.0506885	0.0468091	0.0288699	0.023851	0.0242267	0.0222682	0.047791	0.00182625	0.00785735	0.0204211	0.0379433	0.0455941	0.0453156	0.0164288	0.0235514	0.0279651	0.0440313	0.0390598	0.0311106	0.0112605	0.0119209	0.00629185	0.0196079	0.0170893	0.00313977	0.0241742	0.018352	0.0357032	0.0269514	0.0473463
fig|167546.4.peg.250	P9301_02531		hypothetical protein	0.0422289	0.0293608	0.0509725	0.0468318	0.0808376	0.0656386	0.0438461	0.184904	0.275847	0.209188	0.135811	0.0344687	0.0279197	0.036484	0.0269239	0.0592788	0.0500393	0.011644	0.061167	0.0657527	0.075225	0.0814612	0.0155578	0.0275118	0.0374842	0.0388463	0.0367454	0.0349081	0.0124449	0.0138735	0.00824827	0.0195402	0.0167735	0.0110781	0.0186762	0.0113923	0.0303559	0.0357703	0.055317
fig|167546.4.peg.251	P9301_02541		hypothetical protein	0.00254433	0.00139672	0.0025373	0.0020722	0.00318218	0.00202009	0.0016417	0.00491465	0.00801968	0.00409407	0.00347469	0.00365634	0.00178883	0.00201546	0.00144364	0.00198922	0.000547876	0.000331334	0.000963259	0.00153187	0.00260836	0.00275989	0.0010888	0.00199536	0.00296048	0.00164603	0.00105567	0.000730296	0.000892824	0.00110474	0.000923431	0.00196417	0.00105273	5.92409e-05	0.000713475	0.000455693	0.0018921	0.00140114	0.00271006
fig|167546.4.peg.252	P9301_02551	pyrB	Aspartate carbamoyltransferase (EC 2.1.3.2)	0.043448	0.0283801	0.0502023	0.0501473	0.0200169	0.0152502	0.00873892	0.0559142	0.0564404	0.0469844	0.0306269	0.0607867	0.0450714	0.0426126	0.0418295	0.0236717	0.0115054	0.00444934	0.0238888	0.0221533	0.0244142	0.0263525	0.0243408	0.0413282	0.0506924	0.0160899	0.0139267	0.0119282	0.0258555	0.0232766	0.0166687	0.0401978	0.0077902	0.00610182	0.00914926	0.00704252	0.0271476	0.0185445	0.0345931
fig|167546.4.peg.253	P9301_02561		hypothetical protein	0.012704	0.0100445	0.0156769	0.0162092	0.00313085	0.00199164	0.00141439	0.0101516	0.00817099	0.00770076	0.00546023	0.0189292	0.0142054	0.014026	0.0129206	0.00283464	0.00493088	0.000236667	0.00317876	0.00341726	0.00354737	0.003116	0.00970244	0.0139978	0.0155767	0.0028394	0.00255797	0.00233695	0.00942021	0.00783594	0.00502409	0.0155779	0.00119309	0.0010071	0.00151089	0.000911385	0.00209777	0.00173082	0.0031883
fig|167546.4.peg.254	P9301_02571	gatC	hypothetical protein	0.0962077	0.0638032	0.0981391	0.131884	0.0756024	0.0549692	0.032531	0.283116	0.22213	0.185208	0.174479	0.079297	0.059382	0.0496873	0.0597667	0.090062	0.00675714	0.0165194	0.0240815	0.0493735	0.0604096	0.062142	0.0378177	0.0528772	0.0548827	0.0414799	0.0468961	0.0322304	0.0202616	0.0151324	0.00903084	0.0307495	0.0131942	0.0023104	0.020397	0.0135051	0.0318778	0.01805	0.0267817
fig|167546.4.peg.255	P9301_02581		Beta-carotene hydroxylase	0.0991584	0.0691523	0.0973235	0.132667	0.27726	0.193217	0.131286	0.857325	0.768527	0.586135	0.428976	0.0980357	0.0886345	0.0739963	0.0851026	0.28789	0.423143	0.0522088	0.27973	0.0769472	0.0974482	0.10078	0.048609	0.0688703	0.081117	0.121271	0.132933	0.099661	0.0460989	0.0393595	0.0254648	0.0795491	0.12331	0.152664	0.189197	0.149591	0.398411	0.310641	0.559547
fig|167546.4.peg.256	P9301_02591		hypothetical protein	0.00224396	0.00145615	0.00185766	0.00156566	0.00164241	0.000796655	0.000631425	0.00298102	0.0051447	0.00409407	0.0012906	0.00331356	0.00161345	0.00115169	0.000974457	0.00303356	0.00858339	0.000473334	0.00356406	0.00294591	0.00166935	0.00284892	0.00142754	0.00148141	0.0026872	0.00271595	0.00194893	0.000876355	0.0011297	0.000745056	0.000485192	0.00311559	0.00147382	0.0010071	0.00159483	0.000952812	0.00357855	0.00478036	0.00589836
fig|167546.4.peg.257	P9301_02601	ileS	Isoleucyl-tRNA synthetase (EC 6.1.1.5)	0.243214	0.176878	0.286216	0.309725	0.226396	0.180784	0.119137	0.636971	0.786685	0.612844	0.421431	0.230959	0.22206	0.213187	0.200666	0.308279	0.153953	0.0617228	0.213555	0.204211	0.234752	0.244651	0.125188	0.203104	0.238933	0.164685	0.178774	0.142213	0.0936008	0.096472	0.0603517	0.1507	0.113519	0.0735772	0.145423	0.110278	0.310387	0.228963	0.41145
fig|167546.4.peg.258	P9301_02611		hypothetical protein	0.00892284	0.00585432	0.00860869	0.0120188	0.00359278	0.00247532	0.00116182	0.0107156	0.00605259	0.00331425	0.00441782	0.0107786	0.00901428	0.00682789	0.00895057	0.0047244	0.000365251	0.001136	0.000385304	0.00435995	0.00751207	0.00730035	0.00510527	0.00565353	0.00619422	0.00979388	0.00933861	0.00774113	0.00240516	0.00233794	0.00114255	0.00470725	0.0027371	0.000177723	0.00537204	0.00422551	0.010242	0.0028847	0.00749251
fig|167546.4.peg.259	P9301_02621		hypothetical protein	0.0177043	0.00855861	0.0071588	0.0240376	0.00369543	0.00207699	0.00108605	0.00942646	0.00363155	0.00233947	0.00421927	0.0207574	0.0128725	0.00625205	0.0132815	0.0100456	0.000365251	0.001562	0.000192652	0.00377077	0.0101204	0.0043624	0.00590373	0.00426283	0.0032793	0.0146908	0.0146982	0.0118308	0.00233228	0.00128458	0.000532146	0.00589252	0.00361437	0.000236964	0.00667309	0.00463978	0.00563518	0.00173082	0.00334772
fig|167546.4.peg.260	P9301_02631	trmB	hypothetical protein	0.0121386	0.00742935	0.0128224	0.0142291	0.00687761	0.00611717	0.00366226	0.0146634	0.0178551	0.0161813	0.0112183	0.0184341	0.0166256	0.0231161	0.0142199	0.007012	0	0.00118334	0.00125224	0.00730586	0.00803374	0.00810161	0.0165982	0.0257281	0.0346148	0.00456773	0.00442569	0.00296987	0.020954	0.0263339	0.0169191	0.0342376	0.00256164	0.000118482	0.00310571	0.00207133	0.00740389	0.0049452	0.00813017
fig|167546.4.peg.261	P9301_02641		Phosphoglucosamine mutase (EC 5.4.2.10)	0.0389071	0.0256758	0.0367908	0.0414441	0.028229	0.0215097	0.012679	0.0717056	0.0876112	0.068332	0.0418452	0.0324881	0.0293578	0.0253784	0.0234952	0.0348611	0.0220977	0.00487534	0.021866	0.0200322	0.0267096	0.0263525	0.0193323	0.031684	0.0392149	0.0214395	0.0250112	0.0187443	0.0163806	0.0180098	0.0107681	0.0266518	0.016598	0.0091231	0.0197255	0.0144165	0.0478785	0.0357703	0.0620125
fig|167546.4.peg.262	P9301_02651		hypothetical protein	0.00358681	0.0015453	0.000951487	0.00437465	0.0100085	0.00540587	0.00315712	0.0235259	0.00923019	0.00594615	0.00972914	0.00628434	0.00441945	0.00143962	0.00386174	0.0211355	0.00182625	0.002698	0.000770607	0.0025924	0.00511238	0.00284892	0.00227439	0.00187443	0.00113864	0.0144028	0.0140485	0.0120255	0.00129368	0.000565215	0.000422587	0.00342037	0.0121766	0.00159951	0.0229571	0.0162807	0.0191678	0.00733539	0.010362
fig|167546.4.peg.263	P9301_02661	thyX	Thymidylate synthase ThyX (EC 2.1.1.-)	0.145469	0.108379	0.166782	0.179361	0.0283316	0.0229323	0.0139924	0.0768619	0.080802	0.059559	0.0401079	0.0993688	0.0849166	0.0957961	0.0781009	0.0144218	0.00346988	0.00231934	0.0116554	0.011548	0.0147111	0.0167374	0.0377935	0.0680843	0.0745584	0.00777749	0.00718667	0.00593974	0.036952	0.0375611	0.0225067	0.065258	0.00536892	0.00349522	0.00658915	0.00534403	0.0168233	0.0125278	0.0237528
fig|167546.4.peg.264	P9301_02671	dcd	Deoxycytidine triphosphate deaminase (EC 3.5.4.13)	0.301627	0.214827	0.381501	0.310002	0.0596402	0.0448972	0.0277827	0.15316	0.183545	0.137249	0.0920297	0.190587	0.132373	0.167654	0.12224	0.0260091	0.0257502	0.00468601	0.0287051	0.0190895	0.0190932	0.024928	0.0539078	0.111075	0.120286	0.0125921	0.0101913	0.00925041	0.0525673	0.0582429	0.0360764	0.0841209	0.00673747	0.00562789	0.00650521	0.00579972	0.020155	0.0191215	0.0325207
fig|167546.4.peg.265	P9301_02681		hypothetical protein	0.242224	0.160563	0.241678	0.278412	0.0338748	0.0239281	0.0144975	0.098857	0.0803481	0.0586817	0.0500356	0.130029	0.0910547	0.0993335	0.0891087	0.0129299	0.0142448	0.002272	0.00924729	0.00695235	0.00886841	0.00792355	0.0385436	0.0629749	0.0587996	0.00613146	0.00515654	0.0042844	0.034565	0.0353773	0.0197833	0.0625827	0.00294764	0.0023104	0.00344147	0.00298272	0.00863787	0.00692329	0.008449
fig|167546.4.peg.266	P9301_02691	ntcA	Global nitrogen regulatory protein, CRP family of transcriptional regulators	0.0352673	0.026181	0.0400531	0.0379443	0.106654	0.0832789	0.0541005	0.302533	0.319879	0.280347	0.194583	0.0299363	0.0245174	0.0233218	0.02299	0.109606	0.108479	0.0195487	0.126861	0.0593896	0.0706343	0.0804819	0.0201791	0.0362491	0.0408546	0.0388875	0.03638	0.0324738	0.0297183	0.0312153	0.0179991	0.0469709	0.0257919	0.036137	0.0345406	0.0254359	0.0715298	0.0573644	0.0969244
fig|167546.4.peg.267	P9301_02701		hypothetical protein	0.0594562	0.049212	0.0467588	0.101676	0.0385454	0.0267448	0.0192711	0.112392	0.101835	0.0757404	0.0709334	0.0558735	0.081374	0.0584895	0.0745279	0.0416742	0.00474826	0.00861468	0.00308243	0.0107231	0.0217015	0.0133543	0.0350594	0.0358561	0.0393971	0.0178183	0.0240368	0.0193285	0.0336176	0.0241501	0.0158705	0.0626843	0.0143171	0.000829373	0.0241742	0.0184348	0.042161	0.0141763	0.0245499
fig|167546.4.peg.268	P9301_02711		hypothetical protein	0.012969	0.00921239	0.0127318	0.0152422	0.0112916	0.00699918	0.00429369	0.0315021	0.0299603	0.0231023	0.0149908	0.016225	0.0100315	0.00678676	0.00848139	0.00929961	0.000730501	0.00146734	0.000866933	0.00318158	0.00479938	0.00534172	0.00539562	0.00789076	0.00797051	0.00617261	0.00527835	0.00443046	0.00355308	0.00349406	0.00154949	0.00724713	0.00298273	0.000236964	0.00507826	0.00323128	0.00991298	0.00461552	0.00924607
fig|167546.4.peg.269	P9301_02721		hypothetical protein	0.0342072	0.0236253	0.0392828	0.0460029	0.0331562	0.0221641	0.0128053	0.095312	0.0741442	0.0549776	0.0445754	0.0196529	0.0153979	0.0133267	0.0153748	0.0425693	0.00456563	0.00795201	0.0193615	0.0229781	0.0235795	0.027955	0.00832329	0.0145722	0.0152578	0.0347312	0.0353243	0.0306237	0.00486498	0.00508694	0.00302071	0.00833081	0.0200019	0.009834	0.0288328	0.0235303	0.0447112	0.0350285	0.0597806
fig|167546.4.peg.270	P9301_02731	pth	Peptidyl-tRNA hydrolase (EC 3.1.1.29)	0.0183404	0.00748878	0.00946956	0.0233008	0.0147304	0.00896236	0.00492511	0.041976	0.0198222	0.0111125	0.0116154	0.0208335	0.0125569	0.00633431	0.0105025	0.0351595	0.00401776	0.00378667	0.0074171	0.0106053	0.0138765	0.0105054	0.00711351	0.00598609	0.00560213	0.0227975	0.0239962	0.0210812	0.0040086	0.00249209	0.00187816	0.00866946	0.0110186	0.00515396	0.0192218	0.0145407	0.0204018	0.0121157	0.0165792
fig|167546.4.peg.271	P9301_02741	psbH	Photosystem II 10 kDa phosphoprotein (PsbH)	0.104724	0.0625254	0.139597	0.0822895	0.112967	0.0955132	0.0573586	0.253628	0.252695	0.210747	0.132833	0.0922465	0.0609954	0.0885569	0.0576012	0.354628	0.930476	0.0547174	0.49001	0.595545	0.577282	0.64982	0.0299542	0.0727401	0.0933233	0.449366	0.354177	0.387154	0.0238512	0.0322943	0.018719	0.0293949	0.352278	0.31143	0.238636	0.21517	0.438845	0.573973	0.860204
fig|167546.4.peg.272	P9301_02751		hypothetical protein	0.0167502	0.0106091	0.0205702	0.0144133	0.0111889	0.00938914	0.00426843	0.0241704	0.0568943	0.0346047	0.01648	0.0164155	0.0141352	0.0201958	0.0129567	0.00979691	0.0286722	0.00165667	0.0173387	0.0121372	0.0134591	0.0146897	0.00805714	0.0172932	0.0227273	0.00390932	0.00515654	0.00379754	0.0156882	0.0263082	0.0140706	0.0246876	0.00550928	0.00527244	0.00537204	0.00422551	0.0169467	0.0186269	0.0328395
fig|167546.4.peg.273	P9301_02771	psbI	Photosystem II protein PsbI	0.13462	0.074026	0.153778	0.119635	0.159365	0.100407	0.063976	0.376092	0.451523	0.306471	0.232457	0.131019	0.0592768	0.0787675	0.06186	0.28048	0.0454737	0.0412747	0.107018	0.287403	0.276486	0.305101	0.0325673	0.0626726	0.0710969	0.267603	0.194771	0.202681	0.0227397	0.0251778	0.0152131	0.0334926	0.185175	0.0772502	0.198514	0.138738	0.304053	0.321686	0.560822
fig|167546.4.peg.274	P9301_02781	leuD	3-isopropylmalate dehydratase small subunit (EC 4.2.1.33)	0.0424409	0.0289447	0.0429075	0.0500552	0.00893063	0.00614562	0.00396535	0.0265069	0.0223946	0.0173511	0.0127075	0.0315741	0.028972	0.0268591	0.0244697	0.0162121	0.0155231	0.00279267	0.00838035	0.0116658	0.0142938	0.0146897	0.0117833	0.0178676	0.0205867	0.0188882	0.0168095	0.0132914	0.00931088	0.00806716	0.00482062	0.0149006	0.0116502	0.0065165	0.0138918	0.0111023	0.0312197	0.0257151	0.0355496
fig|167546.4.peg.275	P9301_02791	leuC	3-isopropylmalate dehydratase large subunit (EC 4.2.1.33)	0.404585	0.305643	0.515071	0.472647	0.0779633	0.0685976	0.0432652	0.230989	0.239682	0.198075	0.120125	0.254535	0.246191	0.284879	0.242495	0.133576	0.199427	0.023004	0.15075	0.153423	0.132818	0.162922	0.0781034	0.152434	0.171935	0.141065	0.148159	0.135543	0.0701687	0.0757645	0.045389	0.110468	0.084078	0.107522	0.101523	0.0799119	0.165559	0.1519	0.256818
fig|167546.4.peg.276	P9301_02801	cinA	ADP-ribose pyrophosphatase of COG1058 family (EC 3.6.1.13) / Nicotinamide-nucleotide amidase (EC 3.5.1.42)	0.155805	0.123862	0.192246	0.214911	0.0735493	0.0511566	0.0359912	0.209638	0.254814	0.204704	0.138591	0.111861	0.0960003	0.0906958	0.0927178	0.0540571	0.0290374	0.00880401	0.0579882	0.0387682	0.0443421	0.0537733	0.0398986	0.0656959	0.0671345	0.0346489	0.0332536	0.0289197	0.0266754	0.0307528	0.0176391	0.052457	0.016598	0.0180685	0.0222016	0.018642	0.0577092	0.0523367	0.0763598
fig|167546.4.peg.277	P9301_02811	glyA	Serine hydroxymethyltransferase (EC 2.1.2.1)	1.06525	0.841329	1.33457	1.3939	0.50417	0.407688	0.280782	1.48004	2.06968	1.63188	1.12044	0.654676	0.610235	0.667858	0.592253	0.328967	0.491993	0.0699588	0.40428	0.29954	0.302987	0.335905	0.22739	0.395536	0.450038	0.172216	0.178733	0.157111	0.23095	0.236337	0.150957	0.367572	0.103764	0.13732	0.135434	0.102117	0.32137	0.288388	0.503114
fig|167546.4.peg.278	P9301_02821		hypothetical protein	0.0261854	0.0139077	0.0185766	0.0250046	0.0230964	0.0180954	0.0126538	0.0718667	0.0535654	0.039966	0.0378245	0.018853	0.0129778	0.0106943	0.0136063	0.0294405	0.00401776	0.00459134	0.00105959	0.0140225	0.0241012	0.0191412	0.00832329	0.0106722	0.0136637	0.0220156	0.0170125	0.0167968	0.00648664	0.00629444	0.00361547	0.0123608	0.0130188	0.000414687	0.0167037	0.0126351	0.0291631	0.0141763	0.0267817
fig|167546.4.peg.279	P9301_02831		hypothetical protein	0.0088875	0.00576517	0.0102398	0.010315	0.00728821	0.00512135	0.00328341	0.0182889	0.0292037	0.0228098	0.0139981	0.00617008	0.00515603	0.00649884	0.00548583	0.0105926	0.00803551	0.00151467	0.00982524	0.00848422	0.0107464	0.00783452	0.00304865	0.00631866	0.00801606	0.00798324	0.00621221	0.00720558	0.00311577	0.00385374	0.00195642	0.00565547	0.00568474	0.00633878	0.00658915	0.00517833	0.0166176	0.0134345	0.0218399
fig|167546.4.peg.280	P9301_02841	mviN	hypothetical protein	0.0245069	0.0153936	0.0177158	0.0267544	0.0181179	0.0113808	0.00780441	0.0451181	0.0335919	0.0232972	0.0234294	0.0230045	0.0179935	0.0130799	0.0151221	0.0139743	0.001461	0.00217734	0.00231182	0.00494913	0.00824241	0.00641006	0.0108154	0.0116699	0.0138915	0.0082713	0.00905439	0.00813062	0.00858204	0.00683397	0.00419457	0.0160859	0.00529874	0.00159951	0.00705081	0.00538546	0.0179339	0.0103025	0.0183327
fig|167546.4.peg.281	P9301_02851	sfsA	Sugar fermentation stimulation protein SfsA	0.027917	0.0196432	0.0279556	0.0327869	0.0767829	0.0560503	0.034198	0.220031	0.245432	0.183551	0.124295	0.0292888	0.0228338	0.0227871	0.0219433	0.0701698	0.0515003	0.0118334	0.0461401	0.025217	0.03683	0.0330296	0.0146625	0.0217978	0.02587	0.0268303	0.0272444	0.0206917	0.0126089	0.0118695	0.00727789	0.0217752	0.0186333	0.0125591	0.0221177	0.0178963	0.0539661	0.0398089	0.0642443
fig|167546.4.peg.283	P9301_02861	amtB	Ammonium transporter	8.64646	9.55756	14.7769	13.1559	7.16272	8.28868	6.39381	19.8907	27.0964	23.1801	13.7396	20.8679	34.2344	36.8275	35.525	3.98635	16.6269	1.59178	8.7252	4.15998	4.29263	3.67759	20.9024	45.7301	42.488	1.91816	2.70592	2.55949	48.6757	48.3187	33.203	71.7591	1.52369	2.1412	1.79015	1.36882	4.17608	2.91314	7.44692
fig|167546.4.peg.284	P9301_02871	lytB	4-hydroxy-3-methylbut-2-enyl diphosphate reductase (EC 1.17.7.4)	0.327071	0.255599	0.411767	0.4021	0.234403	0.200131	0.126007	0.608933	0.778514	0.594908	0.363056	0.183198	0.22234	0.224292	0.205358	0.267998	0.0836424	0.0546701	0.256805	0.29518	0.318115	0.323708	0.0996133	0.178555	0.195983	0.195425	0.216412	0.194015	0.115885	0.118747	0.0713233	0.182871	0.146891	0.0921197	0.165022	0.139276	0.325401	0.277591	0.508215
fig|167546.4.peg.285	P9301_02881		hypothetical protein	0.204395	0.142941	0.217301	0.233008	0.392537	0.305773	0.212916	1.22987	1.24653	0.970003	0.717326	0.140503	0.12143	0.114635	0.116682	0.696625	0.381504	0.117198	0.663493	0.520837	0.493605	0.548773	0.0825312	0.127068	0.167791	0.384924	0.392425	0.363687	0.0671987	0.0621994	0.0400518	0.0990554	0.296659	0.341702	0.404078	0.319316	0.732697	0.697603	1.1395
fig|167546.4.peg.286	P9301_02891	purH	IMP cyclohydrolase (EC 3.5.4.10) / Phosphoribosylaminoimidazolecarboxamide formyltransferase (EC 2.1.2.3)	0.150522	0.113818	0.175255	0.200083	0.10106	0.0817424	0.0543025	0.260477	0.315794	0.236676	0.174926	0.1509	0.141878	0.142645	0.134403	0.100207	0.0341509	0.02201	0.0742673	0.100632	0.115394	0.114669	0.0755387	0.127794	0.141556	0.0718492	0.0861183	0.0655319	0.0756896	0.0712171	0.0454203	0.117105	0.0295817	0.0238149	0.0410877	0.0334313	0.087407	0.0624744	0.109678
fig|167546.4.peg.287	P9301_02901		hypothetical protein	0.0133578	0.0103416	0.0159034	0.0171763	0.0178613	0.0144536	0.00947137	0.0507579	0.0679403	0.0570246	0.0370799	0.0131781	0.0120658	0.0128331	0.012307	0.029888	0.0542397	0.00643734	0.0331361	0.0232138	0.0246229	0.0272428	0.0119284	0.0197118	0.024868	0.0203696	0.0222097	0.0216167	0.00914689	0.00778455	0.00605708	0.0150361	0.011966	0.0184239	0.0171234	0.0135879	0.0411327	0.0346164	0.0557953
fig|167546.4.peg.288	P9301_02911		hypothetical protein	1.16898	0.899605	1.27599	1.59887	1.09662	0.799329	0.532013	3.49142	2.88179	2.25613	1.7781	1.16752	1.22703	0.94809	1.19436	0.772116	0.555363	0.153266	0.553489	0.521662	0.709473	0.620352	0.819941	1.20145	1.4131	0.377764	0.453248	0.385888	0.959859	0.786446	0.509734	1.59511	0.409512	0.284001	0.645778	0.451591	1.53252	1.07608	1.94997
fig|167546.4.peg.289	P9301_02921		hypothetical protein	0.0498972	0.0360175	0.0553675	0.0555811	0.0420355	0.0325206	0.0198773	0.119563	0.143749	0.101669	0.0685011	0.0585396	0.0452117	0.0456153	0.0371016	0.0438126	0.0332378	0.00762068	0.0367965	0.0280451	0.0359953	0.0395287	0.0212679	0.0373677	0.0403991	0.0276533	0.0256203	0.0236129	0.023013	0.0247667	0.0156201	0.0398931	0.0228091	0.0191941	0.0278675	0.0210033	0.061987	0.0529137	0.094852
fig|167546.4.peg.290	P9301_02931		hypothetical protein	0.0369989	0.0226744	0.0286805	0.0372076	0.0102138	0.00603181	0.0052282	0.0275543	0.021638	0.0157914	0.0131046	0.0264323	0.0179935	0.0161237	0.0159161	0.0197927	0.00474826	0.00203534	0.00606853	0.0128442	0.0124158	0.01558	0.00600051	0.00692331	0.0115231	0.0185178	0.0155914	0.0150441	0.00229583	0.00208102	0.00117385	0.00423313	0.00561456	0.00627954	0.00789019	0.00621399	0.0180984	0.0132696	0.023434
fig|167546.4.peg.291	P9301_02941	tgt	Queuine tRNA-ribosyltransferase (EC 2.4.2.29)	0.0398436	0.0321245	0.0530114	0.0448056	0.0203249	0.0170427	0.0121739	0.0579284	0.0656706	0.0556599	0.0330592	0.0399532	0.0352153	0.0392398	0.0320849	0.023075	0.0195409	0.00430734	0.0199395	0.0286343	0.0325523	0.0316942	0.0146383	0.0321979	0.0368465	0.0221802	0.0200577	0.0223957	0.014103	0.0156462	0.0102516	0.0206916	0.00880784	0.00473928	0.00805807	0.00658683	0.0184275	0.0167313	0.0304483
fig|167546.4.peg.292	P9301_02951	psbK	Photosystem II protein PsbK	0.446672	0.302285	0.364782	0.485494	0.24087	0.171679	0.136666	0.750975	0.325932	0.26514	0.314708	0.272169	0.211292	0.176497	0.21503	0.93185	0.0905821	0.134238	0.0770607	0.4499	0.7005	0.52429	0.0933224	0.120447	0.152852	0.768614	0.771369	0.677033	0.0301191	0.0243299	0.0146027	0.0472757	0.385439	0.0648688	0.574683	0.403868	0.648457	0.321603	0.562576
fig|167546.4.peg.293	P9301_02961		Putative oxidoreductase	0.181372	0.129746	0.211638	0.208832	0.143455	0.120807	0.073902	0.428703	0.417023	0.316121	0.219402	0.0936938	0.0837942	0.083909	0.081313	0.271031	0.589332	0.0428841	0.28917	0.162968	0.170065	0.200582	0.0555773	0.0932682	0.11974	0.199252	0.204313	0.172301	0.0241609	0.0272845	0.0153227	0.0361679	0.0893065	0.123932	0.100474	0.0840546	0.170701	0.158329	0.257137
fig|167546.4.peg.294	P9301_02981		Hemolysins and related proteins containing CBS domains	0.108806	0.0748581	0.106431	0.123595	0.0750378	0.0525507	0.0349304	0.237676	0.19913	0.159864	0.115856	0.107786	0.0795852	0.0721453	0.070197	0.091355	0.092591	0.0144367	0.0583735	0.0653992	0.074599	0.0852894	0.0462862	0.0674191	0.0786575	0.0646478	0.0589145	0.0504878	0.0282788	0.0271817	0.0181712	0.0485625	0.0279675	0.0142178	0.036723	0.0271759	0.0706248	0.0568698	0.0887942
fig|167546.4.peg.295	P9301_02991	pyrE	Orotate phosphoribosyltransferase (EC 2.4.2.10)	0.228919	0.15878	0.278333	0.250138	0.0263813	0.0216519	0.0140429	0.0826628	0.067789	0.0520532	0.0409517	0.108205	0.0846009	0.0972769	0.0803386	0.044111	0.0642841	0.00643734	0.0519197	0.0671668	0.0643743	0.0812831	0.0205663	0.0384864	0.0460923	0.0356777	0.0380447	0.0385109	0.0124267	0.0124604	0.00779438	0.0171696	0.0126678	0.0149287	0.0132203	0.0113923	0.0251732	0.0261272	0.0427232
fig|167546.4.peg.296	P9301_03001		tRNA-modifying protein YgfZ	0.0256377	0.00677556	0.00770251	0.0225179	0.00461929	0.000967366	0.00075771	0.0040284	0.00242103	0.000974779	0.00253156	0.0230045	0.0100665	0.00382526	0.0084453	0.00686281	0.000365251	0.000615334	9.63259e-05	0.00176755	0.00250402	0.000712229	0.00462136	0.00244886	0.00141192	0.00547305	0.00442569	0.00326199	0.00138479	0.000282608	0.000297376	0.00474111	0.00119309	0	0.0023083	0.0014085	0.00209777	0.00057694	0.000797075
fig|167546.4.peg.297	P9301_03011		hypothetical protein	0.013022	0.00748878	0.0110554	0.0158869	0.0137039	0.0087063	0.00537974	0.0346443	0.0305656	0.0234922	0.0168274	0.0147016	0.0127673	0.00974826	0.00981675	0.0209863	0.00200888	0.00236667	0.00471997	0.0074237	0.0129375	0.00979315	0.00895237	0.0113071	0.0127984	0.0122218	0.0127492	0.00978596	0.00712437	0.00624306	0.00358416	0.012801	0.00863238	0.00195495	0.0115835	0.00911385	0.0268597	0.0137642	0.0242311
fig|167546.4.peg.298	P9301_03021		Phosphoglucosamine mutase (EC 5.4.2.10)	0.00738564	0.00561659	0.00634324	0.0107294	0.0082634	0.00705608	0.00404112	0.0247344	0.0251182	0.0158889	0.0138988	0.00738886	0.00908443	0.00674563	0.00815657	0.0157646	0.000730501	0.00274534	0.00144489	0.00577399	0.00991176	0.00569783	0.00689575	0.00761867	0.0091547	0.0127979	0.0149418	0.0112466	0.00431835	0.00511263	0.00244161	0.00778897	0.00863238	0.000888614	0.00843579	0.00824389	0.0237336	0.0108794	0.018811
fig|167546.4.peg.299	P9301_03031		Nucleoside 5-triphosphatase RdgB (dHAPTP, dITP, XTP-specific) (EC 3.6.1.66)	0.130044	0.0803855	0.152238	0.127095	0.0882284	0.0649273	0.0375319	0.253306	0.262531	0.219033	0.151447	0.118336	0.0801464	0.0737906	0.0758994	0.095781	0.0169842	0.0164247	0.0671392	0.064103	0.0667739	0.0755853	0.0611423	0.114582	0.130671	0.0472411	0.0412117	0.036953	0.0803542	0.0911024	0.0550615	0.124183	0.0263182	0.0173576	0.0300918	0.0227018	0.0626451	0.0622271	0.0926202
fig|167546.4.peg.300	P9301_03041		Lignostilbene-alpha, beta-dioxygenase	0.0321576	0.0236848	0.0354769	0.0425953	0.402545	0.316983	0.200616	1.22326	1.49348	1.12782	0.813426	0.0208716	0.0208696	0.0182626	0.0193448	0.40237	0.381139	0.0824548	0.369892	0.149299	0.164326	0.172003	0.0150013	0.0237025	0.0294226	0.150982	0.163304	0.115581	0.0162166	0.0155434	0.0111751	0.0275662	0.140399	0.125235	0.184958	0.140188	0.461715	0.379462	0.65679
fig|167546.4.peg.301	P9301_03051	hisB	Imidazoleglycerol-phosphate dehydratase (EC 4.2.1.19)	0.174729	0.116849	0.206155	0.194557	0.114918	0.082027	0.0493774	0.247505	0.264498	0.214159	0.138888	0.164231	0.12641	0.116856	0.113326	0.203398	0.0396297	0.0299147	0.117999	0.152834	0.146694	0.171469	0.0729256	0.12595	0.155402	0.151929	0.139551	0.126244	0.0645384	0.0694958	0.0425248	0.0998343	0.120888	0.0908756	0.152935	0.123451	0.244863	0.217754	0.349278
fig|167546.4.peg.302	P9301_03061	fabI	Enoyl-[acyl-carrier-protein] reductase [NADH] (EC 1.3.1.9)	0.551308	0.414914	0.686248	0.680373	0.340852	0.27476	0.190842	0.978096	1.07161	0.859658	0.598739	0.377022	0.336054	0.335842	0.338389	0.709058	1.17465	0.121884	0.826765	0.642562	0.513429	0.651423	0.169756	0.3143	0.374204	0.431177	0.464941	0.414662	0.137349	0.139248	0.0899014	0.209896	0.331118	0.534946	0.476937	0.358506	0.712418	0.682521	1.1513
fig|167546.4.peg.303	P9301_03071		Alkyl hydroperoxide reductase and/or thiol-specific antioxidant family (AhpC/TSA) protein	0.00349846	0.00190191	0.00289977	0.00313133	0.00662098	0.00415398	0.00272776	0.0164359	0.0113486	0.0103327	0.00883565	0.00369443	0.00242018	0.00250904	0.00299555	0.0113883	0.000547876	0.00222467	0.00154121	0.00459562	0.00772074	0.00641006	0.00314543	0.00402096	0.00446349	0.0102054	0.00954163	0.00866617	0.00222295	0.00218379	0.00148688	0.00375902	0.00550928	0.000296205	0.00709278	0.0063797	0.0143553	0.00782991	0.0119561
fig|167546.4.peg.304	P9301_03081	degT	Aminotransferase, DegT/DnrJ/EryC1/StrS family	0.0550212	0.0397024	0.0592187	0.0565021	0.0422408	0.0323214	0.0203571	0.106914	0.147532	0.11132	0.0672601	0.0366396	0.0297085	0.0392809	0.0274292	0.0550019	0.0350641	0.00923002	0.0503785	0.0757688	0.0808591	0.0803038	0.0173724	0.0319561	0.0386228	0.0428791	0.0420644	0.036953	0.0152691	0.0163912	0.010956	0.0224864	0.0243882	0.0183054	0.0251815	0.0203405	0.0606707	0.0549742	0.0964461
fig|167546.4.peg.305	P9301_03091	phrB	Deoxyribodipyrimidine photolyase (EC 4.1.99.3)	0.00454093	0.00371467	0.00498398	0.0067692	0.0191957	0.0177256	0.01081	0.058573	0.0797428	0.0579994	0.041746	0.00418956	0.0049105	0.00522375	0.00530538	0.0318773	0.0624578	0.00719468	0.0326545	0.02015	0.0253532	0.0206546	0.00336319	0.00498841	0.00724178	0.0190116	0.0265135	0.0194745	0.00342553	0.0030573	0.00175295	0.00568933	0.022002	0.0251182	0.0299659	0.0229089	0.0559405	0.0399737	0.0739686
fig|167546.4.peg.306	P9301_03101		ADP-ribose pyrophosphatase (EC 3.6.1.13)	0.00623715	0.00451704	0.00647917	0.00750598	0.0300767	0.0262042	0.0173263	0.0998238	0.103953	0.0899721	0.0691464	0.00556069	0.00512095	0.00468903	0.00487229	0.0489846	0.0745111	0.00818868	0.0569286	0.0242743	0.0307786	0.0308929	0.00365354	0.00477678	0.00669523	0.0223037	0.0232653	0.019718	0.00384461	0.00285177	0.00209728	0.00541841	0.0220722	0.0233409	0.0309312	0.0188077	0.0512513	0.0461552	0.0634472
fig|167546.4.peg.307	P9301_03111	folK	hypothetical protein	0.00526536	0.00389298	0.00462151	0.00529563	0.0128314	0.00847868	0.00553128	0.0320661	0.0390392	0.0321677	0.025266	0.00559878	0.00431423	0.0029615	0.00378956	0.012731	0.00328726	0.00203534	0.0105959	0.00659884	0.00772074	0.00801258	0.00232278	0.00402096	0.00382584	0.00641952	0.00669944	0.00443046	0.00231405	0.00241501	0.00120516	0.00423313	0.00624619	0.00266584	0.00709278	0.00559259	0.0163708	0.0122806	0.0197675
fig|167546.4.peg.308	P9301_03121	chlD	Protoporphyrin IX Mg-chelatase subunit D (EC 6.6.1.1)	0.201303	0.158958	0.250513	0.253546	0.245541	0.202208	0.132448	0.712624	0.830566	0.676107	0.449427	0.154823	0.154365	0.155108	0.14902	0.410973	0.887559	0.0740295	0.507638	0.373306	0.373412	0.417099	0.0750064	0.141641	0.164602	0.400726	0.429251	0.374009	0.0515834	0.0554682	0.03376	0.074808	0.322346	0.435006	0.394929	0.309788	0.65401	0.557819	0.978011
fig|167546.4.peg.309	P9301_03131		hypothetical protein	0.149656	0.093372	0.141409	0.147633	0.0846356	0.055083	0.0332887	0.233083	0.175374	0.14222	0.113523	0.238081	0.157557	0.134419	0.137615	0.0906587	0.00639188	0.0127327	0.0235035	0.0414784	0.0517498	0.0543075	0.0834022	0.134203	0.143424	0.0748944	0.0611882	0.0548695	0.0746875	0.0716539	0.0463437	0.128721	0.0303186	0.00894538	0.0370167	0.03107	0.0693086	0.05415	0.0725339
fig|167546.4.peg.310	P9301_03141		Phospholipid ABC transporter ATP-binding protein MlaF	0.0747398	0.0500441	0.0926567	0.0878614	0.0292555	0.0219649	0.0145228	0.109089	0.0960848	0.0777874	0.0502838	0.0983785	0.0741836	0.0797136	0.074564	0.0276004	0.0580748	0.00568001	0.0404569	0.0262775	0.0262922	0.0332077	0.0472056	0.0828076	0.0906816	0.0224272	0.0206262	0.0188903	0.0488502	0.0469129	0.0282664	0.0741984	0.0105624	0.0151064	0.0118773	0.0107295	0.0239804	0.0204402	0.0307671
fig|167546.4.peg.311	P9301_03151		FIG002813: LPPG:FO 2-phospho-L-lactate transferase like, CofD-like	0.111244	0.0908758	0.133344	0.152883	0.045577	0.0394344	0.0261915	0.145264	0.168716	0.123992	0.0903917	0.0621959	0.0774807	0.076094	0.0716046	0.0606215	0.0343336	0.0134427	0.0456585	0.0600966	0.0610356	0.0666824	0.039826	0.0652726	0.0728732	0.0401631	0.0468149	0.0397281	0.0460078	0.0462192	0.0294246	0.0727083	0.0240022	0.0219784	0.0362613	0.026223	0.0754374	0.0499466	0.0966055
fig|167546.4.peg.312	P9301_03161	ndhJ	NAD(P)H-plastoquinone oxidoreductase subunit J, NdhJ	0.0921968	0.0641301	0.10344	0.106327	0.108913	0.0807182	0.0483924	0.306642	0.32684	0.246619	0.163509	0.111747	0.0849166	0.0817702	0.0792559	0.136262	0.0136969	0.0218207	0.0771571	0.0618641	0.0640613	0.0803038	0.0547788	0.0950519	0.10266	0.0791329	0.0665478	0.050147	0.0461171	0.0471441	0.0295967	0.0741307	0.051303	0.0219784	0.065178	0.0534403	0.176377	0.145389	0.25076
fig|167546.4.peg.313	P9301_03171	ndhK	NAD(P)H-plastoquinone oxidoreductase subunit K, NdhK	0.333679	0.232182	0.371624	0.37203	0.396489	0.2959	0.18675	1.02394	1.46654	1.11261	0.785529	0.321606	0.27832	0.27472	0.269672	0.49825	1.1467	0.0871881	0.643361	0.237323	0.260105	0.308751	0.15507	0.266411	0.315632	0.24423	0.246864	0.185982	0.141722	0.136679	0.0875224	0.22378	0.156471	0.232224	0.188231	0.152201	0.536658	0.507378	0.808713
fig|167546.4.peg.314	P9301_03181	ndhC	NAD(P)H-plastoquinone oxidoreductase chain 3, NdhC	0.134779	0.0934017	0.140367	0.146482	0.168347	0.115259	0.0839542	0.401954	0.469681	0.360863	0.256482	0.101502	0.0888801	0.0953026	0.0813852	0.159884	0.192852	0.0292047	0.142081	0.0868455	0.110073	0.10719	0.0488751	0.0815379	0.101567	0.0772399	0.0749119	0.0620751	0.0390656	0.0422884	0.0275934	0.0603814	0.0512328	0.0493477	0.0689972	0.0490905	0.134422	0.132449	0.22892
fig|167546.4.peg.315	P9301_03191	rub	Rubredoxin	0.0461514	0.0289744	0.0639308	0.0449438	0.236405	0.163798	0.102316	0.609578	0.72737	0.576874	0.406241	0.0603678	0.0345138	0.0345508	0.0329872	0.231197	0.00949651	0.0409434	0.0445026	0.105935	0.121549	0.129181	0.0159449	0.0330142	0.0315177	0.0978153	0.0748713	0.0681122	0.0147225	0.0151324	0.00995427	0.0230283	0.0783231	0.00485776	0.0726485	0.0573344	0.180778	0.140526	0.249644
fig|167546.4.peg.316	P9301_03201		Photosystem II stability/assembly factor HCF136/Ycf48	0.207929	0.179939	0.28608	0.301759	0.698796	0.634251	0.418281	2.28032	2.69295	2.1257	1.43073	0.182322	0.2128	0.181926	0.20922	0.833533	1.25865	0.206137	1.16371	0.439766	0.492353	0.487966	0.113163	0.195243	0.203544	0.400109	0.510497	0.396258	0.0869137	0.0835234	0.0541381	0.143419	0.30273	0.37387	0.401099	0.307137	0.98155	0.649965	1.42278
fig|167546.4.peg.317	P9301_03211	psbE	Cytochrome b559 alpha chain (PsbE)	1.27667	0.878208	1.59551	1.2768	1.05895	0.896606	0.550628	2.7029	3.04491	2.58375	1.74107	0.753474	0.570635	0.641822	0.623472	2.58624	6.95236	0.428415	4.74367	2.91209	2.54158	3.39235	0.280088	0.556314	0.637641	2.60505	2.30696	2.26119	0.133833	0.135343	0.0800567	0.199465	1.68012	3.18924	1.80652	1.4815	3.87688	3.28732	5.39923
fig|167546.4.peg.318	P9301_03221	psbF	Cytochrome b559 beta chain (PsbF)	0.0645802	0.0427633	0.07408	0.0906704	0.0537377	0.043816	0.0231859	0.126975	0.12665	0.092994	0.0703874	0.0310408	0.030866	0.03525	0.0370294	0.124326	0.342057	0.02343	0.126476	0.149299	0.147007	0.156156	0.0186306	0.029477	0.0250502	0.121395	0.129685	0.116409	0.00757989	0.00745056	0.00392849	0.0140879	0.0795863	0.098103	0.0838123	0.0882387	0.202249	0.156021	0.263832
fig|167546.4.peg.319	P9301_03231	psbL	Photosystem II protein PsbL	0.144497	0.0868639	0.176206	0.133081	0.0963378	0.0861525	0.0470285	0.212055	0.306412	0.22069	0.136059	0.088933	0.0616619	0.0880634	0.0608133	0.234579	0.0164363	0.0400441	0.145741	0.374484	0.367883	0.417188	0.0269055	0.0671471	0.0763347	0.266122	0.244144	0.250491	0.0168543	0.0214011	0.0120672	0.0234346	0.207528	0.0534946	0.149704	0.145035	0.414124	0.380698	0.684528
fig|167546.4.peg.320	P9301_03241	psbJ	Photosystem II protein PsbJ	0.627585	0.426236	0.814427	0.590808	0.443452	0.343102	0.20347	0.935315	1.04831	0.842697	0.527409	0.381479	0.292385	0.358505	0.282123	0.990831	2.54854	0.156626	1.33209	1.52834	1.39046	1.64329	0.126543	0.292442	0.343552	1.14617	0.973084	1.00844	0.0695492	0.092053	0.0553276	0.107014	0.79839	0.777537	0.697107	0.620819	1.60171	1.76857	3.04005
fig|167546.4.peg.321	P9301_03251		5'-methylthioadenosine phosphorylase (EC 2.4.2.28)	0.112764	0.0821983	0.129538	0.128661	0.0804783	0.0619968	0.0379865	0.22696	0.276603	0.213769	0.143753	0.11308	0.0988764	0.100321	0.0952081	0.0626107	0.133682	0.010792	0.074171	0.0418319	0.0535235	0.0520818	0.048488	0.0806006	0.100246	0.0320564	0.0313453	0.026242	0.0564484	0.0583456	0.0373598	0.0890313	0.0268797	0.0348337	0.0306374	0.0224118	0.0801676	0.0641228	0.118445
fig|167546.4.peg.322	P9301_03261		NADH dehydrogenase-like protein / Selenide,water dikinase (EC 2.7.9.3)	0.0599155	0.0328377	0.041956	0.0604162	0.0584083	0.0335733	0.0214432	0.117388	0.107282	0.0714513	0.0643811	0.0648239	0.0419497	0.0342217	0.0375346	0.0544549	0.0200888	0.00823601	0.0180129	0.0176755	0.0282746	0.0226133	0.0377451	0.0409654	0.0501003	0.0283117	0.0257015	0.019718	0.0285339	0.0265394	0.0151349	0.0501203	0.0134749	0.00616106	0.0163679	0.0134222	0.0339756	0.0243963	0.0424044
fig|167546.4.peg.323	P9301_03271		CCA tRNA nucleotidyltransferase (EC 2.7.7.72)	0.0248249	0.0153045	0.0227451	0.0285964	0.0162702	0.0103565	0.0068699	0.0463266	0.0437299	0.0347021	0.0267055	0.0253278	0.0196771	0.0164528	0.0163131	0.017903	0.00748764	0.00288734	0.0102105	0.00718802	0.0127288	0.0141556	0.00946048	0.0125466	0.0125251	0.0104523	0.0111657	0.00837406	0.00719726	0.00606322	0.00411631	0.0131058	0.00729892	0.00426535	0.0103664	0.00679396	0.0193324	0.0136817	0.0256658
fig|167546.4.peg.324	P9301_03281	uvrD	ATP-dependent DNA helicase UvrD/PcrA (EC 3.6.4.12)	0.152006	0.108736	0.175617	0.175124	0.113019	0.0880872	0.0537216	0.301325	0.373747	0.276642	0.184159	0.138027	0.11003	0.122943	0.100189	0.112043	0.0557007	0.021584	0.0975782	0.0676381	0.0757467	0.0790574	0.039826	0.0715006	0.0772912	0.072878	0.073369	0.0593487	0.0287526	0.0317548	0.0193764	0.0482916	0.0540752	0.0329972	0.0559868	0.0456107	0.134216	0.11069	0.186675
fig|167546.4.peg.325	P9301_03291		hypothetical protein	0.000848112	0.000386326	0.00108741	0.00110518	0.000821207	0.000369875	2.5257e-05	0.00209477	0.00257235	0.000877302	0.000595662	0.00308504	0.000385825	0.000452451	0.000685729	0.000895149	0.00127838	0.000142	0.000770607	0.000235673	0.000313003	0.000534172	0.000580694	0.000151164	4.55458e-05	0.000164603	0.000243616	9.73727e-05	0.000145767	0.000102766	4.69541e-05	0.000575706	0.000210546	5.92409e-05	8.39382e-05	0.00012428	0.000287929	0.0004121	0.000797075
fig|167546.4.peg.326	P9301_03301	cpeB	hypothetical protein	0.239786	0.148111	0.232299	0.245625	0.0789898	0.0546562	0.0404364	0.198761	0.140874	0.105374	0.096795	0.168877	0.112205	0.113976	0.108778	0.285453	0.01461	0.0379614	0.0198431	0.218587	0.274921	0.24287	0.0550692	0.0783937	0.0944619	0.339041	0.294978	0.282284	0.0266936	0.0240216	0.0156514	0.0387078	0.176543	0.00704967	0.237587	0.156758	0.233099	0.175555	0.29715
fig|167546.4.peg.327	P9301_03311	cpeS	hypothetical protein	0.0146829	0.00668641	0.00897116	0.0209983	0.0062617	0.0036703	0.00255096	0.0202226	0.00574996	0.00438651	0.00665156	0.0193862	0.0114695	0.00510035	0.0103942	0.0188976	0.00164363	0.002698	0.000866933	0.00683451	0.0186758	0.00899189	0.00706512	0.00498841	0.00482785	0.0244024	0.0222909	0.0170402	0.00196786	0.00156719	0.000500844	0.00474111	0.00908856	0.000592409	0.017627	0.0131737	0.02324	0.00733539	0.0106808
fig|167546.4.peg.328	P9301_03321		hypothetical protein	0.0745278	0.0446355	0.0978219	0.0563179	0.0357738	0.028395	0.0160887	0.0745255	0.0883678	0.0538078	0.0329103	0.0533217	0.033672	0.0554046	0.03093	0.111943	0.00182625	0.0138687	0.0676208	0.291645	0.272625	0.325133	0.0165982	0.039484	0.054746	0.180076	0.135166	0.143284	0.00741591	0.0147984	0.00771612	0.0110739	0.0882538	0.018187	0.0628697	0.0495462	0.109125	0.166571	0.251079
fig|167546.4.peg.329	P9301_03331		hypothetical protein	0.0280584	0.0194055	0.0307194	0.0303002	0.0363897	0.024554	0.0164423	0.0930561	0.103953	0.0784697	0.0506809	0.03504	0.0265518	0.0258308	0.0232787	0.0493327	0.0195409	0.00738401	0.0378561	0.0249813	0.0256662	0.0297356	0.0152916	0.0269072	0.0358901	0.0279002	0.026879	0.0221036	0.0102219	0.0108162	0.00726223	0.0169325	0.0133346	0.0157581	0.0172913	0.0120137	0.0363613	0.0354406	0.0608966
fig|167546.4.peg.330	P9301_03341		hypothetical protein	0.0238001	0.0158691	0.0237419	0.0227942	0.0177586	0.0131733	0.00808224	0.0421371	0.0476641	0.033045	0.0228833	0.0224332	0.0166957	0.0201135	0.0129206	0.0185495	0.00273938	0.00355001	0.00635751	0.0110766	0.0153371	0.0136214	0.00829909	0.0145722	0.0207233	0.012016	0.0101101	0.00920172	0.00907401	0.0118438	0.00724658	0.0146297	0.0114397	0.00225116	0.00994667	0.00882387	0.0255845	0.0191215	0.0334772
fig|167546.4.peg.331	P9301_03351	xylB	hypothetical protein	0.0130397	0.00953928	0.0133208	0.0161171	0.0160649	0.0118076	0.00737504	0.0416537	0.0508417	0.0368467	0.0266559	0.0181294	0.018695	0.017481	0.0185147	0.0247161	0.0264807	0.00369201	0.0204211	0.0181468	0.0265009	0.0246609	0.0164046	0.026756	0.0282384	0.0318095	0.0334566	0.025609	0.0208994	0.0198853	0.0125993	0.0338312	0.0288448	0.028021	0.0360095	0.0309042	0.0758076	0.0564577	0.101069
fig|167546.4.peg.332	P9301_03361	metK	S-adenosylmethionine synthetase (EC 2.5.1.6)	0.0792984	0.0602669	0.0958283	0.0981303	0.121539	0.103764	0.0661986	0.322433	0.37632	0.283856	0.181578	0.0802491	0.0866703	0.0877754	0.0817822	0.231844	0.246179	0.0422214	0.218178	0.213755	0.215763	0.237261	0.0669492	0.117878	0.144699	0.254106	0.270698	0.24017	0.0627346	0.0667725	0.04193	0.0945852	0.202054	0.193659	0.244932	0.184804	0.402072	0.350862	0.6324
fig|167546.4.peg.333	P9301_03371	rps1a	SSU ribosomal protein S1p	0.793603	0.609741	1.02688	0.957266	1.29207	1.05463	0.682772	3.68027	4.75582	3.73311	2.39451	0.518934	0.510131	0.481202	0.493689	1.45089	1.69933	0.28258	1.79966	0.964609	1.03155	1.17135	0.37525	0.701885	0.824743	0.83606	0.886478	0.755759	0.253744	0.272845	0.167626	0.376817	0.506187	0.605205	0.619254	0.474376	1.44034	1.29424	2.28362
fig|167546.4.peg.334	P9301_03381	nrdR	Ribonucleotide reductase transcriptional regulator NrdR	0.174534	0.115244	0.191883	0.173697	0.125747	0.0873759	0.0563231	0.264344	0.269794	0.218935	0.156113	0.18217	0.1262	0.13771	0.113975	0.19554	0.0683019	0.0301514	0.122045	0.185592	0.235274	0.230584	0.0818053	0.149592	0.17362	0.209869	0.173292	0.146692	0.0786961	0.0888929	0.0549676	0.119747	0.109203	0.0734588	0.115919	0.0906828	0.257079	0.208111	0.365379
fig|167546.4.peg.335	P9301_03391	psbT	Photosystem II protein PsbT	0.0160258	0.00933126	0.0154503	0.0134463	0.0134986	0.00810881	0.00495037	0.023123	0.0204275	0.0142318	0.0118636	0.0120736	0.00568215	0.00793845	0.00671293	0.028048	0.000547876	0.00383401	0.00240815	0.0357044	0.0611399	0.0409532	0.00285508	0.00604656	0.00541995	0.0441136	0.0307362	0.0362227	0.00198608	0.00172134	0.0010956	0.00270921	0.0249497	0.000533168	0.020397	0.0187663	0.0529378	0.0299185	0.053404
fig|167546.4.peg.336	P9301_03401	psbB	Photosystem II CP47 protein (PsbB)	5.62609	4.84191	6.9328	7.04779	4.16655	4.04524	2.86417	9.22827	10.2289	8.95345	5.91174	2.5527	3.1967	3.34538	3.1995	15.2492	51.9423	3.35935	25.01	29.8684	27.6785	29.888	1.11012	2.17788	2.37681	21.4316	25.1802	21.9707	0.67144	0.669318	0.421397	0.939282	16.0734	27.3966	19.6728	16.1897	35.3036	31.3769	61.4945
fig|167546.4.peg.337	P9301_03411	fdx	hypothetical protein	0.0296309	0.0227041	0.0374251	0.0415822	0.265814	0.239167	0.158841	0.930883	1.39784	1.10257	0.821566	0.0184722	0.0220622	0.0211418	0.0224486	0.354579	0.331465	0.0853421	0.508408	0.228603	0.216494	0.250616	0.012001	0.0197118	0.023866	0.132629	0.173049	0.120791	0.0121898	0.0106877	0.00716833	0.018321	0.135978	0.174879	0.176984	0.147396	0.417456	0.34056	0.568634
fig|167546.4.peg.338	P9301_03421	psbM	Photosystem II protein PsbM	0.252773	0.155154	0.285265	0.284352	0.392691	0.283353	0.162554	0.968025	0.876868	0.566054	0.448682	0.129876	0.104594	0.104146	0.106829	0.739294	0.00657451	0.123493	0.0309206	0.612278	0.617972	0.625693	0.0451006	0.0734355	0.0859449	0.540021	0.536808	0.453514	0.023341	0.024407	0.0145088	0.0393851	0.331504	0.00124406	0.383639	0.343137	0.599509	0.508367	0.890333
fig|167546.4.peg.339	P9301_03431	hemK	Peptide chain release factor N(5)-glutamine methyltransferase (EC 2.1.1.297)	0.131881	0.0829412	0.120884	0.151087	0.151153	0.103878	0.0697598	0.349021	0.245281	0.179067	0.154773	0.0764404	0.0610305	0.0502632	0.0583952	0.241591	0.0781636	0.0358314	0.0819734	0.0875525	0.145025	0.11093	0.0220422	0.0328026	0.0363455	0.161846	0.150027	0.127704	0.0150687	0.0130513	0.00718398	0.0256697	0.105834	0.0438975	0.132748	0.106922	0.192912	0.112668	0.188747
fig|167546.4.peg.340	P9301_03441	sua5	Threonylcarbamoyl-AMP synthase (EC 2.7.7.87)	0.0102127	0.0063298	0.00956018	0.0118346	0.00739086	0.00569039	0.00378855	0.0193363	0.0211841	0.0155965	0.0117147	0.0111595	0.00929488	0.00970712	0.00851748	0.00745958	0.00821814	0.00151467	0.00828403	0.00612749	0.00542538	0.00819063	0.00776679	0.0108838	0.0135726	0.00777749	0.00665884	0.00438177	0.00865493	0.00829839	0.00544668	0.0139524	0.00564965	0.00574637	0.00507826	0.00443265	0.0124221	0.0121982	0.0245499
fig|167546.4.peg.341	P9301_03461	minE	Cell division topological specificity factor MinE	0.111456	0.0823766	0.129221	0.177289	0.0257654	0.0201724	0.0128053	0.0836296	0.0867033	0.0732059	0.0575806	0.121764	0.122026	0.117349	0.114481	0.0186987	0.00511351	0.00312401	0.0129077	0.0215641	0.0253532	0.0270647	0.0412535	0.0577447	0.0677266	0.0128802	0.0135613	0.0117821	0.0267301	0.0256402	0.0154009	0.047682	0.00435128	0.00367294	0.00688293	0.00550974	0.0196614	0.013929	0.0239123
fig|167546.4.peg.342	P9301_03471	minD	Septum site-determining protein MinD	0.366861	0.274381	0.477601	0.401455	0.0984935	0.0716136	0.0478367	0.243638	0.314583	0.242525	0.170508	0.421965	0.317955	0.418435	0.315147	0.0490343	0.099896	0.00885135	0.0724371	0.0848422	0.0969266	0.103718	0.0943387	0.189741	0.207461	0.0436198	0.0365018	0.0415782	0.0800626	0.0859384	0.0569084	0.125639	0.0174402	0.0191348	0.0195576	0.0132979	0.0602183	0.0659361	0.112069
fig|167546.4.peg.343	P9301_03481	minC	hypothetical protein	0.0070676	0.00549772	0.00946956	0.0100847	0.00549182	0.00455231	0.00267724	0.0181278	0.0211841	0.0171561	0.0104737	0.0090266	0.00852323	0.00744487	0.00783175	0.0081558	0.00748764	0.00137267	0.00905464	0.00966259	0.00918142	0.0121079	0.00537142	0.00749773	0.0107033	0.00736598	0.00661823	0.00467389	0.00411792	0.00405927	0.0022851	0.00670529	0.00393019	0.00319901	0.00394509	0.00298272	0.00974845	0.00733539	0.0124344
fig|167546.4.peg.344	P9301_03491		dNTP triphosphohydrolase, broad substrate specificity	0.0503566	0.031233	0.0409139	0.0559495	0.0277157	0.0160754	0.0110373	0.0697719	0.0505391	0.037724	0.036385	0.0713368	0.0496311	0.0400625	0.0437784	0.0411769	0.00255675	0.00624801	0.00279345	0.0253348	0.0363083	0.0317832	0.0367047	0.0476167	0.0520133	0.0330029	0.0289497	0.0221036	0.031923	0.0300335	0.0158548	0.0515427	0.017756	0.000770132	0.0227892	0.0172335	0.0406802	0.0220886	0.0382596
fig|167546.4.peg.345	P9301_03501		hypothetical protein	0.482487	0.45848	0.689873	0.797752	0.127595	0.118218	0.0821357	0.381167	0.425194	0.371294	0.242683	0.456662	0.672458	0.587034	0.674613	0.104136	0.253119	0.02627	0.17907	0.0978042	0.101309	0.109416	0.287734	0.508032	0.509111	0.0743182	0.0995983	0.07746	0.3689	0.328364	0.210714	0.554947	0.0523908	0.0895723	0.0825952	0.0590329	0.157004	0.107641	0.193211
fig|167546.4.peg.346	P9301_03511	petB	Cytochrome b6-f complex subunit, cytochrome b6	1.76792	1.59356	2.3861	2.60651	1.69405	1.53108	1.07789	5.54252	6.66178	5.49873	4.01337	1.13926	1.34516	1.3379	1.29747	2.70758	3.14864	0.626978	2.90548	2.4424	2.35201	2.492	0.512148	0.892261	1.0292	2.35732	2.96923	2.37779	0.393972	0.358321	0.231171	0.576214	1.96955	1.90809	2.73168	2.10004	3.43639	2.8439	5.07307
fig|167546.4.peg.348	P9301_03521	petD	Cytochrome b6-f complex subunit IV (PetD)	1.065	0.790869	1.26335	1.20243	0.652295	0.511225	0.346627	2.04852	1.96679	1.63968	1.24429	0.892148	0.712093	0.683859	0.734849	1.04593	1.76471	0.184269	1.05939	0.868219	0.809738	0.974329	0.361434	0.628631	0.713247	1.04099	0.998501	0.895245	0.336394	0.309044	0.206066	0.511769	0.69989	0.731744	0.927307	0.697127	1.42455	1.15528	1.8269
fig|167546.4.peg.349	P9301_03531		putative neutral invertase-like protein	0.534434	0.38802	0.63292	0.581598	0.190469	0.150994	0.0978203	0.520711	0.640061	0.518583	0.326671	0.371462	0.315675	0.325929	0.291579	0.167095	0.237778	0.0300567	0.212591	0.111945	0.124992	0.138707	0.165595	0.295888	0.356988	0.0808201	0.0753179	0.065045	0.174757	0.194537	0.113895	0.277728	0.0436532	0.0588263	0.0495235	0.0407224	0.131707	0.122888	0.219993
fig|167546.4.peg.350	P9301_03551	mutM	Formamidopyrimidine-DNA glycosylase (EC 3.2.2.23)	0.185012	0.143743	0.235516	0.300101	0.0360818	0.0283097	0.0180335	0.124155	0.0856441	0.0667724	0.0546023	0.113804	0.11908	0.116527	0.112712	0.0882717	0.013149	0.0181287	0.00876566	0.154366	0.165161	0.176989	0.0298816	0.0525144	0.0516034	0.10942	0.12465	0.0912383	0.019879	0.0171106	0.0103769	0.0322734	0.0583212	0.00847145	0.0867501	0.0731594	0.135121	0.07731	0.144271
fig|167546.4.peg.351	P9301_03561	psaE	Photosystem I subunit IV (PsaE)	0.504326	0.418777	0.758471	0.844722	0.124977	0.119299	0.0711489	0.455935	0.354228	0.267674	0.2266	0.22079	0.26408	0.28344	0.300927	0.338814	0.49601	0.0758281	0.441943	0.699713	0.63237	0.730925	0.0901286	0.160687	0.153034	0.392537	0.503635	0.454049	0.0555191	0.0537725	0.0302541	0.0951947	0.211528	0.298041	0.289671	0.237002	0.380354	0.281217	0.486535
fig|167546.4.peg.352	P9301_03571		hypothetical protein	0.00841044	0.00475478	0.00724942	0.010315	0.00179639	0.000967366	0.000429369	0.00443124	0.00272366	0.00126721	0.00168771	0.0128734	0.00775158	0.00514148	0.00866184	0.00139245	0.000365251	0.000189334	0.000192652	0.00117836	0.00125201	0.000890286	0.00491171	0.00510934	0.00482785	0.000740713	0.00060904	0.000827668	0.00491964	0.00372528	0.00253552	0.0115819	0.000736911	0.000118482	0.00113317	0.000579972	0.00119285	0.000906621	0.00143474
fig|167546.4.peg.353	P9301_03581		Aldehyde dehydrogenase (EC 1.2.1.3)	0.0266272	0.0148587	0.0247387	0.0304384	0.0202735	0.0138276	0.00924406	0.0530943	0.0407036	0.0384063	0.0371792	0.0258229	0.0185898	0.0166995	0.0179733	0.0318773	0.001461	0.00530134	0.00308243	0.0185003	0.0257706	0.0213669	0.0145416	0.0195606	0.0226818	0.026748	0.0231841	0.0218115	0.01485	0.0135395	0.0080448	0.0252633	0.0138609	0.0023104	0.0169975	0.0129251	0.0361968	0.0249733	0.0379408
fig|167546.4.peg.354	P9301_03591		Acetyltransferase, GNAT family	0.0452503	0.0327188	0.0472119	0.0496868	0.0403418	0.0327197	0.0200288	0.110378	0.157216	0.127306	0.0760958	0.0385059	0.0328302	0.0385817	0.03093	0.0361044	0.050222	0.00738401	0.0379524	0.0207392	0.0266052	0.0267976	0.0147593	0.0230374	0.0299691	0.0195878	0.0213164	0.014898	0.0126453	0.0149011	0.00870216	0.0225203	0.0178262	0.0195495	0.0197255	0.0166121	0.0549533	0.047474	0.0801858
fig|167546.4.peg.355	P9301_03601		hypothetical protein	0.0209731	0.0134025	0.0207062	0.0206299	0.0203762	0.0132586	0.00813275	0.0460849	0.0627956	0.0404533	0.0276983	0.0126068	0.00957548	0.0104064	0.00978066	0.0117861	0.00255675	0.00160934	0.00895831	0.00765937	0.0108508	0.00827966	0.00360515	0.00574423	0.00678632	0.00617261	0.00531895	0.00379754	0.00302467	0.00357113	0.00189382	0.00612958	0.00449165	0.00432459	0.00562386	0.00422551	0.0151368	0.0126927	0.0224775
fig|167546.4.peg.356	P9301_03621		hypothetical protein	0.298447	0.17979	0.281368	0.383726	0.105012	0.0736621	0.0487713	0.359414	0.452885	0.353942	0.244122	0.401703	0.319218	0.270771	0.29259	0.171322	0.272294	0.0253234	0.139384	0.200558	0.209086	0.198712	0.104235	0.154338	0.178221	0.101395	0.100979	0.0951819	0.0857476	0.0662073	0.0427908	0.116327	0.0470921	0.0498809	0.0613168	0.0369525	0.19028	0.150005	0.249006
fig|167546.4.peg.358	P9301_03631		hypothetical protein	0.00280937	0.0011887	0.00167643	0.00211825	0.00277157	0.00162176	0.000858738	0.00435068	0.00650653	0.00331425	0.00198554	0.002628	0.0015433	0.00209773	0.00122709	0.00308329	0.00127838	0.000473334	0.000192652	0.000589182	0.00239969	0.00151349	0.00106461	0.00160234	0.00232283	0.00106992	0.00101507	0.00111979	0.000747057	0.0012332	0.000469541	0.00128687	0.000736911	0.000177723	0.000755444	0.000414266	0.00152191	0.00115388	0.00175357
fig|167546.4.peg.359	P9301_03641		hypothetical protein	0.13257	0.0880526	0.137331	0.142015	0.0545589	0.0353658	0.0237668	0.139222	0.144506	0.112685	0.086371	0.027156	0.0220271	0.0188384	0.0204275	0.0328719	0.00383513	0.00416534	0.00664649	0.0235673	0.0468461	0.0359676	0.0215825	0.0302328	0.0354346	0.00921777	0.00901379	0.00564762	0.030028	0.0284663	0.0197833	0.0551323	0.00694801	0.00142178	0.00914926	0.00629684	0.0303148	0.0225831	0.02997
fig|167546.4.peg.360	P9301_03651		hypothetical protein	0.238337	0.131499	0.212725	0.258795	0.0898195	0.0565625	0.0330361	0.198842	0.133611	0.0941637	0.0938167	0.340878	0.237703	0.231819	0.228889	0.0099461	0.000182625	0.001562	0.000866933	0.00247457	0.00375603	0.00284892	0.0834264	0.118875	0.120332	0.0025102	0.00207074	0.00219089	0.0874239	0.0831894	0.0489262	0.154492	0.000631638	0.000118482	0.00113317	0.00132565	0.00267363	0.00107146	0.00175357
fig|167546.4.peg.361	P9301_03661		hypothetical protein	0.0239768	0.016612	0.032124	0.0305765	0.00780147	0.00640169	0.00335918	0.0263458	0.024059	0.0195931	0.0170756	0.0233092	0.0141352	0.0187973	0.0159161	0.0058682	0.011688	0.00104134	0.00886198	0.00412428	0.00542538	0.00756743	0.00624247	0.0112466	0.0105666	0.00415622	0.00369484	0.00194745	0.00521118	0.0058063	0.00361547	0.00975314	0.00136855	0.00290281	0.00184664	0.00161564	0.00419554	0.00379132	0.00557953
fig|167546.4.peg.362	P9301_03671		hypothetical protein	0.0260441	0.0119464	0.0169455	0.0227021	0.0142685	0.00523516	0.00510191	0.0275543	0.0266314	0.017546	0.0217417	0.042505	0.0221674	0.0156712	0.0207162	0.00144218	0.000365251	0.000189334	0	0	0.000521671	8.90286e-05	0.00754903	0.00656052	0.00801606	0.000493809	0.000284219	0.000243432	0.0141576	0.0115355	0.00597882	0.0304447	0.000386001	5.92409e-05	0.000419691	0.00024856	0.000205664	0.00024726	0
fig|167546.4.peg.363	P9301_03681		hypothetical protein	0.402888	0.284871	0.461471	0.48752	0.360818	0.270948	0.170535	1.04118	1.0533	0.817548	0.55888	0.348076	0.313255	0.311039	0.307243	0.344533	0.318316	0.0584568	0.394647	0.160258	0.186028	0.229783	0.182411	0.300877	0.359128	0.177812	0.189655	0.150636	0.193761	0.212213	0.126886	0.320364	0.135276	0.130922	0.169051	0.138033	0.337658	0.315339	0.521287
fig|167546.4.peg.364	P9301_03701		Phytoene dehydrogenase and related proteins	0.0567351	0.0406831	0.0594906	0.0624424	0.174814	0.12149	0.0715025	0.410494	0.658219	0.472183	0.317736	0.0415147	0.0297085	0.0307255	0.0263464	0.0768336	0.108662	0.014626	0.073304	0.0318158	0.040586	0.0359676	0.0155336	0.0256072	0.032292	0.0244847	0.0224533	0.020497	0.0144856	0.016494	0.0102047	0.0259407	0.0228442	0.0193125	0.0220757	0.0169021	0.107068	0.0858817	0.156067
fig|167546.4.peg.365	P9301_03721		hypothetical protein	0.00378116	0.00383354	0.00493867	0.00575612	0.00446531	0.00588955	0.00381381	0.0149857	0.0279932	0.0204704	0.0118636	0.0031993	0.00515603	0.00456564	0.00555802	0.00422709	0.00365251	0.00165667	0.00404569	0.00695235	0.00824241	0.00551978	0.0016453	0.00344654	0.00241393	0.00329206	0.00564377	0.00447915	0.00225939	0.00246639	0.00169035	0.0041654	0.00357928	0.00219191	0.00423888	0.00314842	0.00888466	0.00527488	0.012275
fig|167546.4.peg.366	P9301_03731		hypothetical protein	0.0260971	0.0165229	0.027276	0.0311291	0.032489	0.0255498	0.0157856	0.101999	0.0903349	0.0772025	0.0497378	0.0257468	0.0220622	0.0185093	0.0210771	0.0585328	0.048761	0.0101294	0.0575066	0.0301661	0.038082	0.0415764	0.018679	0.0268467	0.0310622	0.0441547	0.0419832	0.0347621	0.0122444	0.0104051	0.00647967	0.0181855	0.0274762	0.0351299	0.0410458	0.0282529	0.0726815	0.0622271	0.100591
fig|167546.4.peg.368	P9301_03751		hypothetical protein	0.0196479	0.0123327	0.0164471	0.0182354	0.0032335	0.00230461	0.00171748	0.00837908	0.00680916	0.00584868	0.00650264	0.023652	0.0141352	0.0138203	0.0136785	0.00462494	0.000182625	0.000520668	0.000963259	0.00164971	0.00250402	0.00222572	0.00733127	0.0127885	0.0136182	0.00320976	0.0030452	0.00258038	0.00863671	0.00809285	0.00508669	0.0146636	0.00301782	5.92409e-05	0.00264405	0.00157421	0.00382534	0.00346164	0.00573894
fig|167546.4.peg.369	P9301_03761		hypothetical protein	0.0982043	0.0686174	0.109648	0.121063	0.0177073	0.0132017	0.00853686	0.0588147	0.0441839	0.0366517	0.0324636	0.0769737	0.0596626	0.0556926	0.0647473	0.0163116	0.00127838	0.00302934	0.00279345	0.0124907	0.0159631	0.0162032	0.0314785	0.0442608	0.0523321	0.0113576	0.00974464	0.00778982	0.0326701	0.0279525	0.0170913	0.0514749	0.00663219	0	0.008142	0.00646255	0.0134504	0.00881895	0.0164198
fig|167546.4.peg.370	P9301_03781		hypothetical protein	0.00908186	0.00659726	0.0101945	0.0088414	0.0026176	0.00221925	0.00154068	0.00725113	0.00877625	0.00643354	0.00347469	0.00624625	0.00543663	0.00777393	0.00429483	0.00397844	0.00255675	0.000899335	0.00404569	0.00636317	0.00657306	0.00792355	0.00140335	0.00332561	0.00382584	0.00477349	0.00328882	0.00384622	0.00134835	0.00164426	0.00104864	0.00196417	0.00252655	0.00248812	0.00335753	0.00219561	0.00571745	0.00642876	0.00876783
fig|167546.4.peg.371	P9301_03791		hypothetical protein	0.000141352	5.94348e-05	4.53089e-05	4.6049e-05	5.13254e-05	0	5.0514e-05	0.000322272	0.000151315	0	9.9277e-05	0.000228522	3.5075e-05	4.11319e-05	0.000108273	0.000149192	0	0	0	0	0	0	7.25868e-05	6.04656e-05	0	0	8.12053e-05	0	0	0	0	6.77302e-05	0	0	4.19691e-05	4.14266e-05	0	0	0
fig|167546.4.peg.372	P9301_03801		Alkyl hydroperoxide reductase subunit C-like protein	0.0234644	0.0187517	0.0326224	0.0320501	0.0438832	0.0376135	0.0240194	0.129876	0.118479	0.0917267	0.0681536	0.014473	0.0179233	0.0170697	0.0177929	0.0654454	0.00657451	0.0130167	0.0213844	0.0269845	0.0329696	0.0370359	0.00677477	0.0107931	0.0110221	0.0372826	0.0422268	0.0351029	0.00300645	0.00333991	0.00215989	0.00467338	0.0271955	0.00325825	0.0313509	0.0237374	0.0530201	0.0349461	0.065679
fig|167546.4.peg.373	P9301_03811		hypothetical protein	0.0219979	0.0170875	0.0274572	0.0349512	0.0242769	0.0251515	0.0159372	0.0739615	0.0944204	0.0743757	0.0513262	0.0131019	0.0217816	0.0220878	0.0219433	0.0554495	0.0595358	0.0133954	0.0749416	0.0837817	0.0778334	0.0849333	0.0109122	0.0190769	0.0247769	0.0497512	0.079094	0.0605658	0.00985751	0.00878653	0.00533712	0.0132751	0.0396528	0.062203	0.0536365	0.0427523	0.074697	0.0539851	0.0989968
fig|167546.4.peg.374	P9301_03821		hypothetical protein	0.00203193	0.00115898	0.00249199	0.00170381	0.0357738	0.025436	0.016215	0.0807292	0.0817099	0.059754	0.0423913	0.0014473	0.0008418	0.00106943	0.00122709	0.0397844	0.00200888	0.00534868	0.00799505	0.0104874	0.0183628	0.015491	0.000701673	0.00126978	0.00145746	0.0211103	0.0166471	0.0119282	0.0011297	0.00102766	0.000626055	0.00162552	0.0242128	0.00313977	0.0209845	0.018642	0.0592311	0.0405507	0.0712585
fig|167546.4.peg.375	P9301_03831		hypothetical protein	0.0424763	0.0220503	0.0436325	0.0329711	0.0264326	0.0192051	0.011012	0.0563976	0.0571969	0.0449373	0.0362857	0.0146254	0.0094001	0.0122984	0.00822875	0.00850392	0.000182625	0.001562	0.00048163	0.00801288	0.0101204	0.00801258	0.0162836	0.034284	0.0346148	0.0139501	0.0112469	0.0111979	0.0493604	0.0678515	0.0403023	0.0814455	0.0545314	0.000414687	0.0493976	0.0393138	0.0748204	0.0482982	0.0765192
fig|167546.4.peg.376	P9301_03841		Peptidyl-tRNA hydrolase ArfB (EC 3.1.1.29)	0.00388718	0.00216937	0.0030357	0.0046049	0.00364411	0.00202009	0.00159119	0.00910419	0.00877625	0.00653102	0.00570843	0.00594156	0.00385825	0.00398979	0.00368128	0.00343141	0	0.000473334	0.00115591	0.00188538	0.00219102	0.00169154	0.00413745	0.00526051	0.00628532	0.00238674	0.00215194	0.00121716	0.00415437	0.00362252	0.00256682	0.0065021	0.00193	0.000296205	0.00138498	0.00132565	0.00275589	0.0024726	0.00334772
fig|167546.4.peg.377	P9301_03851		hypothetical protein	0.00319809	0.00193163	0.00131396	0.00326948	0.00595375	0.00381256	0.00272776	0.0145023	0.00756573	0.00760328	0.00913348	0.00308504	0.00382318	0.00226225	0.00328428	0.00845419	0.000365251	0.00142	0.000192652	0.00117836	0.00667739	0.003116	0.00249215	0.00266049	0.00282384	0.00769519	0.00803933	0.00618317	0.0020954	0.00115612	0.000829522	0.00342037	0.00322837	5.92409e-05	0.00474251	0.00298272	0.00789748	0.0020605	0.00430421
fig|167546.4.peg.378	P9301_03871		Metal-dependent membrane protease, abortive infection protein	0.0147713	0.0083803	0.00869931	0.0177749	0.0106757	0.00674311	0.00421792	0.0273126	0.0137696	0.00974779	0.0130053	0.0205289	0.0124867	0.00843204	0.0124514	0.0164608	0.00109575	0.00217734	0.000866933	0.00341726	0.00511238	0.00382823	0.00776679	0.00713494	0.00605759	0.0111107	0.0114906	0.00813062	0.00491964	0.00290315	0.00179991	0.00951609	0.00656201	0.000473928	0.0113317	0.00849245	0.0132447	0.00469794	0.00940549
fig|167546.4.peg.379	P9301_03881		hypothetical protein	0.00155487	0.000832087	0.000724942	0.00179591	0.00148844	0.000995818	0.000303084	0.00322272	0.00136183	0.00214451	0.00198554	0.00106643	0.00164853	0.000740374	0.000866184	0.00208868	0.000913126	0.000426001	0.00048163	0.00106053	0.000939009	0.000712229	0.000919433	0.000665122	0.000774278	0.00172833	0.00162411	0.00165534	0.000564848	0.000231224	0.000203468	0.00125301	0.00122818	0.000177723	0.00197255	0.00136708	0.00230343	0.0004121	0.0020724
fig|167546.4.peg.380	P9301_03901		Proline iminopeptidase (EC 3.4.11.5)	0.0848995	0.0545314	0.0737176	0.119221	0.0503503	0.0375281	0.0246256	0.154127	0.107736	0.081784	0.0743088	0.118526	0.126831	0.0766287	0.121555	0.0276004	0.00657451	0.00568001	0.00876566	0.0102518	0.0117898	0.0110396	0.0545369	0.054933	0.0684553	0.0180652	0.0254579	0.0201075	0.0497977	0.0335789	0.0214424	0.0823937	0.0124573	0.00539093	0.0197255	0.0151207	0.0456162	0.0265393	0.0406508
fig|167546.4.peg.381	P9301_03921		Cryptochrome	0.00805706	0.00528969	0.0061167	0.0102689	0.0469114	0.0325775	0.0193469	0.123994	0.118782	0.0891923	0.0780317	0.00906469	0.00740083	0.00781506	0.00732647	0.0471445	0.0149753	0.00700535	0.017435	0.0157901	0.0208669	0.0184289	0.0049601	0.00689308	0.00728732	0.0204108	0.0205856	0.0152388	0.00373528	0.00303161	0.00220684	0.00535068	0.0157558	0.00462079	0.0182985	0.0134636	0.0391172	0.0229952	0.0368249
fig|167546.4.peg.382	P9301_03931		hypothetical protein	0.0105837	0.00665669	0.0110101	0.0153804	0.00662098	0.00449541	0.00348547	0.020142	0.0211841	0.0152066	0.0120125	0.0140922	0.0116098	0.0106943	0.0122349	0.00656443	0.000730501	0.001136	0.00183019	0.00247457	0.00406904	0.00267086	0.00858944	0.0121234	0.0144836	0.0025102	0.00341062	0.00238563	0.00949309	0.00680827	0.00471106	0.014054	0.00189491	5.92409e-05	0.0028539	0.00178134	0.00514159	0.00239018	0.00366655
fig|167546.4.peg.383	P9301_03941	thiD	hypothetical protein	0.00765067	0.00606235	0.00856338	0.0107294	0.00513254	0.00500754	0.00325815	0.0145828	0.0255722	0.0207628	0.0125585	0.00860764	0.011224	0.010612	0.00999721	0.00502278	0.00328726	0.00132534	0.0048163	0.00565615	0.00678173	0.0043624	0.00556499	0.00873728	0.00778833	0.00444428	0.0045881	0.00462521	0.00650486	0.0058063	0.00377198	0.0104643	0.00319328	0.00242888	0.00402903	0.00240274	0.00900806	0.00601666	0.0109996
fig|167546.4.peg.384	P9301_03961		hypothetical protein	0.00454093	0.00190191	0.00226544	0.00368392	0.00359278	0.00221925	0.00131336	0.0075734	0.00650653	0.00438651	0.00466602	0.0209097	0.00694485	0.00575846	0.00667684	0.00273518	0.000182625	0.000236667	0.000288978	0.00223889	0.00626006	0.00258183	0.00554079	0.00689308	0.00432685	0.0025925	0.00182712	0.00189877	0.00431835	0.00344267	0.00172165	0.00805989	0.000842183	5.92409e-05	0.000839382	0.000745679	0.0020155	0.000989041	0.00127532
fig|167546.4.peg.385	P9301_03971		FIG018171: hypothetical protein of Cupin superfamily	0.00694391	0.0049628	0.00892585	0.011328	0.00384941	0.00324352	0.00262673	0.013616	0.0127104	0.00887049	0.00819035	0.0207193	0.0225883	0.0171109	0.0222682	0.00308329	0.00273938	0.000378667	0.00337141	0.00212106	0.00250402	0.00178057	0.0112268	0.0154187	0.0153489	0.00255135	0.00288279	0.00267775	0.00940198	0.00958297	0.00449194	0.0172373	0.000947456	0.00183647	0.00193058	0.00144993	0.00411327	0.00346164	0.00717368
fig|167546.4.peg.386	P9301_03981		hypothetical protein	0.0489784	0.0315004	0.0524224	0.0518051	0.0242769	0.0182662	0.0131842	0.0630848	0.0712692	0.0498112	0.0388669	0.0321073	0.0281652	0.0287923	0.0242892	0.0178035	0.00182625	0.00293467	0.00192652	0.00848422	0.0131461	0.0112176	0.0100896	0.0174443	0.0188559	0.00654297	0.00714607	0.00579368	0.00748879	0.00814424	0.00494583	0.0120221	0.00540401	0.000414687	0.0051622	0.00426694	0.013944	0.0117036	0.020724
fig|167546.4.peg.387	P9301_04001		hypothetical protein	0.0228107	0.0160771	0.0329849	0.0258335	0.0119075	0.0107833	0.00714773	0.0412508	0.0550785	0.0451323	0.0309248	0.0361064	0.0310414	0.0309312	0.0307856	0.0103439	0.0297679	0.00194067	0.0157975	0.00671668	0.00803374	0.0113957	0.0306074	0.0592865	0.0668156	0.00452658	0.00629341	0.00350542	0.0542072	0.0522567	0.0358729	0.0800232	0.00347401	0.00473928	0.00482645	0.00393553	0.0107768	0.0114564	0.0186516
fig|167546.4.peg.388	P9301_04011		hypothetical protein	0.00692624	0.00606235	0.00996796	0.00907165	0.00451664	0.00469457	0.00308135	0.0140994	0.0210327	0.0145242	0.00987806	0.0093313	0.0109083	0.0133267	0.0103942	0.00402817	0.0138795	0.000662668	0.00635751	0.00577399	0.00626006	0.00543075	0.0082749	0.014149	0.0156677	0.00230444	0.00223315	0.00155796	0.0120622	0.0121007	0.00755961	0.019066	0.00143873	0.00189571	0.00138498	0.00149136	0.0042778	0.00420342	0.00669543
fig|167546.4.peg.389	P9301_04021		hypothetical protein	0.0603043	0.045527	0.0831418	0.0632252	0.036595	0.0287649	0.0180335	0.0920087	0.113183	0.0851957	0.0584741	0.064405	0.0531386	0.064248	0.0512853	0.0222295	0.00127838	0.00317134	0.0107885	0.0426568	0.0534192	0.0514586	0.0216551	0.0377305	0.0466389	0.0157607	0.015429	0.0146546	0.0266754	0.0329623	0.0213015	0.0425345	0.00600056	0.00136254	0.00608552	0.00410123	0.0166999	0.015495	0.0306077
fig|167546.4.peg.390	P9301_04031		hypothetical protein	0.00917021	0.00760765	0.0116897	0.0139528	0.0054405	0.00398327	0.00292981	0.0169999	0.0127104	0.00984527	0.00962986	0.00776973	0.00817248	0.00723921	0.00877011	0.0186987	0.00566138	0.00321867	0.0140636	0.0598609	0.0620789	0.06232	0.00261313	0.00408143	0.00519222	0.0331675	0.0362176	0.0331067	0.00191319	0.00133596	0.000563449	0.00250602	0.00438637	0.00177723	0.00537204	0.0038941	0.00859673	0.00700571	0.0114779
fig|167546.4.peg.391	P9301_04041		hypothetical protein	0.0120856	0.00790482	0.0133661	0.0130779	0.00810942	0.00475148	0.00366226	0.0244121	0.0223946	0.0193981	0.0162318	0.00373252	0.0023851	0.00226225	0.00191282	0.00338167	0	0.000852001	0.00134856	0.00176755	0.00198235	0.00213669	0.00157271	0.0021163	0.00241393	0.00234559	0.00190833	0.00175271	0.00158522	0.00118181	0.00111125	0.00226896	0.00403546	0.00065165	0.00675702	0.00517833	0.00904919	0.00502762	0.00701426
fig|167546.4.peg.392	P9301_04051		hypothetical protein	0.0218742	0.0147695	0.0226544	0.0294253	0.0137039	0.011836	0.00719824	0.0398812	0.0615851	0.0456197	0.0284428	0.0067033	0.0064538	0.00719808	0.00664075	0.00969745	0.00127838	0.00137267	0.00876566	0.00377077	0.00594705	0.00534172	0.00355675	0.00474655	0.0059665	0.00485579	0.00499413	0.00331067	0.00318866	0.00377667	0.00201903	0.00511363	0.00849202	0.00444307	0.0102405	0.00853388	0.0169878	0.0119509	0.025347
fig|167546.4.peg.393	P9301_04061		hypothetical protein	0.0359917	0.0265673	0.0418654	0.0444372	0.0310519	0.0229323	0.0154825	0.0807292	0.103953	0.0716463	0.0455681	0.0208716	0.0209749	0.021512	0.0189839	0.0365519	0.0482131	0.00724201	0.0448879	0.0182646	0.0207625	0.0251061	0.0119042	0.018956	0.0235927	0.0235382	0.024321	0.0190851	0.00592179	0.00737349	0.00380328	0.00982087	0.00814111	0.0101894	0.0126747	0.00923813	0.0193324	0.0193687	0.0294918
fig|167546.4.peg.394	P9301_04071	aroQ	3-dehydroquinate dehydratase II (EC 4.2.1.10)	0.0149833	0.00713217	0.0134114	0.0155185	0.00415736	0.00221925	0.00179325	0.00749283	0.00544733	0.00536129	0.00620481	0.0259372	0.0136442	0.0118871	0.0124875	0.0022876	0.000182625	0.000473334	0.000192652	0.000353509	0.000939009	0.000801258	0.009896	0.0127582	0.0135271	0.00102877	0.000730848	0.000681609	0.00903757	0.00786163	0.00477367	0.0159505	0.000807092	5.92409e-05	0.000629536	0.000497119	0.000904919	0.0004121	0.000797075
fig|167546.4.peg.395	P9301_04081	miaE	tRNA-(ms[2]io[6]A)-hydroxylase	0.0246836	0.0175035	0.0282274	0.0315896	0.00703158	0.00685692	0.00338444	0.0257012	0.0254209	0.0210552	0.0140477	0.0331356	0.031778	0.0316304	0.0286563	0.00318275	0.00346988	0.000473334	0.00606853	0.00282807	0.00198235	0.00418435	0.0232762	0.0396352	0.0427675	0.00296285	0.00219254	0.00209351	0.0200612	0.0237133	0.0141958	0.0396221	0.00207037	0.00207343	0.00155286	0.00173992	0.00616991	0.00436826	0.00813017
fig|167546.4.peg.396	P9301_04091	cobI/cbiL	hypothetical protein	0.0103187	0.0075185	0.00933363	0.0109136	0.00467061	0.0029021	0.0019953	0.0107156	0.0139209	0.0100402	0.006453	0.0161489	0.0122061	0.011229	0.0117296	0.00422709	0.000547876	0.000568001	0.00163754	0.00271024	0.00323436	0.00329406	0.00890398	0.0164466	0.0173074	0.00226329	0.00203013	0.00136322	0.00865493	0.00840115	0.00536842	0.0153747	0.00150891	0.00112558	0.00209845	0.00144993	0.00419554	0.00280228	0.00494187
fig|167546.4.peg.397	P9301_04101		hypothetical protein	0.00971795	0.00742935	0.00978672	0.0110057	0.00636435	0.00418244	0.00232364	0.0149857	0.0128617	0.0108201	0.00764433	0.0155395	0.0113292	0.0104475	0.0102138	0.00507251	0.000182625	0.000757335	0.0026008	0.00636317	0.00803374	0.00854675	0.00742805	0.0119117	0.0140736	0.00547305	0.00442569	0.00457652	0.00716081	0.00662843	0.00444499	0.0127333	0.00252655	0.00165875	0.00235027	0.00207133	0.00674576	0.00511004	0.0095649
fig|167546.4.peg.398	P9301_04111	engA	GTP-binding protein EngA	0.306133	0.290042	0.415754	0.470206	0.125183	0.126355	0.0828177	0.403243	0.508417	0.405021	0.264772	0.17977	0.272498	0.283687	0.26664	0.0936426	0.0980698	0.0241874	0.127343	0.0846066	0.104856	0.104074	0.095984	0.183271	0.199081	0.0604916	0.0828294	0.0661161	0.138643	0.158774	0.090731	0.227607	0.0358279	0.0395137	0.0412556	0.0350469	0.083993	0.0549742	0.102504
fig|167546.4.peg.399	P9301_04121	cbiQ	Transmembrane component of energizing module of ECF transporters in Cyanobacteria	0.1513	0.101366	0.154594	0.153343	0.052044	0.0391214	0.0260652	0.135596	0.128617	0.105179	0.0749541	0.0887806	0.0688522	0.0709936	0.0636284	0.08673	0.00566138	0.0121647	0.034292	0.0596252	0.0485154	0.0716681	0.0330512	0.0562028	0.0700039	0.0613969	0.0581836	0.050147	0.0356765	0.0359939	0.0218337	0.054218	0.022353	0.00699043	0.0264405	0.0200091	0.0431482	0.0411276	0.0731715
fig|167546.4.peg.400	P9301_04131		hypothetical protein	0.0898822	0.0606235	0.0928379	0.102781	0.0189391	0.0156486	0.0108858	0.0527721	0.0426707	0.0319728	0.0237272	0.0849719	0.0707463	0.0916007	0.0686812	0.0279983	0.000547876	0.00482801	0.00250447	0.0287521	0.0328653	0.03116	0.0343094	0.0518493	0.0631264	0.0265422	0.0262293	0.0229313	0.0249809	0.0304445	0.0156827	0.043686	0.0121415	0.000118482	0.0144793	0.0108538	0.0175637	0.0124454	0.0189704
fig|167546.4.peg.401	P9301_04141		Pyridoxal phosphate-containing protein YggS	0.0308147	0.0212479	0.0325771	0.031958	0.0139092	0.0125189	0.00752658	0.0352888	0.0387366	0.0269039	0.0206	0.0319168	0.0266921	0.0294504	0.0240727	0.013278	0.010227	0.00217734	0.00799505	0.00919124	0.0122071	0.0110396	0.0117833	0.0178071	0.0201768	0.0115222	0.0125056	0.0110518	0.00812652	0.00996834	0.00577535	0.0160859	0.00715856	0.00308053	0.00797413	0.0065454	0.0164531	0.0155774	0.0263035
fig|167546.4.peg.402	P9301_04151		SepF, FtsZ-interacting protein related to cell division	1.34283	0.968103	1.75622	1.51948	0.443041	0.348024	0.219711	1.29578	1.17329	0.96279	0.69067	2.20447	1.83853	2.04993	1.77117	0.0649978	0.0405428	0.0129694	0.0719555	0.0650457	0.0624962	0.0722913	0.702084	1.39216	1.53102	0.0334144	0.0292339	0.026242	0.802685	0.892141	0.556234	1.27255	0.011194	0.0134477	0.0144793	0.0116409	0.0340167	0.0331329	0.0510128
fig|167546.4.peg.403	P9301_04161	proC	hypothetical protein	0.0448616	0.0295985	0.040778	0.0559955	0.0101111	0.00850713	0.00545551	0.0261846	0.0178551	0.0169612	0.0115161	0.0850481	0.0809531	0.0643714	0.0695113	0.00412763	0.000182625	0.000710001	0.00115591	0.0025924	0.00511238	0.00267086	0.0302687	0.0400282	0.0407635	0.0029217	0.00255797	0.00272644	0.0182573	0.0186264	0.0108777	0.0383691	0.00161418	0.000296205	0.00188861	0.00169849	0.00361968	0.00304954	0.00350713
fig|167546.4.peg.404	P9301_04171		Glycosyltransferase	0.0208847	0.015453	0.0219295	0.0230245	0.0342341	0.0267448	0.0173768	0.0986959	0.121354	0.0919217	0.0627927	0.0226998	0.0186599	0.0184271	0.018262	0.0450061	0.0273938	0.00804668	0.0409385	0.0192073	0.0230579	0.0254622	0.0121946	0.0193792	0.0233194	0.023209	0.020951	0.0202535	0.00843628	0.00832408	0.00522756	0.0140201	0.00887802	0.00918235	0.0109959	0.00758107	0.0259136	0.0188742	0.038419
fig|167546.4.peg.405	P9301_04181	recO	DNA recombination and repair protein RecO	0.0209024	0.0142941	0.021703	0.0253269	0.015295	0.0107264	0.00681939	0.0424594	0.0466049	0.035482	0.0243725	0.0221285	0.0171517	0.0156301	0.0175041	0.0159138	0.0264807	0.00265067	0.0162791	0.00942692	0.0141895	0.0144226	0.0125575	0.0204374	0.023365	0.00995848	0.0101101	0.00705952	0.0102401	0.0107391	0.0056971	0.0167971	0.00754456	0.00722739	0.00898139	0.0071668	0.0188799	0.0145059	0.025347
fig|167546.4.peg.406	P9301_04191	deoC	hypothetical protein	0.0285884	0.018187	0.0216576	0.0328329	0.00272025	0.00202009	0.000959766	0.00660658	0.00453944	0.00370416	0.00357397	0.0208335	0.0179584	0.0124218	0.0149778	0.0022876	0.000365251	0.000662668	0.000674281	0.00188538	0.00177368	0.0018696	0.00904916	0.0129396	0.0117508	0.00222214	0.00292339	0.00126585	0.0105681	0.00811855	0.00497713	0.0194386	0.00129837	0.00118482	0.00268602	0.00173992	0.00473026	0.00214292	0.00446362
fig|167546.4.peg.407	P9301_04201	lrtA	Ribosome hibernation promoting factor Hpf	0.395662	0.239284	0.420829	0.46422	0.0322837	0.0265172	0.0163413	0.103772	0.102591	0.0718412	0.0599633	0.191691	0.158118	0.165638	0.152485	0.0272026	0.00511351	0.00444934	0.0164717	0.0261597	0.0213885	0.0300027	0.0931531	0.128368	0.156541	0.0175302	0.0203825	0.014898	0.0811012	0.0735294	0.0452951	0.126351	0.0108782	0.00485776	0.0159483	0.0127594	0.0190444	0.0177203	0.0227964
fig|167546.4.peg.408	P9301_04211	lipB	hypothetical protein	0.00401086	0.00252598	0.00294508	0.00515748	0.0026176	0.00216235	0.00171748	0.00547863	0.00393418	0.00341173	0.00307759	0.00559878	0.00719038	0.00419545	0.00591893	0.0029341	0.000730501	0.000804668	0.00048163	0.000942692	0.00229535	0.0018696	0.00287928	0.00341631	0.00350702	0.00213984	0.00251737	0.00223957	0.0024416	0.0018241	0.00111125	0.00568933	0.00136855	0.000236964	0.00218239	0.000869959	0.00230343	0.000824201	0.00159415
fig|167546.4.peg.409	P9301_04221	fadD	Long-chain-fatty-acid--CoA ligase (EC 6.2.1.3)	0.0641561	0.0521837	0.0818732	0.10186	0.0215567	0.0178394	0.0142197	0.071061	0.0680916	0.0494213	0.0361865	0.0535121	0.0711672	0.065482	0.0682842	0.0639534	0.0363424	0.013632	0.0504748	0.157547	0.157649	0.144226	0.0322769	0.0488864	0.0578887	0.103247	0.136222	0.131745	0.0285522	0.0260256	0.0177643	0.0442617	0.0413372	0.0539093	0.0641288	0.0467292	0.113814	0.0693153	0.146502
fig|167546.4.peg.410	P9301_04231		hypothetical protein	0.532473	0.386296	0.6645	0.684472	0.113275	0.0822261	0.0534185	0.31349	0.354984	0.257829	0.186839	0.311399	0.266886	0.292736	0.261732	0.0850889	0.127838	0.0161407	0.115495	0.0747083	0.074286	0.0852004	0.104646	0.182032	0.199399	0.0511915	0.0537985	0.0454731	0.0856747	0.0832408	0.0544355	0.135901	0.02509	0.0299759	0.0363452	0.0281701	0.0673754	0.0687383	0.113982
fig|167546.4.peg.411	P9301_04241	pdhC	Dihydrolipoamide acetyltransferase component of pyruvate dehydrogenase complex (EC 2.3.1.12)	0.910642	0.658359	1.08728	1.05599	0.402391	0.310411	0.202005	1.05157	1.51284	1.21652	0.766617	0.64923	0.612585	0.617883	0.571826	0.491636	0.812317	0.0824075	0.536824	0.347971	0.336478	0.389144	0.374233	0.655689	0.840365	0.319577	0.338951	0.282478	0.444973	0.480202	0.300976	0.67974	0.246268	0.298397	0.301044	0.24392	0.67688	0.673042	1.17186
fig|167546.4.peg.412	P9301_04251	queA	S-adenosylmethionine:tRNA ribosyltransferase-isomerase (EC 2.4.99.17)	0.0352143	0.023655	0.0279103	0.0495947	0.0172453	0.00899082	0.00699619	0.0377864	0.029355	0.0261241	0.0226848	0.0367158	0.0339526	0.0225814	0.027357	0.0187484	0.00511351	0.002698	0.00587588	0.00671668	0.00751207	0.00756743	0.0201791	0.0218583	0.0226362	0.0122218	0.0144952	0.0106136	0.0139937	0.0119466	0.0063388	0.0282435	0.0104571	0.00331749	0.0146892	0.0107295	0.0249264	0.0135169	0.0302889
fig|167546.4.peg.413	P9301_04261		Cysteine synthase (EC 2.5.1.47)	1.09597	0.93054	1.53973	1.69488	0.779069	0.66495	0.467911	2.28306	3.31334	2.91274	2.08655	1.72103	2.0601	1.98955	2.14337	0.434893	1.66152	0.109435	0.855182	0.320279	0.294536	0.349883	1.92853	3.47632	3.55043	0.217934	0.267328	0.20273	3.52035	3.24084	2.08129	5.28563	0.346944	0.679612	0.519116	0.39376	0.871191	0.712604	1.2699
fig|167546.4.peg.414	P9301_04271		Cystathionine gamma-synthase (EC 2.5.1.48)	0.0181637	0.0110846	0.0164018	0.0170381	0.0139092	0.00978747	0.00707196	0.037303	0.040855	0.0293409	0.0204014	0.0158822	0.0100665	0.00814411	0.00866184	0.0198425	0.00255675	0.00265067	0.00568323	0.0101339	0.0137721	0.0144226	0.00938789	0.0123048	0.0153945	0.0141147	0.0121808	0.00895829	0.00675995	0.00739918	0.00383458	0.012056	0.0097202	0.0026066	0.0110379	0.00907243	0.0245562	0.020605	0.0326801
fig|167546.4.peg.415	P9301_04281	metB	Cystathionine beta-lyase (EC 4.4.1.8)	0.128948	0.0903111	0.138826	0.144732	0.0972617	0.0670043	0.0390473	0.175316	0.260715	0.18784	0.125536	0.0982262	0.0783225	0.0705823	0.0679594	0.13472	0.0551528	0.0207794	0.0789873	0.074944	0.0833631	0.101137	0.0600293	0.103305	0.121789	0.0950582	0.0866461	0.0665543	0.0528042	0.0509208	0.0325392	0.0782622	0.0616198	0.052132	0.0773071	0.0606071	0.165518	0.150499	0.21808
fig|167546.4.peg.416	P9301_04291	rpsD	SSU ribosomal protein S4p (S9e) @ SSU ribosomal protein S4p (S9e), zinc-independent	1.22863	0.88011	1.48165	1.29305	1.44712	1.06518	0.718309	3.45975	4.74916	3.55414	2.30258	0.759301	0.585823	0.557913	0.573414	1.99857	3.10481	0.320826	2.47731	1.22079	1.15488	1.42642	0.520181	0.984199	1.1856	1.16568	1.05819	0.938089	0.376316	0.376356	0.245053	0.532156	0.594617	0.856328	0.73832	0.58047	1.57267	1.7778	2.93403
fig|167546.4.peg.417	P9301_04301		Membrane protein insertion efficiency factor YidD	0.0233407	0.0147695	0.0225185	0.0213667	0.0259707	0.0211967	0.0133609	0.057445	0.0839796	0.0600464	0.0356404	0.0250612	0.0186599	0.0187973	0.0149056	0.0334686	0.0558833	0.00549068	0.0406495	0.0227424	0.032761	0.0357005	0.0108154	0.0175955	0.0255967	0.0199993	0.0196517	0.0167968	0.0123538	0.0136422	0.00998557	0.0167971	0.0147031	0.0129145	0.0151508	0.0112266	0.0344281	0.0357703	0.0596212
fig|167546.4.peg.418	P9301_04311		hypothetical protein	0.00731496	0.00395241	0.0066151	0.00907165	0.00698026	0.00503599	0.00265198	0.0202226	0.0202762	0.0116974	0.0111687	0.00967408	0.00620828	0.0055528	0.00617156	0.00870284	0.000182625	0.000852001	0.000192652	0.00412428	0.00939009	0.00551978	0.00488751	0.00749773	0.0069685	0.00678987	0.00641522	0.00530681	0.00462811	0.00454741	0.00264508	0.00789056	0.00445655	0.000118482	0.00478448	0.00414266	0.0143964	0.00717055	0.0111591
fig|167546.4.peg.419	P9301_04321	murE	UDP-N-acetylmuramoyl-dipeptide--2,6-diaminopimelate ligase (EC 6.3.2.13)	0.0171389	0.0145615	0.0170815	0.0238073	0.013088	0.0119214	0.00742556	0.0411703	0.0520522	0.0346047	0.025266	0.0156156	0.0169412	0.0158769	0.0160605	0.0168586	0.0169842	0.00359734	0.017724	0.010841	0.0157545	0.0163813	0.00972663	0.0140885	0.0188104	0.0146908	0.0171343	0.0125611	0.0108961	0.00922328	0.00629185	0.0177114	0.0112642	0.0126776	0.0140177	0.0114752	0.032536	0.023737	0.0484622
fig|167546.4.peg.420	P9301_04331		hypothetical protein	0.010089	0.00745906	0.0120069	0.0134923	0.0274078	0.0219934	0.0124264	0.082824	0.0991111	0.079542	0.0635869	0.00853147	0.0068747	0.00575846	0.00624374	0.0402817	0.0133316	0.00743135	0.0240815	0.0228603	0.0236839	0.0229694	0.00464556	0.00643959	0.00929134	0.0255958	0.0240774	0.0207404	0.00466455	0.00436757	0.00266073	0.00745032	0.0360033	0.0249404	0.0471733	0.0349641	0.100076	0.0662657	0.121793
fig|167546.4.peg.421	P9301_04341		Cysteine desulfurase (EC 2.8.1.7)	0.0189058	0.0128379	0.0196187	0.0250046	0.0113942	0.00933224	0.00484934	0.0321467	0.0329866	0.0218351	0.0161821	0.0228141	0.0195017	0.0173165	0.0185147	0.0142229	0.00511351	0.00250867	0.00587588	0.0137869	0.0171108	0.0163813	0.0149529	0.0243374	0.0276007	0.0132917	0.0123432	0.0105163	0.0152509	0.0153893	0.0103769	0.0277016	0.0103869	0.00456155	0.0105342	0.00936241	0.0232811	0.0175555	0.0315642
fig|167546.4.peg.422	P9301_04351		SAM-dependent methyltransferase	0.065658	0.0478747	0.0851354	0.0711456	0.0505556	0.0406009	0.0253833	0.139705	0.165387	0.127794	0.0917319	0.103025	0.0870211	0.0906547	0.083695	0.0501781	0.023376	0.010792	0.0315949	0.0393574	0.0424641	0.0454936	0.0512947	0.0935705	0.11728	0.034114	0.033619	0.0300882	0.061204	0.0668752	0.0441682	0.0915712	0.0335821	0.0132107	0.0303437	0.0259745	0.0543774	0.0508532	0.0859247
fig|167546.4.peg.423	P9301_04361		hypothetical protein	6.69699	4.95005	9.28909	7.61171	1.35853	1.08678	0.666077	3.4886	5.82864	4.30394	2.72897	8.85071	8.14473	9.60717	7.90934	1.4031	3.48887	0.25579	1.86641	2.09431	2.14595	2.07739	5.0089	10.9164	12.6411	1.81364	2.04646	1.61838	5.61074	6.50057	3.87359	7.55191	1.86484	2.53498	2.11604	1.76585	7.24664	7.7901	12.9134
fig|167546.4.peg.424	P9301_04371		hypothetical protein	0.0505333	0.0204158	0.0187126	0.0548443	0.0183745	0.00810881	0.00601116	0.0442319	0.0149802	0.0105276	0.0169764	0.0725556	0.0466498	0.0185916	0.043634	0.0645005	0.00767026	0.00790468	0.0112701	0.0142582	0.0201365	0.0141556	0.0388581	0.0243979	0.0254601	0.0523026	0.0592799	0.0480534	0.0244889	0.0112015	0.00773177	0.0546582	0.0203528	0.0209713	0.0489779	0.0339698	0.0303559	0.0166489	0.0278976
fig|167546.4.peg.425	P9301_04381		NifU-like domain protein	0.468882	0.388317	0.607683	0.66969	0.1607	0.161721	0.107923	0.461977	0.797277	0.546559	0.373182	0.24905	0.340333	0.405601	0.343659	0.163315	0.356667	0.0406594	0.236673	0.143171	0.135009	0.148678	0.133536	0.233155	0.295455	0.0765404	0.111414	0.0818418	0.190317	0.214602	0.125634	0.302077	0.0736209	0.0755322	0.10358	0.0808233	0.17395	0.155444	0.270846
fig|167546.4.peg.426	P9301_04391	mqo	Malate:quinone oxidoreductase (EC 1.1.5.4)	0.0395432	0.0237145	0.0378782	0.0463253	0.0211974	0.0143967	0.00891572	0.0646156	0.0664271	0.050981	0.0369807	0.0431906	0.0366183	0.0310957	0.0308578	0.0220803	0.00894864	0.00364467	0.0156048	0.0148474	0.0174238	0.0161142	0.0254296	0.0326817	0.0407635	0.012551	0.0114906	0.0118795	0.0329798	0.0282865	0.0183904	0.05371	0.0089482	0.00936007	0.0129265	0.0114337	0.0345515	0.0281052	0.0457521
fig|167546.4.peg.427	P9301_04401	lepA	Translation elongation factor LepA	0.157431	0.115393	0.18409	0.185209	0.191444	0.156059	0.0992095	0.537389	0.716475	0.544219	0.338088	0.138827	0.136863	0.136599	0.122565	0.214687	0.24764	0.0393814	0.219334	0.126085	0.132087	0.144315	0.0756597	0.130424	0.162598	0.142546	0.154859	0.114997	0.0782223	0.0851163	0.0516652	0.123506	0.149838	0.109003	0.180257	0.139525	0.398823	0.358857	0.639892
fig|167546.4.peg.428	P9301_04411	dppC	ABC transporter, permease protein 2 (cluster 5, nickel/peptides/opines)	0.0247896	0.0158988	0.025962	0.0261098	0.0169887	0.0108402	0.00762761	0.036739	0.0453944	0.0327526	0.0237272	0.0343544	0.0288667	0.0294504	0.0235313	0.00850392	0.00602663	0.00123067	0.0055869	0.00459562	0.00563405	0.00738938	0.0155336	0.0263328	0.0344781	0.00563765	0.00560317	0.0039436	0.0151962	0.0175987	0.0111751	0.0251618	0.00463201	0.00254736	0.0033995	0.00323128	0.0135738	0.0103025	0.0175357
fig|167546.4.peg.429	P9301_04421		tRNA (guanosine(18)-2'-O)-methyltransferase (EC 2.1.1.34)	0.0465755	0.0351557	0.0551409	0.0646527	0.0286396	0.0209406	0.0152047	0.0833074	0.0844336	0.0741807	0.0521204	0.0426954	0.0410027	0.0383349	0.0387617	0.0440612	0.0124185	0.00809401	0.0225403	0.0291056	0.0328653	0.037392	0.0301961	0.0457422	0.05675	0.0309865	0.0345123	0.0272644	0.0281877	0.022326	0.0156044	0.0406381	0.0276868	0.0101302	0.0346665	0.0268859	0.0594368	0.044342	0.0785916
fig|167546.4.peg.430	P9301_04431		hypothetical protein	0.0133578	0.00841002	0.0142723	0.016025	0.01278	0.00918998	0.00575859	0.0361751	0.0478154	0.035287	0.0244221	0.0127972	0.0113994	0.0118871	0.0114769	0.020489	0.00547876	0.00549068	0.0156048	0.0189717	0.0186758	0.0209217	0.0082749	0.00988613	0.0126162	0.011728	0.0150636	0.0109057	0.00573958	0.00554939	0.0034746	0.0117173	0.00908856	0.00633878	0.0110798	0.00836817	0.0173991	0.0135993	0.0229558
fig|167546.4.peg.431	P9301_04441		hypothetical protein	0.00273869	0.0020505	0.00335286	0.00322343	0.0339774	0.0216235	0.0130831	0.0706582	0.0612824	0.044255	0.0376756	0.00323739	0.00256048	0.00263244	0.00173237	0.0310816	0.00894864	0.00525401	0.00703179	0.00730586	0.0125201	0.00863578	0.00130656	0.00187443	0.00277829	0.011193	0.00820174	0.00701084	0.00147589	0.00164426	0.00123646	0.00237056	0.0107729	0.00118482	0.00994667	0.00795391	0.0269419	0.0159071	0.0317236
fig|167546.4.peg.432	P9301_04451		hypothetical protein	0.00116615	0.000861804	0.00144988	0.00156566	0.010573	0.00850713	0.00502614	0.0420565	0.0376774	0.0301207	0.0205007	0.000723651	0.0005612	0.000616978	0.000757911	0.0123332	0.0208193	0.00217734	0.0193615	0.0038886	0.00500805	0.00551978	0.000532303	0.00075582	0.000592095	0.00415622	0.0045881	0.00340805	0.000546627	0.000256916	0.000375633	0.000914357	0.00417583	0.00302129	0.00335753	0.0038941	0.013327	0.00791233	0.0146662
fig|167546.4.peg.433	P9301_04461		hypothetical protein	0.000141352	8.91521e-05	0.000135927	0.000138147	0.000667231	0.00105272	0.000303084	0.00265875	0.00287498	0.00185208	0.000744577	3.80869e-05	0	0	0.000108273	0.00144218	0.00200888	0.000142	0.00163754	0.000471346	0.000417337	0.00106834	2.41956e-05	0.000120931	0.000182183	0.00053496	0.000446629	0.000292118	1.82209e-05	2.56916e-05	1.56514e-05	0.00020319	0.000421092	0.000414687	0.000293784	0.000455693	0.0018921	0.00197808	0.00159415
fig|167546.4.peg.434	P9301_04471		Photolyase protein family	0.00462928	0.00288259	0.00403249	0.00547983	0.0247902	0.0165306	0.00985023	0.0794401	0.0661245	0.0581943	0.0467594	0.00517982	0.00347243	0.00209773	0.00332037	0.0385411	0.00474826	0.00639001	0.00491262	0.0101339	0.0149198	0.015491	0.00312123	0.00408143	0.00400803	0.0190939	0.018596	0.0141677	0.00338909	0.00187549	0.00137732	0.00511363	0.0135451	0.000473928	0.0171234	0.0129665	0.0317544	0.0157422	0.0274194
fig|167546.4.peg.435	P9301_04481		hypothetical protein	0.0268215	0.0147993	0.0293602	0.0194787	0.0885877	0.0633625	0.0382643	0.175719	0.281143	0.224004	0.135662	0.0257468	0.0148367	0.0195376	0.013895	0.0754909	0.00310463	0.0115967	0.00683914	0.0791861	0.132192	0.0972193	0.00834748	0.0174443	0.0232283	0.0314392	0.0231029	0.0214707	0.00821763	0.0104565	0.00696486	0.0123946	0.00986056	0.000414687	0.00763837	0.00613114	0.0372662	0.0303306	0.0414479
fig|167546.4.peg.436	P9301_04501	sun	16S rRNA (cytosine(967)-C(5))-methyltransferase (EC 2.1.1.176)	0.0113082	0.00671613	0.00987734	0.0111899	0.0129853	0.00992973	0.00527871	0.0356111	0.0411576	0.0288535	0.0210964	0.0178628	0.0132584	0.0119694	0.011513	0.01477	0.00547876	0.00250867	0.00683914	0.00883773	0.0134591	0.00979315	0.00948468	0.0168094	0.0190837	0.0123452	0.00998826	0.00905566	0.00983929	0.0108932	0.00638576	0.0161198	0.0085622	0.00313977	0.0092332	0.00828532	0.0267774	0.016484	0.0290135
fig|167546.4.peg.437	P9301_04511	mrcB	Multimodular transpeptidase-transglycosylase (EC 2.4.1.129) (EC 3.4.-.-)	0.0198423	0.0135214	0.0184407	0.0258335	0.0133446	0.00879165	0.00565757	0.0393978	0.029355	0.0232972	0.0206992	0.0182817	0.0156084	0.0111056	0.0128484	0.022329	0.0173494	0.00340801	0.0101142	0.0133155	0.0159631	0.0157581	0.00670218	0.0077396	0.0102478	0.0170776	0.0142921	0.0130966	0.00309755	0.00251778	0.00197207	0.0057232	0.00600056	0.00545017	0.00973683	0.00729108	0.0213479	0.0134345	0.0219993
fig|167546.4.peg.438	P9301_04521	chlG	Chlorophyll a synthase ChlG (EC 2.5.1.62)	0.278251	0.189745	0.335422	0.293332	0.285985	0.203517	0.13366	0.798107	0.83904	0.656027	0.469977	0.23412	0.171517	0.174564	0.169556	0.534006	0.764287	0.0844901	0.494056	0.510232	0.518646	0.576995	0.0880236	0.169304	0.193797	0.401837	0.341874	0.334962	0.0541343	0.05665	0.0336504	0.0838838	0.121134	0.115401	0.146724	0.113757	0.34679	0.324076	0.514273
fig|167546.4.peg.439	P9301_04531		hypothetical protein	0.0847935	0.0561659	0.0845917	0.114754	0.1065	0.0757391	0.0472811	0.263055	0.236505	0.179164	0.15383	0.0485608	0.0476669	0.0437232	0.051177	0.204691	0.00748764	0.0326601	0.0209991	0.112062	0.142208	0.128913	0.0290831	0.0352817	0.0454091	0.0995848	0.120793	0.0912383	0.0125542	0.0107648	0.00676139	0.0210979	0.0343541	0.00918235	0.0471733	0.0416752	0.0844454	0.0522543	0.0884754
fig|167546.4.peg.440	P9301_04541	hisF	Imidazole glycerol phosphate synthase cyclase subunit	0.0169976	0.0156313	0.0239684	0.0263861	0.0210948	0.0230461	0.0139924	0.0679994	0.0868546	0.0716463	0.041051	0.0143207	0.0223779	0.0236097	0.0213298	0.0325238	0.0430996	0.00762068	0.0340994	0.0313445	0.0395427	0.034098	0.00921853	0.0186234	0.0221352	0.0211926	0.0345529	0.0300882	0.00978462	0.0115612	0.00679269	0.0158827	0.0184929	0.0158766	0.0201871	0.0164878	0.0363613	0.0248909	0.0612154
fig|167546.4.peg.441	P9301_04551	ubiE	hypothetical protein	0.00572475	0.0056463	0.00788375	0.00833486	0.00687761	0.00566194	0.00343495	0.0262652	0.0228485	0.0192032	0.0118636	0.00578921	0.00666425	0.00518262	0.0060272	0.00964772	0.00273938	0.001988	0.00809138	0.00801288	0.00991176	0.00979315	0.00377451	0.00628842	0.00742396	0.00699563	0.00881078	0.00667003	0.00382639	0.00331422	0.00200337	0.00660369	0.00480746	0.0052132	0.00650521	0.00555117	0.0125043	0.00791233	0.0159415
fig|167546.4.peg.442	P9301_04561		hypothetical protein	0.0673189	0.0428822	0.0718146	0.0787898	0.0143711	0.0109255	0.00679413	0.0388338	0.0405523	0.0359694	0.0286414	0.046466	0.0348295	0.0351678	0.0321932	0.00920015	0.000547876	0.00165667	0.00115591	0.00659884	0.00667739	0.00792355	0.0113477	0.016628	0.0209055	0.00526729	0.00568437	0.0050147	0.00894646	0.00727072	0.00533712	0.0137831	0.00294764	0.000770132	0.00432282	0.00356269	0.00686916	0.00395616	0.00733309
fig|167546.4.peg.443	P9301_04571	birA	hypothetical protein	0.0310267	0.0226446	0.0299945	0.0430097	0.0290502	0.0227047	0.0169474	0.101193	0.105618	0.0837336	0.0527161	0.0233854	0.0254294	0.0205248	0.0222321	0.0369995	0.0494915	0.00615334	0.0263933	0.0153187	0.0256662	0.0223462	0.013235	0.0163862	0.0209966	0.018847	0.0192051	0.0148007	0.00980284	0.00888929	0.00533712	0.0163907	0.0118958	0.014988	0.0201032	0.0129665	0.0416263	0.0256326	0.0514911
fig|167546.4.peg.444	P9301_04581	salX	ABC-type antimicrobial peptide transport system, ATPase component	0.0602866	0.0435062	0.0593093	0.0726653	0.0567146	0.0443281	0.0274291	0.151468	0.200795	0.145145	0.0981353	0.046885	0.0432826	0.0397334	0.0399888	0.0678822	0.11688	0.010082	0.0752305	0.0407714	0.0488284	0.0526159	0.032035	0.0461655	0.0545638	0.0468295	0.0529865	0.0380727	0.02458	0.0238675	0.0153853	0.0437875	0.0361437	0.0534946	0.0491878	0.0389824	0.103449	0.0956073	0.15272
fig|167546.4.peg.445	P9301_04591	ndhB	NAD(P)H-plastoquinone oxidoreductase chain 2, NdhB	0.505616	0.365375	0.510359	0.607478	0.517514	0.394116	0.253732	1.36329	1.67596	1.20863	0.84713	0.436971	0.370462	0.337528	0.326082	0.543654	0.298227	0.0933415	0.407073	0.291881	0.369969	0.381043	0.236923	0.355931	0.439699	0.36369	0.372205	0.28277	0.186983	0.189887	0.116196	0.305124	0.228828	0.211609	0.290846	0.225734	0.684654	0.570182	1.03126
fig|167546.4.peg.446	P9301_04601	topA	DNA topoisomerase I (EC 5.99.1.2)	0.291644	0.219493	0.368135	0.373825	0.237021	0.181438	0.115475	0.686843	0.850691	0.650568	0.425203	0.344915	0.340333	0.339461	0.319586	0.282171	0.413646	0.0550014	0.360644	0.275148	0.272521	0.296465	0.184806	0.343112	0.390008	0.276286	0.292664	0.250345	0.186983	0.195821	0.122456	0.310136	0.175981	0.244902	0.239727	0.180951	0.450444	0.398254	0.689151
fig|167546.4.peg.447	P9301_04611		hypothetical protein	0.00114848	0.000772652	0.000770251	0.000598637	0.000667231	0.000256068	0.000227313	0.000805681	0.00181578	0.000877302	0.00114169	0.00114261	0.0004209	0.000411319	0.000577456	0.000745958	0.001461	4.73334e-05	0.000674281	0.000353509	0.00104334	0.000801258	0.000241956	0.000453492	0.00031882	0.000617261	0.000446629	0.000584236	0.000182209	0.000385374	0.000125211	0.000677302	0.000491274	0.000533168	0.000293784	0.000289986	0.00119285	0.00057694	0.00127532
fig|167546.4.peg.448	P9301_04621		hypothetical protein	0.00257967	0.00219909	0.00344348	0.0044207	0.00143711	0.00159331	0.00108605	0.00435068	0.00423681	0.00380164	0.00213445	0.00346591	0.00641873	0.00695129	0.00653247	0.00159138	0.000182625	0.000284	0.00163754	0.00235673	0.00302569	0.00222572	0.002226	0.00420236	0.00491894	0.00197524	0.00389786	0.00282381	0.00404504	0.00485571	0.00267638	0.00701007	0.00252655	0.000947855	0.00268602	0.00223704	0.00497706	0.00230776	0.00573894
fig|167546.4.peg.449	P9301_04631	cobT	Nicotinate-nucleotide--dimethylbenzimidazole phosphoribosyltransferase (EC 2.4.2.21)	0.00436424	0.00395241	0.00616201	0.00607846	0.006467	0.00665776	0.00431895	0.0223979	0.0270853	0.0210552	0.013452	0.00620817	0.00750605	0.00719808	0.00656856	0.00989637	0.0162537	0.00179867	0.00953627	0.00989826	0.0118941	0.0105944	0.00466975	0.00849542	0.00897252	0.00884741	0.0107191	0.00866617	0.00517474	0.00562646	0.00352156	0.00890652	0.0100009	0.00776056	0.0101985	0.00853388	0.0263249	0.0194511	0.0371437
fig|167546.4.peg.450	P9301_04641		hypothetical protein	0.00514168	0.00252598	0.00348878	0.00571007	0.00395206	0.00238996	0.00141439	0.0075734	0.00605259	0.00341173	0.00421927	0.0113499	0.00599783	0.00398979	0.00501665	0.00487359	0.00127838	0.001136	0.000963259	0.0025924	0.00386037	0.00356115	0.00454877	0.00689308	0.00619422	0.00465003	0.00332942	0.00316461	0.0035713	0.00287746	0.0016747	0.00734872	0.00315819	0.000177723	0.00314768	0.00219561	0.00592311	0.00313196	0.00478245
fig|167546.4.peg.451	P9301_04651		Aldo/keto reductase slr1520, 4Fe-4S-containing	0.0448086	0.0297768	0.0451277	0.0459569	0.0278697	0.0193758	0.0122244	0.078151	0.0785323	0.0594615	0.0435826	0.0461994	0.0335668	0.0313425	0.0302082	0.0308826	0.00346988	0.00421267	0.0110775	0.0213284	0.0236839	0.0274208	0.0183161	0.0314421	0.0368921	0.021563	0.0177434	0.0163099	0.0166721	0.0160829	0.0110342	0.0262116	0.0109484	0.00236964	0.0129265	0.0096524	0.0316722	0.0276931	0.0497375
fig|167546.4.peg.452	P9301_04661	ribE	Riboflavin synthase eubacterial/eukaryotic (EC 2.5.1.9)	0.024984	0.014086	0.019211	0.0377141	0.0158596	0.0120067	0.00707196	0.0448764	0.035105	0.0271963	0.0242732	0.0247184	0.020554	0.0176044	0.0208606	0.0202403	0.0115054	0.00378667	0.00876566	0.0119015	0.0142938	0.0144226	0.0137673	0.0142094	0.0157588	0.011193	0.012871	0.0101268	0.00809008	0.00742487	0.00411631	0.0150022	0.00501801	0.00236964	0.00805807	0.00604828	0.0139851	0.0101377	0.012275
fig|167546.4.peg.453	P9301_04671		AbrB family transciptional regulator	0.0102834	0.00716189	0.0130943	0.0137686	0.00615905	0.00688537	0.00462203	0.0269903	0.0276906	0.0261241	0.0176217	0.0105882	0.0115046	0.0108177	0.0125958	0.0226771	0.0237413	0.00610601	0.0252374	0.0281629	0.0273356	0.0257293	0.00711351	0.0130001	0.0135726	0.0378998	0.0505503	0.0424058	0.00843628	0.00667982	0.00500844	0.0110739	0.0297221	0.0374995	0.0487681	0.0284601	0.0395697	0.0304954	0.0519693
fig|167546.4.peg.454	P9301_04681	ctaE	Cytochrome c oxidase polypeptide III (EC 1.9.3.1)	0.147289	0.105348	0.154277	0.177012	0.0240203	0.0173841	0.0112899	0.0761368	0.0735389	0.0559523	0.0427387	0.140465	0.104173	0.10246	0.0991781	0.0203895	0.000182625	0.00350267	0.00915096	0.014376	0.0159631	0.018696	0.0447135	0.0694447	0.0744218	0.0145262	0.0112875	0.0096399	0.0416348	0.0391026	0.023164	0.0689154	0.00863238	0.00112558	0.0102405	0.00861673	0.0257491	0.0187094	0.0259847
fig|167546.4.peg.455	P9301_04691	cyoB	Cytochrome c oxidase polypeptide I (EC 1.9.3.1)	0.790034	0.592475	0.893582	0.901593	0.088793	0.0693943	0.0420276	0.231794	0.252544	0.194858	0.128067	0.55485	0.460605	0.540802	0.421074	0.0468959	0.0388992	0.00899335	0.0414201	0.0408892	0.0510195	0.0544855	0.154828	0.268709	0.299509	0.0304515	0.0285843	0.025463	0.1354	0.143745	0.0905901	0.21738	0.0145277	0.0138031	0.0180467	0.0133808	0.0434773	0.0454959	0.0744468
fig|167546.4.peg.456	P9301_04701	cyoA	Cytochrome c oxidase polypeptide II (EC 1.9.3.1)	0.397994	0.270785	0.338367	0.537207	0.0297174	0.0212821	0.0126538	0.0867718	0.0703613	0.0542952	0.0502341	0.264171	0.224971	0.188261	0.192365	0.01845	0.00913126	0.00246134	0.0112701	0.0104874	0.0113724	0.0129092	0.0781276	0.0975008	0.0939154	0.00888856	0.00775511	0.00647529	0.0449692	0.0385631	0.021818	0.0758239	0.00340382	0.00236964	0.00394509	0.00335556	0.0084322	0.00651118	0.0132315
fig|167546.4.peg.457	P9301_04711	ctaA	Heme A synthase, cytochrome oxidase biogenesis protein Cox15-CtaA	0.200084	0.118127	0.158762	0.208233	0.0184772	0.0106979	0.0068699	0.0437485	0.053868	0.0379189	0.0353426	0.132314	0.0855479	0.0825517	0.072976	0.00581847	0.00584401	0.000662668	0.00356406	0.00506697	0.00532105	0.00614298	0.0241472	0.0293863	0.0326563	0.00308631	0.00288279	0.002483	0.0151962	0.0153893	0.00973515	0.0347117	0.00105273	0.000592409	0.00180467	0.00111852	0.00436007	0.00280228	0.00430421
fig|167546.4.peg.459	P9301_04721	cyoE	Heme O synthase, protoheme IX farnesyltransferase, COX10-CtaB	0.146123	0.12722	0.170316	0.186959	0.0110863	0.00890546	0.00719824	0.0281988	0.0470589	0.0322652	0.0227344	0.0717938	0.0777262	0.101184	0.0728677	0.00512224	0.00639188	0.00123067	0.00356406	0.00577399	0.00782507	0.00667715	0.0156304	0.0296584	0.0375297	0.00325091	0.00284219	0.00340805	0.0142305	0.0158003	0.0107212	0.027363	0.00119309	0.000710891	0.00159483	0.00178134	0.00547065	0.0032968	0.00908666
fig|167546.4.peg.460	P9301_04731	ccmA	Efflux ABC transporter, ATP-binding protein	0.0895111	0.0643381	0.102262	0.11434	0.0354146	0.0267448	0.017301	0.100871	0.121657	0.0966006	0.0686997	0.0848957	0.0705008	0.0709525	0.0653969	0.0414255	0.00529613	0.00828335	0.0186872	0.0285164	0.0329696	0.034276	0.0307042	0.0525748	0.0591184	0.0200404	0.017784	0.0158718	0.0286615	0.0283635	0.0182495	0.0460565	0.0100009	0.00574637	0.0130944	0.00952812	0.0328239	0.0243963	0.0424044
fig|167546.4.peg.461	P9301_04741		Efflux ABC transporter, permease protein	0.112074	0.0619905	0.0975047	0.0844077	0.0726768	0.0423934	0.0292729	0.149454	0.157367	0.129256	0.0895975	0.107443	0.0544715	0.0489469	0.0488672	0.0549522	0.00365251	0.00799935	0.0121371	0.0278094	0.03996	0.0336528	0.0272443	0.0458027	0.0480963	0.0350193	0.0241586	0.0267288	0.0364054	0.0377923	0.023164	0.0584173	0.0236513	0.00225116	0.0204809	0.0173577	0.0531846	0.04121	0.0712585
fig|167546.4.peg.462	P9301_04751		hypothetical protein	0.0535194	0.0307872	0.0472572	0.0663105	0.0402905	0.0239281	0.014346	0.101596	0.0768679	0.0529305	0.0522197	0.0951411	0.0677298	0.0470137	0.0660826	0.0234728	0.020454	0.00463867	0.00886198	0.00765937	0.0133548	0.00916995	0.0390517	0.051819	0.0481874	0.0141559	0.011653	0.00778982	0.0282424	0.0234821	0.0139297	0.0584173	0.00645674	0.00189571	0.0097788	0.00795391	0.0234456	0.013929	0.0219993
fig|167546.4.peg.463	P9301_04761	groEL	Heat shock protein 60 kDa family chaperone GroEL	0.714092	0.605551	1.0639	1.07004	0.774552	0.659175	0.429419	2.39166	2.93097	2.33148	1.60948	0.57496	0.671195	0.694964	0.641085	0.557877	0.698724	0.138214	0.69162	0.483365	0.471591	0.534973	0.496494	0.943687	0.956097	0.331058	0.399814	0.356092	0.374731	0.390744	0.25302	0.603374	0.286132	0.323396	0.388088	0.299514	0.53563	0.451415	0.820828
fig|167546.4.peg.464	P9301_04771		hypothetical protein	0.167131	0.121187	0.152057	0.206253	0.142171	0.107349	0.0760235	0.451665	0.396596	0.320215	0.278522	0.102378	0.0831628	0.080783	0.0773791	0.0846413	0.0021915	0.01562	0.0110775	0.0161436	0.0276486	0.0256402	0.0483912	0.0634889	0.0764258	0.0268714	0.0277722	0.0200588	0.0369702	0.0339386	0.0215832	0.0600767	0.0165629	0.0010071	0.0227053	0.0167778	0.0457396	0.0241491	0.0457521
fig|167546.4.peg.465	P9301_04781		3-oxoacyl-[acyl-carrier protein] reductase (EC 1.1.1.100), FadG	0.104742	0.0734317	0.127816	0.132897	0.14058	0.103679	0.0692042	0.402599	0.359978	0.271476	0.219898	0.0826105	0.079024	0.0727623	0.0705579	0.373924	0.0434648	0.0573208	0.128788	0.282336	0.248107	0.293794	0.0474718	0.0814472	0.103799	0.27357	0.294166	0.262371	0.0307204	0.0286204	0.0183121	0.0448712	0.141136	0.0488738	0.210979	0.147603	0.230343	0.206957	0.327279
fig|167546.4.peg.466	P9301_04791	ispD	2-C-methyl-D-erythritol 4-phosphate cytidylyltransferase (EC 2.7.7.60)	0.0151777	0.00983645	0.0173986	0.0144133	0.0212487	0.0155917	0.0102543	0.0581701	0.0864007	0.06609	0.0437315	0.0155395	0.0122412	0.0120516	0.0112965	0.0382428	0.0118706	0.00534868	0.0272602	0.0278094	0.0284833	0.0316052	0.0176628	0.0295979	0.0366643	0.0323445	0.0300866	0.025609	0.0146132	0.0142588	0.00982906	0.0202513	0.0260726	0.0209121	0.0318965	0.0233646	0.0707482	0.0752495	0.114301
fig|167546.4.peg.467	P9301_04801		hypothetical protein	0.0287474	0.0216937	0.0347066	0.0387272	0.0266379	0.0204	0.0126285	0.065099	0.07596	0.0569271	0.0389166	0.0277273	0.0301996	0.0292448	0.0275735	0.0312805	0.0136969	0.00710001	0.0166644	0.0186182	0.0224319	0.0210108	0.0138157	0.0205281	0.0239115	0.0223449	0.0230623	0.019864	0.0116432	0.0113557	0.00599447	0.018829	0.0141066	0.0088269	0.0167037	0.0127594	0.0359088	0.0269514	0.0532446
fig|167546.4.peg.468	P9301_04811	ubiA	4-hydroxybenzoate polyprenyltransferase (EC 2.5.1.39)	0.0837864	0.0575923	0.0839121	0.103979	0.0593835	0.0472018	0.0312176	0.191107	0.164933	0.128768	0.103298	0.0545786	0.0473863	0.0436409	0.0437062	0.101898	0.0697629	0.01704	0.0662722	0.0527907	0.0571752	0.0588479	0.0231794	0.0335584	0.0401258	0.0720138	0.0719885	0.0682583	0.0134288	0.012666	0.00787264	0.0208948	0.0348102	0.0290281	0.0540142	0.0388582	0.0760955	0.05926	0.104257
fig|167546.4.peg.469	P9301_04821	ppx	Exopolyphosphatase (EC 3.6.1.11)	0.040727	0.0289744	0.0459885	0.0529103	0.0265866	0.0209406	0.0125527	0.0761368	0.0652166	0.0559523	0.0419445	0.0312313	0.0307608	0.0279697	0.0278623	0.0654454	0.00967914	0.00908802	0.0363149	0.0536156	0.0605139	0.0672166	0.0179289	0.0286607	0.0349792	0.0607385	0.064274	0.0500983	0.0124995	0.0122292	0.00719963	0.0190999	0.0326697	0.0191941	0.0387794	0.0352955	0.0605473	0.0485454	0.0816205
fig|167546.4.peg.470	P9301_04831		hypothetical protein	0.0257791	0.0183951	0.0338457	0.0326948	0.0209408	0.0160469	0.00942086	0.0590564	0.0584075	0.0429878	0.034598	0.0501224	0.0398803	0.0435587	0.0387978	0.00900122	0.000547876	0.00151467	0.00346773	0.0051848	0.00605139	0.00730035	0.0201307	0.0315328	0.0377574	0.00448543	0.0046287	0.00374885	0.0211727	0.026822	0.0151505	0.0376918	0.00456183	0.00124406	0.00470054	0.00385267	0.01053	0.00782991	0.0159415
fig|167546.4.peg.471	P9301_04841	cobM	Cobalt-precorrin-4 C(11)-methyltransferase (EC 2.1.1.271)	0.0168032	0.0113818	0.0201625	0.0189722	0.00821207	0.00705608	0.00388958	0.0219951	0.0260261	0.022225	0.0136009	0.0178628	0.0128725	0.0124218	0.01191	0.0117364	0.0226455	0.00274534	0.0148342	0.0119015	0.0179455	0.0172716	0.00776679	0.0141187	0.0157133	0.0160488	0.0132771	0.010711	0.00643198	0.00786163	0.00471106	0.0105659	0.0097202	0.0100117	0.00994667	0.00907243	0.0351273	0.0366769	0.0605777
fig|167546.4.peg.472	P9301_04851	lgt	Prolipoprotein diacylglyceryl transferase	0.0453916	0.0396727	0.0469853	0.0719745	0.0153463	0.0131448	0.00762761	0.0464878	0.0225459	0.0198855	0.0185648	0.0300125	0.0451065	0.033358	0.0386896	0.0242685	0.00821814	0.00610601	0.00645384	0.0207392	0.0437161	0.0269757	0.0130898	0.0205583	0.0186738	0.0370357	0.0448253	0.0413347	0.0116067	0.00996834	0.0052119	0.0207932	0.0329855	0.0126776	0.0449909	0.0360411	0.109084	0.0479685	0.0962867
fig|167546.4.peg.473	P9301_04861	petA	Cytochrome b6-f complex subunit, apocytochrome f	0.827616	0.703559	1.09643	1.03992	0.283316	0.24096	0.157098	0.814301	0.579535	0.470039	0.318927	0.531655	0.54938	0.583415	0.527145	0.702444	2.00723	0.114263	0.986088	0.915353	0.8401	1.05116	0.224317	0.417938	0.48151	0.957989	1.06562	0.951478	0.188787	0.19523	0.119936	0.285991	0.658237	1.09566	0.79523	0.676869	1.40279	1.30858	2.19833
fig|167546.4.peg.474	P9301_04871	petC	Cytochrome b6-f complex iron-sulfur subunit PetC1 (Rieske iron sulfur protein EC 1.10.9.1)	0.290991	0.347545	0.506191	0.522287	0.0863807	0.130623	0.093072	0.353935	0.431095	0.402291	0.23623	0.161222	0.340964	0.384172	0.340807	0.204193	0.898699	0.0802775	0.436164	0.487136	0.492249	0.446835	0.0744499	0.175048	0.166288	0.336819	0.635148	0.601325	0.115721	0.116152	0.0708224	0.165973	0.421688	0.623096	0.48894	0.408011	0.72665	0.45636	1.01276
fig|167546.4.peg.475	P9301_04881		hypothetical protein	0.00496499	0.00353637	0.00493867	0.00690734	0.0172967	0.0140553	0.00889046	0.0535778	0.0458483	0.0337274	0.0267551	0.00491321	0.00705008	0.00526488	0.00512492	0.0126316	0.00182625	0.00231934	0.0078024	0.00329942	0.00772074	0.006232	0.00278249	0.00326514	0.00441794	0.00510269	0.00665884	0.00438177	0.00194964	0.00156719	0.000923431	0.00365743	0.00477237	0.00171799	0.0058337	0.00468121	0.0111058	0.00511004	0.0143474
fig|167546.4.peg.476	P9301_04891	tatC	Twin-arginine translocation protein TatC	0.0726902	0.0377411	0.0441762	0.0738165	0.0380835	0.0235867	0.0159624	0.0865301	0.0425194	0.0356769	0.0433344	0.081049	0.0511744	0.0311368	0.0477845	0.0607707	0.00456563	0.00856735	0.00683914	0.0228603	0.0482024	0.0360566	0.0222842	0.0217978	0.0249591	0.0678576	0.0588333	0.0567683	0.0139208	0.0118695	0.0063075	0.0267873	0.0328452	0.00450231	0.0432701	0.0339284	0.0772883	0.0392319	0.0631284
fig|167546.4.peg.477	P9301_04901		hypothetical protein	0.189182	0.109954	0.198861	0.160389	0.103831	0.0677725	0.0452353	0.213183	0.192775	0.145242	0.109304	0.136275	0.0825666	0.105873	0.0770182	0.186241	0.00383513	0.024282	0.0353516	0.200911	0.256349	0.209128	0.0353982	0.0565656	0.0777466	0.162998	0.131065	0.144988	0.0251448	0.0289801	0.0166844	0.0397576	0.0779722	0.0154026	0.0810423	0.0671111	0.138288	0.131872	0.213616
fig|167546.4.peg.478	P9301_04911		hypothetical protein	0.0703933	0.0494794	0.0743519	0.094078	0.0612826	0.0459499	0.0283131	0.191349	0.210933	0.159571	0.121912	0.0559497	0.0524021	0.0425304	0.051574	0.0984664	0.0350641	0.01562	0.0816844	0.0560901	0.0594705	0.0634774	0.0413019	0.0593168	0.0774278	0.0581871	0.0665478	0.051851	0.0331256	0.0275414	0.0182182	0.0500865	0.0391966	0.0367294	0.0552313	0.0406395	0.103408	0.0795354	0.125938
fig|167546.4.peg.479	P9301_04921	gmk	Guanylate kinase (EC 2.7.4.8)	0.0216799	0.0156908	0.0267322	0.025373	0.0182205	0.0147381	0.00896623	0.058573	0.0664271	0.0531255	0.0339527	0.0262038	0.0210099	0.0209361	0.0214381	0.0273021	0.00949651	0.00383401	0.0231182	0.0275737	0.0281703	0.0305368	0.0152916	0.024549	0.0309256	0.0217687	0.0208292	0.0165047	0.0174556	0.0152351	0.0100951	0.026347	0.0129837	0.014514	0.0182146	0.0130908	0.0418731	0.0328032	0.061056
fig|167546.4.peg.480	P9301_04931	psaJ	Photosystem I subunit IX (PsaJ)	0.0800935	0.0370279	0.0622997	0.0789279	0.0207868	0.013344	0.00782967	0.0495494	0.0196709	0.0159864	0.0161821	0.0960933	0.050964	0.0367308	0.0538839	0.0713633	0.00584401	0.00951402	0.00693547	0.0665776	0.0901448	0.071579	0.0199372	0.0249723	0.0210877	0.0856347	0.0715419	0.0701571	0.0119347	0.00930036	0.00555623	0.0213689	0.0540752	0.00438383	0.0610231	0.0540617	0.100076	0.0569523	0.0899101
fig|167546.4.peg.481	P9301_04941	psaF	Photosystem I subunit III, plastocyanin (cyt c553) docking protein (PsaF)	3.05608	2.2088	3.84967	4.14662	0.838658	0.731158	0.493547	3.05836	2.36157	1.8747	1.49193	1.84771	2.06764	2.15527	2.13193	3.18927	8.13833	0.54405	4.3547	5.06909	4.28052	5.54853	0.686986	1.07614	1.36296	3.29465	4.15264	3.50401	0.471338	0.411836	0.272271	0.714892	2.13385	4.47702	3.15012	2.53436	5.43898	5.6672	8.44916
fig|167546.4.peg.482	P9301_04951	qri7	N(6)-L-threonylcarbamoyladenine synthase (EC 2.3.1.234)	0.0947765	0.0684391	0.123014	0.125806	0.0172453	0.0191766	0.0124264	0.0666298	0.0794402	0.0710614	0.0424409	0.0506937	0.0560499	0.0665102	0.0573847	0.0174554	0.0359772	0.00482801	0.0247558	0.0295769	0.0270226	0.031071	0.016574	0.0294165	0.0332029	0.0126744	0.0195299	0.017235	0.0230859	0.0259999	0.0144306	0.0372855	0.0136153	0.0149287	0.0140596	0.0125937	0.0307673	0.0213468	0.040332
fig|167546.4.peg.483	P9301_04961		hypothetical protein	0.0337654	0.020505	0.0437684	0.0388653	0.00395206	0.00301591	0.00209633	0.013052	0.0131644	0.0104301	0.00630409	0.021024	0.0128024	0.017152	0.0121627	0.00348114	0.000547876	0.000568001	0.00240815	0.00530264	0.00479938	0.00819063	0.00353256	0.00725587	0.0069685	0.0026748	0.00267978	0.00189877	0.00291534	0.00316007	0.0016747	0.00463952	0.001544	0.000710891	0.00117513	0.00153278	0.00333175	0.00436826	0.00621719
fig|167546.4.peg.484	P9301_04971	nhaP	hypothetical protein	0.0649512	0.0608315	0.0801967	0.0909927	0.0222752	0.020457	0.0132347	0.0651796	0.0797428	0.0633607	0.0407036	0.0700799	0.107084	0.105627	0.101091	0.0175549	0.0472999	0.00397601	0.0234072	0.0233316	0.0235795	0.0206546	0.0328576	0.0601935	0.0709603	0.0189705	0.0261887	0.0212273	0.0470464	0.0504069	0.0323983	0.0832404	0.0136855	0.0216229	0.0162001	0.0133394	0.0354153	0.0254678	0.0479839
fig|167546.4.peg.485	P9301_04981	gltX	Glutamyl-tRNA synthetase (EC 6.1.1.17) @ Glutamyl-tRNA(Gln) synthetase (EC 6.1.1.24)	0.191585	0.149449	0.214719	0.270952	0.0951574	0.0875466	0.0578385	0.288192	0.318215	0.238723	0.153929	0.119441	0.142334	0.130799	0.133789	0.226075	0.341692	0.0406594	0.214133	0.173573	0.182794	0.202807	0.0729497	0.114008	0.138323	0.195713	0.228228	0.182282	0.0371524	0.0394109	0.0229293	0.0645468	0.0758667	0.10065	0.110127	0.0896886	0.240256	0.18289	0.336525
fig|167546.4.peg.486	P9301_04991		hypothetical protein	0.43471	0.455835	0.659063	0.788681	0.443092	0.486557	0.339025	1.63682	1.98767	1.56423	1.04012	0.229969	0.396418	0.395524	0.414974	0.688071	3.10244	0.19596	1.25888	0.650693	0.667113	0.662017	0.176241	0.321798	0.391329	0.468789	0.73101	0.560867	0.156572	0.143359	0.0901675	0.243964	0.375544	0.707929	0.529482	0.418367	0.919439	0.663152	1.28265
fig|167546.4.peg.487	P9301_05001	rplS	LSU ribosomal protein L19p	0.522207	0.444839	0.74583	0.815435	0.880744	0.698951	0.470134	2.92003	3.21256	2.51591	1.86988	0.296202	0.374531	0.341559	0.383575	1.14937	1.36805	0.263126	1.64852	0.712675	0.690902	0.806243	0.308228	0.533881	0.643471	0.56751	0.759432	0.543291	0.183831	0.175679	0.107744	0.266654	0.394037	0.653309	0.578334	0.439246	0.918041	0.75505	1.37352
fig|167546.4.peg.488	P9301_05011		hypothetical protein	0.0192945	0.0110846	0.0137739	0.0195248	0.00970051	0.00480838	0.00381381	0.0209477	0.0195196	0.0137444	0.0125089	0.0155776	0.0114695	0.0100773	0.0108995	0.0111894	0.000913126	0.00165667	0.00423834	0.00306375	0.00792941	0.00534172	0.00750064	0.00994659	0.0107943	0.0053496	0.00621221	0.00438177	0.00812652	0.0076561	0.00444499	0.016323	0.00284237	0.000829373	0.00428085	0.00356269	0.00625217	0.00346164	0.00685485
fig|167546.4.peg.489	P9301_05021	map	Methionine aminopeptidase (EC 3.4.11.18)	0.202398	0.163654	0.252506	0.328421	0.188159	0.164822	0.104741	0.569697	0.655798	0.556112	0.376955	0.121535	0.172885	0.150543	0.168906	0.147053	0.15304	0.0409434	0.122141	0.10346	0.107882	0.0988218	0.0682558	0.108294	0.110084	0.0641952	0.0946448	0.0718611	0.103495	0.0912823	0.0571588	0.156084	0.076744	0.0652243	0.115289	0.0864988	0.188182	0.122394	0.249963
fig|167546.4.peg.490	P9301_05031		hypothetical protein	0.0172096	0.00731048	0.00974141	0.0208602	0.00918725	0.00668621	0.00388958	0.0284405	0.0170986	0.0152066	0.0156858	0.0208716	0.0145561	0.00810298	0.0140394	0.0148197	0.00566138	0.002698	0.00462364	0.0074237	0.00949442	0.00703326	0.0121704	0.00749773	0.0080616	0.00901201	0.0124244	0.00852011	0.00849094	0.00480433	0.00303636	0.0211995	0.00354419	0.00236964	0.00612749	0.00443265	0.00851447	0.00337922	0.00701426
fig|167546.4.peg.491	P9301_05041	pta	BioD-like N-terminal domain of phosphotransacetylase	0.0691918	0.0610395	0.105343	0.0947227	0.037057	0.0351097	0.0225292	0.115776	0.146775	0.122335	0.0759965	0.0944175	0.116484	0.126151	0.118703	0.0367011	0.0447432	0.00956135	0.0457548	0.0629247	0.0663566	0.0650799	0.0542223	0.110713	0.116233	0.0478995	0.057331	0.05448	0.0719179	0.0731183	0.0475175	0.110536	0.0304941	0.0365517	0.0399965	0.0285015	0.0664704	0.052584	0.107286
fig|167546.4.peg.492	P9301_05051		Cyanobacteria-specific protein	0.17176	0.128498	0.199722	0.159099	0.0640541	0.0511566	0.0309398	0.17298	0.186874	0.142123	0.0883565	0.191768	0.134337	0.165679	0.126932	0.0324243	0.0443779	0.00591668	0.0433467	0.0378255	0.0476808	0.0494109	0.0702398	0.150771	0.170933	0.0292582	0.0232247	0.0243432	0.0757625	0.0916676	0.0592091	0.119815	0.0171595	0.0129145	0.0150669	0.0137951	0.0365258	0.0389847	0.0674326
fig|167546.4.peg.493	P9301_05061		UPF0234 protein Yitk	0.0360624	0.0226149	0.0333927	0.0458648	0.0173993	0.0102427	0.00712247	0.0460044	0.03223	0.0258317	0.0278968	0.0440285	0.0317429	0.0236097	0.0324819	0.0226274	0.000730501	0.00274534	0.00144489	0.0189717	0.0303613	0.0267976	0.021897	0.0266049	0.026872	0.0244435	0.0248082	0.0209351	0.0175285	0.0117411	0.00817001	0.0296658	0.00782529	0.000118482	0.0125068	0.00787106	0.0165765	0.00815959	0.0132315
fig|167546.4.peg.494	P9301_05071		hypothetical protein	0.0115732	0.00665669	0.0131849	0.0138147	0.0289989	0.0214528	0.0124012	0.0733169	0.0953282	0.0657976	0.0420934	0.0095979	0.00831278	0.00983052	0.00783175	0.0297388	0.0158884	0.00501734	0.0228292	0.0221533	0.0226405	0.0205656	0.00520205	0.00680238	0.00860815	0.0105346	0.0113281	0.00817931	0.00430013	0.00552369	0.00313027	0.00690848	0.0110537	0.00787904	0.00927517	0.00745679	0.0190444	0.0229952	0.0365061
fig|167546.4.peg.495	P9301_05091	hflC	hypothetical protein	1.2754	0.950986	1.68227	1.3928	0.827366	0.62361	0.431945	2.26614	3.29019	2.5664	1.81657	1.02812	0.78796	0.890958	0.795049	0.652017	1.06124	0.128463	0.960369	0.542401	0.470965	0.593465	0.341473	0.662975	0.731511	0.489982	0.457145	0.397816	0.37577	0.390821	0.260173	0.559248	0.385194	0.523927	0.474586	0.367081	0.870039	0.897637	1.4816
fig|167546.4.peg.496	P9301_05101	hemL	Glutamate-1-semialdehyde 2,1-aminomutase (EC 5.4.3.8)	0.228672	0.187517	0.287122	0.28997	0.232196	0.219649	0.148991	0.72052	0.755363	0.594713	0.404703	0.22875	0.252821	0.266617	0.254261	0.491437	1.59779	0.0925842	0.739783	0.610275	0.541912	0.633528	0.198259	0.366452	0.457735	0.503438	0.551059	0.505121	0.13416	0.139146	0.091764	0.212165	0.270201	0.397803	0.317454	0.240191	0.567508	0.529137	0.873913
fig|167546.4.peg.497	P9301_05111	xthA	Exodeoxyribonuclease III (EC 3.1.11.2)	0.0810477	0.0543234	0.091388	0.0964726	0.0424975	0.0320369	0.0201046	0.129151	0.0985058	0.0696967	0.0529643	0.0760977	0.0593469	0.0520318	0.0544252	0.117215	0.024837	0.0149574	0.0258153	0.104167	0.109864	0.124818	0.028696	0.0439283	0.0506014	0.113206	0.104674	0.0851038	0.0187493	0.016828	0.0103925	0.0303431	0.0422846	0.00953779	0.0534267	0.0425037	0.0941116	0.0726121	0.116373
fig|167546.4.peg.498	P9301_05121		hypothetical protein	0.0255494	0.0164931	0.024059	0.0219654	0.0175533	0.0122059	0.00659208	0.0385115	0.0381313	0.0258317	0.019359	0.0216334	0.012627	0.0126686	0.0106108	0.0175051	0.00237413	0.00260334	0.00491262	0.0127263	0.0149198	0.0146897	0.008783	0.0143908	0.0157588	0.0167895	0.0119778	0.0110518	0.00677818	0.00819562	0.00421022	0.0125978	0.0108431	0.000296205	0.0113317	0.0108952	0.0247208	0.0186269	0.0298106
fig|167546.4.peg.499	P9301_05131		hypothetical protein	0.0446319	0.0262404	0.034027	0.0448977	0.0381348	0.0230461	0.0148511	0.089914	0.0555325	0.0452298	0.0405546	0.0383916	0.0225182	0.0167818	0.0193809	0.0451553	0.00310463	0.00582201	0.0022155	0.0117836	0.0211799	0.0157581	0.0146867	0.0167792	0.019357	0.0242789	0.0206668	0.0171376	0.00960241	0.00876084	0.00513365	0.0173389	0.0116853	0.000473928	0.0146892	0.012138	0.0258313	0.0167313	0.0274194
fig|167546.4.peg.500	P9301_05141		hypothetical protein	0.0694921	0.0514111	0.0775688	0.0839473	0.0539944	0.0426779	0.0260652	0.152515	0.162512	0.118143	0.0801165	0.0526361	0.0502976	0.0479186	0.0446085	0.0749439	0.0642841	0.013206	0.0535572	0.0430103	0.0513325	0.0525269	0.0298332	0.0514865	0.0625799	0.0642775	0.0618785	0.0500983	0.0282971	0.0268991	0.0164652	0.0415863	0.0451972	0.0318124	0.0599319	0.047392	0.107439	0.0834915	0.15272
fig|167546.4.peg.501	P9301_05151		hypothetical protein	0.00420522	0.00243683	0.0020389	0.00377601	0.00297688	0.0014795	0.000959766	0.00652601	0.0062039	0.00458146	0.00550987	0.00525599	0.00319183	0.00168641	0.00245419	0.00422709	0.00255675	0.000284	0.00125224	0.00153187	0.00292136	0.00195863	0.00208082	0.00205583	0.00332484	0.00279825	0.00251737	0.00194745	0.00143945	0.00128458	0.00104864	0.00362356	0.00228091	0.00171799	0.00306374	0.00182277	0.00633444	0.00445068	0.008449
fig|167546.4.peg.502	P9301_05161	thiP	Ferric iron ABC transporter, permease protein	0.0899705	0.0640707	0.0970516	0.107248	0.11733	0.0921274	0.0595307	0.342575	0.358011	0.269137	0.183712	0.080173	0.0751657	0.073297	0.0686451	0.160182	0.168381	0.0275954	0.132352	0.0899092	0.108821	0.104876	0.0358821	0.0598307	0.0672711	0.0981445	0.0978118	0.0835458	0.0310666	0.0318319	0.0180304	0.0518474	0.0443199	0.0361962	0.0545598	0.0427108	0.160171	0.120663	0.227326
fig|167546.4.peg.504	P9301_05171		Metal chaperone, involved in Zn homeostasis	0.0598095	0.0347099	0.0569986	0.0600939	0.0236097	0.0137707	0.00985023	0.0584118	0.0466049	0.0385038	0.032811	0.0588443	0.0379512	0.0333991	0.0363076	0.0284459	0.00127838	0.00321867	0.00635751	0.0176755	0.0232665	0.0206546	0.0314785	0.0456818	0.0515578	0.022921	0.0197329	0.0177705	0.0386465	0.0363536	0.0245257	0.0677979	0.0161068	0.00207343	0.0200193	0.0132151	0.0343458	0.0233249	0.0414479
fig|167546.4.peg.505	P9301_05181	phhB	hypothetical protein	0.0277226	0.0147993	0.0263245	0.0238073	0.00713424	0.00591801	0.00282878	0.0161136	0.0181578	0.0145242	0.0105234	0.0277654	0.0166957	0.0188795	0.0147973	0.0099461	0.001461	0.00151467	0.000577956	0.00730586	0.00949442	0.00899189	0.0109364	0.0182908	0.0239115	0.00732483	0.00641522	0.00632923	0.0133559	0.0160829	0.0091717	0.0197095	0.0058251	5.92409e-05	0.00713475	0.00455693	0.0100364	0.00873653	0.0124344
fig|167546.4.peg.506	P9301_05191		UPF0047 protein YjbQ	0.0164675	0.0114115	0.0183501	0.0204457	0.0140118	0.00990128	0.00641528	0.0425399	0.0387366	0.0300232	0.0233301	0.0155395	0.0123464	0.0120516	0.01191	0.0207376	0.000913126	0.00302934	0.0112701	0.0175576	0.0177368	0.0174496	0.00885559	0.0172932	0.0181728	0.0137855	0.0135613	0.0119768	0.0088918	0.00775886	0.00519625	0.0135122	0.00694801	0.004917	0.00914926	0.00646255	0.0134504	0.00947831	0.0145068
fig|167546.4.peg.507	P9301_05201		Thermostable carboxypeptidase 1 (EC 3.4.17.19)	0.0647569	0.0479044	0.0716787	0.0783753	0.0708804	0.0531198	0.0349809	0.213586	0.242557	0.180334	0.125039	0.0550737	0.0460886	0.0463556	0.0485424	0.0905095	0.0595358	0.0159987	0.0785056	0.0414784	0.0424641	0.0493219	0.0298332	0.0469213	0.0571144	0.0530845	0.0562753	0.0441099	0.0278051	0.0284406	0.0170913	0.0457856	0.0498643	0.0476297	0.0639189	0.048552	0.139687	0.113245	0.191936
fig|167546.4.peg.508	P9301_05211		Inorganic pyrophosphatase (EC 3.6.1.1)	0.169375	0.160622	0.242493	0.299733	0.301742	0.308391	0.210542	1.13456	1.07857	0.865604	0.686202	0.101959	0.168325	0.157247	0.173129	0.649282	1.88816	0.159561	0.871653	0.419026	0.459175	0.464462	0.0851443	0.140703	0.165331	0.435375	0.689027	0.530292	0.0539703	0.048069	0.0295185	0.0769415	0.236794	0.36368	0.361857	0.27412	0.505274	0.305861	0.628892
fig|167546.4.peg.509	P9301_05221	hemC	Porphobilinogen deaminase (EC 2.5.1.61)	0.247419	0.185882	0.268183	0.291444	0.146226	0.115771	0.0739777	0.381087	0.319879	0.271379	0.195179	0.171582	0.165168	0.146964	0.163853	0.313849	0.487427	0.0542914	0.363341	0.355041	0.32907	0.421105	0.106509	0.17538	0.208372	0.405787	0.428805	0.37654	0.0512736	0.0532844	0.0309741	0.0825631	0.218792	0.289629	0.288412	0.222502	0.403224	0.388034	0.638936
fig|167546.4.peg.510	P9301_05231		Group 2 RNA polymerase sigma factor @ RNA polymerase sigma factor RpoD	2.0486	1.48373	2.4344	2.75373	1.14225	0.824765	0.546864	3.50503	3.44846	2.66281	2.12592	1.53186	1.36768	1.03348	1.35262	0.927772	0.961522	0.165336	0.992639	0.890372	0.713751	0.966495	1.12398	1.70026	2.07142	0.537346	0.586871	0.440806	0.716063	0.636792	0.38302	1.12097	0.347366	0.43708	0.477986	0.376236	0.714352	0.664635	1.04815
fig|167546.4.peg.511	P9301_05241	priA	Helicase PriA essential for oriC/DnaA-independent DNA replication	0.0445965	0.0315896	0.0442215	0.0509762	0.0230451	0.0187498	0.0113404	0.0671938	0.0798941	0.0579019	0.0408028	0.0430763	0.0379512	0.038376	0.0358023	0.027501	0.0138795	0.00421267	0.0211917	0.030284	0.0366213	0.0358785	0.0216067	0.0343747	0.0420843	0.0233325	0.0206262	0.0179166	0.0243978	0.0253319	0.0159018	0.0418572	0.011194	0.00894538	0.0126327	0.0116823	0.0308084	0.0262096	0.0510128
fig|167546.4.peg.512	P9301_05251		hypothetical protein	0.0829559	0.060564	0.0813295	0.10361	0.0541997	0.0366177	0.0240194	0.154449	0.121506	0.0977704	0.0760958	0.0853909	0.0675545	0.0579959	0.0599833	0.0596766	0.001461	0.00975068	0.00924729	0.0313445	0.0479938	0.043535	0.0430198	0.0585912	0.0715524	0.0390109	0.0377605	0.0283842	0.0335265	0.0312667	0.0180147	0.0566563	0.0204229	0.00213267	0.0258949	0.020589	0.0496883	0.0337922	0.0556359
fig|167546.4.peg.513	P9301_05261	argB	N-acetylglutamate kinase (EC 2.7.2.8)	0.070676	0.0634466	0.0811935	0.129121	0.0562527	0.0580135	0.0377845	0.206657	0.156005	0.139101	0.104042	0.0677566	0.115116	0.0854309	0.106577	0.0659924	0.0542397	0.018034	0.0474887	0.0558545	0.068652	0.0583138	0.059497	0.0786053	0.0789764	0.0506977	0.0760894	0.0642173	0.0568492	0.0458595	0.0274525	0.0954318	0.0368455	0.0283172	0.050237	0.0426694	0.0929599	0.0435178	0.0999532
fig|167546.4.peg.514	P9301_05271		Cyanobacterial protein slr0575	0.280107	0.19765	0.321331	0.321376	0.245798	0.180215	0.120425	0.641563	0.746133	0.576387	0.421629	0.217286	0.179479	0.18678	0.166993	0.388495	0.0315942	0.0618174	0.17984	0.241093	0.273669	0.295575	0.0886769	0.145057	0.189152	0.285668	0.277032	0.226732	0.0569768	0.0595274	0.038878	0.0898441	0.16984	0.0433051	0.218407	0.15709	0.455668	0.378308	0.641486
fig|167546.4.peg.515	P9301_05281		hypothetical protein	0.0211498	0.0125407	0.0258714	0.0198471	0.0168347	0.0125758	0.0075771	0.043265	0.0685455	0.0480566	0.0326125	0.017977	0.0113643	0.0152188	0.0106468	0.0231247	0.00310463	0.00388134	0.0078024	0.0246278	0.0165892	0.0227023	0.0103315	0.0217374	0.0303335	0.017201	0.0131959	0.0133401	0.01782	0.0197825	0.0146966	0.0232653	0.010808	0.00456155	0.0102824	0.00745679	0.0165765	0.0217589	0.0344337
fig|167546.4.peg.516	P9301_05291		hypothetical protein	0.679231	0.5131	0.893718	0.879351	0.140837	0.102683	0.0665017	0.438693	0.392662	0.313099	0.270232	0.505413	0.402135	0.442908	0.408514	0.0692249	0.0993482	0.0142	0.0658869	0.0802466	0.073973	0.0920556	0.107041	0.182908	0.182639	0.046418	0.0449065	0.0383162	0.072337	0.0640749	0.0450916	0.113143	0.0199668	0.0197865	0.0243001	0.0178963	0.0456573	0.0440123	0.0693456
fig|167546.4.peg.517	P9301_05301	cobK	hypothetical protein	0.00842811	0.00383354	0.00525583	0.0101768	0.00713424	0.0044385	0.00333392	0.0172416	0.0148288	0.01121	0.0105234	0.00997877	0.00596275	0.00353734	0.00530538	0.0122337	0.000913126	0.00189334	0.00385304	0.00730586	0.00792941	0.00534172	0.00558918	0.0058954	0.00733287	0.00892971	0.00856716	0.00676741	0.00442768	0.00339129	0.00212859	0.00850013	0.00515837	0.00112558	0.00830988	0.00534403	0.012093	0.00832443	0.0159415
fig|167546.4.peg.518	P9301_05311	cutA	hypothetical protein	0.00471762	0.00193163	0.00217483	0.00336157	0.0034388	0.00199164	0.000959766	0.00813737	0.00302629	0.00350921	0.00332578	0.0046466	0.0032269	0.00185093	0.00306774	0.00427682	0.000730501	0.00104134	0.00048163	0.00106053	0.00166935	0.00258183	0.00232278	0.00229769	0.00223174	0.00370357	0.00292339	0.00311593	0.00176743	0.00125889	0.000563449	0.0034881	0.00171946	0.000296205	0.00268602	0.00211276	0.00394874	0.00107146	0.00191298
fig|167546.4.peg.519	P9301_05321		Fructokinase (EC 2.7.1.4)	0.0348256	0.0264485	0.0339817	0.0437005	0.0233017	0.0206846	0.0122244	0.0625208	0.0768679	0.0546851	0.0384202	0.0321454	0.0325145	0.0284221	0.0258773	0.0366514	0.0149753	0.00591668	0.0161828	0.0305196	0.0367257	0.0353444	0.0227923	0.0347375	0.0422665	0.0358834	0.0410087	0.0317922	0.01567	0.0170592	0.0106273	0.0295981	0.025441	0.0154619	0.0330297	0.0260159	0.0839107	0.0620623	0.11175
fig|167546.4.peg.520	P9301_05331	purA	Adenylosuccinate synthetase (EC 6.3.4.4)	0.105555	0.103773	0.15396	0.154494	0.0719069	0.0779868	0.0499078	0.233486	0.284169	0.223517	0.131145	0.0789923	0.113538	0.110069	0.103401	0.120646	0.298592	0.0296307	0.170786	0.127617	0.131879	0.133098	0.0592066	0.114068	0.11514	0.146209	0.184417	0.168893	0.0498159	0.0528219	0.0329618	0.0802602	0.115274	0.148339	0.139421	0.11181	0.263619	0.212726	0.399972
fig|167546.4.peg.521	P9301_05341	psb27	Photosystem II protein Psb27	0.290019	0.208883	0.348199	0.337953	0.301588	0.232794	0.148789	0.872874	0.918934	0.731669	0.512517	0.207079	0.179479	0.155725	0.160677	0.532216	0.254397	0.0890815	0.446567	0.409835	0.387498	0.454135	0.168595	0.268225	0.339954	0.374266	0.372367	0.344943	0.103076	0.109343	0.0657357	0.15368	0.186509	0.205092	0.26663	0.198723	0.437158	0.405919	0.686601
fig|167546.4.peg.522	P9301_05351	proS	Prolyl-tRNA synthetase (EC 6.1.1.15), bacterial type	0.14167	0.10618	0.171857	0.189169	0.101111	0.0807751	0.0526861	0.279652	0.349083	0.266797	0.188874	0.133571	0.142089	0.125822	0.12917	0.0900122	0.0558833	0.0202114	0.0760012	0.045367	0.0572795	0.059115	0.110356	0.180641	0.196758	0.0466649	0.0527429	0.0410913	0.0881892	0.0839345	0.0534181	0.140777	0.0268446	0.0224523	0.0370167	0.0271344	0.0944407	0.0654415	0.117329
fig|167546.4.peg.523	P9301_05361		Possible Helix-turn-helix domain of resolvase	0.0506747	0.0292122	0.0405515	0.0518051	0.0350039	0.0217657	0.0136388	0.0827434	0.0661245	0.0496163	0.0494399	0.0800587	0.0476319	0.0369776	0.0378595	0.0196436	0.000730501	0.00293467	0.00414201	0.0103696	0.0175282	0.0157581	0.0414713	0.0556888	0.0593461	0.0101642	0.00726788	0.00589105	0.0301738	0.0250236	0.0169974	0.0533375	0.00301782	0.000236964	0.00411297	0.00289986	0.0088024	0.0053573	0.00972432
fig|167546.4.peg.524	P9301_05371		hypothetical protein	0.0728493	0.0452001	0.0791546	0.0618898	0.161213	0.110251	0.0683707	0.397201	0.391905	0.328013	0.244718	0.0545786	0.0324795	0.0330289	0.0346474	0.205089	0.00566138	0.0277847	0.0148342	0.100161	0.160779	0.126955	0.0240262	0.0443213	0.0552015	0.121683	0.0948072	0.0878789	0.0203163	0.0224288	0.014321	0.0297674	0.0824989	0.00154026	0.0781884	0.0594472	0.195339	0.150169	0.251716
fig|167546.4.peg.525	P9301_05381		Inorganic pyrophosphatase (EC 3.6.1.1)	0.0349493	0.0255272	0.0384672	0.0365168	0.0556881	0.0425926	0.0266966	0.150421	0.193078	0.148264	0.0871155	0.0252516	0.021992	0.020895	0.0211854	0.0692249	0.154684	0.0125434	0.101624	0.0588004	0.0666696	0.0713119	0.0161627	0.0289933	0.0345692	0.053496	0.0490886	0.0424058	0.0193506	0.0215553	0.0129906	0.0285821	0.0495485	0.0650465	0.0507406	0.0446165	0.145857	0.138713	0.244862
fig|167546.4.peg.526	P9301_05391	arsC	hypothetical protein	0.000565408	0.000237739	0.000271853	0.000138147	0.000769882	0.000341423	2.5257e-05	0.000483408	0.000151315	0.000194956	0.000198554	0.000799825	0.000175375	8.22638e-05	0.000144364	0.00104434	0.000365251	0.000189334	9.63259e-05	0	0.000313003	8.90286e-05	0.000314543	6.04656e-05	9.10915e-05	0.000781864	0.00060904	0.000292118	0.000182209	2.56916e-05	3.13027e-05	0.000474111	0.000280728	0	0.00046166	0.000165706	0.000534725	0.00016484	0
fig|167546.4.peg.527	P9301_05401		Signal peptidase I (EC 3.4.21.89)	0.0187645	0.0133134	0.0165377	0.021643	0.0182205	0.0122059	0.00818327	0.0483408	0.0428221	0.0344097	0.0278968	0.0230045	0.0188704	0.013409	0.0173237	0.0248653	0.002922	0.00373934	0.00597221	0.0130798	0.0205539	0.0179838	0.0108638	0.0172629	0.0209055	0.0188882	0.0170531	0.0162126	0.0124084	0.0103023	0.00719963	0.0211657	0.0149838	0.00337673	0.0204389	0.0145822	0.0388293	0.0301657	0.0479839
fig|167546.4.peg.528	P9301_05411	gpmB	Phosphoglycerate mutase (EC 5.4.2.11) @ Phosphoglycerate mutase, cyanobacterial form (EC 5.4.2.11)	0.165329	0.114263	0.187126	0.204135	0.229527	0.171025	0.111611	0.711577	0.703613	0.570831	0.431706	0.106301	0.0977891	0.0883101	0.0904802	0.29898	0.0703107	0.0528241	0.156626	0.154248	0.168187	0.177167	0.0769178	0.117243	0.150757	0.139007	0.149458	0.113439	0.0405415	0.0370216	0.0235084	0.0648855	0.0471974	0.0290281	0.0655977	0.0456521	0.134093	0.113245	0.181893
fig|167546.4.peg.529	P9301_05421		hypothetical protein	0.0325816	0.0178601	0.0228357	0.0294713	0.0296661	0.0185222	0.0115677	0.0659852	0.0512957	0.0365542	0.0364843	0.0367158	0.0242368	0.0178512	0.0220877	0.0389887	0.00328726	0.00525401	0.00799505	0.014376	0.0202409	0.0178948	0.0219938	0.0232793	0.0250502	0.0248962	0.0233871	0.019864	0.0181298	0.0142588	0.00832653	0.0343731	0.0160015	0.0039099	0.0199353	0.0146236	0.0392817	0.0244788	0.0400132
fig|167546.4.peg.530	P9301_05441		Cell division protein FtsI [Peptidoglycan synthetase] (EC 2.4.1.129)	0.0498442	0.0380382	0.0542347	0.063962	0.0243796	0.0199448	0.0135377	0.0722695	0.0853415	0.0600464	0.0390655	0.0741171	0.0689575	0.0708702	0.0619322	0.0158143	0.0122359	0.00274534	0.0139673	0.0155544	0.0141895	0.0153129	0.0306558	0.0524841	0.0671345	0.0137855	0.0132771	0.0115387	0.0353485	0.0358655	0.0224597	0.0586882	0.00747438	0.00562789	0.00810003	0.00679396	0.0212656	0.0142587	0.0312454
fig|167546.4.peg.531	P9301_05451	tal	Transaldolase (EC 2.2.1.2)	2.52384	2.01728	3.33569	3.73006	0.327302	0.270521	0.187963	1.04811	1.36894	1.12792	0.818588	1.34001	1.45158	1.50946	1.47536	0.127758	0.146831	0.0325181	0.162406	0.15578	0.133965	0.173873	0.545175	0.962491	1.08053	0.0614381	0.0750743	0.0614422	0.761852	0.704592	0.457286	1.17641	0.0302484	0.0433644	0.0438997	0.0355026	0.0927542	0.0810189	0.131358
fig|167546.4.peg.532	P9301_05461	fixC	Geranylgeranyl/isoprenyl reductase	0.0255494	0.0190786	0.0287258	0.0313133	0.0247389	0.0203431	0.0115172	0.0688051	0.0779271	0.0514684	0.0324636	0.0310408	0.0290421	0.0275172	0.0230622	0.0304848	0.0259328	0.00586934	0.0278382	0.0193252	0.0208669	0.0251061	0.0179289	0.0295677	0.0356623	0.0285175	0.0293963	0.0217628	0.0106228	0.012666	0.00649532	0.0197772	0.015054	0.0154026	0.0182985	0.015535	0.0452871	0.0405507	0.0757222
fig|167546.4.peg.533	P9301_05471	frr	Ribosome recycling factor	0.0764537	0.0516488	0.0988187	0.076165	0.0711884	0.0542863	0.0295254	0.179264	0.190959	0.141733	0.0940153	0.0926274	0.0614514	0.0669216	0.0570599	0.0923993	0.0268459	0.015194	0.0734004	0.0757688	0.073347	0.0957948	0.0461652	0.0937822	0.105894	0.0849351	0.0686997	0.0610527	0.0334171	0.0401303	0.0236962	0.0527957	0.0377579	0.0240518	0.0355898	0.0292058	0.0670463	0.0656064	0.113663
fig|167546.4.peg.534	P9301_05481	pyrH	Uridylate kinase (EC 2.7.4.22)	0.0525652	0.0541154	0.0862681	0.0864799	0.0492211	0.0603466	0.0394767	0.150904	0.209571	0.17819	0.107169	0.0362587	0.0722896	0.0783562	0.0713158	0.059229	0.160893	0.01846	0.0831293	0.0610393	0.0715733	0.0519927	0.0291315	0.0666331	0.072099	0.0500805	0.078891	0.0703031	0.028953	0.0303675	0.0189225	0.0455485	0.0251602	0.0264215	0.0313509	0.0265959	0.0454105	0.0333801	0.0663167
fig|167546.4.peg.535	P9301_05491	cobO	Cob(I)alamin adenosyltransferase (EC 2.5.1.17)	0.0228637	0.027132	0.0353409	0.0490421	0.0148331	0.0182946	0.0123002	0.0634876	0.0765652	0.0659926	0.047504	0.0166821	0.0333914	0.0305199	0.0360188	0.0145213	0.0224629	0.00572734	0.0251411	0.0186182	0.0179455	0.0189631	0.0102831	0.0198932	0.0199035	0.0083536	0.0142921	0.0113926	0.015998	0.0133853	0.00890563	0.0280742	0.00757965	0.0119074	0.0114156	0.00923813	0.0189622	0.00956073	0.0194486
fig|167546.4.peg.536	P9301_05501		Phage integrase	0.0317335	0.0221394	0.0393281	0.0395561	0.0246875	0.0180385	0.0110373	0.0636488	0.0688482	0.0508835	0.0379238	0.0614342	0.0548924	0.0532247	0.0508883	0.0081558	0.00511351	0.00118334	0.00539425	0.00471346	0.00772074	0.00649909	0.0322769	0.0511841	0.0612135	0.00510269	0.00381665	0.00326199	0.0394118	0.0431619	0.0260126	0.0718278	0.00245637	0.00165875	0.00247618	0.00219561	0.00728049	0.00543972	0.0106808
fig|167546.4.peg.537	P9301_05511	hemH	Ferrochelatase, protoheme ferro-lyase (EC 4.99.1.1)	0.101367	0.0786916	0.128088	0.128983	0.241589	0.200529	0.121688	0.805036	0.971591	0.765202	0.516488	0.0957124	0.094457	0.0964543	0.0941253	0.327028	0.634805	0.0630008	0.480666	0.241565	0.27033	0.295575	0.0627876	0.111589	0.128986	0.195425	0.207642	0.160568	0.0704602	0.0714226	0.0471419	0.102848	0.17542	0.296442	0.225584	0.180993	0.495032	0.478201	0.811104
fig|167546.4.peg.538	P9301_05521	ilvB	Acetolactate synthase large subunit (EC 2.2.1.6)	0.831061	0.610603	1.05311	0.92761	0.193086	0.157937	0.0947642	0.543915	0.585285	0.469746	0.293016	0.621579	0.540716	0.619282	0.52498	0.258947	0.281426	0.0449194	0.29967	0.314152	0.284937	0.356115	0.283379	0.537569	0.618694	0.274599	0.252833	0.244698	0.304216	0.352797	0.212311	0.473027	0.168086	0.170555	0.181306	0.152657	0.380889	0.387457	0.61582
fig|167546.4.peg.539	P9301_05531		hypothetical protein	0.0189412	0.0106388	0.0168096	0.0200313	0.0135499	0.00933224	0.00553128	0.0297296	0.0266314	0.0213477	0.0161325	0.0151967	0.0110837	0.00937807	0.0122709	0.0216825	0.00438301	0.00402334	0.00308243	0.00589182	0.0111638	0.00997121	0.00648442	0.00888844	0.00983789	0.0154315	0.0138455	0.00978596	0.00501075	0.00485571	0.00302071	0.0100918	0.0122818	0.00118482	0.0177949	0.0153693	0.0326182	0.0171434	0.0322018
fig|167546.4.peg.540	P9301_05541		hypothetical protein	0.0197009	0.0132242	0.0200718	0.0249125	0.0185285	0.0112101	0.0070467	0.0465683	0.0407036	0.0297308	0.0248689	0.0391534	0.0298138	0.0286278	0.0275735	0.00785742	0.00182625	0.001136	0.00269713	0.00294591	0.00552972	0.00454046	0.0124123	0.0176257	0.0214521	0.00571995	0.0046287	0.00389491	0.00630443	0.00598614	0.00385024	0.0116157	0.00193	0.000888614	0.00251815	0.00256845	0.00740389	0.004121	0.00717368
fig|167546.4.peg.541	P9301_05551		hypothetical protein	0.149056	0.104338	0.165287	0.202938	0.0865347	0.0705039	0.0411689	0.258623	0.300662	0.218351	0.147625	0.0935796	0.0945271	0.0927935	0.0894696	0.138997	0.10574	0.0247554	0.144971	0.108174	0.110594	0.126332	0.0518512	0.0855286	0.102114	0.0880626	0.104511	0.0733704	0.0357676	0.0382034	0.0224284	0.0589252	0.0483554	0.0718	0.0616106	0.0549731	0.125249	0.108712	0.186994
fig|167546.4.peg.542	P9301_05561	rps1b	SSU ribosomal protein S1p	0.161777	0.13358	0.21857	0.228817	0.142685	0.117933	0.0774379	0.448845	0.506602	0.394883	0.273756	0.118603	0.130865	0.139931	0.126319	0.166299	0.0935041	0.0369201	0.144296	0.157076	0.14972	0.167196	0.0720545	0.126857	0.143697	0.101313	0.121605	0.10302	0.0603841	0.0579089	0.0382519	0.0879137	0.0538646	0.0499401	0.0749988	0.0560088	0.138823	0.117201	0.206921
fig|167546.4.peg.543	P9301_05571		Creatinine amidohydrolase (EC 3.5.2.10)	0.0338184	0.0304009	0.0449011	0.0518511	0.0381861	0.0375566	0.0264693	0.124397	0.167959	0.137541	0.086371	0.0249469	0.0388982	0.0352089	0.0404219	0.0450558	0.140621	0.0119754	0.0612633	0.0333477	0.0366213	0.0322284	0.0220906	0.040512	0.0460468	0.0260484	0.0400748	0.0335936	0.035385	0.0334762	0.0224441	0.0574352	0.0257217	0.0341228	0.0351701	0.0274658	0.0683625	0.0440947	0.0899101
fig|167546.4.peg.544	P9301_05581		Aldehyde decarbonylase	0.749307	0.493546	0.8031	0.871753	1.09949	0.801776	0.52042	2.88748	2.59172	1.98621	1.62864	0.556183	0.428336	0.421807	0.397109	1.6797	0.0840076	0.270416	0.39773	1.09282	1.22436	1.25753	0.221245	0.348312	0.412508	1.06091	1.03277	0.866082	0.207153	0.206715	0.129312	0.326561	0.810917	0.178493	1.01381	0.788514	1.42397	1.1266	1.81016
fig|167546.4.peg.545	P9301_05591		Long-chain acyl-[acyl-carrier-protein] reductase (EC 1.2.1.80)	0.158897	0.116314	0.190297	0.172361	0.220751	0.167582	0.103554	0.548588	0.696653	0.52872	0.309347	0.109957	0.0987011	0.104886	0.0829371	0.281425	0.406524	0.0482327	0.323655	0.207274	0.24529	0.257827	0.0497946	0.0888844	0.113363	0.180734	0.174226	0.156527	0.0273314	0.0328339	0.0183121	0.0431441	0.0800425	0.0781388	0.0804547	0.0674011	0.193858	0.183549	0.311816
fig|167546.4.peg.546	P9301_05601	accA	Acetyl-coenzyme A carboxyl transferase alpha chain (EC 6.4.1.2)	0.0667534	0.0694198	0.100314	0.105728	0.102754	0.107122	0.0693557	0.339997	0.456668	0.395176	0.216871	0.0515697	0.0979996	0.0984697	0.0956412	0.138947	0.651424	0.0392867	0.27973	0.143996	0.169439	0.165148	0.0368257	0.0795123	0.0859904	0.105552	0.148037	0.128191	0.0509821	0.0531045	0.0325392	0.0847643	0.0594792	0.0951409	0.0689972	0.0574587	0.160747	0.106899	0.227326
fig|167546.4.peg.547	P9301_05611		Sepiapterin reductase (EC 1.1.1.153)	0.0303377	0.0225555	0.0307647	0.0281359	0.0505556	0.0338294	0.0215947	0.111426	0.136032	0.100792	0.0583749	0.0317645	0.0235003	0.0250493	0.0206441	0.063854	0.0416386	0.00885135	0.0557727	0.0375898	0.0502891	0.0508354	0.0140093	0.0279956	0.033294	0.0530433	0.0437697	0.0424058	0.0118436	0.0153893	0.00868651	0.0192692	0.0245286	0.0143363	0.0227053	0.0178963	0.0519506	0.0540676	0.0878377
fig|167546.4.peg.548	P9301_05621	folE	GTP cyclohydrolase I (EC 3.5.4.16) type 1	0.258285	0.181127	0.24639	0.350294	0.482818	0.359974	0.231884	1.48277	1.39512	1.04516	0.857008	0.176571	0.165659	0.115375	0.153098	0.711693	0.554633	0.121221	0.442907	0.321222	0.475451	0.421729	0.155142	0.197299	0.225861	0.436362	0.482481	0.381652	0.0856929	0.0677744	0.0420865	0.136747	0.325083	0.306216	0.465353	0.333277	1.06431	0.708318	1.24854
fig|167546.4.peg.549	P9301_05631	trpF	Phosphoribosylanthranilate isomerase (EC 5.3.1.24)	0.0292952	0.019138	0.0325318	0.0387732	0.0236097	0.0155063	0.00977446	0.0667909	0.0679403	0.053223	0.0423913	0.0347353	0.0262361	0.0281342	0.0254081	0.0167095	0.001461	0.00312401	0.00722444	0.0139047	0.0134591	0.0147788	0.0162111	0.0233397	0.0252324	0.00954697	0.00775511	0.00705952	0.0145949	0.0125375	0.00885867	0.0216059	0.00445655	0.00201419	0.00734459	0.00484691	0.0123809	0.0119509	0.0141879
fig|167546.4.peg.550	P9301_05641		hypothetical protein	0.0899705	0.0436548	0.0609858	0.0924663	0.0625144	0.0265172	0.0178062	0.111023	0.113335	0.081784	0.0665652	0.0939985	0.0562954	0.0389108	0.0456912	0.0563447	0.0151579	0.00752601	0.0106922	0.0167328	0.0301526	0.0255512	0.0372612	0.0365817	0.0440883	0.0296285	0.0268384	0.0200588	0.0206807	0.0173161	0.0104708	0.0402317	0.0124573	0.00225116	0.017627	0.0135051	0.0362379	0.0242315	0.0424044
fig|167546.4.peg.551	P9301_05651	lplA	hypothetical protein	0.0594915	0.0385137	0.0658791	0.0657119	0.0222752	0.0176402	0.0100018	0.058009	0.053868	0.0394786	0.0315204	0.0515697	0.0453169	0.040556	0.0456912	0.0275507	0.00420038	0.00728935	0.00895831	0.0288699	0.032761	0.0320503	0.0142028	0.0210723	0.0193114	0.0342374	0.0479924	0.0326686	0.0127546	0.010996	0.00693356	0.0192354	0.0340032	0.00888614	0.0538883	0.0396867	0.0617813	0.0280228	0.0696644
fig|167546.4.peg.552	P9301_05661	psaM	hypothetical protein	0.117976	0.0644273	0.123331	0.113925	0.0478353	0.0422796	0.0236911	0.145103	0.0876112	0.0686245	0.0718765	0.101387	0.0611357	0.0708702	0.0594058	0.209813	0.00584401	0.0297254	0.0187836	0.203739	0.253845	0.25569	0.0261071	0.044805	0.0451814	0.213572	0.183118	0.178874	0.0184396	0.0176758	0.011582	0.0258052	0.114326	0.00207343	0.106392	0.0844689	0.114719	0.0640404	0.0894319
fig|167546.4.peg.554	P9301_05681		Light-dependent protochlorophyllide reductase (EC 1.3.1.33)	0.286291	0.209775	0.329849	0.329665	0.09526	0.0774177	0.054151	0.283358	0.270248	0.21104	0.149859	0.124925	0.120974	0.128619	0.110041	0.405602	0.179338	0.0589774	0.243416	0.730939	0.648855	0.758168	0.0353014	0.0608889	0.078111	0.490805	0.515857	0.473134	0.0181662	0.0208359	0.0128341	0.0300045	0.0957633	0.0745251	0.13044	0.0967311	0.213109	0.199374	0.340989
fig|167546.4.peg.555	P9301_05691	chlL	Light-independent protochlorophyllide reductase iron-sulfur ATP-binding protein ChlL (EC 1.3.7.7)	1.15336	1.01006	1.61653	1.70192	0.241794	0.242325	0.162529	0.820827	0.510082	0.463995	0.336797	0.698286	0.845483	0.905724	0.870948	0.239403	0.484687	0.0557588	0.322114	0.224478	0.150763	0.204499	0.333754	0.604626	0.664376	0.185837	0.285112	0.240851	0.231187	0.230916	0.136026	0.355956	0.104396	0.159595	0.143702	0.12573	0.125167	0.0995634	0.173922
fig|167546.4.peg.556	P9301_05701	chlB	Light-independent protochlorophyllide reductase subunit B (EC 1.3.7.7)	0.44676	0.336639	0.555804	0.57377	0.0432673	0.0361055	0.0228323	0.132212	0.0912427	0.0743757	0.0532124	0.533407	0.509149	0.460965	0.500041	0.0344632	0.0672061	0.00501734	0.0383377	0.0426568	0.0357867	0.0508354	0.461362	0.766311	0.914878	0.0209457	0.0193269	0.0179166	0.468277	0.473162	0.289347	0.722207	0.00961493	0.0131515	0.0120451	0.0101495	0.0303971	0.0307427	0.0447956
fig|167546.4.peg.557	P9301_05711	chlN	Light-independent protochlorophyllide reductase subunit N (EC 1.3.7.7)	0.605269	0.479995	0.795352	0.753914	0.0731901	0.0652119	0.0399818	0.22551	0.200492	0.158207	0.120075	0.70914	0.708971	0.707633	0.688183	0.0562949	0.0914953	0.010934	0.065309	0.0615106	0.0507065	0.0657922	0.513745	0.979452	1.14693	0.0383113	0.0355273	0.0290171	0.566342	0.608737	0.365412	0.871552	0.0145628	0.0170614	0.0168296	0.0133394	0.0337699	0.0296712	0.0524476
fig|167546.4.peg.558	P9301_05721		hypothetical protein	0.223071	0.162614	0.312586	0.311751	0.168501	0.12112	0.0835249	0.608369	0.571062	0.477447	0.368318	0.481076	0.389999	0.382526	0.406782	0.0338167	0.0401776	0.00861468	0.0411312	0.0200322	0.0257706	0.0270647	0.224705	0.370956	0.420069	0.0124275	0.0108815	0.0104676	0.332859	0.273461	0.194046	0.494735	0.00624619	0.00687195	0.00961092	0.00666968	0.0227875	0.0183797	0.031883
fig|167546.4.peg.559	P9301_05731		hypothetical protein	0.045851	0.0320056	0.0589922	0.0478909	0.173891	0.137992	0.0889046	0.443205	0.512805	0.373828	0.226699	0.035916	0.0304802	0.033687	0.0278623	0.318673	0.824918	0.0516408	0.435971	0.244746	0.274921	0.296465	0.0209776	0.0371259	0.0534707	0.265299	0.245809	0.221328	0.0139937	0.0149782	0.0097195	0.018321	0.22746	0.301003	0.175137	0.131488	0.308989	0.314597	0.552214
fig|167546.4.peg.560	P9301_05741		Nucleoside 5-triphosphatase RdgB (dHAPTP, dITP, XTP-specific) (EC 3.6.1.66)	0.0452326	0.0338778	0.0509272	0.0525879	0.0597941	0.0425357	0.027126	0.145748	0.186874	0.147289	0.0920297	0.0336688	0.0300242	0.0296561	0.0281871	0.0847905	0.0688497	0.01491	0.0690657	0.0485486	0.0573839	0.0600943	0.0369709	0.0582586	0.0773823	0.0569938	0.0627311	0.0476153	0.0268029	0.0311382	0.0174513	0.0413831	0.0410564	0.0300352	0.0526292	0.0404324	0.100857	0.0873653	0.153038
fig|167546.4.peg.561	P9301_05751	ccmK	Carboxysome shell protein CsoS1	0.143843	0.111113	0.16497	0.164671	1.34899	1.76815	1.24234	2.21981	11.9744	8.97392	4.00692	0.0711845	0.088845	0.0951792	0.0893613	4.43313	17.6175	1.38403	7.04711	7.03342	8.05356	6.36617	0.0421245	0.0706238	0.0964204	4.13244	6.30397	5.87766	0.0248715	0.0288003	0.0178895	0.0386062	2.85563	3.66589	2.77067	2.23132	6.27858	5.52231	10.0247
fig|167546.4.peg.562	P9301_05761	rbcL	Ribulose bisphosphate carboxylase large chain (EC 4.1.1.39)	0.352055	0.306356	0.516567	0.419644	7.61377	9.29465	6.68828	16.0688	68.1123	51.145	30.5815	0.112242	0.129953	0.141288	0.130289	21.4445	72.7464	7.17295	41.4463	38.3363	38.0687	34.7781	0.0744741	0.140915	0.184916	23.1499	34.3334	30.6292	0.0952771	0.113814	0.0683652	0.133361	15.5615	20.0734	16.2728	12.7969	31.6983	30.2218	55.6241
fig|167546.4.peg.563	P9301_05771	rbcS	Ribulose bisphosphate carboxylase small chain (EC 4.1.1.39)	0.050551	0.0387515	0.0696398	0.0624424	1.13275	1.11902	0.77251	2.60638	7.20772	5.23359	3.30319	0.0166059	0.0147666	0.0147252	0.0154109	3.1191	11.0333	0.794775	5.4584	4.20653	4.07676	4.10921	0.0111058	0.0193792	0.0242304	3.14737	4.12056	3.47353	0.0152873	0.0166225	0.0107525	0.0227573	1.90863	2.81312	2.0883	1.68254	3.19029	2.96852	5.09506
fig|167546.4.peg.564	P9301_05781	csoS2	Carboxysome shell protein CsoS2	0.0750755	0.0699547	0.11155	0.113373	1.3961	1.36811	0.926704	4.02824	9.48955	7.24017	4.72385	0.0377822	0.0438438	0.042407	0.0461604	3.53778	9.08433	0.881632	5.35534	4.32601	4.10295	4.53619	0.0306316	0.0559307	0.0646295	2.97121	4.06896	3.20829	0.0321599	0.031241	0.0201433	0.0514749	1.82754	2.58243	2.07508	1.63623	2.13767	1.63085	2.7421
fig|167546.4.peg.565	P9301_05791	csoS3	Carboxysome shell protein CsoS3	0.0440665	0.0331052	0.0462151	0.0656658	0.116252	0.101289	0.061425	0.381812	0.413694	0.309298	0.220147	0.0241471	0.0276742	0.025584	0.029342	0.24537	0.13423	0.0443987	0.151424	0.168977	0.221815	0.21812	0.0168401	0.0247607	0.0262799	0.232872	0.259857	0.230189	0.0106957	0.0104051	0.00583796	0.0181517	0.168472	0.102072	0.196835	0.158871	0.34971	0.244293	0.423566
fig|167546.4.peg.566	P9301_05801		Carboxysome peptide A	0.0519115	0.0528672	0.0761642	0.0941701	0.060564	0.0630211	0.0433915	0.18152	0.335162	0.236092	0.15651	0.0254801	0.0517707	0.0544175	0.0523681	0.109258	0.356485	0.0336067	0.184175	0.129267	0.137513	0.135145	0.0176386	0.0324398	0.0356623	0.0734952	0.128832	0.0944029	0.0194417	0.0192687	0.0121611	0.0306479	0.0693047	0.101184	0.0822174	0.0669454	0.150505	0.112091	0.211863
fig|167546.4.peg.567	P9301_05811		Carboxysome peptide B	0.0352673	0.0315599	0.047665	0.0571468	0.0408037	0.0348252	0.025358	0.109734	0.202005	0.14573	0.0916326	0.0187007	0.0289369	0.0302731	0.0308217	0.0795688	0.311924	0.018318	0.127632	0.0987469	0.0956745	0.101849	0.0119284	0.0230374	0.025369	0.0482287	0.0701208	0.0511207	0.0141212	0.0120751	0.00787264	0.0202513	0.0378632	0.0495847	0.0459562	0.0348812	0.093289	0.0777221	0.141561
fig|167546.4.peg.568	P9301_05821		hypothetical protein	0.0167679	0.00909352	0.0150879	0.0162092	0.0134473	0.00677156	0.00426843	0.0211894	0.0228485	0.0155965	0.0148915	0.0145492	0.00890905	0.00773279	0.00757911	0.0244674	0.000730501	0.00388134	0.00048163	0.0101339	0.0234752	0.0130872	0.0066054	0.00855588	0.00874479	0.0211103	0.018393	0.0144599	0.00510185	0.00503555	0.0033807	0.0103288	0.016212	0.000355446	0.0155705	0.0135051	0.023857	0.0125278	0.0200863
fig|167546.4.peg.569	P9301_05831		hypothetical protein	0.0830089	0.046894	0.0899381	0.0685669	0.0523006	0.0396051	0.0209633	0.138738	0.115302	0.0861705	0.0700895	0.0607867	0.0321287	0.0343863	0.0307495	0.115623	0.00255675	0.015478	0.00154121	0.0817785	0.103708	0.0999792	0.0229374	0.0475562	0.0485973	0.138843	0.100776	0.100683	0.0159615	0.0199881	0.0106429	0.0242135	0.107027	0.000947855	0.0985015	0.0802019	0.137054	0.0859641	0.139648
fig|167546.4.peg.570	P9301_05841	tdcF	RidA/YER057c/UK114 superfamily protein	0.0768248	0.0512625	0.0980937	0.0802173	0.0379808	0.0285658	0.0169474	0.100227	0.116664	0.0901671	0.0622963	0.0822297	0.0539804	0.0618623	0.0519711	0.0302859	0.00493088	0.00582201	0.0240815	0.0391217	0.0378733	0.043535	0.0229374	0.0440794	0.0524687	0.028106	0.0225751	0.0214707	0.0188404	0.0209643	0.0136167	0.0285144	0.0157208	0.010071	0.0179628	0.0119723	0.0348394	0.0357703	0.0527664
fig|167546.4.peg.571	P9301_05851		Hydroxyacylglutathione hydrolase (EC 3.1.2.6)	0.0267862	0.0170875	0.0243309	0.0294713	0.0220186	0.0145389	0.00937034	0.0580896	0.0571969	0.0466919	0.0343002	0.0230807	0.0160293	0.0156712	0.0156635	0.021583	0.000913126	0.00340801	0.00539425	0.0100161	0.0127288	0.0107725	0.0105977	0.0155699	0.0163509	0.0121806	0.0110439	0.00881223	0.0120258	0.0103537	0.00658923	0.0189983	0.00824638	0.00183647	0.0106601	0.00737394	0.0143142	0.0107146	0.0135503
fig|167546.4.peg.572	P9301_05861	hisG	ATP phosphoribosyltransferase (EC 2.4.2.17) => HisGs	0.0526183	0.0418124	0.0576782	0.0749217	0.0692893	0.058042	0.0376077	0.222529	0.240288	0.184623	0.130599	0.0339735	0.0413184	0.0397745	0.0412881	0.0769331	0.0184452	0.0169454	0.03487	0.0420676	0.0523758	0.049589	0.0359547	0.0522423	0.0662236	0.0377764	0.0479111	0.037099	0.0295361	0.0285434	0.0171069	0.0465645	0.0296168	0.0156988	0.0429344	0.0321056	0.0984717	0.0722	0.129286
fig|167546.4.peg.573	P9301_05871		Efflux ABC transporter, permease/ATP-binding protein slr1149	0.0618945	0.0460025	0.0761189	0.0722048	0.261914	0.210744	0.140429	0.708999	0.960243	0.690241	0.449278	0.0579683	0.0526125	0.0582839	0.0455108	0.237413	0.149753	0.0462447	0.237732	0.12361	0.135322	0.139953	0.0328576	0.0608586	0.0717801	0.106622	0.110967	0.0884631	0.0346744	0.0400018	0.0245726	0.0553017	0.0794109	0.0723332	0.0900657	0.0727865	0.248976	0.208852	0.406349
fig|167546.4.peg.574	P9301_05881		N-acetyltransferase (GNAT) family, Syn7942_0773 homolog, Ycf52 protein	0.00471762	0.00335806	0.00634324	0.00769018	0.0152437	0.0166728	0.0105322	0.0589758	0.073085	0.0627758	0.0376756	0.0046466	0.0067344	0.0065811	0.00516101	0.0169084	0.0407254	0.00549068	0.0278382	0.00989826	0.0114768	0.0105054	0.00300025	0.00483725	0.00482785	0.00855935	0.012465	0.00998071	0.00307933	0.00277469	0.0017373	0.00582479	0.00835165	0.0123221	0.0101985	0.00948669	0.0232811	0.0128575	0.02726
fig|167546.4.peg.575	P9301_05891		hypothetical protein	0.00865781	0.0075185	0.0101492	0.0141831	0.00379808	0.00318662	0.0021721	0.0115212	0.0148288	0.00965032	0.00814071	0.0090266	0.0103121	0.00884335	0.00952803	0.00482386	0.001461	0.00137267	0.00250447	0.00294591	0.00417337	0.00365017	0.0038471	0.00637912	0.00464567	0.00415622	0.00499413	0.00443046	0.00415437	0.00423911	0.00187816	0.0078567	0.00400037	0.00189571	0.00625339	0.00426694	0.0107356	0.00552214	0.00940549
fig|167546.4.peg.576	P9301_05901		hypothetical protein	0.0120679	0.00989589	0.0112366	0.0202155	0.00508122	0.00435315	0.00300558	0.0161942	0.0133157	0.0114049	0.0096795	0.00738886	0.0118203	0.00876109	0.00949193	0.00820553	0.000182625	0.00194067	0.000674281	0.0025924	0.00552972	0.00356115	0.0054924	0.00728611	0.00701405	0.0056788	0.00848596	0.00584236	0.00521118	0.0036739	0.00233205	0.0086356	0.00459692	0.000296205	0.00772231	0.00546831	0.00978958	0.00362648	0.0108402
fig|167546.4.peg.577	P9301_05911	dnaA	Chromosomal replication initiator protein DnaA	2.08226	1.51024	2.49031	2.36821	0.181281	0.134208	0.0896371	0.484375	0.34182	0.252078	0.21141	1.2868	1.00528	1.17045	0.953524	0.126912	0.147196	0.020022	0.120407	0.13563	0.126766	0.164614	0.394534	0.709503	0.810897	0.126168	0.108166	0.0969346	0.29824	0.324588	0.20076	0.482239	0.0644972	0.0629731	0.0788599	0.0629684	0.105094	0.100717	0.153995
fig|167546.4.peg.578	P9301_05921		hypothetical protein	0.0191885	0.0120653	0.0193469	0.0198932	0.0507095	0.0321507	0.0225798	0.12907	0.139815	0.106153	0.0714794	0.0235758	0.0164151	0.0151365	0.0147251	0.0577869	0.0261154	0.00960868	0.0299574	0.0250992	0.0344303	0.0344541	0.0108396	0.018442	0.0213154	0.0355954	0.0312641	0.0270696	0.0125724	0.0127173	0.00898388	0.0204206	0.0315468	0.0173576	0.036723	0.0265959	0.0848568	0.0779694	0.130242
fig|167546.4.peg.579	P9301_05931	gor	Glutathione reductase (EC 1.8.1.7)	0.0225986	0.0154828	0.022881	0.0307147	0.0256114	0.0198879	0.0129316	0.0699331	0.0615851	0.0539053	0.0415474	0.0273845	0.02336	0.0191263	0.0202471	0.0338167	0.0149753	0.00634268	0.0104995	0.0157901	0.0236839	0.0170045	0.0151464	0.0226746	0.0269631	0.0260896	0.0281376	0.023905	0.018312	0.0165454	0.010549	0.0295642	0.0200369	0.00770132	0.0268182	0.0203405	0.0515393	0.0281877	0.0532446
fig|167546.4.peg.580	P9301_05941	ecm27	Inner membrane protein YrbG, predicted calcium/sodium:proton antiporter	0.104229	0.0758982	0.0945143	0.136996	0.0924371	0.0690244	0.0445028	0.251453	0.191716	0.149239	0.120423	0.0615866	0.057067	0.0477952	0.0550749	0.180323	0.147561	0.0306721	0.119444	0.1024	0.117376	0.113333	0.0436731	0.058833	0.0724178	0.125839	0.146494	0.112709	0.020207	0.0181383	0.0108464	0.0315961	0.0522856	0.0457932	0.0765936	0.0630099	0.123357	0.0809365	0.153357
fig|167546.4.peg.581	P9301_05951		Dihydroorotase (EC 3.5.2.3)	0.0425116	0.0293311	0.0417295	0.0562258	0.0249442	0.0186645	0.0122496	0.0699331	0.0643087	0.0438651	0.0368814	0.0423907	0.0380564	0.0339749	0.0358384	0.0208371	0.0144274	0.00402334	0.0118481	0.0114301	0.0162761	0.0129092	0.020784	0.0293863	0.0329751	0.0129213	0.0137643	0.0113926	0.0176196	0.0164169	0.00990731	0.0303431	0.00835165	0.00503548	0.00931714	0.0071668	0.0216358	0.0145884	0.025347
fig|167546.4.peg.582	P9301_05961		hypothetical protein	0.0460984	0.0260919	0.025373	0.0449438	0.0275618	0.0113808	0.00896623	0.0595398	0.0438813	0.0370416	0.0409517	0.0454377	0.0251839	0.0153422	0.0216907	0.037646	0.0447432	0.00463867	0.0154121	0.00883773	0.0150241	0.0100602	0.0233246	0.0185327	0.0218164	0.0232913	0.0196517	0.0156283	0.0135199	0.00809285	0.00491453	0.0259068	0.00947456	0.0107226	0.0156125	0.0113923	0.0240215	0.0135993	0.0208834
fig|167546.4.peg.583	P9301_05971		hypothetical protein	0.0269805	0.0186031	0.0237419	0.0315896	0.0159109	0.0115515	0.00671836	0.034886	0.03223	0.0274888	0.0204014	0.0164155	0.0169763	0.0150131	0.0118739	0.0181516	0	0.002556	0.0026008	0.00789504	0.0103291	0.0111286	0.0108396	0.0142094	0.0160777	0.0134151	0.015429	0.0119282	0.00491964	0.00529247	0.00308332	0.0112771	0.00687783	0	0.00847776	0.00774678	0.018592	0.0112091	0.0181733
fig|167546.4.peg.584	P9301_05981	trpA	Tryptophan synthase alpha chain (EC 4.2.1.20)	0.0575832	0.0442195	0.069821	0.0649751	0.0337721	0.0292486	0.0204077	0.0892694	0.134973	0.0928965	0.058077	0.0367158	0.0386877	0.0425715	0.0354053	0.0420223	0.0651972	0.00861468	0.0394936	0.0346439	0.0373517	0.04033	0.0186548	0.0315328	0.0376664	0.0328383	0.0329288	0.0284328	0.0135199	0.0148241	0.00901519	0.0201836	0.0199317	0.0203196	0.0207327	0.0182691	0.0521974	0.0549742	0.0801858
fig|167546.4.peg.585	P9301_05991		AbrB family transciptional regulator	0.0591911	0.0467454	0.0798796	0.0728034	0.0772961	0.0646144	0.0441997	0.209558	0.243465	0.197295	0.135265	0.0728984	0.0774105	0.0849785	0.0790032	0.115027	0.279417	0.02343	0.152002	0.0842531	0.0930662	0.0936581	0.110042	0.181578	0.241803	0.0683925	0.0812865	0.0788719	0.159633	0.165223	0.111892	0.230824	0.0406354	0.0471558	0.0510344	0.0371597	0.0724758	0.0684911	0.122909
fig|167546.4.peg.586	P9301_06001		hypothetical protein	0.01751	0.0115006	0.0162659	0.0214588	0.0141658	0.0101858	0.00603642	0.0374641	0.0284472	0.0212502	0.0193094	0.0167963	0.0148367	0.0140671	0.0132093	0.0240696	0.0021915	0.00440201	0.0026008	0.0147296	0.0229535	0.0180728	0.0106461	0.0152676	0.0205411	0.0183121	0.0201795	0.0179166	0.00772566	0.00711657	0.005118	0.011785	0.00772001	0.000947855	0.01087	0.00882387	0.0148489	0.0105498	0.0191298
fig|167546.4.peg.587	P9301_06011		hypothetical protein	0.0176867	0.0114115	0.0126412	0.0212746	0.00651833	0.00406863	0.00255096	0.0228813	0.00907888	0.00799319	0.00962986	0.0245661	0.0160644	0.00991278	0.0142199	0.00552009	0.000547876	0.000757335	0	0.00200322	0.00584272	0.00275989	0.00650862	0.00728611	0.00787942	0.0057611	0.00418207	0.0050147	0.00561204	0.00485571	0.00264508	0.0101595	0.00256164	5.92409e-05	0.00348343	0.003107	0.00538838	0.00197808	0.00271006
fig|167546.4.peg.588	P9301_06021		hypothetical protein	0.0613467	0.0458539	0.0706366	0.0593571	0.0143198	0.00970211	0.00628899	0.0361751	0.0376774	0.0302182	0.0202525	0.0593394	0.0436684	0.049605	0.0434536	0.0117861	0.0147926	0.00160934	0.0140636	0.0156722	0.0194062	0.0222572	0.0162594	0.0289933	0.0323375	0.0162957	0.0113281	0.0128045	0.014103	0.0167509	0.00929691	0.0253649	0.0038951	0.00515396	0.00457463	0.00360411	0.0112704	0.00939589	0.0151444
fig|167546.4.peg.589	P9301_06031		Cyanobacteria-specific RpoD-like sigma factor, type-14	0.468211	0.362255	0.622861	0.560646	0.0865347	0.074601	0.0452858	0.253064	0.36603	0.295943	0.199845	0.342287	0.341104	0.414856	0.342792	0.0393368	0.110306	0.00747868	0.0594331	0.111002	0.104752	0.124373	0.0918949	0.185629	0.206596	0.0297931	0.0321979	0.0332041	0.0853831	0.0937487	0.0593187	0.135901	0.00561456	0.00710891	0.00705081	0.0045155	0.0186331	0.0199457	0.0310859
fig|167546.4.peg.590	P9301_06041	hisI	Phosphoribosyl-AMP cyclohydrolase (EC 3.5.4.19) / Phosphoribosyl-ATP pyrophosphatase (EC 3.6.1.31)	0.0879562	0.0601777	0.0922942	0.0973936	0.120717	0.088514	0.0595307	0.341045	0.375714	0.275083	0.190612	0.0797921	0.0670985	0.0621503	0.0574569	0.149042	0.198879	0.0237614	0.127054	0.0669311	0.077103	0.0890286	0.0359547	0.0556284	0.0700039	0.0694213	0.0661823	0.0516562	0.0203892	0.0203991	0.0133819	0.0311897	0.0268446	0.0264215	0.0365131	0.0270516	0.0685271	0.0602491	0.099475
fig|167546.4.peg.591	P9301_06051		6-carboxy-5,6,7,8-tetrahydropterin synthase (EC 4.1.2.50)	0.020231	0.0154828	0.0236965	0.0265703	0.0324377	0.0236151	0.0151542	0.0877386	0.102137	0.0718412	0.0529146	0.0290222	0.0234652	0.0188384	0.0215463	0.0486862	0.0242892	0.00771535	0.0373745	0.020857	0.0250402	0.0290233	0.0179531	0.0301421	0.0379852	0.0353896	0.0321979	0.0275565	0.0162166	0.0155948	0.0110029	0.0249247	0.0205984	0.0204381	0.0295882	0.0221632	0.056722	0.0502762	0.0857653
fig|167546.4.peg.592	P9301_06061	clpB	Chaperone protein ClpB (ATP-dependent unfoldase)	0.0563111	0.0416341	0.0663322	0.0662184	0.0510688	0.0373859	0.025156	0.126411	0.168111	0.123505	0.0800172	0.0424288	0.0345489	0.0366896	0.0319045	0.050924	0.080903	0.00984535	0.0515344	0.0529086	0.0504978	0.0571564	0.0267603	0.0424469	0.0529697	0.0432494	0.0434855	0.0337397	0.0316679	0.0341698	0.0207381	0.0520168	0.0425654	0.0385659	0.0472152	0.0366625	0.0926308	0.0847278	0.135822
fig|167546.4.peg.593	P9301_06071	petE	Plastocyanin	1.66866	1.26929	2.15158	1.78283	2.09587	1.73989	1.17943	6.82258	6.56267	5.32912	3.56633	0.846558	0.599221	0.671766	0.686415	3.00099	8.42323	0.558724	5.15035	3.12137	2.65562	3.45262	0.377209	0.773264	0.813857	2.45386	2.09867	2.38831	0.255038	0.262774	0.171226	0.374175	1.32061	2.24316	1.58207	1.25419	2.60082	2.66901	4.51719
fig|167546.4.peg.594	P9301_06081		hypothetical protein	0.0294365	0.0194946	0.0307194	0.0356419	0.0159109	0.0115515	0.00729927	0.044393	0.0275393	0.0213477	0.0181677	0.0244137	0.0239562	0.0206482	0.0210411	0.0577371	0.00365251	0.00937202	0.00606853	0.0434816	0.0602009	0.0572454	0.0120736	0.0195606	0.0210421	0.0821369	0.0844535	0.0698649	0.00504719	0.00449603	0.00292681	0.00761964	0.033933	0.00373218	0.0488101	0.0362069	0.0944407	0.0637931	0.104257
fig|167546.4.peg.595	P9301_06091	hemE	Uroporphyrinogen III decarboxylase (EC 4.1.1.37)	0.123948	0.0982159	0.162342	0.186314	0.0849949	0.0759667	0.0534943	0.309381	0.187479	0.150408	0.11536	0.0771641	0.106698	0.0949324	0.106252	0.378797	0.377486	0.0719468	0.338008	0.445068	0.374351	0.446657	0.0467943	0.0738285	0.0959649	0.379574	0.504935	0.412812	0.0166175	0.0142588	0.0096882	0.0212673	0.144926	0.175294	0.228438	0.177513	0.317586	0.248167	0.415436
fig|167546.4.peg.596	P9301_06101	glgB	1,4-alpha-glucan (glycogen) branching enzyme, GH-13-type (EC 2.4.1.18)	0.150451	0.140652	0.223826	0.232179	0.31637	0.304607	0.195918	1.05488	1.09915	0.93725	0.622516	0.123402	0.162292	0.15589	0.153495	0.812646	1.75302	0.188624	1.14214	0.996307	0.937026	1.04101	0.105953	0.205795	0.235016	0.822315	1.05843	0.863112	0.0614227	0.065308	0.0387841	0.091605	0.456077	0.656567	0.557433	0.460125	1.05658	0.77582	1.4612
fig|167546.4.peg.597	P9301_06111		Hydrolase, alpha/beta fold family	0.0677252	0.0521837	0.0811029	0.0832105	0.045423	0.0371867	0.0214684	0.131004	0.171893	0.135397	0.0860731	0.0607106	0.0606447	0.0580782	0.0561937	0.0421715	0.112315	0.00833068	0.0687767	0.0421854	0.0479938	0.0474523	0.0368257	0.0692936	0.0759248	0.0290936	0.0303708	0.0241971	0.0474654	0.0514346	0.0298628	0.0767721	0.0203879	0.0295612	0.0248037	0.020879	0.0754374	0.0640404	0.112706
fig|167546.4.peg.598	P9301_06121		hypothetical protein	0.0199483	0.00781567	0.0109194	0.0128016	0.0119075	0.0036134	0.00295507	0.0161942	0.0152828	0.0115024	0.0114169	0.0289841	0.0102068	0.00674563	0.00772348	0.0094488	0.00109575	0.001136	0.00048163	0.00223889	0.00740773	0.00293794	0.00694414	0.0074675	0.00710514	0.00456773	0.00316701	0.00418703	0.00747057	0.00493279	0.00375633	0.0156795	0.00364946	0.000177723	0.00344147	0.00161564	0.00530612	0.0028847	0.00398538
fig|167546.4.peg.599	P9301_06131		hypothetical protein	0.013022	0.00704302	0.0104664	0.0133081	0.0084687	0.00551968	0.00338444	0.0174833	0.0166446	0.0125747	0.0101759	0.0105882	0.00747098	0.00530601	0.00581065	0.0126813	0.00200888	0.00203534	0.00048163	0.00435995	0.00886841	0.00703326	0.00457297	0.00610703	0.00628532	0.00995848	0.00958223	0.0074977	0.00264203	0.00256916	0.00129906	0.00372516	0.00494783	0.000710891	0.0058337	0.0051369	0.00925486	0.0057694	0.0124344
fig|167546.4.peg.600	P9301_06141		hypothetical protein	0.0371049	0.0249329	0.0369267	0.042365	0.030282	0.0229323	0.0140934	0.0790373	0.0874599	0.0571221	0.0438804	0.0180151	0.0189405	0.0201958	0.0169267	0.0348611	0.00456563	0.00539601	0.0191689	0.0186182	0.0236839	0.0253732	0.00800874	0.0110047	0.0153945	0.0210692	0.0271632	0.0233695	0.0036624	0.00385374	0.00237901	0.00704394	0.0103869	0.00722739	0.0144793	0.011558	0.0262427	0.021182	0.0411291
fig|167546.4.peg.601	P9301_06151		hypothetical protein	0.0529716	0.0331349	0.0407327	0.0596334	0.0182719	0.0127749	0.00785492	0.0498716	0.0396444	0.0307056	0.025266	0.070537	0.0508938	0.0399391	0.0403858	0.0226274	0.00420038	0.00274534	0.00346773	0.00989826	0.0154415	0.0137994	0.0297606	0.0322584	0.0406724	0.0155961	0.0163629	0.0119768	0.0224117	0.0199367	0.0132724	0.0456501	0.0108782	0.000947855	0.0139337	0.0104809	0.0230754	0.0148356	0.0285353
fig|167546.4.peg.602	P9301_06161	proA	Gamma-glutamyl phosphate reductase (EC 1.2.1.41)	0.0964197	0.0670721	0.112638	0.113879	0.0456796	0.0362762	0.0238931	0.130359	0.152676	0.131303	0.0941642	0.0870286	0.0801113	0.0791789	0.0759355	0.0645502	0.023376	0.0112654	0.0398789	0.0421854	0.0551928	0.0474523	0.0659088	0.109624	0.135772	0.0439901	0.0438915	0.0401663	0.100944	0.0992723	0.0624646	0.153036	0.0386703	0.0276655	0.0512023	0.0356269	0.112169	0.0897554	0.149213
fig|167546.4.peg.603	P9301_06171	folB	hypothetical protein	0.000265035	0.000386326	0.00040778	0.000230245	5.13254e-05	0.000113808	5.0514e-05	0.000322272	0.000907888	0.000389912	0.000198554	0.000266608	0.0004209	0.000575846	0.000324819	0.000149192	0.000182625	0	0	0.000117836	0.000208669	0.000445143	0.000266152	0.000332561	0.000501003	8.23015e-05	0.000121808	0.000243432	0.000692394	0.00064229	0.00034433	0.000914357	0.000315819	0.000118482	0.000251815	0.000165706	0.000534725	0.0004121	0.00127532
fig|167546.4.peg.604	P9301_06181		hypothetical protein	0.0184464	0.0106983	0.0164018	0.019709	0.00816074	0.00557658	0.00404112	0.0271514	0.0214867	0.0178385	0.0138491	0.0180913	0.0122412	0.0103241	0.0112604	0.0168089	0.00182625	0.00213	0.00337141	0.0154366	0.0181542	0.021634	0.00912174	0.0110652	0.0132538	0.0172833	0.015429	0.0144112	0.00714259	0.00637152	0.00353721	0.0129026	0.0101062	0.000296205	0.0134301	0.0100667	0.0260781	0.0209347	0.0344337
fig|167546.4.peg.605	P9301_06191	prlC	Oligopeptidase A (EC 3.4.24.70)	0.0686794	0.0482016	0.0748956	0.0773623	0.29235	0.227246	0.140808	0.907519	1.14515	0.871258	0.584146	0.0482561	0.0374601	0.034921	0.035297	0.488851	0.249649	0.0843481	0.379042	0.28811	0.323645	0.348369	0.0247279	0.0398166	0.0479142	0.331222	0.306104	0.24017	0.0222659	0.0217351	0.0130376	0.0340344	0.246409	0.174938	0.309018	0.237913	0.545954	0.461223	0.7848
fig|167546.4.peg.606	P9301_06201		NADH dehydrogenase I subunit 4, Involved in photosystem-1 cyclic electron flow	0.0852706	0.061723	0.0910256	0.0907165	0.389868	0.291974	0.18824	1.12441	1.43961	1.09838	0.748697	0.0544262	0.0429318	0.0404326	0.0396279	0.521325	0.356667	0.0838275	0.513802	0.326171	0.474199	0.423598	0.0297364	0.0484027	0.0612591	0.220856	0.190589	0.167384	0.0223206	0.0231481	0.0140393	0.0324766	0.124994	0.12334	0.140471	0.102034	0.57302	0.466662	0.811901
fig|167546.4.peg.607	P9301_06211	thrB	Homoserine kinase (EC 2.7.1.39)	0.0509574	0.0430011	0.0650636	0.0607386	0.0468601	0.0421089	0.0243983	0.129151	0.155551	0.121068	0.0688486	0.050808	0.0488595	0.0569265	0.0467018	0.0684789	0.224994	0.0124014	0.100564	0.0618641	0.0632266	0.0742499	0.0263248	0.0506702	0.0569778	0.0684337	0.072354	0.0601277	0.0227397	0.0252292	0.0163713	0.0344069	0.0297922	0.0404023	0.0313929	0.0225361	0.0688561	0.0673372	0.111591
fig|167546.4.peg.608	P9301_06221	glk	hypothetical protein	0.0106544	0.00921239	0.0133208	0.0145515	0.01278	0.0112385	0.0066931	0.0365779	0.0469075	0.0343122	0.0210467	0.00917895	0.0142755	0.0134501	0.0128484	0.0172565	0.0304984	0.00369201	0.0202284	0.0111945	0.0142938	0.0131762	0.00774259	0.0102792	0.0114775	0.0108638	0.015835	0.0113439	0.00615866	0.00542093	0.00352156	0.00948222	0.00638656	0.00858994	0.00889745	0.00828532	0.0201962	0.0172258	0.0285353
fig|167546.4.peg.609	P9301_06231	thrS	Threonyl-tRNA synthetase (EC 6.1.1.3)	0.0988757	0.0677853	0.108243	0.120004	0.120717	0.0888554	0.053166	0.351921	0.391754	0.295456	0.213346	0.113004	0.0841099	0.0777804	0.0773791	0.221549	0.0661104	0.0358787	0.151135	0.100397	0.102769	0.109505	0.0580694	0.0952333	0.108035	0.129254	0.118682	0.0904106	0.038027	0.0391797	0.022851	0.0610249	0.0510223	0.0364332	0.0657656	0.0498362	0.128252	0.107888	0.168023
fig|167546.4.peg.610	P9301_06241	trpS	Tryptophanyl-tRNA synthetase (EC 6.1.1.2)	0.134337	0.092956	0.147163	0.156797	0.15839	0.118417	0.0733968	0.479944	0.425346	0.336884	0.256432	0.134637	0.115186	0.101472	0.103978	0.235474	0.0628231	0.0349794	0.138998	0.0822498	0.0946312	0.103807	0.0774501	0.119027	0.133722	0.123082	0.120955	0.0990768	0.0534601	0.049148	0.0324922	0.0855093	0.0502854	0.0334119	0.063835	0.0519075	0.15943	0.125114	0.203732
fig|167546.4.peg.611	P9301_06251		hypothetical protein	0.0473176	0.0445464	0.0782938	0.0722969	0.0935663	0.0914161	0.0564494	0.312121	0.337129	0.283661	0.187633	0.0336308	0.0450012	0.0433941	0.0466296	0.134819	0.168381	0.0344587	0.136205	0.0829569	0.0892058	0.0885835	0.0284782	0.0543586	0.0612591	0.0748944	0.0989081	0.0778982	0.0170912	0.0166995	0.0113942	0.0255343	0.0349857	0.0300352	0.0459981	0.0344669	0.0824299	0.0580237	0.102823
fig|167546.4.peg.612	P9301_06261		hypothetical protein	0.22452	0.150727	0.216169	0.238257	0.049837	0.0381541	0.0242467	0.13326	0.0979006	0.0827588	0.0647782	0.163317	0.126165	0.118007	0.117007	0.106274	0.0222803	0.01846	0.0327508	0.107113	0.116646	0.110485	0.0797003	0.126343	0.147933	0.123205	0.130335	0.113829	0.096425	0.0930036	0.0567832	0.156999	0.0818322	0.0198457	0.11361	0.0878244	0.14055	0.101789	0.170255
fig|167546.4.peg.613	P9301_06271		Manganese ABC transporter, periplasmic-binding protein SitA	0.133277	0.124516	0.174485	0.233883	0.047476	0.0507583	0.0346021	0.168951	0.154038	0.131205	0.0881579	0.0688231	0.12136	0.115498	0.123323	0.111943	0.0693976	0.0348847	0.104032	0.220236	0.20773	0.19248	0.056158	0.0815681	0.102205	0.126456	0.23915	0.203314	0.0630261	0.0626104	0.0334313	0.10444	0.10015	0.104916	0.155579	0.123534	0.199946	0.133685	0.268455
fig|167546.4.peg.614	P9301_06281		Manganese ABC transporter, ATP-binding protein SitB	0.0378646	0.0373547	0.05061	0.0706391	0.00954653	0.0103281	0.00689516	0.0349665	0.026934	0.0249544	0.0174231	0.0228141	0.0435281	0.0412553	0.0432731	0.0243182	0.0290374	0.00563268	0.0192652	0.0385325	0.0455941	0.0385494	0.0175902	0.0294467	0.0381674	0.0283117	0.0517278	0.040361	0.0230677	0.0215553	0.0116916	0.0343053	0.023932	0.0246442	0.0332395	0.026803	0.0630153	0.0380781	0.072215
fig|167546.4.peg.615	P9301_06291		Manganese ABC transporter, inner membrane permease protein SitC @ Manganese ABC transporter, inner membrane permease protein SitD	0.0545972	0.0460619	0.056183	0.0740928	0.0243796	0.0215097	0.0132347	0.0719473	0.0683942	0.0506885	0.0365339	0.0351161	0.0433878	0.0350444	0.0393753	0.0417736	0.0388992	0.00691068	0.0306316	0.0371185	0.0551928	0.0440692	0.0282121	0.0405724	0.0455002	0.0512738	0.0583866	0.0515589	0.0322328	0.0322173	0.0179991	0.055979	0.0360735	0.0337673	0.0499012	0.0397695	0.104025	0.0722	0.137416
fig|167546.4.peg.616	P9301_06301		Sll1399 protein	0.0325993	0.023239	0.0314897	0.0365629	0.0204788	0.0142829	0.00906726	0.0556725	0.0531114	0.0404533	0.029932	0.0378965	0.0310765	0.0253784	0.0268156	0.0382925	0.00986177	0.00620068	0.0236962	0.0288699	0.0424641	0.0450485	0.0229616	0.0341631	0.0409001	0.0411096	0.0370296	0.030575	0.0266207	0.0252548	0.0152131	0.0435166	0.0275815	0.0202012	0.0306374	0.0270516	0.0627685	0.0499466	0.0883159
fig|167546.4.peg.617	P9301_06311		hypothetical protein	0.0843518	0.052362	0.0777501	0.0918677	0.139297	0.0934077	0.0586973	0.362395	0.228031	0.16698	0.161176	0.0853909	0.0555588	0.0419134	0.0460882	0.285304	0.010227	0.0377721	0.00924729	0.0787147	0.127392	0.109683	0.0461652	0.0635191	0.0738297	0.161764	0.139511	0.121375	0.0137568	0.0133596	0.00826392	0.0221816	0.0642165	0.00118482	0.0888066	0.0625542	0.0816895	0.049452	0.0895913
fig|167546.4.peg.618	P9301_06321		Signal peptidase I (EC 3.4.21.89)	0.0153013	0.0103119	0.0182142	0.0186498	0.0141145	0.0114092	0.00699619	0.0518053	0.0452431	0.0384063	0.0253653	0.0166821	0.0125919	0.0122162	0.0123431	0.0272026	0.0314115	0.00468601	0.0220586	0.0226246	0.0253532	0.025017	0.00829909	0.0134536	0.014438	0.0189293	0.0178652	0.0156283	0.00794431	0.00732211	0.00503974	0.0119544	0.00684274	0.0075236	0.00889745	0.00579972	0.0162885	0.0135169	0.0212022
fig|167546.4.peg.619	P9301_06331	menD	2-succinyl-5-enolpyruvyl-6-hydroxy-3-cyclohexene-1-carboxylic-acid synthase (EC 2.2.1.9)	0.0239061	0.0143535	0.0226091	0.0256953	0.0256627	0.0167866	0.0107847	0.065663	0.0727824	0.0543927	0.0396611	0.0174438	0.0132934	0.0127098	0.0125597	0.0309821	0.0213672	0.00610601	0.0161828	0.0163793	0.0212842	0.0197644	0.00977502	0.0133327	0.0166698	0.016913	0.0162005	0.0136809	0.00670529	0.00608891	0.00388154	0.0109046	0.00764983	0.00562789	0.0102405	0.00753964	0.0243506	0.0173906	0.0296512
fig|167546.4.peg.620	P9301_06341	menB	Naphthoate synthase (EC 4.1.3.36)	0.04783	0.0391972	0.0664681	0.0610149	0.0589729	0.0485959	0.0308135	0.162667	0.204275	0.157817	0.106971	0.0399151	0.0419146	0.0445047	0.0430566	0.134173	0.156875	0.023714	0.177818	0.137986	0.121758	0.153841	0.0249457	0.0477376	0.0580253	0.118555	0.128751	0.109593	0.0200977	0.0233023	0.0130219	0.0296658	0.079446	0.0892169	0.09229	0.0698453	0.164366	0.155032	0.257137
fig|167546.4.peg.621	P9301_06351	glgA	Glycogen synthase, ADP-glucose transglucosylase (EC 2.4.1.21)	0.110785	0.0791077	0.127816	0.12447	0.154438	0.124591	0.0745334	0.424755	0.468016	0.371586	0.234343	0.0903422	0.0800061	0.0864181	0.0794363	0.332001	0.64558	0.0536761	0.392528	0.281747	0.286293	0.307861	0.0516576	0.0968054	0.121516	0.317972	0.308905	0.281066	0.0347473	0.039488	0.0253865	0.0538793	0.174929	0.222035	0.204347	0.160652	0.416386	0.422238	0.734266
fig|167546.4.peg.622	P9301_06361	murF	UDP-N-acetylmuramoyl-tripeptide--D-alanyl-D-alanine ligase (EC 6.3.2.10)	0.0155841	0.0106685	0.0130037	0.0157027	0.00821207	0.00634478	0.00348547	0.0237676	0.0181578	0.0139393	0.0139484	0.0176342	0.0130128	0.0100773	0.0117657	0.0178533	0.00420038	0.00260334	0.00288978	0.00765937	0.0109551	0.00970412	0.00943629	0.0123954	0.0148479	0.017736	0.017987	0.0168455	0.00861849	0.00685966	0.00480497	0.013817	0.0107027	0.00420611	0.0147731	0.0126351	0.0219237	0.0140114	0.0250282
fig|167546.4.peg.623	P9301_06371	glmU	N-acetylglucosamine-1-phosphate uridyltransferase (EC 2.7.7.23) / Glucosamine-1-phosphate N-acetyltransferase (EC 2.3.1.157)	0.19344	0.142019	0.236331	0.269755	0.0614879	0.0466612	0.0294749	0.203757	0.230755	0.1971	0.146185	0.175428	0.176322	0.150666	0.169592	0.0576874	0.0155231	0.01065	0.0309206	0.0378255	0.037143	0.0400629	0.138544	0.213081	0.240983	0.0286409	0.0324415	0.0255603	0.207008	0.178197	0.114302	0.324698	0.0245637	0.0148695	0.0350022	0.0249388	0.0770827	0.0513477	0.0897507
fig|167546.4.peg.624	P9301_06381		tRNA (5-methylaminomethyl-2-thiouridylate)-methyltransferase (EC 2.1.1.61)	0.0078627	0.00561659	0.00724942	0.00976238	0.00538917	0.00347114	0.00295507	0.0134549	0.0108947	0.00867554	0.0070983	0.00712225	0.00733068	0.00505922	0.00584674	0.00825527	0.000547876	0.00132534	0.00105959	0.00530264	0.00552972	0.00551978	0.00391969	0.00492795	0.00455458	0.00769519	0.00933861	0.00671872	0.00284246	0.00282608	0.00128341	0.00450406	0.00628128	0.000355446	0.00789019	0.00542689	0.0162474	0.00692329	0.0127532
fig|167546.4.peg.625	P9301_06391	aroA	3-phosphoshikimate 1-carboxyvinyltransferase (EC 2.5.1.19)	0.113841	0.102495	0.143493	0.16702	0.0729848	0.069252	0.041472	0.237031	0.24286	0.191642	0.122706	0.0757168	0.108206	0.100732	0.102101	0.124973	0.230838	0.02556	0.135145	0.125142	0.136574	0.138885	0.0503269	0.0934194	0.101522	0.156579	0.213651	0.162564	0.0446594	0.041569	0.0257935	0.0673915	0.122257	0.14751	0.16796	0.137619	0.267404	0.180747	0.343061
fig|167546.4.peg.626	P9301_06401		hypothetical protein	0.127093	0.121841	0.181236	0.190597	0.139657	0.130281	0.0898896	0.443285	0.568943	0.468771	0.269735	0.0735078	0.0967719	0.0989633	0.0897944	0.127957	0.263894	0.0300567	0.210665	0.0794218	0.0904578	0.0944594	0.0443505	0.0834728	0.0950996	0.0875688	0.115799	0.0924067	0.047921	0.0552883	0.0335409	0.0830372	0.0985355	0.13655	0.126789	0.108413	0.254982	0.204979	0.402523
fig|167546.4.peg.627	P9301_06411		Aliphatic amidase AmiE (EC 3.5.1.4)	0.172467	0.14716	0.232208	0.217766	0.194523	0.171025	0.112671	0.542868	0.740383	0.571026	0.34469	0.11845	0.12613	0.140054	0.119497	0.17898	0.2365	0.0394287	0.242452	0.125731	0.141895	0.146541	0.0922336	0.178162	0.214065	0.101889	0.113769	0.0901672	0.0800991	0.0843712	0.053152	0.121372	0.0754105	0.0842406	0.0846097	0.0703424	0.230384	0.200528	0.396944
fig|167546.4.peg.628	P9301_06421	amiC	N-acetylmuramoyl-L-alanine amidase (EC 3.5.1.28)	0.0318219	0.0298363	0.0463057	0.0524498	0.0358252	0.0357641	0.0212411	0.11779	0.151617	0.115609	0.0743584	0.0233473	0.0351101	0.0350032	0.0322293	0.0411769	0.0637362	0.0106974	0.052016	0.0268667	0.0274399	0.0337419	0.016332	0.0300212	0.033795	0.0226329	0.0308174	0.0203022	0.0108414	0.0116383	0.00719963	0.0204545	0.0141066	0.0121444	0.0156545	0.0140436	0.0495238	0.0347813	0.062969
fig|167546.4.peg.629	P9301_06431	murI	Glutamate racemase (EC 5.1.1.3)	0.00544205	0.00395241	0.00376064	0.0042365	0.00692893	0.0044385	0.00277827	0.0120852	0.0137696	0.0116974	0.0079918	0.0058273	0.0036478	0.0038664	0.00288728	0.00845419	0.00383513	0.00108867	0.00192652	0.00483129	0.00865975	0.00507463	0.00270991	0.00320468	0.00441794	0.00703678	0.00531895	0.00530681	0.00173099	0.0018241	0.000845174	0.00325105	0.00371964	0.000592409	0.0035254	0.00256845	0.00719822	0.00502762	0.00876783
fig|167546.4.peg.630	P9301_06441	sds	Nonaprenyl diphosphate synthase (geranylgeranyl-diphosphate specific) (EC 2.5.1.85)	0.107251	0.0903408	0.149112	0.13741	0.325763	0.370558	0.241154	1.07397	1.96951	1.56969	0.845045	0.0523695	0.0638014	0.0716929	0.0620404	0.303257	0.806291	0.0828808	0.565529	0.263836	0.28212	0.284357	0.0303171	0.0550842	0.0615779	0.164891	0.226238	0.176975	0.0357312	0.0390512	0.0240248	0.0538793	0.207984	0.271797	0.238133	0.194415	0.612384	0.479025	0.946607
fig|167546.4.peg.631	P9301_06451	acs	Acetyl-CoA synthetase (EC 6.2.1.1)	0.729164	0.761211	1.15918	1.20828	0.099366	0.109113	0.0696335	0.320097	0.383885	0.314854	0.214835	0.373899	0.679754	0.726307	0.687714	0.133676	0.268094	0.0399494	0.18928	0.262068	0.259688	0.258895	0.132979	0.278051	0.264803	0.191145	0.298511	0.281991	0.124285	0.130462	0.0816532	0.208677	0.110923	0.139986	0.146262	0.116243	0.26946	0.17811	0.365698
fig|167546.4.peg.632	P9301_06461		hypothetical protein	0.0131281	0.0083803	0.0132302	0.0128937	0.0158082	0.0101858	0.00692042	0.0369002	0.0422168	0.0335324	0.022387	0.0158822	0.0115046	0.00950146	0.00960021	0.0229258	0.00255675	0.00383401	0.00346773	0.011548	0.0160675	0.0147788	0.00733127	0.0112164	0.0150757	0.0131271	0.0129523	0.0108084	0.0068875	0.0061146	0.00383458	0.00992247	0.00982547	0.00165875	0.0132622	0.00816104	0.0229932	0.0154126	0.0283759
fig|167546.4.peg.633	P9301_06471	dnaQ	hypothetical protein	0.0551626	0.0336995	0.0478462	0.059265	0.0142685	0.00813726	0.00583437	0.0326301	0.0261774	0.019983	0.0188626	0.0565972	0.0345138	0.0330289	0.0333842	0.0159635	0.0133316	0.00222467	0.0081877	0.012255	0.0228492	0.018607	0.0167917	0.0206188	0.0237749	0.0166661	0.0141703	0.0140217	0.0121169	0.0105336	0.00647967	0.0212673	0.00631638	0.00349522	0.00776428	0.00600686	0.0129157	0.00791233	0.0153038
fig|167546.4.peg.634	P9301_06481		hypothetical protein	0.083804	0.0652594	0.106567	0.0974396	0.0606667	0.0510143	0.0311671	0.181117	0.141328	0.129158	0.0867184	0.0625006	0.0522267	0.0540473	0.050347	0.166498	0.173494	0.0256547	0.164621	0.166856	0.163492	0.194171	0.0428504	0.0784844	0.0959649	0.190775	0.194649	0.173177	0.0210634	0.023405	0.0131628	0.0316638	0.101623	0.123932	0.127334	0.105514	0.194599	0.169456	0.303207
fig|167546.4.peg.635	P9301_06491	hisS	Histidyl-tRNA synthetase (EC 6.1.1.21)	0.0337301	0.0267754	0.039464	0.0490882	0.0375702	0.0357356	0.0239689	0.125203	0.119993	0.0977704	0.0813575	0.0444855	0.0574529	0.0475073	0.0535591	0.0680811	0.080903	0.013348	0.0458511	0.0384147	0.0537322	0.0478084	0.0321318	0.0550842	0.0571144	0.0492163	0.0657763	0.0476153	0.0332714	0.0291857	0.0175295	0.0572658	0.0352313	0.0283172	0.050237	0.0339698	0.0888466	0.0520895	0.107286
fig|167546.4.peg.636	P9301_06501		hypothetical protein	0.000388718	0.000267456	0.000362471	0.000414441	0.000821207	0.00014226	0.00025257	0.000725113	0.000907888	0.00107226	0.000546023	0.00129496	0.000455975	0.000205659	0.000397001	0.00094488	0.000182625	9.46668e-05	9.63259e-05	0.000471346	0	0.000178057	0.000556499	0.000241862	0.000273275	0.000699563	0.000527835	0.000730296	0.000309755	5.13832e-05	6.26055e-05	0.000812762	0.000561456	5.92409e-05	0.000671505	0.000289986	0.000740389	0.00016484	0.00095649
fig|167546.4.peg.637	P9301_06521		hypothetical protein	0.0333237	0.0256461	0.0423185	0.0430097	0.019709	0.0183515	0.011593	0.0667909	0.0753547	0.0606313	0.0453199	0.0497034	0.0500871	0.0582839	0.0483259	0.00547036	0.0126011	0.00146734	0.00847668	0.00765937	0.00740773	0.00614298	0.0218002	0.0374282	0.0423576	0.00386817	0.00385725	0.00282381	0.0248715	0.0218379	0.014994	0.0373532	0.00147382	0.00213267	0.00163679	0.00136708	0.00518272	0.00478036	0.00813017
fig|167546.4.peg.638	P9301_06541		Chlorophyll a(b) binding protein, photosystem II CP43 protein (PsbC) homolog	17.8432	13.1786	24.7798	17.8118	5.3321	4.1224	2.7858	13.9277	12.2028	10.5284	7.35047	16.1177	12.1891	15.2118	12.2425	16.8689	28.5111	2.60992	16.8141	51.2425	49.7009	57.3137	4.58342	9.81187	11.6625	32.1583	27.3332	30.5514	2.7032	3.10748	1.98945	4.15924	15.3955	15.7139	16.3536	13.029	28.3257	30.3104	53.1735
fig|167546.4.peg.639	P9301_06551		hypothetical protein	0.0242949	0.0176521	0.0274119	0.0233929	0.017194	0.0122628	0.00825904	0.0415731	0.0426707	0.0346047	0.0235783	0.0280701	0.0230443	0.0230339	0.0217629	0.0196933	0.0113228	0.00359734	0.0109812	0.0156722	0.0229535	0.0226133	0.0126785	0.0213444	0.0244581	0.0157196	0.0136425	0.0130966	0.014103	0.015081	0.00895258	0.0216398	0.00965002	0.00592409	0.0112057	0.0100667	0.0310141	0.0243963	0.0473463
fig|167546.4.peg.640	P9301_06561		hypothetical protein	0.0566291	0.0350071	0.0538723	0.0563639	0.0167321	0.0146812	0.0102291	0.0439096	0.0561377	0.039966	0.027053	0.0236901	0.0235003	0.0280931	0.0209328	0.0163116	0.023376	0.00284	0.0193615	0.0146117	0.0148155	0.0140665	0.00931531	0.0175653	0.0264165	0.0101642	0.00937922	0.00968859	0.00983929	0.0125889	0.00702746	0.0143927	0.00800074	0.00764208	0.0101146	0.00753964	0.0202784	0.0216765	0.0310859
fig|167546.4.peg.641	P9301_06571		hypothetical protein	0.00704993	0.00404156	0.00466682	0.00736783	0.00698026	0.00395482	0.00237416	0.0178861	0.0116512	0.00799319	0.00759469	0.0090266	0.00452468	0.00263244	0.00397001	0.0115375	0.001461	0.00142	0.000577956	0.0025924	0.0039647	0.00320503	0.00498429	0.00371863	0.00473676	0.0053496	0.0045475	0.00360279	0.00275136	0.00187549	0.00101734	0.00524909	0.00319328	0.000473928	0.00398706	0.00376982	0.00781521	0.00502762	0.00765192
fig|167546.4.peg.642	P9301_06581		hypothetical protein	0.0466108	0.0313816	0.0520146	0.044207	0.0229425	0.0178109	0.0113404	0.0584118	0.0686969	0.0537103	0.0370799	0.0371347	0.0277443	0.0350855	0.0255163	0.0286448	0.00310463	0.00459134	0.00953627	0.0253348	0.0269182	0.0263525	0.0176144	0.0296281	0.0367554	0.0227152	0.021357	0.0174297	0.0175649	0.0203477	0.0124428	0.0284128	0.0147382	0.0013033	0.0171654	0.012428	0.0295744	0.0266217	0.0452739
fig|167546.4.peg.643	P9301_06591		Oxidoreductase, short-chain dehydrogenase/reductase family	0.020549	0.0135808	0.0217483	0.0250046	0.0139092	0.00987283	0.00601116	0.040284	0.029809	0.022225	0.0189619	0.0191958	0.0148718	0.0152599	0.0135702	0.0379941	0.0122359	0.00515934	0.0251411	0.0392395	0.0468461	0.0518147	0.00904916	0.0138769	0.0158955	0.0438667	0.0442975	0.036174	0.00597646	0.00567784	0.00355286	0.00961768	0.0294764	0.0200827	0.0342468	0.02991	0.0888055	0.07731	0.115098
fig|167546.4.peg.644	P9301_06601		Lycopene beta-cyclase (EC 5.5.1.19)	0.0891401	0.067399	0.107337	0.11328	0.0717016	0.0614562	0.0399566	0.231391	0.157065	0.123212	0.0799676	0.0728222	0.0663268	0.0723098	0.0587562	0.189971	0.321238	0.0323761	0.224921	0.200911	0.20533	0.244829	0.0238811	0.0447748	0.0550193	0.244641	0.248488	0.219916	0.017073	0.0170335	0.0106742	0.0260084	0.172858	0.215992	0.199689	0.170015	0.325524	0.275118	0.466448
fig|167546.4.peg.646	P9301_06611		Light-dependent protochlorophyllide reductase (EC 1.3.1.33)	0.00855179	0.00597319	0.00792906	0.0121109	0.00554315	0.00412553	0.00298033	0.0157108	0.0127104	0.00711589	0.00719758	0.00655095	0.00536648	0.00481243	0.00476401	0.0149192	0.00237413	0.00246134	0.00346773	0.0107231	0.00970309	0.0108615	0.00244376	0.00347677	0.00314266	0.00999963	0.0138455	0.00939647	0.00133013	0.00131027	0.000735614	0.00182871	0.00754456	0.00426535	0.0120451	0.00944527	0.0113115	0.00898379	0.0151444
fig|167546.4.peg.647	P9301_06621	mscS	hypothetical protein	0.0508867	0.038276	0.0528755	0.0647448	0.0269972	0.0227331	0.0132094	0.0819377	0.0823152	0.0691119	0.0588216	0.0690897	0.0676246	0.0580371	0.0657578	0.0258101	0.0115054	0.00440201	0.0164717	0.0156722	0.0183628	0.0162032	0.0385194	0.0576842	0.0645384	0.013374	0.0170937	0.0137782	0.0548085	0.0485571	0.0311149	0.0968541	0.00715856	0.00616106	0.0104083	0.00894815	0.0254611	0.0153301	0.0259847
fig|167546.4.peg.648	P9301_06631	pncA	hypothetical protein	0.0107958	0.00517082	0.0091977	0.0115122	0.00662098	0.00469457	0.00280353	0.0204643	0.0186117	0.0119898	0.0116154	0.0140922	0.00778665	0.0065811	0.00732647	0.0146208	0.00328726	0.002272	0.00876566	0.0051848	0.00813807	0.00712229	0.00544401	0.00625819	0.00883588	0.00995848	0.00864837	0.00881223	0.00473743	0.00346837	0.00245726	0.00728099	0.00393019	0.00379142	0.00491038	0.00393553	0.00765068	0.00626392	0.00908666
fig|167546.4.peg.649	P9301_06641		Ferric uptake regulation protein FUR	0.324226	0.242999	0.392058	0.382114	0.1278	0.0935216	0.0613997	0.390352	0.292643	0.241745	0.167629	0.296316	0.241526	0.240128	0.225569	0.130891	0.147379	0.0197854	0.15836	0.139636	0.131461	0.167285	0.119067	0.209544	0.229186	0.149459	0.130538	0.118649	0.151543	0.15641	0.0926091	0.230283	0.104536	0.181337	0.133042	0.102158	0.175431	0.17539	0.299381
fig|167546.4.peg.650	P9301_06651		hypothetical protein	0.0405503	0.0272806	0.043859	0.0399244	0.0335668	0.0237005	0.0134115	0.0874969	0.0798941	0.06609	0.048199	0.0643669	0.043037	0.0380059	0.0393753	0.0258599	0.0149753	0.00407067	0.0193615	0.018736	0.0215972	0.0222572	0.0283814	0.0465283	0.0476409	0.0208223	0.0167689	0.0141677	0.0317044	0.0316521	0.0193451	0.053202	0.0117906	0.00592409	0.0121291	0.00961097	0.0240626	0.0183797	0.0325207
fig|167546.4.peg.651	P9301_06661	stpA	hypothetical protein	0.0216092	0.0142346	0.0188938	0.0268926	0.021454	0.0135147	0.00808224	0.0511607	0.0399471	0.033045	0.0295845	0.0220904	0.0186248	0.0139848	0.017071	0.0254123	0.00639188	0.00449667	0.00462364	0.0141404	0.0222232	0.018785	0.0146141	0.019863	0.0234561	0.0141559	0.0142109	0.0140217	0.0104041	0.0105592	0.00591622	0.0182871	0.0074042	0.00106634	0.00994667	0.00737394	0.0214713	0.00964315	0.0200863
fig|167546.4.peg.652	P9301_06671		hypothetical protein	0.0255494	0.017355	0.024059	0.0290108	0.0157056	0.012149	0.00750133	0.0414925	0.0360129	0.0306081	0.0242732	0.0377822	0.0302697	0.0268591	0.0255885	0.0161127	0.00310463	0.00236667	0.00789873	0.0102518	0.0114768	0.0129092	0.0173482	0.0256979	0.030379	0.0139913	0.0123026	0.0117334	0.0143034	0.0132312	0.00812306	0.0224525	0.00733401	0.0039099	0.00793216	0.00642112	0.0137795	0.0112091	0.0162603
fig|167546.4.peg.653	P9301_06681		hypothetical protein	0.43577	0.308942	0.526353	0.610978	0.208125	0.151791	0.0992095	0.711013	0.623114	0.526283	0.449079	0.352875	0.304697	0.25185	0.313162	0.257505	0.016071	0.0447301	0.15441	0.122079	0.148363	0.163635	0.129495	0.211297	0.222036	0.165755	0.174226	0.132719	0.0824314	0.0732211	0.0433386	0.137899	0.0941842	0.0680086	0.149914	0.103649	0.288011	0.202424	0.324091
fig|167546.4.peg.654	P9301_06691	met17	O-acetylhomoserine sulfhydrylase (EC 2.5.1.49) @ O-succinylhomoserine sulfhydrylase (EC 2.5.1.48)	1.23672	1.1106	1.87629	1.75677	0.286704	0.290039	0.196626	0.939665	1.08901	0.886562	0.574168	0.852576	1.1828	1.25559	1.2141	0.346124	0.608507	0.0815081	0.448975	0.43352	0.367257	0.408909	0.565185	1.11329	0.918112	0.381344	0.486907	0.452637	0.839856	0.831354	0.528249	1.30421	0.192088	0.254855	0.250094	0.20154	0.424119	0.328526	0.646906
fig|167546.4.peg.655	P9301_06701	metA	Homoserine O-succinyltransferase (EC 2.3.1.46)	0.36414	0.295123	0.438046	0.495809	0.0920265	0.0680855	0.0411942	0.230264	0.229544	0.179944	0.115807	0.271788	0.302417	0.279615	0.272848	0.0909074	0.0394471	0.0145314	0.068873	0.0719981	0.0710516	0.083865	0.159231	0.278535	0.31003	0.0943587	0.0951727	0.0771679	0.159068	0.179045	0.0973828	0.27109	0.0480395	0.037855	0.0650941	0.0483863	0.163667	0.132449	0.246296
fig|167546.4.peg.656	P9301_06711		Sulfate permease	0.194624	0.151588	0.267821	0.24254	0.169169	0.156287	0.104261	0.481797	0.472253	0.369734	0.250277	0.123325	0.125218	0.12537	0.113975	0.446331	0.427343	0.0843955	0.362185	0.54299	0.501952	0.569071	0.0492381	0.0856495	0.0942797	0.470065	0.524383	0.460816	0.027878	0.0317291	0.0189068	0.0450744	0.131767	0.118837	0.161707	0.125605	0.286942	0.25987	0.452261
fig|167546.4.peg.657	P9301_06721		hypothetical protein	0.0162378	0.0107577	0.0170361	0.0208602	0.0200169	0.0165306	0.0105827	0.0653407	0.0590127	0.0545877	0.0372289	0.0154252	0.0131181	0.0127098	0.0121988	0.0268047	0.00803551	0.00577468	0.013004	0.010841	0.0137721	0.0137104	0.00730707	0.0107024	0.0127073	0.0144851	0.0123026	0.0109544	0.00838161	0.00806716	0.00478932	0.0118189	0.00863238	0.00468003	0.00872957	0.00749822	0.020155	0.0110443	0.0219993
fig|167546.4.peg.658	P9301_06731		Sirohydrochlorin cobaltochelatase CbiX(long) (EC 4.99.1.3)	0.0682376	0.0483205	0.0735816	0.0721587	0.0727795	0.057729	0.0362185	0.20287	0.264044	0.205873	0.139335	0.0608629	0.0510341	0.052073	0.0483259	0.0720595	0.113593	0.0148154	0.0838999	0.0288699	0.0392297	0.0383713	0.0244376	0.0405724	0.0462745	0.0389698	0.0377199	0.0291631	0.0191319	0.0202707	0.0121768	0.0308511	0.0368104	0.035663	0.0378981	0.0331827	0.11657	0.100058	0.170096
fig|167546.4.peg.659	P9301_06741		hypothetical protein	0.33405	0.236907	0.36306	0.475732	0.168039	0.107833	0.0772359	0.580171	0.428977	0.403949	0.445952	0.188187	0.129497	0.116033	0.124694	0.0570906	0.0847381	0.0101294	0.0267786	0.0159079	0.036204	0.0275098	0.0588195	0.0809634	0.080616	0.0254723	0.0230217	0.0211299	0.0238512	0.0170078	0.0118324	0.0418911	0.00364946	0.00302129	0.00684096	0.00484691	0.024803	0.0131048	0.0261441
fig|167546.4.peg.660	P9301_06751		Glucose-methanol-choline (GMC) oxidoreductase:NAD binding site	0.0572299	0.0458836	0.068643	0.0722969	0.066877	0.053262	0.0349304	0.194814	0.241347	0.193299	0.11814	0.0481419	0.0484737	0.0487824	0.0467739	0.0960794	0.198879	0.0160934	0.104995	0.0596252	0.0723037	0.0791465	0.033269	0.0542981	0.0667246	0.0537429	0.0626093	0.0512181	0.0299187	0.0302904	0.0197051	0.045684	0.0228442	0.0270139	0.0263566	0.0224946	0.0715709	0.0587655	0.10346
fig|167546.4.peg.661	P9301_06761		hypothetical protein	0.027493	0.0185436	0.0301757	0.0355037	0.0397259	0.0312971	0.0212159	0.126008	0.130131	0.100597	0.0747059	0.0224713	0.0224129	0.0199078	0.0227012	0.0779277	0.0294027	0.014484	0.0415165	0.058329	0.0654176	0.0599163	0.0176144	0.0261514	0.0316543	0.0455539	0.0535955	0.0417729	0.00916511	0.00816993	0.00566579	0.0161198	0.0195808	0.0085307	0.0262307	0.0202576	0.0474671	0.0341219	0.0532446
fig|167546.4.peg.662	P9301_06771		hypothetical protein	0.035179	0.0157502	0.0150426	0.0361024	0.0137039	0.00677156	0.00472306	0.0295685	0.019217	0.013062	0.0167778	0.0310028	0.0175726	0.00933694	0.0142559	0.00571901	0.000365251	0.000710001	0.000192652	0.000235673	0.00146068	0.000356115	0.0127027	0.00891868	0.0107488	0.0025925	0.00207074	0.00189877	0.00980284	0.00652567	0.0039911	0.0226896	0.001544	0.000118482	0.00256011	0.0012428	0.00345515	0.000741781	0.0020724
fig|167546.4.peg.663	P9301_06781		hypothetical protein	0.129372	0.0878149	0.135066	0.127878	0.0546616	0.0392921	0.0268987	0.151951	0.157216	0.122335	0.0821517	0.0786114	0.0611357	0.0619035	0.0545335	0.0120845	0.00986177	0.00160934	0.00905464	0.00589182	0.00500805	0.00569783	0.0399711	0.0655447	0.081117	0.00362127	0.00401966	0.00301855	0.0542254	0.060812	0.0376728	0.0953302	0.0031231	0.00213267	0.0035254	0.003107	0.00876127	0.00766507	0.0132315
fig|167546.4.peg.664	P9301_06791	gloA	Lactoylglutathione lyase (EC 4.4.1.5)	0.0100006	0.00540856	0.0104664	0.0107755	0.010727	0.00771048	0.00510191	0.0251372	0.0302629	0.024467	0.0161325	0.00997877	0.00641873	0.007486	0.0056302	0.0149689	0.000547876	0.00312401	0.00616486	0.0116658	0.0113724	0.0127311	0.00595212	0.0117303	0.0171708	0.0100819	0.00718667	0.00813062	0.00594001	0.00778455	0.00524321	0.0102611	0.00761474	0.00118482	0.0100726	0.00555117	0.0129979	0.0145059	0.0210428
fig|167546.4.peg.665	P9301_06801		hypothetical protein	0.00839277	0.00537885	0.00734004	0.00833486	0.00816074	0.00611717	0.00361175	0.0185307	0.0161907	0.0108201	0.0122607	0.0110452	0.0061732	0.00411319	0.00573847	0.00507251	0.000365251	0.000757335	0.000674281	0.0012962	0.00386037	0.00204766	0.00326641	0.0054419	0.00450903	0.00497924	0.00320761	0.00404097	0.00360774	0.00359682	0.00195642	0.00677302	0.00298273	0.000177723	0.00214042	0.00157421	0.008679	0.00214292	0.00605777
fig|167546.4.peg.666	P9301_06811		hypothetical protein	0.00413454	0.00335806	0.00530114	0.00561797	0.0109323	0.0095314	0.00583437	0.031905	0.0369208	0.0241745	0.0166785	0.00377061	0.00375303	0.00448337	0.00443919	0.0116369	0.00840076	0.00302934	0.0140636	0.00907341	0.0126244	0.0130872	0.00333899	0.00538144	0.00560213	0.0104934	0.0108409	0.008228	0.00289712	0.00295453	0.00206598	0.00497817	0.00887802	0.0091231	0.0125068	0.0106052	0.0255434	0.0196984	0.0400132
fig|167546.4.peg.667	P9301_06821		hypothetical protein	0.00646685	0.00392269	0.00444027	0.00575612	0.0483486	0.0314394	0.0203066	0.126089	0.0864007	0.0674547	0.0817546	0.00662712	0.00473513	0.0028381	0.00350083	0.0553003	0.00383513	0.00880401	0.0055869	0.0116658	0.0227449	0.0159361	0.00360515	0.00344654	0.00482785	0.0269537	0.0227375	0.0202048	0.0024416	0.00179841	0.00111125	0.00474111	0.0257217	0.00171799	0.0371007	0.0253945	0.0766302	0.0293415	0.0436797
fig|167546.4.peg.668	P9301_06841		hypothetical protein	0.0264151	0.0206239	0.0283181	0.0370234	0.00744219	0.00560503	0.00340969	0.0241704	0.0204275	0.017741	0.0146434	0.0133685	0.0170815	0.0135324	0.0141838	0.00885203	0.00328726	0.001704	0.00375671	0.00789504	0.00803374	0.0100602	0.00592792	0.0100071	0.0106577	0.00773634	0.00893259	0.00725427	0.00586713	0.00475295	0.00323983	0.010295	0.0050531	0.00414687	0.00612749	0.00555117	0.0125866	0.00873653	0.0154633
fig|167546.4.peg.669	P9301_06861		hypothetical protein	0.0280407	0.0237145	0.0362471	0.0380364	0.00841737	0.00790964	0.005405	0.0248955	0.0382826	0.0270989	0.0197065	0.0206812	0.0281652	0.0280519	0.0255524	0.00964772	0.024837	0.00236667	0.0147379	0.0167328	0.0173195	0.0162922	0.0104767	0.019863	0.0232739	0.0109461	0.0175404	0.0147033	0.0122444	0.0134367	0.00757526	0.0207254	0.00982547	0.014751	0.0130104	0.0108123	0.0272298	0.0193687	0.0432015
fig|167546.4.peg.670	P9301_06871		hypothetical protein	0.045268	0.0325703	0.0498398	0.0609688	0.0122668	0.0101289	0.00676887	0.0360139	0.0328353	0.0262216	0.0218409	0.0317264	0.02806	0.0253784	0.0268878	0.01661	0.00164363	0.00236667	0.00279345	0.0111945	0.0152328	0.012375	0.0132834	0.0177769	0.020359	0.0142382	0.0143733	0.013194	0.0126817	0.00966004	0.00693356	0.01656	0.00786038	0.00207343	0.0126747	0.00820247	0.0152602	0.00840685	0.0138691
fig|167546.4.peg.671	P9301_06881		Leader peptidase (Prepilin peptidase) (EC 3.4.23.43) / N-methyltransferase (EC 2.1.1.-)	0.00106014	0.000802369	0.000589016	0.00151962	0.00112916	0.000768203	0.000530397	0.00273931	0.00242103	0.00292434	0.00208482	0.00304695	0.00143808	0.00148075	0.00111882	0.00278491	0.00566138	0.000426001	0.00337141	0.0012962	0.00302569	0.00240377	0.00188726	0.00157211	0.00191292	0.00234559	0.00235495	0.00223957	0.00153056	0.00113043	0.000876476	0.00267534	0.00157909	0.00201419	0.00193058	0.00153278	0.00547065	0.00255502	0.00701426
fig|167546.4.peg.672	P9301_06891		Type IV fimbrial assembly protein PilC	0.0717184	0.0465671	0.0732192	0.0841315	0.0347473	0.0249524	0.0135377	0.0926533	0.0880651	0.0788597	0.0614524	0.0756025	0.0587506	0.0511269	0.0530899	0.0455532	0.0122359	0.00752601	0.0219623	0.0267489	0.0372473	0.0363237	0.0480041	0.0727401	0.0764714	0.0370357	0.0311828	0.0277025	0.0579425	0.0564188	0.0336348	0.10146	0.0260024	0.0075236	0.03261	0.0239446	0.0623572	0.0404683	0.0762004
fig|167546.4.peg.673	P9301_06901	pilT	Twitching motility protein PilT	0.10225	0.0754227	0.125732	0.12995	0.0607693	0.0477708	0.0298285	0.184743	0.194439	0.1546	0.105581	0.104092	0.090704	0.0872407	0.0910215	0.0773807	0.142265	0.0152414	0.0864043	0.0592717	0.0682346	0.0761195	0.0791196	0.13641	0.150347	0.0635367	0.0614318	0.0545287	0.100689	0.096806	0.0601795	0.152088	0.0440392	0.0514804	0.0540982	0.0437051	0.108796	0.0857993	0.154314
fig|167546.4.peg.674	P9301_06911		Type IV fimbrial assembly, ATPase PilB	0.124549	0.0914107	0.117441	0.170105	0.0491698	0.040288	0.0256611	0.139383	0.129223	0.0925066	0.07689	0.0975787	0.100069	0.0810709	0.0893252	0.0619642	0.0341509	0.0131114	0.0386267	0.0427746	0.0580099	0.0533282	0.067046	0.0984078	0.101749	0.0510681	0.0546106	0.0441099	0.0790058	0.0734009	0.0426343	0.134343	0.0396177	0.0264807	0.0511603	0.0393138	0.0737098	0.0646997	0.102185
fig|167546.4.peg.675	P9301_06921		hypothetical protein	0.045321	0.024398	0.0270494	0.0584361	0.0126261	0.00762512	0.0050514	0.0442319	0.0211841	0.0178385	0.0212453	0.0497034	0.0362676	0.0176044	0.0312187	0.0129299	0.000730501	0.002272	0.000192652	0.00447778	0.00834674	0.00649909	0.0263974	0.0235211	0.0234561	0.00641952	0.00653703	0.00433309	0.0244524	0.0171877	0.0102986	0.0514411	0.00340382	0	0.00789019	0.00463978	0.00933712	0.0028847	0.00653602
fig|167546.4.peg.676	P9301_06931		hypothetical protein	0.0571769	0.0315896	0.0529208	0.058298	0.0157056	0.0122628	0.00608694	0.0446347	0.0354076	0.0283661	0.023479	0.0619293	0.0394594	0.031178	0.0345752	0.0212847	0.00182625	0.00317134	0.00423834	0.012255	0.0201365	0.012553	0.0323495	0.0445027	0.0478686	0.0153081	0.0127898	0.0121716	0.0329252	0.0294426	0.0185625	0.0549969	0.00926402	0.0026066	0.00914926	0.00849245	0.0214713	0.0129399	0.0194486
fig|167546.4.peg.677	P9301_06941		hypothetical protein	0.0243302	0.0131945	0.015405	0.0270307	0.00882797	0.00517825	0.00320764	0.0203032	0.0125591	0.011015	0.0103248	0.0292888	0.0200629	0.0142728	0.016638	0.0102942	0.000182625	0.00118334	0.000192652	0.0038886	0.00782507	0.00596492	0.0172031	0.0176862	0.020359	0.00678987	0.00531895	0.00496601	0.0166175	0.0135652	0.007497	0.0330523	0.00456183	0.000236964	0.00533007	0.00418409	0.00917259	0.00428584	0.00717368
fig|167546.4.peg.678	P9301_06951		hypothetical protein	0.00321576	0.0011887	0.00149519	0.00202615	0.00133446	0.000711299	0.000378855	0.00193363	0.000907888	0.00126721	0.00104241	0.00533217	0.00178883	0.000904901	0.00129928	0.00129299	0.000913126	0.000236667	0.000385304	0.000589182	0.00104334	0.000445143	0.00130656	0.00157211	0.00182183	0.00111107	0.000852656	0.000438177	0.000838161	0.000899206	0.00068866	0.00260761	0.000491274	0.000236964	0.000713475	0.000662826	0.000946052	0.000741781	0.000478245
fig|167546.4.peg.680	P9301_06961		hypothetical protein	0.177291	0.135808	0.218661	0.221081	0.167629	0.138106	0.0869598	0.488001	0.50872	0.406483	0.288548	0.224599	0.232863	0.199942	0.214597	0.186738	0.139891	0.0358314	0.138709	0.117836	0.146903	0.13568	0.167603	0.278867	0.316543	0.129625	0.137562	0.124296	0.197988	0.190323	0.118403	0.306919	0.0854465	0.0613736	0.110882	0.0878244	0.258354	0.179593	0.345771
fig|167546.4.peg.681	P9301_06971		hypothetical protein	0.038059	0.027548	0.0448558	0.0437926	0.0265353	0.0177825	0.0119718	0.0706582	0.0674863	0.0522482	0.0356404	0.0373633	0.031778	0.0322885	0.0282593	0.0378449	0.00657451	0.00577468	0.00972892	0.0265132	0.032135	0.0348102	0.0213163	0.0354328	0.039807	0.0333321	0.0329694	0.028092	0.0291717	0.0320117	0.0183277	0.0458533	0.0242479	0.00462079	0.0285809	0.0209204	0.0543774	0.0409628	0.0624907
fig|167546.4.peg.682	P9301_06981		hypothetical protein	0.00574242	0.00514111	0.0071588	0.00792042	0.00472194	0.00409708	0.00209633	0.0140188	0.0140723	0.0106251	0.0070983	0.00837912	0.00975085	0.00740374	0.00747084	0.00740985	0.00237413	0.00160934	0.00288978	0.0077772	0.00751207	0.00632103	0.00612149	0.0106419	0.0100656	0.00707793	0.00775511	0.00720558	0.0100762	0.0108675	0.00611968	0.0174067	0.0058251	0.00284357	0.00616946	0.00542689	0.0115583	0.00593424	0.012275
fig|167546.4.peg.683	P9301_06991		hypothetical protein	0.00865781	0.00517082	0.0076572	0.00976238	0.00487592	0.00312971	0.0018185	0.0118435	0.0127104	0.00965032	0.0077436	0.0139017	0.0108382	0.0083909	0.00858966	0.008305	0.00109575	0.000804668	0.00202284	0.00400644	0.00511238	0.00480755	0.00890398	0.0120629	0.0128439	0.00448543	0.0046287	0.0042844	0.0103677	0.00922328	0.00550928	0.0164923	0.0042811	0.00136254	0.0046166	0.00298272	0.00987185	0.00840685	0.0141879
fig|167546.4.peg.684	P9301_07001		hypothetical protein	0.0816131	0.065616	0.0946503	0.118023	0.0493237	0.0388654	0.0246003	0.132132	0.148894	0.114147	0.0842861	0.087638	0.116449	0.0924233	0.100802	0.0475424	0.027759	0.00899335	0.0244668	0.0340547	0.0454897	0.046651	0.103412	0.16105	0.184643	0.0418503	0.0495353	0.0385109	0.261689	0.243685	0.143445	0.423754	0.0512328	0.035663	0.0716832	0.0594886	0.164078	0.0972557	0.187632
fig|167546.4.peg.685	P9301_07011		hypothetical protein	1.14887	0.878238	1.57371	1.37226	0.743911	0.584631	0.38128	2.38296	2.56372	2.20934	1.49898	1.41782	1.18694	1.20455	1.28863	0.803943	1.95573	0.149053	1.1431	0.673553	0.654072	0.754785	1.17729	2.22278	2.47865	0.550803	0.556581	0.515004	2.40303	2.35482	1.53335	3.52817	0.488361	0.734232	0.624332	0.478312	1.18211	1.13311	1.89034
fig|167546.4.peg.686	P9301_07021		hypothetical protein	0.0109371	0.00719161	0.00946956	0.0139068	0.00384941	0.00315817	0.00207107	0.0137771	0.00544733	0.00623859	0.00704866	0.0180532	0.0162397	0.0111467	0.0144725	0.0135764	0.00127838	0.00236667	0.00356406	0.0087199	0.0102248	0.00899189	0.0121946	0.0138164	0.0153945	0.0187236	0.0182712	0.0161152	0.0111694	0.00752764	0.00480497	0.0186258	0.0132644	0.00823449	0.0181306	0.0159907	0.024474	0.0121982	0.023434
fig|167546.4.peg.687	P9301_07031		Autotransporter adhesin	0.0175806	0.0115006	0.0189391	0.016946	0.015295	0.0109255	0.00671836	0.0436679	0.0541707	0.039771	0.0319672	0.0231568	0.0209749	0.0236097	0.0208245	0.0151678	0.00602663	0.002698	0.00626118	0.012962	0.0162761	0.0161142	0.01188	0.0176862	0.0237749	0.0101642	0.00877018	0.00725427	0.011297	0.0104051	0.00702746	0.0193031	0.00494783	0.00207343	0.0057078	0.00364554	0.0134093	0.011374	0.0189704
fig|167546.4.peg.688	P9301_07041		hypothetical protein	0.00503566	0.00416043	0.0061167	0.00630871	0.00600508	0.00543432	0.00338444	0.0213505	0.0211841	0.0165713	0.0111687	0.00521791	0.004209	0.00460677	0.00436701	0.0099461	0.000547876	0.00142	0.00269713	0.00695235	0.00646873	0.00961509	0.00474234	0.00728611	0.00874479	0.00790094	0.00893259	0.00705952	0.00448234	0.00606322	0.0033807	0.00890652	0.00915874	0.00373218	0.00973683	0.0096524	0.0242683	0.0199457	0.0358684
fig|167546.4.peg.689	P9301_07051		hypothetical protein	0.00436424	0.00300146	0.00348878	0.0046049	0.00390073	0.00330043	0.0016417	0.00942646	0.00847362	0.00623859	0.00441782	0.00731269	0.00354258	0.00329055	0.00393392	0.00939907	0.00109575	0.000615334	0.00183019	0.00530264	0.00594705	0.006232	0.0043794	0.0055326	0.00642195	0.00687217	0.00576558	0.00623186	0.00408148	0.00434188	0.00281725	0.00711167	0.00579001	0.000888614	0.00768034	0.0051369	0.0118462	0.00914863	0.0164198
fig|167546.4.peg.690	P9301_07061		hypothetical protein	0.00017669	2.97174e-05	9.06178e-05	9.20979e-05	0.000102651	8.53558e-05	0	0.000161136	0	0.000194956	4.96385e-05	0.000723651	0.000245525	8.22638e-05	0.000252637	0.000198922	0	0	0	0	0	0	0.000193565	0.000181397	0.000501003	8.23015e-05	0	9.73727e-05	0.000109325	2.56916e-05	3.13027e-05	0.000474111	0	0	0.000125907	4.14266e-05	0	8.24201e-05	0.000159415
fig|167546.4.peg.691	P9301_07081		hypothetical protein	0.0212911	0.0126002	0.0177611	0.023531	0.0220699	0.0149088	0.00767813	0.0458432	0.054322	0.0413306	0.0308751	0.0220904	0.0160293	0.0129565	0.013498	0.017157	0.00200888	0.00222467	0.00288978	0.00589182	0.00970309	0.00632103	0.0115897	0.0161141	0.0196302	0.00687217	0.00747089	0.00564762	0.0088007	0.00912052	0.00508669	0.0168309	0.00561456	0.000829373	0.0051622	0.00463978	0.0106945	0.00807717	0.0132315
fig|167546.4.peg.692	P9301_07091		hypothetical protein	0.0743158	0.0540856	0.0816466	0.0928347	0.0306413	0.0188067	0.0131336	0.0766202	0.0709666	0.0566347	0.0452703	0.0913324	0.0759023	0.0572556	0.0681759	0.0258101	0.0423691	0.00402334	0.0201321	0.0248635	0.0389167	0.034187	0.034261	0.0554772	0.0585263	0.0293405	0.0254579	0.0241484	0.0501621	0.0508951	0.0317879	0.0958043	0.00989566	0.00610182	0.00973683	0.00915528	0.0225407	0.0174731	0.0242311
fig|167546.4.peg.693	P9301_07101		hypothetical protein	0.106774	0.0528969	0.0622544	0.100755	0.0173993	0.0122343	0.00719824	0.044393	0.0210327	0.015499	0.0214935	0.114908	0.0747799	0.0494817	0.0722903	0.0180024	0.001461	0.002414	0.000577956	0.0119015	0.0205539	0.0142446	0.0291557	0.0330747	0.0309711	0.012016	0.0118154	0.0140217	0.0134652	0.00958297	0.00582231	0.0255343	0.00547419	0.00065165	0.00533007	0.00492977	0.0107356	0.0049452	0.00685485
fig|167546.4.peg.694	P9301_07121		hypothetical protein	0.446301	0.311082	0.457892	0.473337	0.123078	0.102455	0.0696335	0.425963	0.195499	0.163568	0.175273	0.348191	0.213817	0.223099	0.235602	0.577719	0.0173494	0.0777215	0.00905464	0.631014	0.769152	0.722913	0.102251	0.168034	0.186373	0.880214	0.711968	0.833705	0.060876	0.0519227	0.0305671	0.0822921	0.435268	0.00633878	0.610147	0.415882	0.763711	0.429738	0.70589
fig|167546.4.peg.695	P9301_07141	nrdJ	Ribonucleotide reductase of class II (coenzyme B12-dependent) (EC 1.17.4.1)	3.09554	2.7343	4.42577	4.73669	0.41938	0.371383	0.262496	1.32921	1.21521	1.00051	0.739564	1.54157	1.78686	2.07527	1.75864	0.149042	0.356119	0.0356894	0.234939	0.250638	0.217015	0.271715	0.613842	1.16832	1.21097	0.126127	0.147185	0.123323	0.659323	0.643832	0.421303	1.09035	0.0497239	0.0765985	0.0693329	0.0523632	0.145363	0.110773	0.200863
fig|167546.4.peg.696	P9301_07151		hypothetical protein	0.00913487	0.00511139	0.00951487	0.0116504	0.00708291	0.00466612	0.00343495	0.0240093	0.018763	0.0138419	0.0138491	0.0124163	0.00820755	0.00793845	0.00808439	0.00900122	0.00182625	0.001562	0.00250447	0.00494913	0.00594705	0.006232	0.0055166	0.00891868	0.00765169	0.00609031	0.00414147	0.00379754	0.00577603	0.00526678	0.00355286	0.0105998	0.00308801	0.00142178	0.00394509	0.00256845	0.00769182	0.00502762	0.00701426
fig|167546.4.peg.697	P9301_07161	prfC	Peptide chain release factor 3	0.122729	0.0912918	0.153144	0.16154	0.147407	0.118445	0.0764782	0.417745	0.512351	0.385915	0.241293	0.0783448	0.0904935	0.0868705	0.083695	0.208719	0.216776	0.0406121	0.240815	0.215051	0.238821	0.248657	0.0411567	0.0768518	0.084123	0.15485	0.167892	0.144258	0.0324696	0.0341955	0.0203781	0.0492737	0.0542857	0.0630916	0.0639189	0.0470192	0.148736	0.135911	0.236094
fig|167546.4.peg.698	P9301_07171		hypothetical protein	0.00945291	0.00689443	0.00888054	0.0144133	0.0191957	0.0158477	0.01081	0.0558337	0.0499338	0.0386013	0.0344987	0.00868382	0.00880383	0.00810298	0.00996112	0.0194944	0.00858339	0.00444934	0.00760975	0.00895557	0.0121028	0.00845772	0.00539562	0.00686285	0.00778833	0.0101231	0.0125868	0.00973727	0.0048832	0.00403358	0.00233205	0.00860173	0.00768492	0.00278432	0.0109959	0.00753964	0.0192912	0.00692329	0.0167386
fig|167546.4.peg.699	P9301_07181	hslO	33 kDa chaperonin HslO	0.0403206	0.027756	0.0478915	0.0448056	0.0315138	0.0228754	0.0146238	0.0847576	0.0771705	0.0614111	0.0429373	0.0354208	0.0281302	0.0256663	0.0253359	0.0527641	0.0732327	0.00762068	0.0413238	0.0362936	0.0394384	0.0386384	0.0179289	0.0317747	0.0366188	0.0545247	0.0468149	0.0435256	0.0140665	0.0137964	0.00845174	0.0202175	0.0234408	0.0170614	0.0289587	0.0222875	0.0459864	0.0429409	0.0685485
fig|167546.4.peg.700	P9301_07191		hypothetical protein	0.0135698	0.0090638	0.0129583	0.0194787	0.00795544	0.00506445	0.00419266	0.0257012	0.0239077	0.0201779	0.0128067	0.0111976	0.0117501	0.00917241	0.00956412	0.00865311	0.00383513	0.00137267	0.0048163	0.00282807	0.00532105	0.00525269	0.00721029	0.00816286	0.00938243	0.00378587	0.00389786	0.00267775	0.00433657	0.00316007	0.00247292	0.00819535	0.00242128	0.00171799	0.00373525	0.00368697	0.00608764	0.0049452	0.00940549
fig|167546.4.peg.701	P9301_07201		hypothetical protein	0.0199306	0.015988	0.0244668	0.0287806	0.0124721	0.0124335	0.00681939	0.036739	0.0363155	0.0310955	0.0233797	0.0147396	0.014977	0.0146018	0.0154109	0.0145213	0.00237413	0.00369201	0.00529793	0.0111945	0.0136678	0.00952606	0.00626666	0.0095838	0.0119785	0.00876511	0.00998826	0.00754639	0.00745235	0.00688535	0.00431978	0.0126994	0.00845693	0.00195495	0.0117933	0.00782963	0.015507	0.00914863	0.0173762
fig|167546.4.peg.702	P9301_07211		16S rRNA (uracil(1498)-N(3))-methyltransferase (EC 2.1.1.193)	0.0141352	0.00995532	0.0131396	0.0186038	0.00754484	0.00549123	0.00378855	0.0223174	0.019217	0.0141343	0.0130549	0.0141683	0.0138196	0.0117226	0.0122709	0.0106423	0.00182625	0.00217734	0.00154121	0.0025924	0.00719907	0.00569783	0.00609729	0.00913031	0.0101567	0.00942352	0.0105161	0.00813062	0.00686928	0.00570354	0.00308332	0.0120221	0.00782529	0.000592409	0.0101146	0.0077882	0.0157538	0.00807717	0.0143474
fig|167546.4.peg.703	P9301_07221		Phytyl-phosphate kinase (EC 2.7.4.-)	0.00832209	0.00784539	0.0100133	0.0101768	0.0058511	0.00500754	0.00358649	0.0167582	0.0252695	0.0207628	0.0115161	0.00613199	0.00971578	0.00867883	0.00891448	0.00780769	0.0122359	0.00189334	0.0129077	0.006481	0.00918142	0.00632103	0.00481493	0.00659075	0.0080616	0.00539075	0.00771451	0.00589105	0.0056667	0.00498417	0.00322418	0.0092113	0.00642165	0.00941931	0.00734459	0.0070011	0.0178105	0.0117036	0.0212022
fig|167546.4.peg.704	P9301_07231	tesA	hypothetical protein	0.00560107	0.00389298	0.00502929	0.00718364	0.00708291	0.00546277	0.00368752	0.019578	0.0248156	0.015499	0.0110694	0.00460852	0.005612	0.00489469	0.00382565	0.0107915	0.00967914	0.001704	0.00828403	0.0074237	0.00876408	0.00819063	0.0033148	0.0056233	0.00669523	0.00613146	0.006131	0.00525813	0.00216829	0.00215809	0.00123646	0.00321718	0.00266691	0.0026066	0.00318965	0.00273416	0.00839107	0.00733539	0.0135503
fig|167546.4.peg.705	P9301_07241		ABC transporter, permease protein	0.00261501	0.001367	0.00167643	0.00276294	0.00164241	0.00102427	0.000631425	0.00443124	0.0040855	0.00292434	0.00173735	0.00438	0.00284108	0.00152188	0.00212937	0.00263572	0.000730501	0.000520668	0.000674281	0.00117836	0.00219102	0.00142446	0.00142754	0.00178374	0.00209511	0.00230444	0.00170531	0.00146059	0.00080172	0.000616598	0.000422587	0.00104982	0.00101764	0.000236964	0.00100726	0.000911385	0.00205664	0.0024726	0.00302889
fig|167546.4.peg.706	P9301_07251		hypothetical protein	0.00574242	0.00457648	0.00643386	0.00644685	0.00313085	0.00230461	0.0016417	0.00733169	0.00605259	0.00545877	0.00496385	0.0075793	0.0077165	0.00711582	0.00573847	0.00233733	0	0.000662668	0.000288978	0.00188538	0.00313003	0.00195863	0.00333899	0.00513958	0.00573877	0.0029217	0.00349183	0.00233695	0.00291534	0.00256916	0.00190947	0.00514749	0.00224582	0.000177723	0.00193058	0.00190562	0.00522385	0.00255502	0.00589836
fig|167546.4.peg.707	P9301_07261	phnD	ABC transporter, substrate-binding protein (cluster 12, methionine/phosphonates)	0.0221923	0.0148587	0.0156769	0.0333855	0.00759616	0.00529206	0.00315712	0.0196586	0.013467	0.0100402	0.00823999	0.0228522	0.0279548	0.0170286	0.0234952	0.0145213	0.00255675	0.00260334	0.0029861	0.0051848	0.0132505	0.00730035	0.0113719	0.0124257	0.0122518	0.0143205	0.0212352	0.0142164	0.00683284	0.00554939	0.00316158	0.0162552	0.0106326	0.00432459	0.0201032	0.0166535	0.0336877	0.0112915	0.0235934
fig|167546.4.peg.708	P9301_07271	aspC	Aspartate aminotransferase (EC 2.6.1.1)	0.152342	0.109241	0.156361	0.175447	0.0482459	0.0336018	0.019751	0.140994	0.0789863	0.0652127	0.0491421	0.128239	0.0925279	0.0847317	0.0883869	0.0944382	0.0414559	0.013206	0.0501858	0.0586825	0.0629136	0.0706887	0.0426568	0.0729215	0.0742396	0.114728	0.0943606	0.0867591	0.0241063	0.0239189	0.0143523	0.0414509	0.0620058	0.0394545	0.0795734	0.0642112	0.112333	0.0919808	0.149691
fig|167546.4.peg.709	P9301_07281		Uracil-DNA glycosylase, family 4 (EC 3.2.2.27)	0.0128454	0.00861804	0.0158581	0.0180051	0.00903328	0.00671466	0.00346021	0.0253789	0.0193683	0.0145242	0.0120622	0.00948364	0.00655903	0.00797958	0.0064242	0.0121342	0.00164363	0.00222467	0.00240815	0.0051848	0.00897275	0.00649909	0.00268571	0.00426283	0.00409912	0.00942352	0.00954163	0.00769245	0.00211362	0.00187549	0.000986036	0.00331878	0.00807092	0.00177723	0.0100306	0.00861673	0.0145198	0.00774749	0.0135503
fig|167546.4.peg.710	P9301_07291	ispG	(E)-4-hydroxy-3-methylbut-2-enyl-diphosphate synthase (ferredoxin) (EC 1.17.7.1)	0.0666298	0.0531644	0.08287	0.078053	0.0773474	0.066037	0.0427348	0.226799	0.272215	0.205873	0.126628	0.0465422	0.0480177	0.0516616	0.0434897	0.125768	0.225725	0.022578	0.162791	0.108999	0.134696	0.133721	0.0308736	0.0557493	0.072099	0.0954697	0.0999638	0.0862722	0.0223753	0.0250236	0.0150097	0.0329846	0.0556543	0.0635063	0.0549795	0.0480549	0.133517	0.113657	0.199109
fig|167546.4.peg.711	P9301_07301		Carboxyl-terminal protease (EC 3.4.21.102)	0.0649689	0.0481719	0.0706819	0.0850985	0.0353632	0.0264034	0.0171242	0.108928	0.104407	0.0769101	0.0580274	0.0553403	0.0504729	0.0468081	0.0450777	0.037099	0.00876601	0.00648468	0.0209991	0.0216819	0.0254576	0.0301807	0.0247279	0.039484	0.0468211	0.0199993	0.0207886	0.0138269	0.0233956	0.023662	0.0141801	0.040401	0.0131942	0.00562789	0.0180887	0.0133808	0.037801	0.0293415	0.0483028
fig|167546.4.peg.712	P9301_07311	nadA	Quinolinate synthetase (EC 2.5.1.72)	0.100166	0.0693307	0.0967345	0.107294	0.0496317	0.037585	0.0245751	0.147842	0.172196	0.138906	0.0884558	0.0664998	0.0545066	0.0568854	0.0517545	0.0595772	0.0398123	0.00998735	0.068873	0.056915	0.0704256	0.0748731	0.0365112	0.0538749	0.0694573	0.0549774	0.0484796	0.0474205	0.0287161	0.0303161	0.0187347	0.0443971	0.0384246	0.0536723	0.0493137	0.0374082	0.111099	0.106981	0.170734
fig|167546.4.peg.713	P9301_07321		hypothetical protein	0.0387834	0.0237145	0.0268229	0.0475225	0.0282803	0.0203147	0.0135883	0.0793595	0.0634008	0.050786	0.0418452	0.0257087	0.0215711	0.0171109	0.0201749	0.0271529	0.00401776	0.00397601	0.00549058	0.00542048	0.0149198	0.00836869	0.0158723	0.0140885	0.0182639	0.016378	0.0147794	0.0113926	0.00763456	0.00775886	0.00435108	0.0188628	0.0113695	0.00331749	0.0148151	0.0127594	0.0420376	0.0202753	0.042245
fig|167546.4.peg.714	P9301_07331		hypothetical protein	0.0147006	0.0114115	0.0158581	0.0173605	0.111376	0.0911031	0.0586973	0.327267	0.354228	0.2744	0.197512	0.0129115	0.0110837	0.00946033	0.0122709	0.136659	0.125464	0.0287314	0.134471	0.0617463	0.0700083	0.0688191	0.00725868	0.00988613	0.0131627	0.0781041	0.0884326	0.0735164	0.00553915	0.00444465	0.00327114	0.00728099	0.0747438	0.0779018	0.100768	0.077302	0.18847	0.12363	0.231311
fig|167546.4.peg.715	P9301_07341		hypothetical protein	0.0196479	0.0139077	0.0213405	0.0238534	0.00764749	0.00597491	0.0041674	0.0225591	0.024059	0.0192032	0.0141966	0.0211382	0.0220271	0.0216765	0.0208967	0.00860338	0.00346988	0.00175134	0.00500895	0.0074237	0.0115811	0.00899189	0.0107912	0.0170815	0.0209966	0.00761289	0.00848596	0.00740033	0.0100762	0.00989127	0.00635445	0.0175421	0.00484255	0.00248812	0.00495235	0.00372839	0.0111881	0.00782991	0.0148256
fig|167546.4.peg.716	P9301_07351	aroB	3-dehydroquinate synthase (EC 4.2.3.4)	0.0343485	0.0277263	0.0366549	0.0449438	0.0201196	0.0177256	0.0104311	0.059137	0.0667298	0.0563423	0.0406539	0.0324881	0.0365482	0.0326587	0.0330233	0.0252134	0.0138795	0.00468601	0.021577	0.0152009	0.0218059	0.0202985	0.027341	0.0441097	0.0490528	0.014732	0.0160787	0.0121716	0.0315404	0.0315493	0.0178426	0.0529311	0.0097202	0.00764208	0.0131363	0.0110609	0.0298623	0.0220062	0.0355496
fig|167546.4.peg.717	P9301_07361	purK	N5-carboxyaminoimidazole ribonucleotide synthase (EC 6.3.4.18)	0.0768248	0.0547989	0.0845011	0.0836249	0.037057	0.0260335	0.0165938	0.0933784	0.0995651	0.0769101	0.0599633	0.0973121	0.0789538	0.0730091	0.0663714	0.0285453	0.0113228	0.00468601	0.0134856	0.0205035	0.0245186	0.0254622	0.046383	0.0800867	0.0929134	0.0230444	0.0194893	0.0183061	0.0420538	0.0493279	0.0291428	0.0687461	0.0168788	0.00616106	0.0180047	0.0142922	0.0460275	0.0375011	0.0639254
fig|167546.4.peg.718	P9301_07371		hypothetical protein	0.0143119	0.012303	0.024784	0.0176368	0.0142171	0.0162461	0.0101028	0.0412508	0.07596	0.0585842	0.0384698	0.0220523	0.0264816	0.0278874	0.0250832	0.00233733	0.002922	0.000757335	0.0029861	0.00282807	0.00292136	0.00204766	0.00500849	0.0136955	0.0153034	0.00127567	0.00174591	0.00160665	0.0176743	0.0207845	0.013961	0.02611	0.00280728	0.00242888	0.00256011	0.00211276	0.00756842	0.00931347	0.013072
fig|167546.4.peg.719	P9301_07381		hypothetical protein	0.000777436	0.000653782	0.00081556	0.000967028	0.000667231	0.000369875	0.000580911	0.00128909	0.00332892	0.00214451	0.00119132	0.00125687	0.00105225	0.00131622	0.000830093	0.000198922	0.000365251	0	0.000192652	0	0	0.000178057	0.00038713	0.000725587	0.000910915	0	4.06027e-05	0.000194745	0.000856382	0.00100197	0.000766917	0.00104982	7.0182e-05	5.92409e-05	0.000167876	8.28532e-05	0.000164531	0.00024726	0.000797075
fig|167546.4.peg.720	P9301_07391		hypothetical protein	0.0392252	0.0233281	0.0378329	0.0456806	0.0199143	0.0150795	0.00800647	0.0720278	0.0494799	0.0415256	0.043384	0.0440285	0.0313571	0.0224169	0.0273931	0.00283464	0.000547876	0.000615334	9.63259e-05	0.00188538	0.00114768	0.00178057	0.00917013	0.0139071	0.011432	0.00131682	0.0015835	0.00126585	0.0175649	0.013077	0.00730919	0.0282096	0.00200019	5.92409e-05	0.00289587	0.00231989	0.00732162	0.00271986	0.00462304
fig|167546.4.peg.721	P9301_07401		hypothetical protein	0.000653753	0.000148587	0.000181236	0.000414441	0.000307953	2.84519e-05	5.0514e-05	0.00040284	0	0.000194956	0.000148915	0.00125687	0.0005612	0.000246791	0.000397001	0.000397844	0	0	0	0.000235673	0	0.000267086	0.00038713	0.00021163	9.10915e-05	0.000164603	0.000203013	4.86864e-05	0.000218651	0.00015415	4.69541e-05	0.000541841	0.000210546	0	0.000209845	0.000165706	0.000123398	0	0.000159415
fig|167546.4.peg.722	P9301_07411		hypothetical protein	0.0249133	0.0163743	0.024648	0.025373	0.0106244	0.00790964	0.00391483	0.0240093	0.0317761	0.0203729	0.0141966	0.0231188	0.0170465	0.0160003	0.0141477	0.00865311	0.00182625	0.00123067	0.0052016	0.00424211	0.00939009	0.00703326	0.00858944	0.0141792	0.016943	0.00678987	0.00645582	0.00559893	0.0102037	0.0125375	0.00640141	0.0182533	0.00336873	0.00148102	0.00398706	0.00323128	0.010859	0.0101377	0.0138691
fig|167546.4.peg.723	P9301_07431		hypothetical protein	0.0448086	0.0240414	0.036519	0.0399244	0.0128314	0.00776738	0.00517768	0.0282794	0.0205788	0.0169612	0.0151894	0.0505413	0.0281302	0.0224991	0.0240366	0.0088023	0.000913126	0.00104134	0.000192652	0.006481	0.0145025	0.00863578	0.0135737	0.019863	0.0216342	0.00942352	0.00564377	0.00555025	0.0177107	0.0168023	0.0103143	0.0301738	0.00291255	0.000296205	0.00528811	0.00260988	0.00686916	0.00346164	0.00733309
fig|167546.4.peg.724	P9301_07441		hypothetical protein	0.00284471	0.00213965	0.00271853	0.00271689	0.00313085	0.00244687	0.00179325	0.00733169	0.00756573	0.0066285	0.00471566	0.00220904	0.00122763	0.00156301	0.00140755	0.00198922	0.000913126	9.46668e-05	0.000577956	0.000707019	0.00166935	0.00178057	0.00101622	0.0016628	0.00177629	0.000905316	0.000568437	0.000389491	0.00134835	0.0018498	0.000954733	0.00260761	0.000807092	0.000355446	0.000755444	0.000828532	0.00218003	0.000989041	0.00271006
fig|167546.4.peg.725	P9301_07451		hypothetical protein	0.0432537	0.0232687	0.0334833	0.0445754	0.0351579	0.0220503	0.0154068	0.0928144	0.0603746	0.0498112	0.0469084	0.0591871	0.0465445	0.0378825	0.0428761	0.00616658	0.000365251	0.00142	9.63259e-05	0.00106053	0.0033387	0.00213669	0.0149287	0.0189257	0.0206778	0.00115222	0.00190833	0.00165534	0.0244707	0.0207074	0.0131941	0.0452437	0.00136855	0	0.00218239	0.00198848	0.00394874	0.00156598	0.00271006
fig|167546.4.peg.727	P9301_07461		hypothetical protein	0.00332177	0.00121841	0.00185766	0.00299318	0.0110863	0.00551968	0.0032329	0.0176444	0.0149802	0.00818815	0.00948095	0.00369443	0.0016836	0.00131622	0.00115491	0.00974718	0.000913126	0.00179867	9.63259e-05	0.000707019	0.0039647	0.00302697	0.00270991	0.00139071	0.00168519	0.0056788	0.00414147	0.00404097	0.00136657	0.00115612	0.000782568	0.00362356	0.00743929	0.00065165	0.00595961	0.00468121	0.0137383	0.00593424	0.0124344
fig|167546.4.peg.728	P9301_07481		hypothetical protein	0.0178987	0.00971758	0.0081556	0.0198932	0.0562014	0.0234444	0.0181345	0.0961177	0.0953282	0.0667724	0.0779324	0.0149301	0.0133987	0.00691016	0.00938366	0.0209863	0.000365251	0.00336067	0.000577956	0.00223889	0.0159631	0.00320503	0.0116139	0.00758843	0.0096557	0.00477349	0.00629341	0.00423571	0.0121351	0.00629444	0.00475802	0.0243829	0.00617601	0.000177723	0.0112897	0.0071668	0.022006	0.004121	0.0106808
fig|167546.4.peg.729	P9301_07491		hypothetical protein	7.0676e-05	0	0.000135927	9.20979e-05	0.00056458	0.000455231	0.000227313	0.00112795	0.00196709	0.00107226	0.000744577	0.000114261	3.5075e-05	0.000164528	7.2182e-05	0.000795688	0.000913126	4.73334e-05	0.000577956	0.000589182	0.000417337	0.000534172	4.83912e-05	0	4.55458e-05	0.000493809	0.000446629	0.000146059	5.46627e-05	7.70748e-05	6.26055e-05	0.00013546	0.00035091	0.000414687	0.000587567	0.000455693	0.000699256	0.000989041	0.00127532
fig|167546.4.peg.730	P9301_07501		hypothetical protein	0.00277403	0.00148587	0.00117803	0.00354577	0.00467061	0.00202009	0.00108605	0.0122463	0.0072631	0.0057512	0.00620481	0.00179009	0.00175375	0.000781506	0.0016241	0.00905095	0.000547876	0.00104134	0.000192652	0.00153187	0.00511238	0.0018696	0.00186306	0.00102792	0.000956461	0.0029217	0.00406027	0.00253169	0.00127546	0.000693673	0.000391284	0.00314945	0.00150891	0	0.00386116	0.00256845	0.00370194	0.000989041	0.00111591
fig|167546.4.peg.732	P9301_07521		hypothetical protein	0.00174923	0.000772652	0.00176705	0.00174986	0.00272025	0.00173557	0.00123759	0.00612317	0.0062039	0.00467894	0.0038718	0.00217095	0.00136793	0.00123396	0.00115491	0.00527143	0.000547876	0.000710001	0.000963259	0.00153187	0.00313003	0.00258183	0.00120978	0.00142094	0.00127528	0.00255135	0.00215194	0.00189877	0.000892824	0.000616598	0.000485192	0.00111755	0.00168437	0.000118482	0.00214042	0.00128422	0.00312609	0.00140114	0.00143474
fig|167546.4.peg.733	P9301_07531		hypothetical protein	0.00475296	0.00326891	0.00444027	0.00566402	0.0058511	0.00364185	0.00262673	0.0116824	0.0142236	0.00945536	0.00779324	0.00426574	0.00501573	0.00538828	0.00422265	0.00716119	0.000547876	0.000994002	0.000577956	0.00271024	0.00542538	0.00267086	0.00256473	0.00399073	0.00491894	0.00382702	0.00389786	0.00326199	0.00335265	0.00441896	0.00239466	0.00701007	0.00435128	0.000118482	0.00507826	0.00318985	0.00645783	0.00280228	0.00382596
fig|167546.4.peg.734	P9301_07541		hypothetical protein	0.00687324	0.00386326	0.00362471	0.00824276	0.00631303	0.00384101	0.00224787	0.0221562	0.00635522	0.0102352	0.00933203	0.00837912	0.00452468	0.00217999	0.0044031	0.00855365	0.000547876	0.00137267	0.00048163	0.00106053	0.00406904	0.00169154	0.0027341	0.0021163	0.0021862	0.00604916	0.00499413	0.00331067	0.00169454	0.000822131	0.000657357	0.00284467	0.00245637	0	0.00394509	0.00256845	0.00571745	0.0012363	0.00286947
fig|167546.4.peg.735	P9301_07551		Short-chain dehydrogenase/reductase (SDR) superfamily	0.0107958	0.00823171	0.012913	0.0139068	0.0131906	0.0101004	0.00681939	0.033758	0.0396444	0.0356769	0.0245214	0.0164535	0.0129778	0.0133679	0.0126679	0.0178035	0.001461	0.00326601	0.0167607	0.0157901	0.0169022	0.0179838	0.0137673	0.0225537	0.0268265	0.0172422	0.015429	0.0125611	0.0122262	0.0117924	0.00748135	0.0177453	0.0126328	0.0148102	0.014941	0.0124694	0.0276	0.0234073	0.0435203
fig|167546.4.peg.736	P9301_07581		hypothetical protein	0.0383064	0.0226446	0.0342988	0.037576	0.180717	0.109113	0.0691536	0.386163	0.432003	0.316803	0.244916	0.0240709	0.0190107	0.015589	0.0165658	0.152623	0.0250197	0.023288	0.0191689	0.0347617	0.0713647	0.052972	0.010888	0.0162955	0.0209966	0.049134	0.0478299	0.0371964	0.00770744	0.00729641	0.00458585	0.0133428	0.0491625	0.00248812	0.0531329	0.0399352	0.108302	0.0719527	0.131358
fig|167546.4.peg.737	P9301_07611		hypothetical protein	0.00254433	0.00124813	0.00163112	0.00285504	0.0123181	0.00748286	0.004521	0.0331135	0.0174012	0.0124772	0.0183166	0.00293269	0.0021045	0.00119282	0.00187673	0.020489	0.001461	0.00302934	0.000192652	0.00801288	0.0103291	0.00845772	0.00120978	0.000816286	0.00113864	0.0117691	0.0111657	0.00676741	0.00080172	0.000590907	0.000375633	0.00121914	0.00803583	0.000118482	0.0130944	0.0070011	0.0109824	0.00609908	0.0116373
fig|167546.4.peg.738	P9301_07621		hypothetical protein	0.00459394	0.00306089	0.00480274	0.00598637	0.0634896	0.0414545	0.0291466	0.165165	0.181729	0.126916	0.10166	0.00384678	0.00199928	0.00263244	0.00227373	0.0349108	0.00365251	0.00563268	0.00866933	0.00801288	0.0121028	0.00890286	0.00241956	0.00287212	0.00350702	0.0108226	0.0105161	0.00803325	0.00127546	0.00138735	0.000719963	0.00169325	0.024283	0.00710891	0.0384857	0.024856	0.0313843	0.0184621	0.0409697
fig|167546.4.peg.739	P9301_07631		hypothetical protein	0.00659053	0.00317976	0.00584485	0.00621661	0.0444478	0.0225055	0.0154573	0.0929755	0.0847362	0.050981	0.0503831	0.00780782	0.0040687	0.00378413	0.00346474	0.0180522	0.000365251	0.00402334	0.00048163	0.00282807	0.00845108	0.00712229	0.00358095	0.00550237	0.00400803	0.00699563	0.00722727	0.00564762	0.00236872	0.00208102	0.00129906	0.00331878	0.018528	0.000355446	0.0213203	0.0169021	0.0217181	0.0102201	0.0202457
fig|167546.4.peg.740	P9301_07651		hypothetical protein	0.115979	0.100593	0.176025	0.143396	0.0354146	0.0362478	0.0243477	0.104255	0.15767	0.115024	0.0727204	0.0923227	0.107014	0.136763	0.102498	0.0207376	0.063371	0.00530134	0.0361222	0.0286343	0.0359953	0.0325845	0.0398986	0.0800867	0.103252	0.0104523	0.0139267	0.0132427	0.0521847	0.0636381	0.0393162	0.0765351	0.01351	0.0133292	0.0126747	0.0123866	0.0275589	0.0249733	0.0492593
fig|167546.4.peg.741	P9301_07661		hypothetical protein	0.00591911	0.00552743	0.00634324	0.00856511	0.00975183	0.00884856	0.00596065	0.0289239	0.0305656	0.0229073	0.0190612	0.00731269	0.00887398	0.00888449	0.00822875	0.0126813	0.00310463	0.00307667	0.0074171	0.00848422	0.00876408	0.00730035	0.0071619	0.0104001	0.0118874	0.00831245	0.0138049	0.00759507	0.00781677	0.00693673	0.00403805	0.0129026	0.00610583	0.00278432	0.0069249	0.0065454	0.0154659	0.00708813	0.016898
fig|167546.4.peg.742	P9301_07681		hypothetical protein	0.00106014	0.000653782	0.000362471	0.00138147	0.00174506	0.000995818	0.000631425	0.00418954	0.00317761	0.0017546	0.00223373	0.00228522	0.00164853	0.00106943	0.00151582	0.00159138	0	0.000520668	9.63259e-05	0.00117836	0.00125201	0.000534172	0.00176628	0.00199536	0.00118419	0.00176948	0.00142109	0.00111979	0.00149411	0.00105336	0.000704311	0.0028108	0.00119309	0	0.000587567	0.00115994	0.00296155	0.000989041	0.00191298
fig|167546.4.peg.743	P9301_07691		hypothetical protein	0.00560107	0.00356609	0.0051199	0.00640081	0.241589	0.173073	0.118809	0.685392	0.728277	0.551238	0.40649	0.002628	0.00227988	0.00255018	0.00216546	0.212101	0.0363424	0.0419847	0.0997937	0.0668133	0.0935879	0.0803929	0.00116139	0.00238839	0.00168519	0.0700797	0.0684155	0.0532142	0.0011297	0.000873514	0.000626055	0.00182871	0.0819023	0.0144548	0.105594	0.0679811	0.177241	0.152889	0.256021
fig|167546.4.peg.744	P9301_07701		hypothetical protein	0.0217682	0.0105794	0.0137286	0.0170381	0.0119588	0.00705608	0.00484934	0.0223979	0.0101381	0.00545877	0.0126082	0.0310408	0.0142755	0.0125452	0.0147973	0.00542063	0	0.000662668	0.000192652	0.0025924	0.00323436	0.0012464	0.00486332	0.00828379	0.00541995	0.00316861	0.00142109	0.00253169	0.00373528	0.00256916	0.001706	0.00680688	0.001158	0.000118482	0.00113317	0.000828532	0.00287929	0.00115388	0.00143474
fig|167546.4.peg.745	P9301_07711		Potassium channel protein	0.0919318	0.0807718	0.128858	0.131884	0.0277157	0.0248101	0.0158866	0.0819377	0.0915454	0.0751555	0.0506312	0.0639479	0.0869509	0.0935339	0.0787867	0.0191462	0.0253849	0.00497001	0.0206137	0.0232138	0.0275443	0.0274208	0.0353014	0.0662098	0.0777011	0.0140324	0.018799	0.0179653	0.0516745	0.0555966	0.0349338	0.0863898	0.00954475	0.00936007	0.0121291	0.00985953	0.0233634	0.0176379	0.0322018
fig|167546.4.peg.746	P9301_07721	petJ	hypothetical protein	0.00867547	0.00692415	0.00983203	0.0115122	0.00467061	0.00355649	0.00242467	0.011199	0.0136183	0.0121847	0.00754505	0.00944556	0.0085583	0.00769166	0.00729038	0.00368006	0.001461	0.000615334	0.00269713	0.0025924	0.00323436	0.00267086	0.00558918	0.00994659	0.0111132	0.00189293	0.0015429	0.000876355	0.00750701	0.00816993	0.00461715	0.0120221	0.00126328	0.0010071	0.00146892	0.000497119	0.00271476	0.00280228	0.00430421
fig|167546.4.peg.747	P9301_07731		hypothetical protein	0.00325109	0.00237739	0.00330755	0.00326948	0.00169374	0.0014795	0.000985023	0.00467295	0.00711179	0.00545877	0.00307759	0.00278035	0.00438438	0.00415432	0.00328428	0.00174057	0.000182625	0.000615334	0.00115591	0.00282807	0.00354737	0.00338309	0.0022018	0.00495818	0.00592095	0.00144028	0.0015429	0.00150928	0.00327976	0.00493279	0.00258248	0.00704394	0.00182473	0.000118482	0.0010912	0.000911385	0.00361968	0.0016484	0.00462304
fig|167546.4.peg.748	P9301_07741		Phosphate ABC transporter, substrate-binding protein PstS (TC 3.A.1.7.1)	0.0117145	0.00867748	0.0147254	0.0122951	0.0103164	0.00864939	0.00515243	0.0290045	0.0325327	0.0246619	0.0174727	0.0111976	0.0100665	0.0122984	0.00902275	0.0288437	0.0440127	0.00487534	0.034003	0.0685808	0.0640613	0.0704217	0.00631505	0.0129094	0.0130716	0.0562119	0.0583054	0.0545287	0.0069786	0.00763041	0.00549363	0.00961768	0.0257919	0.0261845	0.0261048	0.0218732	0.0499351	0.045908	0.076041
fig|167546.4.peg.749	P9301_07751	pstC	Phosphate ABC transporter, permease protein PstC (TC 3.A.1.7.1)	0.0663824	0.0464483	0.0627528	0.0697181	0.0156543	0.0127749	0.00851161	0.0435873	0.0464536	0.0407458	0.0278968	0.0533217	0.0413184	0.0426126	0.0352248	0.0225777	0.0231934	0.002982	0.0162791	0.0135512	0.0155458	0.0141556	0.0239536	0.0373375	0.0479597	0.0148554	0.0177028	0.0164073	0.0220655	0.023328	0.0151192	0.0383691	0.00947456	0.00598333	0.0107021	0.00787106	0.0222939	0.0189566	0.0290135
fig|167546.4.peg.750	P9301_07761	pstA	Phosphate ABC transporter, permease protein PstA (TC 3.A.1.7.1)	0.0666474	0.0506384	0.0749862	0.0683367	0.0169374	0.0154779	0.00947137	0.0448764	0.0517496	0.0406483	0.0246207	0.0490179	0.0395646	0.0477541	0.0355857	0.0242685	0.0493088	0.00307667	0.0284161	0.0167328	0.0205539	0.0219901	0.0235181	0.0396654	0.0527875	0.0201227	0.017581	0.0154336	0.0212091	0.0267193	0.0152601	0.037895	0.0112642	0.0148102	0.0118773	0.00952812	0.0302737	0.0295064	0.0551576
fig|167546.4.peg.751	P9301_07771	pstB	Phosphate ABC transporter, ATP-binding protein PstB (TC 3.A.1.7.1)	0.0332884	0.0268051	0.0360659	0.0370694	0.0137552	0.0111532	0.00689516	0.0361751	0.0338945	0.0271963	0.0204014	0.0316121	0.0289369	0.0280108	0.0252998	0.0137754	0.00237413	0.00217734	0.00828403	0.0109588	0.0118941	0.0131762	0.0156546	0.0265444	0.0311989	0.00934122	0.00994765	0.00954253	0.0126817	0.015081	0.00840478	0.0219446	0.00663219	0.00290281	0.00600158	0.00584115	0.0184275	0.0184621	0.025347
fig|167546.4.peg.752	P9301_07781		hypothetical protein	0.00717361	0.000921239	0.000860869	0.00552588	0.0145251	0.00330043	0.00194479	0.0183695	0.00423681	0.00214451	0.00779324	0.0055226	0.00259555	0.000205659	0.00155191	0.0216328	0.00109575	0.001562	0.000288978	0.00188538	0.00834674	0.00222572	0.0043794	0.000423259	0.00031882	0.00370357	0.00357303	0.00306724	0.00127546	0.000231224	0.000250422	0.00433473	0.00224582	0.000118482	0.00587567	0.00368697	0.00637557	0.0020605	0.00286947
fig|167546.4.peg.753	P9301_07791		hypothetical protein	0.078892	0.0427633	0.0713162	0.0904862	0.0352092	0.0198026	0.010027	0.0842742	0.040855	0.0337274	0.0494399	0.13159	0.0701149	0.053019	0.0637006	0.0117364	0.000730501	0.00142	0.000674281	0.00813071	0.0257706	0.0138885	0.0260587	0.0382143	0.0295137	0.00460888	0.00235495	0.00165534	0.023924	0.018909	0.0105177	0.0442617	0.00245637	0.000118482	0.0023083	0.00207133	0.0184686	0.0049452	0.00733309
fig|167546.4.peg.754	P9301_07801		hypothetical protein	0.0594031	0.0350368	0.0625263	0.0613372	0.0394693	0.0248955	0.0163918	0.0937006	0.0773218	0.0572196	0.0489932	0.0983785	0.0590663	0.0548699	0.0528733	0.0103937	0.00255675	0.00194067	0.00462364	0.00223889	0.00532105	0.00507463	0.043165	0.070775	0.0740119	0.00345666	0.00272038	0.00194745	0.0445501	0.0481718	0.0291585	0.0828678	0.00256164	0.000296205	0.00218239	0.00153278	0.00398987	0.00469794	0.00494187
fig|167546.4.peg.755	P9301_07811		hypothetical protein	0.00139585	0.000742935	0.000951487	0.00198011	0.0030282	0.00187783	0.00106079	0.00644544	0.00423681	0.00370416	0.00436819	0.00171391	0.0012627	0.000987165	0.00169628	0.00502278	0.000365251	0.000994002	0.000288978	0.000471346	0.00208669	0.00178057	0.00104041	0.00117908	0.00100201	0.00271595	0.00267978	0.00175271	0.000765278	0.00048814	0.000266073	0.00132074	0.00200019	0.000118482	0.00251815	0.00178134	0.00489479	0.00239018	0.0031883
fig|167546.4.peg.756	P9301_07821		ATP-dependent, 3'-5' DNA helicase with strand annealing activity	0.00964727	0.00549772	0.00906178	0.0112359	0.0213514	0.0136854	0.00856212	0.0556725	0.0739929	0.0544902	0.0392144	0.00837912	0.0068747	0.00526488	0.00606329	0.0302859	0.0241065	0.00586934	0.0208064	0.0166149	0.0206582	0.0198534	0.00476653	0.00713494	0.00774278	0.021028	0.0174185	0.0139243	0.00455523	0.00313438	0.00209728	0.00619731	0.0135802	0.00811601	0.0154866	0.0116409	0.0324948	0.020605	0.0388973
fig|167546.4.peg.757	P9301_07831		ATP-dependent DNA ligase (EC 6.5.1.1) LigC	0.00286238	0.00166417	0.00212952	0.00331553	0.008674	0.00563349	0.00391483	0.023123	0.0229998	0.0147192	0.0163311	0.00251374	0.00206943	0.00143962	0.00194891	0.0114877	0.00675714	0.00246134	0.00279345	0.0051848	0.00573839	0.0049856	0.00128237	0.00130001	0.00141192	0.00510269	0.00560317	0.00418703	0.000583069	0.000436757	0.000297376	0.00165939	0.00393019	0.00118482	0.00524614	0.00410123	0.00674576	0.0032968	0.0063766
fig|167546.4.peg.758	P9301_07841		mRNA 3-end processing exonuclease	0.0078627	0.00439817	0.0071135	0.00870325	0.0212487	0.0140837	0.00924406	0.0542223	0.0640061	0.0469844	0.0399093	0.00517982	0.00319183	0.00324942	0.00393392	0.0253626	0.00328726	0.00454401	0.00491262	0.00883773	0.0148155	0.0118408	0.00215341	0.00290235	0.0026872	0.00769519	0.00803933	0.00491732	0.00169454	0.00146442	0.00103299	0.00226896	0.00571983	0.000888614	0.00566583	0.00472263	0.0162474	0.0109619	0.0164198
fig|167546.4.peg.760	P9301_07861		hypothetical protein	0.0262385	0.0147695	0.0155409	0.0354117	0.00600508	0.00395482	0.00267724	0.0200614	0.00786836	0.00536129	0.00977878	0.0201861	0.0150472	0.00962486	0.0172876	0.0183008	0.00493088	0.002698	0.00202284	0.00989826	0.0160675	0.0133543	0.0082749	0.00891868	0.00828933	0.0208223	0.021154	0.017381	0.00553915	0.00254347	0.00206598	0.00894038	0.00929911	0.00177723	0.017627	0.0118894	0.0162885	0.00486278	0.0105214
fig|167546.4.peg.761	P9301_07871		hypothetical protein	0.800282	0.486266	0.704236	0.960397	0.0709318	0.0468888	0.0341475	0.210766	0.125289	0.102742	0.112034	0.540225	0.377512	0.323173	0.360008	0.0512224	0.00420038	0.00728935	0.00337141	0.0435995	0.075225	0.0584028	0.113211	0.154731	0.16187	0.041233	0.0380447	0.0368069	0.0751612	0.0554168	0.0365772	0.12994	0.0169139	0.000355446	0.0223276	0.0158664	0.0466034	0.020605	0.0323613
fig|167546.4.peg.762	P9301_07881		hypothetical protein	0.032723	0.0213965	0.0355675	0.0358721	0.0263299	0.0191482	0.0112141	0.0640516	0.0674863	0.0479592	0.0360872	0.028908	0.0258152	0.0259542	0.0238922	0.0273021	0.00127838	0.00369201	0.0101142	0.039593	0.0486198	0.0406861	0.0184129	0.0316537	0.0329751	0.0211103	0.0196923	0.0182087	0.0204074	0.0233023	0.0135541	0.0357615	0.0123169	0.00426535	0.0120451	0.0107295	0.0310141	0.0223358	0.0365061
fig|167546.4.peg.763	P9301_07901		hypothetical protein	0.000388718	0.000178304	0.000226544	0.000230245	0.00195037	0.000312971	0.000277827	0.00290045	0.00211841	0.00155965	0.00114169	0.000647478	0.000315675	0.000123396	0.000108273	0.00193949	0.00255675	4.73334e-05	0.000577956	0.000471346	0.000521671	0.000712229	0.000120978	9.06984e-05	0.000136637	0.000781864	0.000568437	0.00053555	0	0.000179841	6.26055e-05	0.00020319	0.000807092	0.000177723	0.000839382	0.000745679	0.000987185	0.000824201	0.0020724
fig|167546.4.peg.764	P9301_07911		hypothetical protein	0.0572475	0.039643	0.0722677	0.0554429	0.0725742	0.0542579	0.0321522	0.172738	0.206847	0.164445	0.104936	0.0329452	0.0245876	0.0269825	0.0238922	0.087476	0.124185	0.0128274	0.101913	0.0622176	0.0716777	0.0835089	0.0249699	0.0480399	0.0557025	0.0595863	0.0542858	0.0531168	0.0178565	0.0225058	0.0138045	0.0261777	0.0489168	0.0459117	0.042095	0.0346326	0.0839518	0.0808541	0.119721
fig|167546.4.peg.765	P9301_07921		hypothetical protein	0.00469995	0.00210993	0.00258261	0.00386811	0.0112916	0.00725525	0.00431895	0.030777	0.0116512	0.00809067	0.014693	0.00769356	0.0026657	0.0019332	0.00317601	0.0163613	0.00109575	0.00208267	0.00115591	0.0038886	0.00584272	0.00320503	0.00183887	0.00250932	0.00163965	0.00860051	0.0046287	0.00589105	0.00220473	0.00141304	0.00107994	0.00402994	0.00793056	0.000118482	0.00940108	0.00633827	0.010859	0.00346164	0.0052607
fig|167546.4.peg.766	P9301_07931		hypothetical protein	0.00088345	0.000208022	0.000226544	0.00087493	0.00107783	0.00088201	0.000277827	0.00233647	0.00136183	0.00126721	0.00138988	0.00148539	0.00035075	0.000164528	0.00036091	0.00099461	0.00200888	0.000236667	0.000770607	0.000235673	0.000626006	0.000445143	0.000241956	0.000181397	0.000182183	0.000864166	0.000284219	0.000438177	0.000145767	7.70748e-05	6.26055e-05	0.000270921	0.000315819	0.000236964	0.000377722	0.000497119	0.000493592	0.0004121	0.00031883
fig|167546.4.peg.767	P9301_07941		hypothetical protein	5.3007e-05	0.000178304	0.000135927	9.20979e-05	0	2.84519e-05	0	0.000322272	0.000302629	0.000194956	9.9277e-05	0	0	4.11319e-05	0.000108273	0	0.000182625	0	0.000192652	0.000117836	0	0	0	9.06984e-05	9.10915e-05	8.23015e-05	0	4.86864e-05	0	5.13832e-05	1.56514e-05	3.38651e-05	0.000105273	0	4.19691e-05	0	4.11327e-05	0.00024726	0
fig|167546.4.peg.768	P9301_07951		hypothetical protein	0.0190825	0.0111737	0.0198453	0.0279978	0.0109323	0.00745441	0.00464729	0.040284	0.0281445	0.0235897	0.0197065	0.0186245	0.0148367	0.012463	0.0147251	0.0236717	0.000547876	0.00350267	0.00655016	0.0131977	0.0123114	0.0143336	0.013356	0.0178676	0.0192203	0.0172422	0.01819	0.0133401	0.00969352	0.00721934	0.0046015	0.0166955	0.0114747	0.000533168	0.0188441	0.0137122	0.0268185	0.0178852	0.0248688
fig|167546.4.peg.769	P9301_07961		hypothetical protein	0.020443	0.0131648	0.0182142	0.0304844	0.0131906	0.0107548	0.00560705	0.0364168	0.0237564	0.0223225	0.0167282	0.0161108	0.0147315	0.0113935	0.014292	0.0211852	0.000365251	0.00449667	0.000577956	0.00813071	0.0110594	0.00881383	0.0123156	0.0158118	0.0148479	0.0119749	0.0157538	0.00983465	0.00839984	0.00644859	0.00350591	0.0175421	0.00996584	0.000118482	0.0138078	0.0108952	0.0172757	0.0061815	0.0108402
fig|167546.4.peg.770	P9301_07971		hypothetical protein	0.0362214	0.0221097	0.0349332	0.0386811	0.0101111	0.0080519	0.00444523	0.0262652	0.0292037	0.0229073	0.0179691	0.0266228	0.0216413	0.0222935	0.0199944	0.0100456	0.001461	0.00203534	0.00279345	0.00530264	0.00939009	0.00979315	0.0141302	0.0234002	0.0264621	0.00547305	0.00564377	0.00486864	0.0162348	0.0163142	0.00935952	0.0242813	0.00515837	0.000236964	0.00541401	0.00463978	0.0085556	0.00428584	0.0063766
fig|167546.4.peg.771	P9301_07981		hypothetical protein	0.00252667	0.000505195	0.000770251	0.00087493	0.000718556	2.84519e-05	5.0514e-05	0.000322272	0.000151315	0.000194956	0.000446746	0.00316121	0.000947025	0.000329055	0.000794002	0.000397844	0	4.73334e-05	0.000192652	0.000117836	0.000417337	0	0.000483912	0.00021163	0.000182183	0.00053496	0.000162411	0.000292118	0.000145767	0.000102766	4.69541e-05	0.000778897	0.000105273	5.92409e-05	4.19691e-05	0	8.22654e-05	0.00032968	0.000159415
fig|167546.4.peg.772	P9301_07991		hypothetical protein	0.00355147	0.0020505	0.00258261	0.00363787	0.0262273	0.0161038	0.00990074	0.0595398	0.0711179	0.0468869	0.0320168	0.00224713	0.00256048	0.00156301	0.00194891	0.0205884	0.00620926	0.00350267	0.0118481	0.00636317	0.0105378	0.00961509	0.000919433	0.00136048	0.00145746	0.00876511	0.00678065	0.0053555	0.000455523	0.000462449	0.000328679	0.00125301	0.00803583	0.00367294	0.0097788	0.00621399	0.0215947	0.0179676	0.0258252
fig|167546.4.peg.773	P9301_08001	petN	Cytochrome b6-f complex subunit VIII (PetN)	0.136581	0.0646353	0.0903006	0.0821513	0.0467575	0.0416537	0.0234385	0.0975679	0.0724797	0.0483491	0.0548505	0.10253	0.0453871	0.0501809	0.0445724	0.0694735	0.00456563	0.0104134	0.00375671	0.0665776	0.106108	0.0828857	0.0247037	0.0322584	0.0390783	0.0838652	0.0562347	0.0775574	0.0192048	0.0210671	0.0127715	0.0369807	0.064427	0.00118482	0.0487261	0.0416337	0.0927131	0.0614854	0.10075
fig|167546.4.peg.774	P9301_08011		hypothetical protein	0.159021	0.0982457	0.144173	0.210536	0.297123	0.190941	0.125224	0.88359	0.584831	0.402876	0.423764	0.143359	0.105962	0.0773279	0.103401	0.516849	0.0467521	0.0809401	0.0706069	0.116069	0.186758	0.15304	0.0511737	0.0619168	0.0672256	0.254394	0.272891	0.199176	0.0178565	0.0122292	0.00810741	0.0296658	0.12517	0.0112558	0.210853	0.149799	0.319107	0.1519	0.229558
fig|167546.4.peg.775	P9301_08021		ATP-dependent Clp protease proteolytic subunit ClpP (EC 3.4.21.92)	0.0897055	0.0792563	0.137059	0.136213	0.14597	0.137793	0.0944612	0.473337	0.559713	0.464093	0.309099	0.136199	0.154821	0.166831	0.149994	0.181268	0.429535	0.0488954	0.294083	0.191013	0.176116	0.189097	0.0815634	0.163348	0.175624	0.127691	0.164603	0.137539	0.127127	0.121958	0.0833592	0.193539	0.128644	0.157403	0.17073	0.127263	0.2709	0.202506	0.394871
fig|167546.4.peg.776	P9301_08031		Cell division-associated, ATP-dependent zinc metalloprotease FtsH	0.622832	0.547662	0.84569	0.84067	2.58044	2.46425	1.71621	7.1878	12.2066	9.73873	5.91219	0.232597	0.283827	0.310217	0.281113	2.56972	7.61292	0.717527	4.49842	1.71275	1.74812	1.83613	0.134189	0.25707	0.293451	1.14835	1.60238	1.15844	0.12392	0.130719	0.082201	0.187613	1.21924	1.77693	1.50224	1.18845	3.64057	2.76148	5.58686
fig|167546.4.peg.777	P9301_08041		hypothetical protein	0.0347902	0.0171172	0.03593	0.0261558	0.0470141	0.0332888	0.0195489	0.0955537	0.147834	0.099525	0.0685507	0.0260895	0.0172569	0.0228282	0.0157357	0.0453542	0.00511351	0.00667401	0.00722444	0.0248635	0.0313003	0.0300917	0.0116139	0.0195909	0.0272819	0.0165426	0.0142109	0.0112466	0.0109143	0.0137193	0.00788829	0.0166955	0.0129486	0.000533168	0.0105342	0.0084096	0.0254611	0.0208523	0.0390567
fig|167546.4.peg.778	P9301_08051		hypothetical protein	0.0188882	0.0111143	0.0127771	0.0180512	0.00975183	0.00560503	0.00335918	0.0221562	0.0189143	0.0113074	0.00923276	0.0188911	0.0106277	0.00904901	0.00927539	0.0100456	0.00310463	0.001278	0.00452732	0.00435995	0.0073034	0.00543075	0.00691994	0.00843495	0.00847151	0.0055965	0.00503473	0.0039436	0.00450056	0.0045988	0.00253552	0.00985474	0.00410564	0.000947855	0.00360934	0.00323128	0.00765068	0.00478036	0.00972432
fig|167546.4.peg.779	P9301_08061		FIG015547: peptidase, M16 family	0.0747752	0.0539965	0.0842745	0.0930189	0.0372109	0.0259482	0.0172253	0.095312	0.0932098	0.0680396	0.0586727	0.0558354	0.0470356	0.0453685	0.0457995	0.0393368	0.00474826	0.00539601	0.00972892	0.0185003	0.0259792	0.0213669	0.0245101	0.0371863	0.040809	0.0218099	0.0195705	0.0145085	0.0215189	0.0193201	0.0117229	0.0317993	0.0123871	0.00349522	0.016326	0.0107709	0.0312197	0.0187918	0.0294918
fig|167546.4.peg.780	P9301_08071	pcyA	Phycocyanobilin:ferredoxin oxidoreductase PcyA (EC 1.3.7.5)	0.0447909	0.0256758	0.0280915	0.0410757	0.115328	0.0538595	0.0390221	0.238643	0.166749	0.135299	0.151844	0.0347353	0.0217816	0.0118048	0.0198501	0.117911	0.00967914	0.0145787	0.00635751	0.0175576	0.0422554	0.0243938	0.0357369	0.0353421	0.0410823	0.0547716	0.0503473	0.0463007	0.0173645	0.0105079	0.00759091	0.0282435	0.0380737	0.00355446	0.0581272	0.0421723	0.108673	0.0434354	0.0731715
fig|167546.4.peg.781	P9301_08081		ABC exporter membrane fusion component of DevB family	0.0185878	0.0128379	0.0177611	0.0208602	0.0462955	0.0362193	0.0227313	0.108042	0.150255	0.10937	0.0679551	0.0107405	0.0129778	0.0116403	0.0107912	0.0631578	0.023376	0.011786	0.0427687	0.030284	0.0420467	0.0378372	0.0121462	0.0186234	0.0250502	0.0352662	0.0403591	0.0277999	0.00781677	0.00937743	0.00449194	0.0127333	0.0307748	0.0151064	0.0369748	0.0310285	0.0805378	0.0642876	0.118605
fig|167546.4.peg.782	P9301_08091		ABC exporter permease subunit of DevC family	0.0244892	0.018187	0.0258261	0.0226561	0.0595888	0.0450394	0.0269997	0.140833	0.2244	0.162106	0.0882572	0.0193482	0.0149069	0.013409	0.0119822	0.0840943	0.0348814	0.0123067	0.0686804	0.0487843	0.0534192	0.059115	0.0180499	0.0301723	0.0376208	0.0595863	0.0470991	0.0400202	0.0104224	0.0135652	0.00741875	0.0172373	0.0419688	0.0311015	0.0431023	0.0343841	0.115501	0.113905	0.199269
fig|167546.4.peg.783	P9301_08101		ABC exporter, ATP-binding subunit of DevA family	0.0141705	0.0109657	0.0145895	0.0153804	0.0259193	0.0190913	0.0117445	0.0628431	0.0853415	0.0604363	0.0397108	0.0104739	0.0101367	0.0108177	0.00880621	0.0337173	0.0409081	0.00596401	0.0386267	0.0203857	0.0231622	0.0246609	0.00800874	0.0143606	0.0180361	0.0220156	0.0239962	0.0158231	0.00604934	0.00752764	0.00375633	0.00887265	0.0159664	0.0171206	0.0192638	0.0171506	0.0502642	0.0463201	0.0710991
fig|167546.4.peg.784	P9301_08111		Uncharacterized protein Ava_1806	0.147483	0.128884	0.200311	0.197596	0.171222	0.170086	0.106054	0.512171	0.818764	0.588279	0.349703	0.0593013	0.0892659	0.10176	0.0922486	0.198872	0.191757	0.0485641	0.291482	0.2233	0.234126	0.248835	0.0522625	0.0968357	0.117736	0.11872	0.182387	0.146303	0.0348566	0.0402074	0.0230545	0.0567579	0.0883942	0.110544	0.0957735	0.0891915	0.217633	0.160225	0.295556
fig|167546.4.peg.785	P9301_08121		Glycosyl transferase, family 2	0.0696688	0.0559875	0.0812388	0.106143	0.0684168	0.0623667	0.0391483	0.21842	0.200795	0.143682	0.116899	0.0434191	0.0547521	0.0418311	0.0494808	0.0794196	0.0184452	0.017182	0.0297647	0.0349974	0.0559232	0.0487877	0.0289137	0.0484934	0.0502825	0.0558004	0.067035	0.0463007	0.0204074	0.0203221	0.0116759	0.0332555	0.0410214	0.0186017	0.0546857	0.0468949	0.115747	0.0571171	0.12801
fig|167546.4.peg.786	P9301_08131	rpsB	SSU ribosomal protein S2p (SAe)	0.149851	0.136967	0.235516	0.215647	0.377909	0.351495	0.227439	1.1858	1.39043	1.11213	0.773914	0.12603	0.153979	0.155684	0.158006	0.531719	1.20843	0.134096	0.894001	0.427746	0.420467	0.496513	0.123398	0.254681	0.291675	0.280648	0.349548	0.291972	0.0988302	0.101867	0.0652505	0.144807	0.194579	0.234476	0.240861	0.173992	0.417949	0.373528	0.632878
fig|167546.4.peg.787	P9301_08141	tsf	Translation elongation factor Ts	0.122393	0.11985	0.193514	0.19557	0.253856	0.252966	0.171621	0.839519	1.13032	0.878569	0.59864	0.0772403	0.122342	0.123725	0.116899	0.351446	0.735249	0.0985008	0.630935	0.369182	0.364022	0.412114	0.0940241	0.182818	0.227592	0.151394	0.212961	0.170305	0.0715353	0.0781795	0.0476741	0.113888	0.104115	0.137143	0.123221	0.0984296	0.245644	0.202341	0.346568
fig|167546.4.peg.788	P9301_08151		hypothetical protein	0.0105837	0.00543828	0.00534645	0.0110057	0.0203249	0.00887701	0.00596065	0.0363362	0.0252695	0.0174486	0.0238761	0.0139398	0.00750605	0.00415432	0.0056302	0.0270534	0.00164363	0.00378667	0.000577956	0.00271024	0.0107464	0.00320503	0.00851685	0.00568377	0.00683187	0.014732	0.012668	0.0107597	0.00362596	0.00269762	0.0011582	0.00839854	0.0089482	0.000296205	0.0133042	0.00961097	0.0200316	0.00659361	0.010362
fig|167546.4.peg.789	P9301_08161	recG	ATP-dependent DNA helicase RecG (EC 3.6.4.12)	0.0231287	0.0141752	0.0243309	0.0268926	0.0193497	0.0136854	0.00883995	0.0480186	0.0573483	0.0387962	0.0279961	0.0265085	0.0181338	0.0181803	0.0162049	0.0302859	0.0127838	0.00459134	0.0121371	0.0207392	0.0233709	0.0243938	0.0132592	0.0204676	0.02587	0.0269126	0.0203419	0.018014	0.0137932	0.0154663	0.00904649	0.0242135	0.0165629	0.00900462	0.0192218	0.015825	0.0425723	0.0367593	0.0594618
fig|167546.4.peg.790	P9301_08171	ddpX	D-alanyl-D-alanine dipeptidase (EC 3.4.13.22)	0.0273869	0.0174738	0.0232435	0.0298397	0.01704	0.0114946	0.00681939	0.0381087	0.0305656	0.0250518	0.0206992	0.0336308	0.0268324	0.0231572	0.0231704	0.00780769	0.00420038	0.000899335	0.00269713	0.00636317	0.00897275	0.00765646	0.0112026	0.0162652	0.0191292	0.00646067	0.00507533	0.00540419	0.0103859	0.0102253	0.00568145	0.0172712	0.00242128	0.00183647	0.00297981	0.00256845	0.0064167	0.00428584	0.00653602
fig|167546.4.peg.791	P9301_08181	sir	Ferredoxin--sulfite reductase (EC 1.8.7.1)	0.282863	0.214203	0.337506	0.386213	0.241948	0.199562	0.123406	0.733411	0.93921	0.763155	0.511177	0.241776	0.249594	0.229475	0.235855	0.211603	0.346075	0.0476174	0.240044	0.102164	0.106317	0.111286	0.144786	0.238265	0.274413	0.11049	0.132202	0.0944516	0.200594	0.193149	0.117902	0.309628	0.144961	0.140816	0.188777	0.151373	0.40672	0.319543	0.584575
fig|167546.4.peg.792	P9301_08191	glyS	Glycyl-tRNA synthetase beta chain (EC 6.1.1.14)	0.155257	0.106061	0.150788	0.181341	0.0795031	0.0590093	0.0381633	0.240093	0.213959	0.162106	0.127323	0.118984	0.103436	0.0912305	0.0917433	0.128603	0.0127838	0.0220574	0.0375671	0.0598609	0.0776247	0.0747841	0.0721997	0.099738	0.114593	0.107733	0.117017	0.0995636	0.0526037	0.0467073	0.0294715	0.0861189	0.0734103	0.0194903	0.104335	0.0804919	0.160582	0.1083	0.194486
fig|167546.4.peg.793	P9301_08201	chlP	Geranylgeranyl diphosphate reductase (EC 1.3.1.83)	1.47909	1.57787	2.45842	2.72679	0.387148	0.461064	0.315081	1.46352	1.10127	0.974195	0.681238	0.658028	1.38858	1.36476	1.45577	0.91708	2.68642	0.303881	1.60633	2.17726	1.84807	1.97946	0.416576	0.862663	0.921846	1.16584	2.35106	1.98241	0.555701	0.488937	0.308582	0.832979	1.18162	2.09879	1.76577	1.4298	2.18151	1.30858	2.74513
fig|167546.4.peg.795	P9301_08211		D-alanyl-D-alanine carboxypeptidase (EC 3.4.16.4)	0.0270512	0.0178601	0.0220201	0.0269847	0.0170914	0.0138846	0.00765287	0.0380281	0.0396444	0.0270989	0.0187633	0.0333641	0.0260607	0.0240621	0.0198861	0.0139743	0.0155231	0.00142	0.0103069	0.00636317	0.00834674	0.00952606	0.0107428	0.0163862	0.0201312	0.00777749	0.00686185	0.0050147	0.00748879	0.00873514	0.0057284	0.014562	0.00852711	0.00527244	0.00742853	0.00679396	0.0187565	0.0174731	0.0329989
fig|167546.4.peg.796	P9301_08221	typA	GTP-binding protein TypA/BipA	0.361402	0.316163	0.518152	0.499355	0.341673	0.314024	0.201147	1.06076	1.30025	1.04584	0.661532	0.183693	0.220096	0.223058	0.209869	0.453443	0.803186	0.0968442	0.705876	0.323697	0.323436	0.35015	0.131068	0.246609	0.285435	0.290401	0.363475	0.308574	0.0796982	0.0844226	0.051493	0.11741	0.178227	0.260779	0.245225	0.182608	0.455709	0.397924	0.711151
fig|167546.4.peg.797	P9301_08231		hypothetical protein	0.0217329	0.0172658	0.0280009	0.0277675	0.0180152	0.0139699	0.00878943	0.0452792	0.0558351	0.0369441	0.0246207	0.0134447	0.0139949	0.0146429	0.0121627	0.0257107	0.001461	0.00449667	0.0125224	0.0150831	0.0180498	0.0194082	0.0113235	0.021042	0.0219075	0.0208634	0.0233465	0.0153849	0.00528406	0.00585768	0.00334939	0.0077551	0.0113695	0.0036137	0.0148571	0.0110195	0.0287106	0.02316	0.0444768
fig|167546.4.peg.798	P9301_08241		Lipopolysaccharide ABC transporter, ATP-binding protein LptB	0.0242949	0.0185436	0.0286352	0.0314514	0.019247	0.0156486	0.00949663	0.050919	0.0472102	0.035482	0.0249682	0.0224713	0.0196771	0.0181392	0.0193448	0.0271529	0.00913126	0.00463867	0.0158938	0.0148474	0.0222232	0.021634	0.0132108	0.0249421	0.0279651	0.0190528	0.0187584	0.0144112	0.0110601	0.0108932	0.00629185	0.0176098	0.0110887	0.00556865	0.0125488	0.00961097	0.0247619	0.0213468	0.0379408
fig|167546.4.peg.799	P9301_08251	ccmC	Cytochrome c-type biogenesis protein CcsA/ResC	0.105661	0.076344	0.11368	0.106557	0.047938	0.0367599	0.024373	0.117065	0.146019	0.11249	0.0720751	0.091561	0.0758322	0.0804128	0.0704857	0.0941399	0.128933	0.0178447	0.0812991	0.0973329	0.107986	0.120011	0.0319382	0.0583191	0.0705504	0.124975	0.112104	0.0993689	0.0262745	0.0283892	0.01778	0.0423652	0.108466	0.0905202	0.130986	0.100625	0.237418	0.210748	0.376698
fig|167546.4.peg.800	P9301_08261	rpe	Ribulose-phosphate 3-epimerase (EC 5.1.3.1)	0.0811183	0.0715	0.115764	0.115168	0.329869	0.298774	0.195034	1.04706	1.18373	0.874182	0.622268	0.0771641	0.0915458	0.0872407	0.0918877	0.561607	1.13337	0.119612	0.713968	0.420912	0.480877	0.497225	0.0612875	0.109382	0.135635	0.279125	0.31934	0.280336	0.0417623	0.038486	0.0254335	0.0565208	0.118186	0.162794	0.14387	0.111355	0.389198	0.31468	0.575488
fig|167546.4.peg.801	P9301_08271	glpX	Fructose-1,6-bisphosphatase, GlpX type (EC 3.1.3.11) @ Sedoheptulose-1,7-bisphosphatase (EC 3.1.3.37)	0.904847	0.828045	1.22629	1.40749	1.14738	1.11267	0.764226	3.35171	3.53426	2.77715	1.92716	0.402579	0.626405	0.551249	0.63448	2.27487	7.74203	0.560191	3.69959	2.23406	2.13249	2.48924	0.300558	0.504797	0.549373	1.97244	2.69456	2.13066	0.0979738	0.0837803	0.0523225	0.136375	0.972968	1.77747	1.40387	1.1162	2.36974	1.7956	3.29463
fig|167546.4.peg.802	P9301_08281	hemA	Glutamyl-tRNA reductase (EC 1.2.1.70)	0.110219	0.0904597	0.122606	0.154172	0.103831	0.0821408	0.0540752	0.265552	0.285379	0.2087	0.144051	0.0763262	0.0827069	0.0704589	0.0764408	0.21951	0.19614	0.0383401	0.198335	0.159668	0.185402	0.197733	0.0417858	0.064668	0.0727821	0.21884	0.245321	0.192555	0.0123173	0.0113557	0.00610403	0.0188628	0.124819	0.141467	0.172619	0.137412	0.417127	0.311218	0.520331
fig|167546.4.peg.803	P9301_08291	glgC	Glucose-1-phosphate adenylyltransferase (EC 2.7.7.27)	0.198652	0.158899	0.266099	0.254743	0.315138	0.282869	0.183442	1.03184	0.990657	0.77144	0.522098	0.134447	0.14265	0.140177	0.142451	0.678971	0.929197	0.129741	0.77658	0.584469	0.62924	0.656942	0.080281	0.145662	0.177811	0.65298	0.736654	0.642952	0.0313035	0.0324228	0.0205189	0.0466999	0.206861	0.254381	0.251647	0.200629	0.522468	0.456772	0.751483
fig|167546.4.peg.804	P9301_08301	gnd	6-phosphogluconate dehydrogenase, decarboxylating (EC 1.1.1.44)	0.496092	0.397113	0.681582	0.656336	0.124823	0.0914161	0.0664006	0.322433	0.394175	0.302377	0.233996	0.400674	0.377618	0.427854	0.364555	0.031927	0.0494915	0.00738401	0.0404569	0.0286343	0.0295266	0.0391726	0.256328	0.434385	0.467254	0.0186001	0.0190427	0.0140704	0.219908	0.210825	0.142349	0.334452	0.0100009	0.0112558	0.0109959	0.00890672	0.0290808	0.0245612	0.0417667
fig|167546.4.peg.805	P9301_08311		6-phosphogluconolactonase (EC 3.1.1.31), eukaryotic type	0.0573005	0.0344127	0.0455807	0.0711456	0.0172453	0.0102712	0.00580911	0.0383504	0.0234538	0.0167662	0.0203021	0.0587681	0.0368638	0.0273116	0.0338534	0.00755904	0.000365251	0.00132534	0.000577956	0.00235673	0.00532105	0.003116	0.0311881	0.0337096	0.0312899	0.00510269	0.00442569	0.0042844	0.0157064	0.0137707	0.00683965	0.0340005	0.00175455	0	0.00264405	0.00231989	0.0062933	0.00181324	0.00382596
fig|167546.4.peg.806	P9301_08321		hypothetical protein	0.0165558	0.0120058	0.0210686	0.0246362	0.038802	0.0313256	0.0193216	0.113279	0.134973	0.0931889	0.0730182	0.0159203	0.0161345	0.0147252	0.012704	0.0417736	0.002922	0.0104607	0.0115591	0.0183825	0.0244142	0.0227913	0.00984761	0.0146629	0.0164876	0.0199581	0.0235901	0.0165047	0.006104	0.00698812	0.00339635	0.0124623	0.0201422	0.00248812	0.0303856	0.0224946	0.0535136	0.0398089	0.0600995
fig|167546.4.peg.807	P9301_08331		hypothetical protein	0.00468228	0.00261513	0.00412311	0.00584822	0.0100085	0.00500754	0.00320764	0.0244927	0.0131644	0.00926041	0.0106723	0.00559878	0.00315675	0.00172754	0.00303164	0.00865311	0.000913126	0.00132534	0.000577956	0.00141404	0.00292136	0.00169154	0.00256473	0.00256979	0.00250502	0.00497924	0.00345123	0.00301855	0.00154878	0.000924898	0.000422587	0.00250602	0.0038951	0.000177723	0.00449069	0.00418409	0.0101598	0.00362648	0.00653602
fig|167546.4.peg.808	P9301_08341	ilvD	Dihydroxy-acid dehydratase (EC 4.2.1.9)	0.225315	0.206684	0.322509	0.32773	0.146996	0.149629	0.0934004	0.456901	0.701192	0.56196	0.34737	0.159356	0.221008	0.220796	0.210591	0.133129	0.322516	0.0378667	0.238214	0.103225	0.11748	0.12553	0.144061	0.290477	0.304382	0.0829599	0.108734	0.0834484	0.233446	0.240884	0.146794	0.355041	0.0762527	0.111373	0.0961512	0.0738636	0.22878	0.164675	0.325047
fig|167546.4.peg.809	P9301_08351		hypothetical protein	0.156795	0.121604	0.184226	0.245441	0.0725742	0.0626227	0.0439977	0.267083	0.309741	0.229171	0.166934	0.0928178	0.119992	0.114758	0.123612	0.0649481	0.156145	0.0131114	0.099023	0.0493735	0.0519585	0.0505683	0.0914836	0.130696	0.160412	0.024567	0.033416	0.0242945	0.114992	0.0960609	0.0606177	0.17559	0.0193351	0.0418241	0.0310152	0.024276	0.0592311	0.0445068	0.0709397
fig|167546.4.peg.810	P9301_08361	upp	Uracil phosphoribosyltransferase (EC 2.4.2.9)	0.0194006	0.0123624	0.0200718	0.0208602	0.0180666	0.0126611	0.00694567	0.0460044	0.0438813	0.0303156	0.0265566	0.0260134	0.017783	0.0184271	0.0164936	0.0250144	0.00127838	0.00407067	0.00250447	0.0107231	0.0182585	0.012553	0.0125333	0.0212234	0.0259155	0.0120572	0.012262	0.00968859	0.0104952	0.0112272	0.00701181	0.0172712	0.00519346	0.000710891	0.00633733	0.00434979	0.0140674	0.00914863	0.0153038
fig|167546.4.peg.811	P9301_08371		hypothetical protein	0.108435	0.0907272	0.133616	0.181939	0.205712	0.182718	0.122522	0.713108	0.66639	0.525894	0.382117	0.0615866	0.0807076	0.0677031	0.0809882	0.267451	0.0748764	0.0591668	0.257768	0.155191	0.161301	0.16684	0.0417374	0.0601935	0.0728277	0.116621	0.153031	0.114218	0.0307022	0.0251264	0.0167939	0.0469709	0.0760772	0.0944301	0.124816	0.0963997	0.20262	0.140032	0.253311
fig|167546.4.peg.812	P9301_08381	cobW	CobW GTPase involved in cobalt insertion for B12 biosynthesis	0.035338	0.0252895	0.0375611	0.0420427	0.0525059	0.0370444	0.0218473	0.152032	0.115604	0.0865604	0.065225	0.0360683	0.0265518	0.0218822	0.0227012	0.0693741	0.00785289	0.0121647	0.02543	0.0225068	0.0329696	0.0287562	0.0149771	0.0228258	0.0268265	0.043414	0.0364612	0.0289197	0.0101126	0.0100968	0.00585361	0.0151716	0.0245286	0.00716815	0.0308473	0.0232818	0.0612466	0.0425288	0.072215
fig|167546.4.peg.813	P9301_08391		hypothetical protein	0.136175	0.103595	0.139733	0.202201	0.116509	0.094119	0.0660723	0.396153	0.336221	0.280444	0.260652	0.100626	0.100981	0.0924233	0.109031	0.168636	0.00821814	0.0370621	0.00838035	0.154955	0.22797	0.1696	0.0414955	0.0560516	0.0594828	0.0869515	0.115596	0.0980543	0.0299187	0.0249722	0.015667	0.0505267	0.0209142	0.000770132	0.0335753	0.0229918	0.104148	0.0442596	0.0808234
fig|167546.4.peg.814	P9301_08401	purS	Phosphoribosylformylglycinamidine synthase, PurS subunit (EC 6.3.5.3)	0.0870728	0.0745906	0.121428	0.128431	0.0167321	0.0135431	0.0104817	0.0459238	0.0594667	0.0433777	0.0319175	0.0458947	0.0723247	0.0902022	0.0738783	0.0138748	0.0279417	0.00340801	0.0226366	0.0281629	0.0274399	0.0325845	0.0311155	0.0560214	0.0601204	0.013374	0.0197735	0.0148007	0.0345104	0.037818	0.0223188	0.0550985	0.00498292	0.00580561	0.00835185	0.00588258	0.0150546	0.012363	0.0218399
fig|167546.4.peg.815	P9301_08411		Phosphoribosylformylglycinamidine synthase, glutamine amidotransferase subunit (EC 6.3.5.3)	0.0925502	0.0760171	0.123875	0.118806	0.0139092	0.0131448	0.00873892	0.0417343	0.0515983	0.0339223	0.0233301	0.0739648	0.0842852	0.0911894	0.0808799	0.015864	0.0140621	0.00274534	0.0164717	0.0203857	0.0200322	0.0239487	0.0370919	0.0680238	0.0809348	0.0173245	0.0200577	0.0186469	0.0391932	0.0436757	0.0265291	0.0668158	0.0085622	0.0085307	0.00998864	0.00787106	0.0207309	0.0181324	0.0322018
fig|167546.4.peg.816	P9301_08421	cbbA	Fructose-bisphosphate aldolase class II (EC 4.1.2.13)	1.24959	0.942873	1.68105	1.46707	5.91998	4.42172	2.88205	14.4731	18.1455	14.439	9.87701	1.06095	0.889467	0.82601	0.922378	9.11317	27.0554	1.60811	16.1362	5.8844	6.38401	7.49719	0.539925	1.05467	1.25251	5.36351	4.8033	4.58723	0.4027	0.397321	0.248012	0.548445	3.01586	5.45568	3.52146	2.61895	9.47525	8.77551	14.4259
fig|167546.4.peg.817	P9301_08431		Oxidoreductase, N-terminal:Oxidoreductase, C-terminal, utilizes NADP or NAD	0.0302493	0.0213965	0.0317162	0.0365168	0.0404444	0.0327197	0.0193216	0.112634	0.130433	0.0912394	0.0665652	0.0265085	0.0265518	0.0224169	0.0248306	0.0878738	0.0573443	0.0143894	0.0500895	0.0492556	0.0647916	0.058937	0.0205179	0.0309282	0.0364366	0.0611089	0.0650049	0.0520944	0.0137386	0.0133339	0.00774743	0.0218768	0.0394423	0.0311607	0.0510764	0.0398938	0.100693	0.0683262	0.130242
fig|167546.4.peg.818	P9301_08441		hypothetical protein	0.0104954	0.00772652	0.0103304	0.00976238	0.0148331	0.010385	0.00659208	0.0389949	0.0367695	0.0270014	0.0205007	0.0099026	0.00694485	0.00756827	0.00696556	0.0276999	0.00620926	0.00435467	0.00934361	0.0141404	0.0219102	0.0200314	0.00616988	0.0104303	0.0117508	0.0231679	0.017784	0.0176245	0.00404504	0.00434188	0.00230075	0.0064005	0.0112993	0.00396914	0.0113736	0.00907243	0.0299857	0.0225831	0.0368249
fig|167546.4.peg.819	P9301_08451	accD	Acetyl-coenzyme A carboxyl transferase beta chain (EC 6.4.1.2)	0.0676016	0.075393	0.116399	0.118714	0.100803	0.121177	0.0774885	0.330571	0.427161	0.358914	0.211758	0.0401055	0.0866353	0.0935339	0.0896862	0.150733	0.228099	0.0517828	0.225017	0.207039	0.21399	0.19889	0.0354708	0.0821123	0.0904084	0.130324	0.205856	0.180724	0.0391021	0.0405927	0.0257778	0.0581802	0.0974126	0.111491	0.117388	0.0887358	0.209777	0.121899	0.275469
fig|167546.4.peg.820	P9301_08461	prkB	Phosphoribulokinase (EC 2.7.1.19)	0.234927	0.26502	0.44072	0.50617	0.332691	0.38302	0.269492	1.32212	1.24471	1.15424	0.695584	0.164535	0.357028	0.317662	0.371232	0.72348	1.45479	0.242016	1.18895	0.933029	0.745781	0.7717	0.181056	0.330414	0.371061	0.761741	1.46125	1.14559	0.138151	0.121932	0.0752831	0.189611	0.674835	1.22415	1.04621	0.823354	1.17031	0.605046	1.55972
fig|167546.4.peg.821	P9301_08471	leuB	3-isopropylmalate dehydrogenase (EC 1.1.1.85)	0.045374	0.0322731	0.0529208	0.0522195	0.0988528	0.0789542	0.046776	0.288434	0.30384	0.219715	0.164303	0.0330214	0.0287966	0.0245146	0.0262021	0.14576	0.0381687	0.0225307	0.0713775	0.0769472	0.0930662	0.0924117	0.0195259	0.0362189	0.0410823	0.0858404	0.0799467	0.068453	0.010477	0.0115098	0.00658923	0.0171357	0.0361788	0.0216822	0.0427665	0.032727	0.0900806	0.0699746	0.130242
fig|167546.4.peg.822	P9301_08481	lpxD	UDP-3-O-[3-hydroxymyristoyl] glucosamine N-acyltransferase (EC 2.3.1.191)	0.020072	0.0136403	0.0172627	0.0249585	0.00841737	0.00645859	0.00439472	0.0222368	0.0213354	0.0176435	0.0126578	0.0204527	0.0210099	0.0170697	0.0204275	0.0131289	0.00639188	0.00260334	0.00606853	0.00954475	0.0128331	0.0105054	0.00987181	0.0125466	0.013436	0.0121395	0.0139267	0.013194	0.00799898	0.0079387	0.00466411	0.0144943	0.00901838	0.00396914	0.0114576	0.009031	0.0134504	0.00898379	0.0159415
fig|167546.4.peg.823	P9301_08491	proB	Glutamate 5-kinase (EC 2.7.2.11) / RNA-binding C-terminal domain PUA	0.0210084	0.0153342	0.0234247	0.0298397	0.0116509	0.0101289	0.00563231	0.0360139	0.0364668	0.0257342	0.0201036	0.0231188	0.0229741	0.0203191	0.0207162	0.0143224	0.001461	0.00250867	0.00414201	0.0102518	0.0138765	0.0120189	0.0125091	0.0218583	0.0225452	0.0116045	0.0129116	0.008228	0.014686	0.0122806	0.00799785	0.0246876	0.00726383	0.0013033	0.00872957	0.00704252	0.0178516	0.0110443	0.0194486
fig|167546.4.peg.824	P9301_08501		hypothetical protein	0.0102303	0.0042793	0.00566361	0.0109136	0.00405471	0.00216235	0.00113656	0.0095876	0.00257235	0.00633607	0.00426891	0.0150824	0.00824263	0.00604639	0.00877011	0.00268545	0.000547876	0.000236667	0.000288978	0.0012962	0.00104334	0.000534172	0.0082749	0.0076489	0.00664968	0.00148143	0.00186772	0.00126585	0.00572136	0.00436757	0.00270769	0.0130719	0.000666729	0	0.00167876	0.000994239	0.00209777	0.00057694	0.0020724
fig|167546.4.peg.825	P9301_08511		hypothetical protein	0.24309	0.161038	0.266462	0.256309	0.0942335	0.0578428	0.0384159	0.218501	0.192018	0.152553	0.128167	0.232254	0.147596	0.152764	0.136965	0.0502776	0.00164363	0.00894601	0.00943994	0.0206214	0.032448	0.0261744	0.0903222	0.152766	0.164694	0.0245258	0.0203013	0.0169915	0.0963339	0.0986044	0.0609151	0.160554	0.0134048	0.00159951	0.0159063	0.0105638	0.0252555	0.0179676	0.0310859
fig|167546.4.peg.826	P9301_08521		hypothetical protein	0.00489431	0.00249626	0.0045762	0.0046049	0.00297688	0.00301591	0.00186902	0.00717056	0.0118025	0.00740832	0.00665156	0.00441808	0.00277093	0.00287923	0.00277901	0.00427682	0.000730501	0.000378667	0.000192652	0.00200322	0.00250402	0.00275989	0.00241956	0.00311398	0.00519222	0.00238674	0.00194893	0.00194745	0.00253271	0.00285177	0.00162774	0.00470725	0.00189491	0.000236964	0.00235027	0.00161564	0.00497706	0.00296712	0.00717368
fig|167546.4.peg.827	P9301_08531		hypothetical protein	0.00325109	0.00139672	0.00271853	0.00299318	0.00266892	0.00145105	0.000858738	0.0040284	0.00423681	0.00545877	0.00347469	0.00506556	0.00189405	0.00139848	0.00126319	0.00248653	0.000913126	0.000473334	0.000385304	0.00141404	0.00177368	0.000801258	0.00123398	0.00172327	0.00337039	0.00111107	0.000649643	0.00053555	0.00153056	0.00136165	0.00103299	0.00257375	0.000982547	5.92409e-05	0.00134301	0.000787106	0.00135738	0.00140114	0.00223181
fig|167546.4.peg.828	P9301_08541		Domain of unknown function / gamma-glutamyl ligase (similar to F420:0 gamma-glutamyl ligase)	0.0144532	0.0100148	0.017897	0.0169	0.0137039	0.0103565	0.00702144	0.036739	0.0414602	0.0309005	0.0200043	0.0234615	0.0164502	0.0156712	0.0157718	0.0224285	0.00693976	0.00355001	0.0206137	0.0153187	0.0238926	0.0268866	0.0122914	0.0211025	0.0269631	0.0194643	0.0200171	0.0181113	0.0114792	0.0122806	0.00815436	0.0174405	0.0127731	0.00995248	0.01364	0.0134636	0.0342224	0.0328856	0.0562735
fig|167546.4.peg.829	P9301_08551		hypothetical protein	0.0451796	0.0281721	0.0482087	0.0471541	0.0298714	0.0203431	0.0111636	0.0721084	0.0700587	0.0519557	0.0388669	0.0581587	0.0414236	0.0397334	0.0377873	0.0557976	0.0261154	0.00804668	0.0308243	0.0492556	0.0504978	0.0561771	0.0274862	0.0492492	0.0564768	0.065512	0.0538797	0.0528734	0.0286797	0.0359425	0.0208007	0.0516104	0.0345997	0.0241111	0.0453686	0.033887	0.0724758	0.063381	0.107765
fig|167546.4.peg.830	P9301_08561		hypothetical protein	0.210385	0.11878	0.140367	0.213713	0.152129	0.0845023	0.0601622	0.345556	0.265406	0.201682	0.193838	0.358207	0.260186	0.174852	0.215535	0.056096	0.00639188	0.00875668	0.00626118	0.0197965	0.0306743	0.024928	0.157247	0.172115	0.194708	0.0238674	0.0237526	0.0171376	0.199446	0.151478	0.0973358	0.365675	0.0157558	0.00142178	0.0186343	0.0142922	0.0398576	0.0178852	0.0306077
fig|167546.4.peg.831	P9301_08571	hisA	Phosphoribosylformimino-5-aminoimidazole carboxamide ribotide isomerase (EC 5.3.1.16)	0.0515581	0.0423473	0.0715427	0.0706852	0.0213514	0.0186076	0.0116687	0.068644	0.0623416	0.0585842	0.0398101	0.0360302	0.0409676	0.0413375	0.0410355	0.05167	0.0213672	0.0103187	0.0341957	0.0653992	0.0570709	0.065169	0.0195984	0.0352212	0.0379396	0.0640717	0.0706892	0.0634383	0.0209176	0.0197055	0.0128811	0.0325443	0.0331259	0.0222746	0.0453686	0.0350055	0.0549944	0.0401386	0.0742874
fig|167546.4.peg.832	P9301_08581		Ribosome-associated endonuclease, involved in final steps of 23S rRNA maturation	0.0566291	0.0397619	0.0600343	0.0817369	0.0666717	0.0493641	0.0321269	0.212539	0.179913	0.147289	0.131393	0.0497415	0.0507886	0.0399391	0.0483259	0.124873	0.00803551	0.0223414	0.0159901	0.0593896	0.0811721	0.0611627	0.0337771	0.0455004	0.0552015	0.0691744	0.0835603	0.0620264	0.0243796	0.0212726	0.0121142	0.0383353	0.0402494	0.00728664	0.0659334	0.0434565	0.109495	0.0664306	0.110953
fig|167546.4.peg.833	P9301_08591	pgsA	hypothetical protein	0.00653753	0.0035958	0.00453089	0.00589427	0.00980316	0.00665776	0.00376329	0.0254595	0.0178551	0.0126721	0.0143952	0.00609391	0.00466498	0.00300263	0.00332037	0.015864	0.00109575	0.001846	0.00250447	0.00483129	0.00573839	0.00596492	0.00300025	0.00338607	0.00387139	0.00909431	0.00860777	0.0071569	0.001567	0.00100197	0.000626055	0.00250602	0.00322837	0.000414687	0.0046166	0.00430837	0.0125043	0.00708813	0.00988373
fig|167546.4.peg.834	P9301_08601		hypothetical protein	0.03267	0.0235659	0.0358393	0.0448056	0.0362358	0.0294193	0.0200541	0.115857	0.0779271	0.0710614	0.0532124	0.0295935	0.0283757	0.0227871	0.0260938	0.11617	0.0199062	0.0178447	0.0324618	0.0671668	0.0737643	0.0721132	0.023373	0.0312305	0.0358445	0.124111	0.141094	0.122738	0.0120987	0.0102766	0.00593187	0.0191676	0.0835165	0.032938	0.126663	0.0896058	0.134381	0.0917335	0.169299
fig|167546.4.peg.835	P9301_08611		hypothetical protein	0.04313	0.0262999	0.0404608	0.0461871	0.0462955	0.0307566	0.0195237	0.11779	0.0904862	0.0700866	0.06865	0.064405	0.0363026	0.0351266	0.035297	0.0438623	0.0211845	0.00733668	0.00674281	0.0156722	0.0286919	0.0203876	0.0172757	0.0215862	0.0267809	0.0233736	0.0180682	0.0156283	0.0112605	0.0104565	0.00619794	0.0187613	0.0102466	0.000829373	0.0115835	0.0103981	0.0275589	0.0126103	0.0221587
fig|167546.4.peg.836	P9301_08621		hypothetical protein	0.0296486	0.0219017	0.0356128	0.0401547	0.100803	0.0758529	0.0506908	0.293268	0.339853	0.28522	0.21836	0.0311551	0.0296384	0.0260365	0.0287284	0.145511	0.0967914	0.0271694	0.139191	0.0600966	0.0655219	0.0718461	0.0228165	0.0319258	0.0424031	0.0529199	0.0647613	0.0451323	0.0196604	0.0162114	0.0102673	0.0273968	0.0468114	0.0491107	0.065136	0.0453207	0.109002	0.0884367	0.133749
fig|167546.4.peg.837	P9301_08631	nth	Endonuclease III (EC 4.2.99.18)	0.0170682	0.0111737	0.0172174	0.0160711	0.015295	0.0124335	0.0068699	0.0393978	0.0531114	0.041818	0.0271026	0.0172534	0.0137494	0.0132033	0.0121988	0.0199419	0.0147926	0.00321867	0.0164717	0.0156722	0.0166935	0.0201205	0.00791196	0.0140583	0.018446	0.0163368	0.0164441	0.013973	0.00734302	0.00763041	0.00496148	0.00965155	0.0138609	0.0052132	0.0123389	0.0104395	0.0303148	0.0295064	0.0439986
fig|167546.4.peg.838	P9301_08641	potA	hypothetical protein	0.0173333	0.0109954	0.0156769	0.0159329	0.0181692	0.0124335	0.00894098	0.0409286	0.0470589	0.0443525	0.0276983	0.0177485	0.0161345	0.0185916	0.0121627	0.0248653	0.0345162	0.002982	0.022155	0.0154366	0.0241012	0.0179838	0.00902496	0.0166885	0.0204045	0.0170776	0.0178246	0.0166994	0.00661419	0.00876084	0.0045389	0.0106675	0.00898329	0.00888614	0.00839382	0.00613114	0.0226641	0.0205226	0.0366655
fig|167546.4.peg.839	P9301_08651		hypothetical protein	0.372215	0.236313	0.434014	0.405599	0.316781	0.237602	0.150633	0.937006	1.06495	0.86307	0.613829	0.277082	0.205013	0.197022	0.190524	0.356021	0.0427343	0.0572734	0.132641	0.263364	0.320932	0.311689	0.139246	0.227441	0.299145	0.201968	0.188965	0.15789	0.138625	0.139197	0.0842826	0.212774	0.0970967	0.0461487	0.116296	0.0935413	0.304629	0.25542	0.398378
fig|167546.4.peg.840	P9301_08671		Bacterial regulatory proteins, Crp family	0.108258	0.0787213	0.13493	0.118116	0.181949	0.131078	0.0839542	0.468342	0.32578	0.203436	0.149064	0.124925	0.0924577	0.102254	0.0774152	0.183655	0.22609	0.0255127	0.187161	0.132095	0.148363	0.164792	0.0445925	0.0967147	0.113181	0.118802	0.0960253	0.0945976	0.0542983	0.0606579	0.0360294	0.0837483	0.0693047	0.0722739	0.0911988	0.065744	0.110894	0.112174	0.189066
fig|167546.4.peg.841	P9301_08681	modF	hypothetical protein	0.00856946	0.00392269	0.00566361	0.00939399	0.00251495	0.00136569	0.000707196	0.00515636	0.00242103	0.00116974	0.00188626	0.0107024	0.00498065	0.00345508	0.00451138	0.00656443	0.000913126	0.000757335	0.000674281	0.00377077	0.00782507	0.00525269	0.00241956	0.00250932	0.0021862	0.00794209	0.00661823	0.00667003	0.00100215	0.000822131	0.000375633	0.0021335	0.00319328	0.000473928	0.00365131	0.00302414	0.00707482	0.00296712	0.0052607
fig|167546.4.peg.842	P9301_08691	hcaE	hypothetical protein	0.11059	0.0612178	0.0941066	0.103933	0.0362358	0.027257	0.0146491	0.105705	0.0534141	0.0370416	0.0324139	0.0745361	0.0433176	0.0426126	0.0403497	0.129797	0.110854	0.017892	0.0642494	0.163439	0.196148	0.184823	0.0193081	0.0265444	0.0317454	0.177607	0.156158	0.154482	0.00803542	0.00829839	0.00488323	0.0152054	0.0586019	0.0369663	0.0677801	0.0528189	0.106451	0.0809365	0.125938
fig|167546.4.peg.843	P9301_08711		hypothetical protein	0.0938754	0.0492417	0.0589016	0.0932491	0.021916	0.0142544	0.00894098	0.0617957	0.0358616	0.0284636	0.0337045	0.0821916	0.0455624	0.0345096	0.0423348	0.0255118	0.00328726	0.00364467	0.00192652	0.00860206	0.0183628	0.0129982	0.0210986	0.0219188	0.0227273	0.0193408	0.0161193	0.0150928	0.0171641	0.0116897	0.00848304	0.0340683	0.0077902	0.000829373	0.0110379	0.00811961	0.0106945	0.00486278	0.00669543
fig|167546.4.peg.844	P9301_08721		hypothetical protein	0.00823375	0.00312033	0.00344348	0.00653895	0.00359278	0.00221925	0.00128811	0.00773453	0.00393418	0.0026319	0.00268048	0.00929321	0.00515603	0.00230339	0.00411437	0.0196436	0.000730501	0.00208267	0.00105959	0.0139047	0.0184672	0.0119298	0.00348417	0.00266049	0.0032793	0.0310277	0.0270414	0.0271183	0.00176743	0.000976281	0.00079822	0.00301399	0.0107378	0.000355446	0.0181726	0.013008	0.0164942	0.00609908	0.0105214
fig|167546.4.peg.845	P9301_08731		hypothetical protein	0.00611347	0.00315004	0.0045762	0.00529563	0.00210434	0.00110963	0.000858738	0.00451181	0.00453944	0.00185208	0.00253156	0.00335165	0.0025254	0.00226225	0.00216546	0.00601739	0.00109575	0.000757335	0.00144489	0.00895557	0.0125201	0.00934801	0.0016453	0.00214653	0.00245947	0.0103288	0.00856716	0.00847143	0.00102037	0.000745056	0.000563449	0.00138847	0.00435128	0.00165875	0.00465857	0.00318985	0.00559405	0.00280228	0.00797075
fig|167546.4.peg.846	P9301_08741		hypothetical protein	0.00574242	0.00228824	0.00335286	0.00483514	0.000821207	0.000170712	0.000126285	0.00153079	0.000907888	0.000682346	0.0006453	0.0237662	0.00922473	0.00588186	0.00855357	0.00104434	0.000913126	9.46668e-05	0.000385304	0.00106053	0.00104334	0.00169154	0.00464556	0.00556284	0.00455458	0.00349781	0.00324821	0.00340805	0.00307933	0.00231224	0.00129906	0.00487657	0.001158	5.92409e-05	0.00146892	0.000455693	0.00152191	0.000824201	0.00143474
fig|167546.4.peg.847	P9301_08751		hypothetical protein	0.403383	0.258452	0.448196	0.436268	0.0993147	0.0687115	0.0434925	0.236628	0.230301	0.172244	0.135314	0.240024	0.160117	0.183037	0.149128	0.0301367	0.00237413	0.00586934	0.0157975	0.0249813	0.0234752	0.0271537	0.085604	0.145359	0.168337	0.0106169	0.0101507	0.0085688	0.105262	0.120751	0.0686312	0.171425	0.00807092	0.00219191	0.0107441	0.00675254	0.0223762	0.0201929	0.0285353
fig|167546.4.peg.848	P9301_08761		hypothetical protein	0.00424056	0.00216937	0.00416842	0.00455885	0.0193497	0.0140553	0.00808224	0.0482603	0.0292037	0.0206653	0.0263084	0.0681375	0.0386877	0.0375945	0.0378595	0.00124326	0	0.000189334	0.000385304	0.000353509	0.000939009	0.000356115	0.0342368	0.0503678	0.0523776	0.00106992	0.000771451	0.00053555	0.0526948	0.049071	0.0283133	0.0861189	0.000456183	0	0.000545598	0.000704252	0.00115172	0.00057694	0.00095649
fig|167546.4.peg.849	P9301_08771		hypothetical protein	0.00436424	0.00261513	0.00262792	0.00396021	0.00579977	0.00546277	0.00335918	0.0191752	0.0122565	0.0102352	0.0104241	0.0180532	0.0134337	0.00888449	0.0109356	0.00382925	0.00164363	0.000473334	0.000866933	0.00188538	0.00552972	0.00293794	0.0109122	0.0137257	0.0158955	0.00325091	0.00296399	0.00262906	0.0110054	0.0123834	0.00671444	0.0190322	0.00224582	5.92409e-05	0.00449069	0.00244417	0.00534725	0.00354406	0.00494187
fig|167546.4.peg.850	P9301_08791		hypothetical protein	0.000212028	5.94348e-05	0.000226544	0.000230245	0.000153976	0.000113808	0.000151542	0.000483408	0.000605259	0.000292434	0.000248192	0.000266608	0.000245525	0.000287923	0.000288728	4.97305e-05	0.000365251	4.73334e-05	0	0.000942692	0.000417337	0.000712229	0.000169369	0.000302328	0.000227729	0.000370357	0.000406027	0.000292118	0.000182209	0.000128458	0.00010956	0.000101595	0.000280728	0.000296205	8.39382e-05	0.000165706	0.000164531	0.00057694	0.00063766
fig|167546.4.peg.851	P9301_08811		hypothetical protein	0.00805706	0.00335806	0.00335286	0.0068613	0.00297688	0.00227616	0.00113656	0.00668715	0.00393418	0.0017546	0.0032265	0.0140922	0.00648888	0.00353734	0.00559411	0.00198922	0.000365251	0.000142	9.63259e-05	0.000353509	0.000834674	0.000445143	0.00863783	0.00731634	0.0064675	0.00111107	0.000690245	0.000681609	0.00592179	0.00449603	0.00197207	0.0120898	0.000386001	0	0.000209845	0.000372839	0.00115172	0.00049452	0.00031883
fig|167546.4.peg.852	P9301_08821	livF	Urea ABC transporter, ATPase protein UrtE	0.0194889	0.0172658	0.0277743	0.032879	0.0427541	0.0432754	0.0253075	0.146795	0.126953	0.101182	0.0669127	0.0132923	0.0160644	0.019332	0.0180455	0.0614172	0.141535	0.01704	0.0927619	0.0275737	0.0320306	0.0356115	0.00844427	0.0154187	0.0155311	0.0271183	0.0345529	0.0251222	0.00816296	0.0088636	0.00446064	0.0138508	0.0110537	0.0134477	0.0134301	0.011848	0.0317133	0.0253854	0.0486216
fig|167546.4.peg.853	P9301_08831	urtD	Urea ABC transporter, ATPase protein UrtD	0.00945291	0.00817228	0.0137286	0.0149199	0.0443965	0.0392637	0.0265198	0.131568	0.127558	0.110735	0.069891	0.00696991	0.00908443	0.00880222	0.00790393	0.0637545	0.0239239	0.0183654	0.086019	0.0215641	0.0248316	0.0287562	0.00447619	0.00916054	0.00961016	0.0205342	0.027488	0.0184034	0.00617689	0.00619168	0.00353721	0.00995633	0.00757965	0.00841221	0.00919123	0.00741536	0.0238158	0.0186269	0.031883
fig|167546.4.peg.854	P9301_08841	urtC	Urea ABC transporter, permease protein UrtC	0.0180577	0.0170875	0.0222014	0.0285964	0.0988528	0.0865508	0.056803	0.220837	0.227729	0.17741	0.114516	0.0132542	0.0181338	0.0206482	0.0160244	0.129747	0.222255	0.0345534	0.173676	0.0417141	0.0534192	0.0547526	0.00982342	0.017656	0.0224085	0.0427968	0.057331	0.042065	0.0150322	0.0174189	0.00986036	0.0244845	0.020458	0.0190163	0.0235866	0.018352	0.0478373	0.0315669	0.0734903
fig|167546.4.peg.856	P9301_08851	livH	Urea ABC transporter, permease protein UrtB	0.014842	0.0139969	0.0188485	0.0229784	0.143147	0.140097	0.0907484	0.233003	0.356195	0.284928	0.187286	0.0112737	0.0136091	0.0150954	0.0125958	0.176891	0.422595	0.0576521	0.314986	0.0513767	0.0522715	0.0595602	0.00805714	0.0139373	0.0170797	0.0429614	0.0607416	0.0406044	0.0180751	0.0175217	0.0107681	0.0310204	0.0188088	0.0276655	0.0241322	0.0198019	0.0446701	0.0267041	0.0567518
fig|167546.4.peg.858	P9301_08861		Urea ABC transporter, substrate-binding protein UrtA	0.141122	0.118691	0.174077	0.179361	4.31272	3.71833	2.48062	7.01853	11.4819	9.44776	6.37676	0.0918657	0.0955794	0.0981407	0.0966878	5.70653	22.788	1.48963	11.9156	1.41557	1.30084	1.70267	0.123204	0.235574	0.259474	0.945109	1.02611	0.721775	0.573685	0.577496	0.354316	0.901048	0.477237	0.816873	0.557769	0.42599	1.13452	1.00643	1.90804
fig|167546.4.peg.859	P9301_08871	ureG	Urease accessory protein UreG	0.0473529	0.0403859	0.0688695	0.0791121	0.0256114	0.0231599	0.0148764	0.0845965	0.0953282	0.0743757	0.051624	0.0418575	0.0651343	0.0607107	0.0643142	0.0249647	0.0144274	0.00657934	0.0219623	0.0225068	0.0245186	0.0254622	0.0207598	0.0365515	0.032793	0.0159253	0.020748	0.0187929	0.0249444	0.0252805	0.0144306	0.0419588	0.0127731	0.0078198	0.0141016	0.0106881	0.0287106	0.0164016	0.0326801
fig|167546.4.peg.860	P9301_08881	ureF	hypothetical protein	0.0295249	0.0206833	0.0338911	0.0410296	0.0218133	0.0171565	0.0103049	0.0653407	0.0665785	0.0520532	0.041746	0.0239567	0.0232898	0.0219644	0.0212937	0.0191462	0.00182625	0.00350267	0.00269713	0.00930908	0.0131461	0.0121969	0.0122188	0.0195606	0.0178995	0.00983503	0.0106379	0.0085688	0.0114974	0.0108162	0.00687095	0.0192692	0.00873765	0.000236964	0.0105762	0.00824389	0.0205664	0.00980799	0.0218399
fig|167546.4.peg.861	P9301_08891	ureE	hypothetical protein	0.00833976	0.00424959	0.00484805	0.0134002	0.00975183	0.00591801	0.0028793	0.0267486	0.0113486	0.00828563	0.0118636	0.0113118	0.00792695	0.00337281	0.0072182	0.00959799	0.000365251	0.001562	9.63259e-05	0.00212106	0.00479938	0.00267086	0.00679896	0.00444422	0.00350702	0.00349781	0.00393846	0.00262906	0.00382639	0.00241501	0.00159644	0.00877106	0.00175455	0	0.00335753	0.00144993	0.004031	0.00140114	0.00191298
fig|167546.4.peg.862	P9301_08901	ureD	hypothetical protein	0.0202663	0.0141158	0.0168549	0.0229324	0.00569712	0.00452386	0.00272776	0.0139383	0.00817099	0.00545877	0.00546023	0.0203765	0.0189405	0.0175633	0.0179372	0.00845419	0.00365251	0.00175134	0.0022155	0.00542048	0.00803374	0.00943704	0.00946048	0.0129094	0.0147568	0.00728368	0.00706486	0.00559893	0.00577603	0.00493279	0.00309897	0.00951609	0.00284237	0.000533168	0.00272799	0.00244417	0.00374308	0.00362648	0.00717368
fig|167546.4.peg.863	P9301_08911	ureA	Urease gamma subunit (EC 3.5.1.5)	0.0238531	0.0208616	0.0325771	0.0387732	0.0240716	0.023416	0.0148511	0.0763785	0.0906375	0.0700866	0.0555455	0.0305457	0.0368638	0.0353323	0.0339616	0.0260588	0.0505872	0.00577468	0.0424797	0.0232138	0.0295266	0.0301807	0.0448828	0.0745541	0.0843963	0.0171599	0.0180682	0.0145572	0.0523669	0.0502785	0.031381	0.0814794	0.0058251	0.0103672	0.00810003	0.00708395	0.0170701	0.013929	0.0235934
fig|167546.4.peg.864	P9301_08921	ureB	Urease beta subunit (EC 3.5.1.5)	0.00590144	0.00543828	0.00838214	0.00796647	0.00482459	0.00452386	0.00320764	0.0138577	0.0208814	0.0151091	0.00918312	0.00731269	0.00978593	0.0100362	0.00970848	0.00581847	0.00127838	0.001562	0.00366038	0.00589182	0.00845108	0.00534172	0.00950887	0.0200141	0.0215432	0.00353896	0.00349183	0.00345673	0.0135928	0.0146442	0.00904649	0.0224864	0.00178964	0.00112558	0.00155286	0.0014085	0.00510045	0.00263744	0.00733309
fig|167546.4.peg.865	P9301_08931	ureC	Urease alpha subunit (EC 3.5.1.5)	0.0489608	0.0453784	0.0695038	0.0757966	0.043062	0.0466327	0.0309903	0.135193	0.179308	0.14495	0.089796	0.0624625	0.08653	0.0880222	0.0831537	0.0546041	0.153405	0.017608	0.10172	0.0711732	0.0719907	0.0726474	0.08783	0.184057	0.195847	0.0418092	0.0519308	0.0500983	0.151306	0.157618	0.0976958	0.237022	0.0280728	0.0397507	0.03261	0.0240274	0.0665527	0.0538203	0.107286
fig|167546.4.peg.866	P9301_08941		Glucosyl-3-phosphoglycerate synthase (EC 2.4.1.266)	0.459712	0.336163	0.53981	0.600663	0.238509	0.178394	0.110752	0.624644	0.650804	0.477934	0.372984	0.352685	0.308871	0.304253	0.288945	0.246464	0.213306	0.0453927	0.188702	0.194666	0.226823	0.219723	0.158941	0.265202	0.285435	0.159829	0.162248	0.135251	0.12525	0.115715	0.0776151	0.210065	0.0682519	0.0518951	0.0880931	0.0666968	0.197643	0.144647	0.262238
fig|167546.4.peg.867	P9301_08951		Uncharacterized glycosyltransferase YcjM	0.0699162	0.0477558	0.0757112	0.0859274	0.0436779	0.0333172	0.0195489	0.13197	0.118631	0.0850008	0.0673098	0.079754	0.0616969	0.052073	0.0574208	0.0727557	0.0317768	0.0100347	0.0501858	0.0428925	0.0516455	0.0538623	0.0553353	0.08571	0.102114	0.0581048	0.0512406	0.0422111	0.0743777	0.076638	0.0455298	0.120763	0.0196509	0.0137439	0.0237965	0.020589	0.0479196	0.042776	0.0717368
fig|167546.4.peg.868	P9301_08961		hypothetical protein	0.0144002	0.00873691	0.0127318	0.0149659	0.00805809	0.00492219	0.00414215	0.0189335	0.0189143	0.0114049	0.0111687	0.0163393	0.0110136	0.00966599	0.0096363	0.0137754	0.00456563	0.001988	0.00394936	0.00836639	0.0143981	0.0108615	0.0102347	0.0150862	0.0187649	0.0119337	0.00836415	0.00905566	0.0111512	0.0132312	0.00702746	0.018321	0.00375473	0.00154026	0.00432282	0.00289986	0.00900806	0.00700571	0.0127532
fig|167546.4.peg.869	P9301_08971		hypothetical protein	0.032776	0.0186031	0.027865	0.029149	0.021454	0.0119783	0.00782967	0.0413314	0.0428221	0.0300232	0.0214935	0.0310789	0.0199928	0.0160003	0.0156996	0.0196436	0.00164363	0.00284	0.00308243	0.0119015	0.0202409	0.015669	0.0151223	0.0235211	0.0276918	0.0168718	0.0136425	0.0109544	0.0161619	0.0193458	0.0110968	0.0298013	0.0101413	0.000473928	0.00717671	0.00729108	0.0237336	0.0168961	0.0304483
fig|167546.4.peg.870	P9301_08981		hypothetical protein	0.0238355	0.0158096	0.0252371	0.0212746	0.023661	0.0195465	0.0121739	0.0617957	0.0804994	0.0697942	0.0437315	0.0142064	0.0099613	0.0133267	0.00945584	0.0463488	0.0177147	0.00691068	0.0438283	0.0625711	0.0772074	0.074606	0.00629086	0.011942	0.0148479	0.0332086	0.0289091	0.0270696	0.00546627	0.0067312	0.00433543	0.00819535	0.0214757	0.0168837	0.0245939	0.0175235	0.0575035	0.0515125	0.0924607
fig|167546.4.peg.871	P9301_08991		hypothetical protein	0.050551	0.031649	0.0551409	0.0474765	0.0224292	0.0200017	0.011694	0.0501939	0.0715718	0.0494213	0.035839	0.0442951	0.0308309	0.046479	0.0322654	0.017903	0.000730501	0.00411801	0.00838035	0.0193252	0.0187802	0.0219901	0.0192355	0.0379724	0.0458646	0.00720138	0.00714607	0.00657266	0.0179658	0.0246896	0.0140862	0.0292256	0.00533383	0.00159951	0.00541401	0.00385267	0.0151368	0.0147532	0.0247093
fig|167546.4.peg.872	P9301_09001		hypothetical protein	0.130804	0.0751553	0.115311	0.151409	0.0704698	0.0463198	0.0291971	0.169032	0.130131	0.0973805	0.105482	0.154404	0.0985958	0.0758472	0.100983	0.0544052	0.00401776	0.0113127	0.0205174	0.0261597	0.0372473	0.0340089	0.070506	0.094931	0.0838498	0.0221391	0.02156	0.0181113	0.0509639	0.041903	0.02451	0.0999697	0.0136504	0.00385066	0.0171234	0.0145407	0.0419965	0.0241491	0.0409697
fig|167546.4.peg.873	P9301_09011		hypothetical protein	0.0685027	0.0490337	0.0787922	0.0693497	0.0316165	0.0222779	0.0153815	0.08226	0.0948743	0.0796395	0.0513758	0.0984928	0.0746396	0.0926701	0.0675624	0.00999583	0.017532	0.001846	0.00972892	0.010841	0.0108508	0.0103273	0.0343094	0.0643656	0.085034	0.00637836	0.00495353	0.00462521	0.0234867	0.0285691	0.0188442	0.0379966	0.00298273	0.00278432	0.0033995	0.00339698	0.00966618	0.00824201	0.0161009
fig|167546.4.peg.874	P9301_09021	bacA	Undecaprenyl-diphosphatase (EC 3.6.1.27)	0.0184818	0.010728	0.0122334	0.017913	0.0084687	0.00446696	0.00333392	0.0152274	0.0167959	0.00896797	0.0070983	0.0212144	0.0148367	0.0102418	0.0109356	0.00636551	0.00383513	0.000899335	0.0029861	0.00235673	0.0033387	0.00240377	0.0101138	0.0117908	0.0123884	0.00485579	0.00397906	0.0039436	0.00814474	0.00819562	0.00550928	0.0175421	0.00221073	0.00106634	0.00201452	0.00165706	0.00444233	0.00321438	0.00557953
fig|167546.4.peg.876	P9301_09031		Peptide-methionine (S)-S-oxide reductase MsrA (EC 1.8.4.11)	0.0212735	0.0185139	0.0267322	0.0336618	0.0396232	0.0488235	0.0330361	0.158236	0.232722	0.169124	0.120919	0.0145873	0.0214659	0.0221701	0.0215463	0.0590799	0.0540571	0.0213947	0.0776387	0.0600966	0.0664609	0.0584028	0.00839587	0.0157815	0.01544	0.0350604	0.0661823	0.0441099	0.00896468	0.00791301	0.00461715	0.0144604	0.0436883	0.0486368	0.0615687	0.0434151	0.102832	0.0634634	0.115417
fig|167546.4.peg.877	P9301_09041		Efflux ABC transporter, permease/ATP-binding protein slr0615	0.0565761	0.0372062	0.0548691	0.065804	0.131444	0.10126	0.0590508	0.375367	0.405069	0.297698	0.229082	0.0433429	0.0319884	0.0322885	0.0289089	0.162569	0.0520482	0.0279267	0.0917023	0.0606858	0.0843021	0.0758524	0.0189452	0.0273305	0.032292	0.0693802	0.0675222	0.0462521	0.0143216	0.0138992	0.00842043	0.0215382	0.0409512	0.016232	0.0449489	0.032727	0.110236	0.0800299	0.120837
fig|167546.4.peg.879	P9301_09061	trpD	Anthranilate phosphoribosyltransferase (EC 2.4.2.18)	0.370448	0.284633	0.432655	0.500276	0.0368517	0.0305858	0.0207865	0.11207	0.0932098	0.0759353	0.0571339	0.266647	0.291508	0.293764	0.263861	0.0348611	0.0357946	0.00719468	0.0219623	0.0751796	0.0787724	0.0803038	0.11251	0.191222	0.21657	0.0402043	0.0442569	0.0391438	0.120823	0.1105	0.0719493	0.20424	0.0118257	0.0121444	0.014899	0.00981811	0.0308907	0.023737	0.0425638
fig|167546.4.peg.880	P9301_09071	carA	Carbamoyl-phosphate synthase small chain (EC 6.3.5.5)	0.141034	0.0941447	0.14662	0.167204	0.0320271	0.0263465	0.01523	0.0918476	0.101986	0.0857806	0.0574317	0.124735	0.105716	0.0933694	0.0928261	0.0300372	0.0100444	0.00515934	0.0193615	0.0358223	0.0484111	0.0446033	0.0513431	0.0777588	0.0839864	0.0249785	0.0216006	0.020497	0.0364965	0.0389998	0.0221467	0.0649871	0.0116151	0.00586485	0.0126327	0.00973525	0.0301914	0.025303	0.0374625
fig|167546.4.peg.881	P9301_09081		hypothetical protein	0.113417	0.0737883	0.138056	0.115353	0.051736	0.033744	0.022605	0.122866	0.127104	0.101182	0.0686997	0.198509	0.126445	0.136887	0.125885	0.0184998	0.0107749	0.00279267	0.0181093	0.0155544	0.0164848	0.0176277	0.0674573	0.125103	0.142558	0.0142382	0.00966343	0.0100781	0.0564666	0.0574978	0.0390971	0.0876428	0.00445655	0.00545017	0.0069249	0.00505405	0.0164531	0.0167313	0.025347
fig|167546.4.peg.882	P9301_09091		hypothetical protein	0.0904476	0.0592565	0.0866759	0.104301	0.0372623	0.0221356	0.0141692	0.0945063	0.059164	0.0472768	0.042292	0.17082	0.113889	0.0975237	0.113759	0.0116867	0.00109575	0.00222467	0.00443099	0.00589182	0.00709473	0.00730035	0.0616988	0.0884914	0.0950085	0.00892971	0.00686185	0.0060858	0.0385554	0.0365848	0.0230232	0.0749434	0.00340382	0.00183647	0.00562386	0.00410123	0.0121753	0.00758265	0.0153038
fig|167546.4.peg.883	P9301_09101		23S rRNA (guanosine(2251)-2'-O)-methyltransferase (EC 2.1.1.185)	0.0833093	0.0565819	0.0917505	0.0787898	0.0341827	0.0257775	0.0159624	0.0865301	0.0926046	0.0713539	0.0425402	0.128658	0.0900375	0.0988399	0.0783897	0.0263572	0.0451084	0.00468601	0.0284161	0.0233316	0.0266052	0.028133	0.037358	0.0699285	0.0814358	0.0192585	0.0174185	0.0168942	0.024744	0.0262054	0.0162305	0.0381321	0.0101764	0.010071	0.01087	0.00861673	0.0268597	0.0253854	0.0412885
fig|167546.4.peg.884	P9301_09111		hypothetical protein	0.109583	0.058573	0.126684	0.111715	0.060872	0.048852	0.0248276	0.179506	0.232873	0.16503	0.0978374	0.0964361	0.0593469	0.0841558	0.0699444	0.0520181	0.0737806	0.010082	0.0555801	0.0526729	0.0512281	0.0635664	0.0460926	0.0773657	0.0764258	0.0295874	0.0257827	0.0203996	0.0341277	0.0415433	0.0219119	0.05222	0.0244233	0.0209121	0.0183825	0.0179791	0.0587786	0.0506883	0.0849682
fig|167546.4.peg.885	P9301_09121	gatA	Aspartyl-tRNA(Asn) amidotransferase subunit A (EC 6.3.5.6) @ Glutamyl-tRNA(Gln) amidotransferase subunit A (EC 6.3.5.7)	0.439322	0.342017	0.499621	0.512755	0.26022	0.204626	0.126765	0.645672	0.801211	0.586135	0.382365	0.485418	0.424057	0.446322	0.404833	0.259245	0.521578	0.0486587	0.338778	0.147649	0.16464	0.193103	0.262401	0.486053	0.537896	0.213819	0.203176	0.165388	0.246128	0.262157	0.157719	0.391277	0.17363	0.211668	0.198178	0.159202	0.516956	0.453887	0.842668
fig|167546.4.peg.886	P9301_09131	dnaE	DNA polymerase III alpha subunit (EC 2.7.7.7)	0.329403	0.225704	0.361837	0.37203	0.0946954	0.0679717	0.0420024	0.23832	0.289616	0.224687	0.156014	0.253887	0.206872	0.221701	0.192365	0.0896144	0.0241065	0.014768	0.0512454	0.0822498	0.0966135	0.0999792	0.100097	0.155306	0.193296	0.069339	0.0649643	0.0571091	0.0897379	0.0967803	0.0621046	0.152122	0.0494783	0.0259475	0.0543919	0.0439951	0.121177	0.104921	0.175038
fig|167546.4.peg.887	P9301_09141		hypothetical protein	0.52484	0.379342	0.645924	0.588736	0.662868	0.431644	0.26679	1.72915	2.03125	1.54785	1.13345	0.379612	0.288071	0.256951	0.267651	0.730591	0.61216	0.108725	0.733426	0.226717	0.275443	0.306793	0.209074	0.362552	0.401577	0.367065	0.339235	0.266655	0.125597	0.136602	0.0769578	0.205256	0.228407	0.254736	0.266923	0.230995	0.879623	0.689032	0.964461
fig|167546.4.peg.888	P9301_09151	rpsO	SSU ribosomal protein S15p (S13e)	0.393117	0.264455	0.408641	0.425861	0.511253	0.379293	0.220115	1.36498	1.26756	0.991156	0.77029	0.234273	0.188353	0.185464	0.166199	0.678573	0.0220977	0.0905488	0.376538	0.270552	0.353276	0.397513	0.159207	0.289116	0.349017	0.301182	0.317472	0.251222	0.0992675	0.101739	0.0614473	0.128078	0.203773	0.107226	0.244848	0.159492	0.424366	0.473009	0.633356
fig|167546.4.peg.889	P9301_09161	ruvA	hypothetical protein	0.012916	0.00731048	0.00720411	0.0121569	0.00272025	0.00210544	0.00101028	0.00515636	0.00423681	0.00243695	0.00302795	0.0144349	0.009821	0.00604639	0.00768738	0.00343141	0.000730501	0.000662668	0	0.00117836	0.00104334	0.000801258	0.00515366	0.00450469	0.00387139	0.00176948	0.00231435	0.00238563	0.00320688	0.00246639	0.00145558	0.00819535	0.00256164	0.000473928	0.00281193	0.00198848	0.00567631	0.00131872	0.00398538
fig|167546.4.peg.890	P9301_09171		hypothetical protein	0.200896	0.201454	0.319745	0.314514	0.0617958	0.0651834	0.0486197	0.189013	0.272518	0.219813	0.141519	0.106034	0.213396	0.230832	0.211421	0.0569912	0.131673	0.0195014	0.0880419	0.10841	0.0946312	0.0920556	0.0655217	0.133508	0.160276	0.0444428	0.0807181	0.0702544	0.15721	0.162756	0.098181	0.243964	0.0661114	0.088269	0.0853232	0.0690167	0.124221	0.0710461	0.14985
fig|167546.4.peg.891	P9301_09181		hypothetical protein	0.00584844	0.00225852	0.00144988	0.00709154	0.00508122	0.00193473	0.00156593	0.00926533	0.00226972	0.00204704	0.00287903	0.0046466	0.0033672	0.00127509	0.00249028	0.0065147	0.000365251	0.00108867	0.000288978	0.00176755	0.0036517	0.00151349	0.00227439	0.00096745	0.000956461	0.00349781	0.00479111	0.00335936	0.000564848	0.000436757	0.00023477	0.00152393	0.00161418	0.000236964	0.0033995	0.00219561	0.00271476	0.0012363	0.00143474
[truncated: 969 more rows]
