# Supplementary material for: Transcriptional Mechanisms of Thermal Acclimation in Prochlorococcus
Source: mBio. 2023 Apr 13;14(3):e03425-22. doi: 10.1128/mbio.03425-22 (PMC10294614; doi:10.1128/mbio.03425-22)
Supplement: TABLE S5 [file mbio.03425-22-s0008.xlsx]

## Sheet: Table S5_Softclustering
Table S5. Softcluster membership and probability scores for each of MIT9301 protein-coding genes.
BV-BRC_ID	RefSeq Locus Tag	Gene symbol	Gene product	Soft cluster	Probability score Cluster A	Probability score Cluster B	Probability score Cluster C	Probability score cluster D	Probability score Cluster E
fig|167546.4.peg.1	P9301_00001	dnaN	DNA polymerase III beta subunit (EC 2.7.7.7)	Cluster E	0.00269814	0.0059154	0.00554128	0.155513	0.830332
fig|167546.4.peg.2	P9301_00011		hypothetical protein	Cluster D	0.0101792	0.0267075	0.0245357	0.711216	0.227361
fig|167546.4.peg.3	P9301_00021		Phosphoribosylformylglycinamidine synthase, synthetase subunit (EC 6.3.5.3)	Cluster E	0.00967787	0.0188622	0.0194616	0.462979	0.48902
fig|167546.4.peg.4	P9301_00031	purF	Amidophosphoribosyltransferase (EC 2.4.2.14)	Cluster B	0.0451915	0.596813	0.062383	0.192179	0.103433
fig|167546.4.peg.5	P9301_00041		DNA gyrase subunit A (EC 5.99.1.3)	Cluster D	0.000412047	0.000299815	0.00209473	0.972459	0.0247349
fig|167546.4.peg.6	P9301_00051		hypothetical protein	Cluster E	0.000587127	0.000712535	0.00218126	0.258683	0.737836
fig|167546.4.peg.7	P9301_00061		Epoxyqueuosine reductase (EC 1.17.99.6) QueG	Cluster D	0.0448186	0.0124688	0.285072	0.628583	0.0290575
fig|167546.4.peg.8	P9301_00071		Uncharacterized membrane anchored protein Mext_4159	Cluster D	0.000369383	0.000363483	0.00203388	0.954967	0.0422659
fig|167546.4.peg.9	P9301_00081	nusB	Transcription termination protein NusB	Cluster E	0.00403265	0.0080723	0.00858188	0.0890004	0.890313
fig|167546.4.peg.11	P9301_00091	ftsY	Signal recognition particle receptor FtsY	Cluster E	0.00408517	0.00705215	0.00964386	0.0746539	0.904565
fig|167546.4.peg.12	P9301_00101	rsbU	Serine phosphatase RsbU, regulator of sigma subunit	Cluster C	0.270717	0.257856	0.434139	0.0325349	0.00475336
fig|167546.4.peg.13	P9301_00111	argH	Argininosuccinate lyase (EC 4.3.2.1)	Cluster E	0.000115177	0.000126649	0.000373068	0.0183996	0.980986
fig|167546.4.peg.14	P9301_00121		RNA-binding region RNP-1 (RNA recognition motif)	Cluster C	0.27622	0.00187445	0.718047	0.00340904	0.000449242
fig|167546.4.peg.15	P9301_00131		tRNA-dihydrouridine(20/20a) synthase (EC 1.3.1.91)	Cluster C	0.0521302	0.00545397	0.896183	0.0426726	0.00356009
fig|167546.4.peg.16	P9301_00141		Peptide-methionine (R)-S-oxide reductase MsrB (EC 1.8.4.12)	Cluster A	0.526643	0.00413322	0.466101	0.00265278	0.000469419
fig|167546.4.peg.17	P9301_00151	grpE	Heat shock protein GrpE	Cluster C	0.172946	0.0117112	0.781821	0.0272547	0.00626758
fig|167546.4.peg.18	P9301_00161	dnaJ	Chaperone protein DnaJ	Cluster A	0.881679	0.00469921	0.10978	0.00304191	0.000799103
fig|167546.4.peg.19	P9301_00171		hypothetical protein	Cluster C	0.0329298	0.00334143	0.954418	0.00818775	0.00112312
fig|167546.4.peg.20	P9301_00181		hypothetical protein	Cluster C	0.0150929	0.00283576	0.869279	0.107957	0.00483519
fig|167546.4.peg.21	P9301_00191		Nucleoid-associated protein YaaK	Cluster E	0.00115425	0.00247338	0.00219663	0.0532231	0.940953
fig|167546.4.peg.22	P9301_00201	murB	UDP-N-acetylenolpyruvoylglucosamine reductase (EC 1.3.1.98)	Cluster D	0.00103919	0.00113549	0.00411179	0.578256	0.415457
fig|167546.4.peg.23	P9301_00211	murC	UDP-N-acetylmuramate--L-alanine ligase (EC 6.3.2.8)	Cluster E	0.000994869	0.0017317	0.00214801	0.0780691	0.917056
fig|167546.4.peg.24	P9301_00221	gap2	NAD(P)-dependent glyceraldehyde-3-phosphate dehydrogenase (EC 1.2.1.59)	Cluster A	0.657729	0.303383	0.0313217	0.00516747	0.0023991
fig|167546.4.peg.25	P9301_00231	thiL	hypothetical protein	Cluster C	0.034828	0.00112474	0.960673	0.00310937	0.000264548
fig|167546.4.peg.26	P9301_00241		Peptidyl-prolyl cis-trans isomerase	Cluster A	0.931166	0.00118595	0.0668876	0.000649729	0.000110566
fig|167546.4.peg.27	P9301_00251	efp	Translation elongation factor P	Cluster B	0.407615	0.507522	0.0532394	0.0213116	0.010312
fig|167546.4.peg.28	P9301_00261	accB	Biotin carboxyl carrier protein of acetyl-CoA carboxylase	Cluster B	0.129507	0.822432	0.0336405	0.0114945	0.00292683
fig|167546.4.peg.29	P9301_00271	pdxA	4-hydroxythreonine-4-phosphate dehydrogenase (EC 1.1.1.262)	Cluster C	0.229015	0.0945651	0.530531	0.133583	0.0123063
fig|167546.4.peg.30	P9301_00281		Nucleoside-diphosphate-sugar epimerases	Cluster B	0.0612249	0.903538	0.0268585	0.00622261	0.00215606
fig|167546.4.peg.31	P9301_00301		hypothetical protein	Cluster E	0.00356073	0.00388898	0.00780098	0.053476	0.931273
fig|167546.4.peg.32	P9301_00311		hypothetical protein	Cluster E	6.40375e+09	8.54619e+09	0.000153047	0.00303279	0.996665
fig|167546.4.peg.33	P9301_00321		hypothetical protein	Cluster A	0.686675	0.0825358	0.201871	0.0240202	0.00489788
fig|167546.4.peg.35	P9301_00331		hypothetical protein	Cluster C	0.0158147	0.000594157	0.981691	0.00169295	0.000207275
fig|167546.4.peg.36	P9301_00341	dhsS	Serine--glyoxylate aminotransferase (EC 2.6.1.45)	Cluster E	0.000625182	0.0010597	0.00136475	0.0500993	0.946851
fig|167546.4.peg.37	P9301_00351	cbiD	Cobalt-precorrin-5B (C1)-methyltransferase (EC 2.1.1.195)	Cluster E	0.000118667	0.00018821	0.00024435	0.00422157	0.995227
fig|167546.4.peg.38	P9301_00361	guaA	GMP synthase [glutamine-hydrolyzing], amidotransferase subunit (EC 6.3.5.2) / GMP synthase [glutamine-hydrolyzing], ATP pyrophosphatase subunit (EC 6.3.5.2)	Cluster E	0.000188286	0.000198223	0.000609726	0.0595187	0.939485
fig|167546.4.peg.40	P9301_00381		hypothetical protein	Cluster D	0.0940889	0.131342	0.188951	0.305581	0.280037
fig|167546.4.peg.41	P9301_00391		hypothetical protein	Cluster D	0.000653579	0.000993699	0.00257286	0.806007	0.189773
fig|167546.4.peg.42	P9301_00401		hypothetical protein	Cluster C	0.293508	0.318122	0.344199	0.0368889	0.00728177
fig|167546.4.peg.43	P9301_00411		hypothetical protein	Cluster E	2.78753e+09	4.64836e+09	6.08671e+09	0.00155261	0.998312
fig|167546.4.peg.44	P9301_00431		Peptidoglycan D,D-transpeptidase MrdA (EC 3.4.16.4)	Cluster E	0.0118707	0.0264998	0.0205295	0.27565	0.66545
fig|167546.4.peg.45	P9301_00441		hypothetical protein	Cluster A	0.998887	0.000210438	0.000871063	2.53425e+09	5.73424e+08
fig|167546.4.peg.46	P9301_00451		hypothetical protein	Cluster A	0.94173	0.00144402	0.0562375	0.00049228	9.65324e+09
fig|167546.4.peg.47	P9301_00461		Diflavin flavoprotein A 1	Cluster C	0.409682	0.00278364	0.585283	0.00193249	0.000318796
fig|167546.4.peg.48	P9301_00471	alaS	Alanyl-tRNA synthetase (EC 6.1.1.7)	Cluster D	0.000134887	8.72011e+09	0.00109267	0.997341	0.00134425
fig|167546.4.peg.49	P9301_00481	speA	Biosynthetic arginine decarboxylase (EC 4.1.1.19)	Cluster E	0.000159797	0.000206198	0.000507839	0.0582942	0.940832
fig|167546.4.peg.50	P9301_00491	ndk	Nucleoside diphosphate kinase (EC 2.7.4.6)	Cluster A	0.789232	0.0172306	0.187902	0.00472223	0.000913053
fig|167546.4.peg.51	P9301_00501	dadA	Glycine oxidase ThiO (EC 1.4.3.19)	Cluster C	0.00731251	0.000403638	0.987486	0.00454396	0.00025436
fig|167546.4.peg.52	P9301_00511	gatB	Aspartyl-tRNA(Asn) amidotransferase subunit B (EC 6.3.5.6) @ Glutamyl-tRNA(Gln) amidotransferase subunit B (EC 6.3.5.7)	Cluster D	0.0194312	0.0044272	0.255863	0.706123	0.0141558
fig|167546.4.peg.53	P9301_00521	coaE	Dephospho-CoA kinase (EC 2.7.1.24)	Cluster D	0.00259433	0.00138496	0.0404599	0.94744	0.00812099
fig|167546.4.peg.54	P9301_00531	argJ	Glutamate N-acetyltransferase (EC 2.3.1.35) @ N-acetylglutamate synthase (EC 2.3.1.1)	Cluster E	6.07138e+09	8.30369e+09	0.000160938	0.00814582	0.991549
fig|167546.4.peg.55	P9301_00541		hypothetical protein	Cluster D	0.0158473	0.0477171	0.0480761	0.459384	0.428975
fig|167546.4.peg.56	P9301_00551		hypothetical protein	Cluster E	0.000345338	0.000422554	0.00123253	0.23478	0.76322
fig|167546.4.peg.57	P9301_00581		hypothetical protein	Cluster E	0.0461921	0.0541981	0.0577172	0.139297	0.702595
fig|167546.4.peg.58	P9301_00591		ParA-like protein	Cluster E	0.00018447	0.000288083	0.000375929	0.00685771	0.992294
fig|167546.4.peg.59	P9301_00601	tas	hypothetical protein	Cluster C	0.081192	0.0230593	0.866211	0.0269426	0.00259469
fig|167546.4.peg.60	P9301_00611		hypothetical protein	Cluster D	0.0175875	0.0565113	0.0392665	0.489393	0.397242
fig|167546.4.peg.62	P9301_00621		23S rRNA (guanine(2445)-N(2))-methyltransferase (EC 2.1.1.173)	Cluster E	0.00239758	0.00324783	0.00546487	0.0459902	0.942899
fig|167546.4.peg.63	P9301_00631		hypothetical protein	Cluster E	0.000157318	0.000228014	0.000388481	0.0176278	0.981598
fig|167546.4.peg.64	P9301_00641		hypothetical protein	Cluster E	9.91835e+09	0.000156795	0.00024134	0.0104882	0.989014
fig|167546.4.peg.65	P9301_00651		hypothetical protein	Cluster A	0.972935	0.0105865	0.0147485	0.00126612	0.000463393
fig|167546.4.peg.66	P9301_00671		hypothetical protein	Cluster B	0.0232066	0.966601	0.00604616	0.00282334	0.0013226
fig|167546.4.peg.67	P9301_00681	smc	Chromosome partition protein smc	Cluster E	0.00056547	0.00131403	0.00102877	0.015109	0.981983
fig|167546.4.peg.68	P9301_00691		Protein implicated in RNA metabolism (PRC-barrel domain)	Cluster E	0.00256038	0.00402019	0.00629331	0.232293	0.754833
fig|167546.4.peg.70	P9301_00711	accC	Biotin carboxylase of acetyl-CoA carboxylase (EC 6.3.4.14)	Cluster B	0.10816	0.866268	0.0170603	0.00609229	0.00241958
fig|167546.4.peg.71	P9301_00721		YggT family protein YlmG/ssl0353, required for proper distribution of nucleoids in chloroplast and cyanobacteria	Cluster C	0.167832	0.106061	0.602456	0.113003	0.0106483
fig|167546.4.peg.73	P9301_00741		Ribonucleases G and E	Cluster E	0.000162871	0.000155729	0.000447308	0.0151781	0.984056
fig|167546.4.peg.74	P9301_00751		hypothetical protein	Cluster C	0.145193	0.0432582	0.737336	0.0621176	0.0120951
fig|167546.4.peg.75	P9301_00761		Efflux ABC transporter, permease/ATP-binding protein	Cluster C	0.0176761	0.000450783	0.980623	0.00111098	0.00013888
fig|167546.4.peg.76	P9301_00771		hypothetical protein	Cluster A	0.560628	0.00879422	0.411107	0.0159842	0.00348676
fig|167546.4.peg.77	P9301_00781	hit	Histidine triad nucleotide-binding protein 1 (HINT1)	Cluster C	0.0202809	0.00978865	0.577042	0.379701	0.0131881
fig|167546.4.peg.78	P9301_00791	def	Peptide deformylase (EC 3.5.1.88)	Cluster C	0.0339278	0.0131029	0.714381	0.230175	0.00841308
fig|167546.4.peg.79	P9301_00801	dap2	hypothetical protein	Cluster E	0.020588	0.0224294	0.0366146	0.123404	0.796964
fig|167546.4.peg.80	P9301_00811		Cysteine desulfurase (EC 2.8.1.7) => SufS	Cluster A	0.548242	0.0166021	0.428435	0.00581641	0.000904977
fig|167546.4.peg.81	P9301_00821		Iron-sulfur cluster assembly protein SufD	Cluster C	0.0634754	0.0148996	0.896408	0.0232142	0.00200297
fig|167546.4.peg.82	P9301_00831	sufC	Iron-sulfur cluster assembly ATPase protein SufC	Cluster C	0.180984	0.00255359	0.812664	0.00340652	0.00039194
fig|167546.4.peg.83	P9301_00841		Iron-sulfur cluster assembly protein SufB	Cluster A	0.900415	0.00525456	0.0914915	0.00240032	0.000438389
fig|167546.4.peg.84	P9301_00851		hypothetical protein	Cluster D	0.00296182	0.00279842	0.0123564	0.941968	0.0399151
fig|167546.4.peg.85	P9301_00861		hypothetical protein	Cluster C	0.305679	0.00662236	0.677323	0.00937449	0.00100083
fig|167546.4.peg.86	P9301_00871		Predicted membrane protein	Cluster D	0.00339835	0.00496328	0.00974954	0.674604	0.307284
fig|167546.4.peg.87	P9301_00881	pgm	Phosphoglucomutase (EC 5.4.2.2)	Cluster B	0.290889	0.677566	0.02537	0.00428675	0.00188862
fig|167546.4.peg.88	P9301_00891	mgs1	Replication-associated recombination protein RarA	Cluster E	0.00712263	0.0117981	0.0217988	0.197388	0.761892
fig|167546.4.peg.89	P9301_00901		hypothetical protein	Cluster A	0.482873	0.297335	0.19947	0.0157354	0.00458684
fig|167546.4.peg.90	P9301_00911		Thiol peroxidase, Bcp-type (EC 1.11.1.15)	Cluster C	0.0618437	0.0388243	0.715299	0.166868	0.0171651
fig|167546.4.peg.91	P9301_00921		hypothetical protein	Cluster D	0.0489559	0.315351	0.103657	0.444572	0.0874643
fig|167546.4.peg.92	P9301_00931	cysH	Phosphoadenylyl-sulfate reductase [thioredoxin] (EC 1.8.4.8)	Cluster B	0.244964	0.615346	0.0860761	0.0425616	0.0110526
fig|167546.4.peg.94	P9301_00941		hypothetical protein	Cluster C	0.0506703	0.00130314	0.942985	0.00448982	0.000551637
fig|167546.4.peg.95	P9301_00951	citT	Di/tricarboxylate transporter	Cluster D	0.0274049	0.00824566	0.1857	0.627039	0.15161
fig|167546.4.peg.97	P9301_00961	trkG	KtrAB potassium uptake system, integral membrane component KtrB	Cluster D	0.0115312	0.00834341	0.0951865	0.736331	0.148608
fig|167546.4.peg.98	P9301_00971		KtrAB potassium uptake system, peripheral membrane component KtrA	Cluster E	0.0379484	0.0321067	0.0662172	0.169199	0.694529
fig|167546.4.peg.99	P9301_00981		hypothetical protein	Cluster D	0.000693085	0.000668399	0.0027636	0.517318	0.478557
fig|167546.4.peg.100	P9301_00991		hypothetical protein	Cluster E	0.000192546	0.000247537	0.000535394	0.0277118	0.971313
fig|167546.4.peg.101	P9301_01001		hypothetical protein	Cluster D	0.00496711	0.00887169	0.014771	0.850993	0.120397
fig|167546.4.peg.102	P9301_01011		hypothetical protein	Cluster D	0.0633123	0.0993446	0.278915	0.524688	0.0337404
fig|167546.4.peg.103	P9301_01021		Bis-ABC ATPase YheS	Cluster D	0.00130684	0.00238236	0.00472769	0.758021	0.233562
fig|167546.4.peg.104	P9301_01041		hypothetical protein	Cluster C	0.022001	0.00488856	0.60548	0.351965	0.0156656
fig|167546.4.peg.105	P9301_01061		hypothetical protein	Cluster D	0.00417014	0.00180051	0.0630937	0.922768	0.0081676
fig|167546.4.peg.106	P9301_01071		hypothetical protein	Cluster D	0.0236693	0.00748952	0.104547	0.82352	0.0407747
fig|167546.4.peg.107	P9301_01081		CAB/ELIP/HLIP family protein	Cluster C	0.37759	0.00919769	0.609712	0.00302406	0.000475942
fig|167546.4.peg.108	P9301_01091		hypothetical protein	Cluster E	0.00730029	0.00513192	0.0321137	0.362667	0.592787
fig|167546.4.peg.109	P9301_01101	rbn	Inner membrane protein YihY, formerly thought to be RNase BN	Cluster D	0.0016766	0.000708447	0.0250029	0.963397	0.00921461
fig|167546.4.peg.110	P9301_01111		Histidinol-phosphatase [alternative form] (EC 3.1.3.15)	Cluster A	0.995543	0.00066459	0.0036522	0.000110995	2.8915e+09
fig|167546.4.peg.111	P9301_01121		hypothetical protein	Cluster C	0.049135	0.0011846	0.947408	0.00202476	0.000247897
fig|167546.4.peg.112	P9301_01131		hypothetical protein	Cluster C	0.0204919	0.00530805	0.487402	0.468359	0.0184383
fig|167546.4.peg.113	P9301_01141		Uncharacterized MFS-type transporter	Cluster C	0.308591	0.00279398	0.685574	0.00262743	0.000413772
fig|167546.4.peg.114	P9301_01151	nadB	L-aspartate oxidase (EC 1.4.3.16)	Cluster A	0.970772	0.00145101	0.0271498	0.00051167	0.00011563
fig|167546.4.peg.115	P9301_01161		hypothetical protein	Cluster C	0.116133	0.0190815	0.466103	0.361524	0.0371581
fig|167546.4.peg.116	P9301_01171		Ribosomal protein S12p Asp88 (E. coli) methylthiotransferase (EC 2.8.4.4)	Cluster D	0.000417487	0.00041499	0.0018005	0.775321	0.222046
fig|167546.4.peg.117	P9301_01191		Pterin-binding family	Cluster D	0.0153128	0.00475367	0.384239	0.574408	0.0212863
fig|167546.4.peg.118	P9301_01201		FIG110192: hypothetical protein	Cluster D	0.00244106	0.00184272	0.0184201	0.901964	0.0753322
fig|167546.4.peg.119	P9301_01211		hypothetical protein	Cluster C	0.0119019	0.00077179	0.984697	0.00241228	0.000216831
fig|167546.4.peg.120	P9301_01221		6-pyruvoyl tetrahydrobiopterin synthase (EC 4.2.3.12)	Cluster C	0.0363635	0.000499043	0.961826	0.00116862	0.000143038
fig|167546.4.peg.121	P9301_01231	aroK	Shikimate kinase I (EC 2.7.1.71)	Cluster C	0.0184445	0.00128812	0.975413	0.00443522	0.000418958
fig|167546.4.peg.122	P9301_01241		hypothetical protein	Cluster D	0.00701629	0.00222592	0.195083	0.786366	0.00930877
fig|167546.4.peg.123	P9301_01251		hypothetical protein	Cluster B	0.340639	0.380254	0.258853	0.0163639	0.00389029
fig|167546.4.peg.124	P9301_01261		hypothetical protein	Cluster C	0.0435463	0.00183875	0.95043	0.00364482	0.000539692
fig|167546.4.peg.125	P9301_01281		hypothetical protein	Cluster C	0.0123757	0.00361757	0.599224	0.378803	0.00597957
fig|167546.4.peg.126	P9301_01291	rbfA	hypothetical protein	Cluster D	0.00135644	0.000635967	0.0206939	0.973853	0.00346057
fig|167546.4.peg.127	P9301_01301	hemD	hypothetical protein	Cluster D	0.00212746	0.000772892	0.0300049	0.962488	0.00460674
fig|167546.4.peg.128	P9301_01311		Oligoketide cyclase/lipid transport protein homolog	Cluster D	0.000738209	0.00051493	0.00486479	0.973676	0.0202063
fig|167546.4.peg.129	P9301_01321	crtQ	Pro-zeta-carotene desaturase, prolycopene producing (EC 1.-.-.-)	Cluster C	0.394219	0.00239176	0.600499	0.00253228	0.000358261
fig|167546.4.peg.130	P9301_01331		probable iron binding protein from the HesB_IscA_SufA family	Cluster D	0.000477374	0.000507252	0.00251152	0.980424	0.0160799
fig|167546.4.peg.131	P9301_01341		TPR-repeat protein, specific for cyanobacteria	Cluster E	0.000704747	0.00126006	0.00201248	0.133686	0.862336
fig|167546.4.peg.132	P9301_01351		hypothetical protein	Cluster E	0.000200498	0.000281208	0.000593217	0.0532202	0.945705
fig|167546.4.peg.133	P9301_01371		Cell division inhibitor Slr1223 (YfcH in EC), contains epimerase/dehydratase and DUF1731 domains	Cluster C	0.02464	0.000723768	0.972427	0.001956	0.000253066
fig|167546.4.peg.134	P9301_01381		hypothetical protein	Cluster C	0.252566	0.00642815	0.735002	0.00515479	0.000849425
fig|167546.4.peg.135	P9301_01391		hypothetical protein	Cluster D	0.0114684	0.02122	0.0408845	0.714951	0.211476
fig|167546.4.peg.136	P9301_01401		Cysteine synthase (EC 2.5.1.47)	Cluster D	0.112038	0.111526	0.209123	0.420336	0.146976
fig|167546.4.peg.137	P9301_01411		hypothetical protein	Cluster C	0.00776098	0.00125212	0.98067	0.00972693	0.000589698
fig|167546.4.peg.138	P9301_01421		hypothetical protein	Cluster C	0.23965	0.113364	0.547014	0.0817601	0.0182122
fig|167546.4.peg.139	P9301_01431		hypothetical protein	Cluster E	0.000199827	0.000368167	0.000400664	0.00814228	0.990889
fig|167546.4.peg.140	P9301_01451		hypothetical protein	Cluster E	0.000194936	0.000387677	0.000383735	0.00812691	0.990907
fig|167546.4.peg.141	P9301_01461		hypothetical protein	Cluster E	0.000331391	0.000353716	0.00128223	0.135316	0.862716
fig|167546.4.peg.142	P9301_01471	rpaA	Two-component transcriptional response regulator, OmpR family	Cluster A	0.988414	0.00352699	0.00760388	0.000351007	0.000104336
fig|167546.4.peg.143	P9301_01481	holB	hypothetical protein	Cluster D	0.00389468	0.00331482	0.0439566	0.929502	0.0193314
fig|167546.4.peg.144	P9301_01491	tmk	Thymidylate kinase (EC 2.7.4.9)	Cluster D	0.00125125	0.00093803	0.0102032	0.951813	0.0357949
fig|167546.4.peg.145	P9301_01501	zntA	Lead, cadmium, zinc and mercury transporting ATPase (EC 3.6.3.3) (EC 3.6.3.5); Copper-translocating P-type ATPase (EC 3.6.3.4)	Cluster D	0.0121212	0.00268815	0.277637	0.694059	0.0134939
fig|167546.4.peg.147	P9301_01511		Photosystem I assembly related protein Ycf3	Cluster C	0.0593101	0.0597515	0.630747	0.236014	0.0141774
fig|167546.4.peg.148	P9301_01521	sms	DNA repair protein RadA	Cluster E	0.000506742	0.000990054	0.0010388	0.0316399	0.965825
fig|167546.4.peg.149	P9301_01531		Two-component transcriptional response regulator, OmpR family	Cluster A	0.500378	0.0042687	0.4885	0.00590942	0.000943408
fig|167546.4.peg.150	P9301_01541	plsX	Phosphate:acyl-ACP acyltransferase PlsX (EC 2.3.1.n2)	Cluster A	0.860656	0.00530214	0.128521	0.00444948	0.00107136
fig|167546.4.peg.151	P9301_01551	fabH	3-oxoacyl-[acyl-carrier-protein] synthase, KASIII (EC 2.3.1.180)	Cluster C	0.235007	0.130503	0.523995	0.101826	0.00866959
fig|167546.4.peg.152	P9301_01561	fabD	Malonyl CoA-acyl carrier protein transacylase (EC 2.3.1.39)	Cluster B	0.133319	0.799946	0.0527968	0.0110018	0.0029368
fig|167546.4.peg.153	P9301_01571		Acyl-CoA:1-acyl-sn-glycerol-3-phosphate acyltransferase (EC 2.3.1.51)	Cluster B	0.031862	0.934457	0.0250278	0.00707638	0.00157665
fig|167546.4.peg.154	P9301_01581		hypothetical protein	Cluster D	0.00316759	0.00407471	0.0126093	0.915862	0.0642863
fig|167546.4.peg.155	P9301_01591	ycf34	hypothetical protein	Cluster D	0.0115566	0.0348708	0.0328512	0.822083	0.0986379
fig|167546.4.peg.156	P9301_01601		hypothetical protein	Cluster D	0.0111496	0.0345062	0.0338301	0.716225	0.204289
fig|167546.4.peg.157	P9301_01611		RNA-binding region RNP-1	Cluster D	0.113031	0.166586	0.326366	0.365128	0.0288889
fig|167546.4.peg.158	P9301_01621	crtB,pys	All-trans-phytoene synthase (EC 2.5.1.99)	Cluster C	0.0310187	0.000427533	0.967663	0.000801287	8.95905e+09
fig|167546.4.peg.159	P9301_01631	pds	Squalene/phytoene desaturase HopC	Cluster C	0.379704	0.0031555	0.611141	0.00519135	0.000807857
fig|167546.4.peg.160	P9301_01641		NAD(P)H-plastoquinone oxidoreductase subunit M, NdhM	Cluster D	0.0134777	0.00324436	0.417977	0.55456	0.010741
fig|167546.4.peg.161	P9301_01651		FIG01149322: hypothetical protein	Cluster C	0.163326	0.00791527	0.760206	0.0611384	0.0074141
fig|167546.4.peg.162	P9301_01661	rbcR	Transcriptional regulator in carotenogenisis cluster	Cluster C	0.180928	0.00808991	0.790874	0.0176305	0.00247689
fig|167546.4.peg.163	P9301_01671		15-cis-zeta-carotene isomerase (EC 5.2.1.12)	Cluster C	0.266733	0.0142907	0.708422	0.00893812	0.00161584
fig|167546.4.peg.164	P9301_01681	ndhF	NAD(P)H-plastoquinone oxidoreductase chain 5, NdhF	Cluster C	0.0864646	0.000965579	0.909829	0.00246243	0.000278423
fig|167546.4.peg.166	P9301_01691		NADH dehydrogenase I subunit 4, Involved in photosystem-1 cyclic electron flow	Cluster E	0.00062687	0.00110965	0.00128945	0.0397854	0.957189
fig|167546.4.peg.167	P9301_01701		hypothetical protein	Cluster E	9.95796e+07	1.4901e+07	2.3845e+09	0.000653854	0.999297
fig|167546.4.peg.168	P9301_01711		Mannose-1-phosphate guanylyltransferase	Cluster C	0.0185646	0.0010315	0.976041	0.00397623	0.00038684
fig|167546.4.peg.169	P9301_01721	metF	5,10-methylenetetrahydrofolate reductase (EC 1.5.1.20)	Cluster A	0.865829	0.0887225	0.0374152	0.00584433	0.00218941
fig|167546.4.peg.170	P9301_01731	csgD	C-terminal DNA-binding domain of LuxR-like protein	Cluster B	0.00441218	0.992209	0.00181806	0.0010277	0.000533155
fig|167546.4.peg.171	P9301_01751		hypothetical protein	Cluster C	0.00795913	0.0013332	0.952725	0.036503	0.00147999
fig|167546.4.peg.172	P9301_01761	ppnK	NAD kinase (EC 2.7.1.23)	Cluster C	0.0301068	0.00516249	0.516858	0.421831	0.0260423
fig|167546.4.peg.173	P9301_01771	ndhE	NAD(P)H-plastoquinone oxidoreductase chain 4L, NdhE	Cluster D	0.0153968	0.00417666	0.478514	0.486465	0.0154472
fig|167546.4.peg.174	P9301_01781	ndhG	NAD(P)H-plastoquinone oxidoreductase chain 6, NdhG	Cluster D	0.0102856	0.00352518	0.264195	0.703899	0.0180953
fig|167546.4.peg.175	P9301_01791	ndhI	NAD(P)H-plastoquinone oxidoreductase subunit I, NdhI	Cluster C	0.0442971	0.00592957	0.860563	0.0791057	0.0101048
fig|167546.4.peg.176	P9301_01801	ndhA	NAD(P)H-plastoquinone oxidoreductase chain 1, NdhA	Cluster C	0.0191363	0.000368055	0.978937	0.00142413	0.000134479
fig|167546.4.peg.177	P9301_01811	gltA	Citrate synthase (si) (EC 2.3.3.1)	Cluster E	0.000587831	0.000598954	0.00154225	0.0245417	0.972729
fig|167546.4.peg.178	P9301_01821		hypothetical protein	Cluster E	9.06384e+09	0.00014264	0.000217495	0.00631527	0.993234
fig|167546.4.peg.179	P9301_01841	trpB	Tryptophan synthase beta chain (EC 4.2.1.20)	Cluster C	0.0862088	0.00590614	0.815809	0.0861619	0.00591417
fig|167546.4.peg.180	P9301_01851	sui1	hypothetical protein	Cluster D	0.000761437	0.000467738	0.00696448	0.976369	0.0154373
fig|167546.4.peg.181	P9301_01861	cysC	Adenylylsulfate kinase (EC 2.7.1.25)	Cluster B	0.0810458	0.889961	0.0232747	0.00426378	0.00145485
fig|167546.4.peg.182	P9301_01871	purE	N5-carboxyaminoimidazole ribonucleotide mutase (EC 5.4.99.18)	Cluster E	0.00023128	0.000273928	0.000560826	0.00871206	0.990222
fig|167546.4.peg.183	P9301_01881	chlM	Mg-protoporphyrin O-methyltransferase (EC 2.1.1.11)	Cluster C	0.418449	0.10268	0.461563	0.0149816	0.00232722
fig|167546.4.peg.184	P9301_01891		Two-component transcriptional response regulator, LuxR family	Cluster D	0.0395198	0.0144138	0.124616	0.45624	0.36521
fig|167546.4.peg.185	P9301_01901		Cysteine desulfurase (EC 2.8.1.7)	Cluster C	0.0246567	0.00232671	0.957407	0.0139866	0.00162349
fig|167546.4.peg.186	P9301_01911		16S rRNA (cytosine(1402)-N(4))-methyltransferase (EC 2.1.1.199)	Cluster D	7.85393e+09	7.05337e+09	0.000512941	0.997361	0.00197681
fig|167546.4.peg.187	P9301_01921	ndhH	NAD(P)H-plastoquinone oxidoreductase subunit H, NdhH	Cluster C	0.0720111	0.00562526	0.785643	0.12725	0.0094709
fig|167546.4.peg.188	P9301_01931		hypothetical protein	Cluster D	0.00364521	0.00162084	0.0625276	0.919708	0.0124986
fig|167546.4.peg.189	P9301_01941	menE	O-succinylbenzoic acid--CoA ligase (EC 6.2.1.26)	Cluster B	0.038801	0.714417	0.0519671	0.13552	0.0592951
fig|167546.4.peg.190	P9301_01951	menC	hypothetical protein	Cluster B	0.0417739	0.493482	0.0605067	0.272196	0.132041
fig|167546.4.peg.191	P9301_01961	menA	1,4-dihydroxy-2-naphthoate polyprenyltransferase (EC 2.5.1.74)	Cluster D	0.0902948	0.326406	0.115889	0.350389	0.117022
fig|167546.4.peg.192	P9301_01971	menF	hypothetical protein	Cluster B	0.0378401	0.941547	0.012785	0.00532592	0.00250245
fig|167546.4.peg.193	P9301_01981	gshB	Glutathione synthetase (EC 6.3.2.3)	Cluster A	0.952821	0.00147043	0.0451975	0.000438209	7.27217e+09
fig|167546.4.peg.194	P9301_01991	grxC	hypothetical protein	Cluster A	0.878824	0.00299587	0.115881	0.00195742	0.00034119
fig|167546.4.peg.195	P9301_02001	prfB	Peptide chain release factor 2 @ programmed frameshift-containing	Cluster D	0.0184193	0.00456165	0.131894	0.818347	0.0267776
fig|167546.4.peg.196	P9301_02011		hypothetical protein	Cluster D	0.00956476	0.0352085	0.0268781	0.629405	0.298944
fig|167546.4.peg.197	P9301_02021		Metal-dependent hydrolase YbeY, involved in rRNA and/or ribosome maturation and assembly	Cluster E	0.00281645	0.00715607	0.00734484	0.20092	0.781762
fig|167546.4.peg.198	P9301_02031	dgkA	hypothetical protein	Cluster B	0.218279	0.496544	0.120756	0.0937546	0.0706661
fig|167546.4.peg.199	P9301_02041	pabA	Para-aminobenzoate synthase, amidotransferase component (EC 2.6.1.85)	Cluster D	0.00046553	0.000361281	0.00493761	0.990563	0.00367306
fig|167546.4.peg.200	P9301_02051		hypothetical protein	Cluster C	0.261661	0.0555109	0.663136	0.016945	0.00274754
fig|167546.4.peg.201	P9301_02061		Histidinol-phosphate aminotransferase (EC 2.6.1.9)	Cluster E	0.000435024	0.000491254	0.00177378	0.147948	0.849352
fig|167546.4.peg.202	P9301_02071	argS	Arginyl-tRNA synthetase (EC 6.1.1.19)	Cluster C	0.157725	0.00285163	0.837618	0.00160688	0.000199051
fig|167546.4.peg.203	P9301_02081	nadC	Quinolinate phosphoribosyltransferase [decarboxylating] (EC 2.4.2.19)	Cluster C	0.343745	0.0408655	0.593584	0.018066	0.00374021
fig|167546.4.peg.204	P9301_02091	trmE	tRNA-5-carboxymethylaminomethyl-2-thiouridine(34) synthesis protein MnmE	Cluster C	0.0640653	0.00433234	0.868167	0.0599148	0.003521
fig|167546.4.peg.205	P9301_02101		hypothetical protein	Cluster C	0.162522	0.0737874	0.591369	0.148318	0.0240034
fig|167546.4.peg.206	P9301_02111	spoT	Guanosine-3',5'-bis(diphosphate) 3'-pyrophosphohydrolase (EC 3.1.7.2) / GTP pyrophosphokinase (EC 2.7.6.5), (p)ppGpp synthetase II	Cluster E	0.000509595	0.000496428	0.00152862	0.032464	0.965001
fig|167546.4.peg.207	P9301_02121		hypothetical protein	Cluster E	0.00742125	0.0103325	0.0129669	0.0634894	0.90579
fig|167546.4.peg.208	P9301_02131	rluD	LSU rRNA pseudouridine(1911/1915/1917) synthase (EC 5.4.99.23)	Cluster D	0.00134672	0.000522906	0.0132099	0.977789	0.00713111
fig|167546.4.peg.209	P9301_02141	rbgA	LSU ribosomal maturation GTPase RbgA (B. subtilis YlqF)	Cluster D	0.0193753	0.00471702	0.186825	0.769759	0.0193236
fig|167546.4.peg.210	P9301_02151	pgk	Phosphoglycerate kinase (EC 2.7.2.3)	Cluster A	0.673477	0.28266	0.0365545	0.00509665	0.00221249
fig|167546.4.peg.211	P9301_02161		hypothetical protein	Cluster E	0.00013737	0.00015097	0.000430715	0.0254148	0.973866
fig|167546.4.peg.212	P9301_02171	murG	UDP-N-acetylglucosamine--N-acetylmuramyl-(pentapeptide) pyrophosphoryl-undecaprenol N-acetylglucosamine transferase (EC 2.4.1.227)	Cluster E	0.000478485	0.000469442	0.00143019	0.0307021	0.96692
fig|167546.4.peg.213	P9301_02181		L-threonine 3-O-phosphate decarboxylase (EC 4.1.1.81)	Cluster D	0.00319415	0.00345429	0.0199739	0.900238	0.0731401
fig|167546.4.peg.214	P9301_02191	pyrD	Dihydroorotate dehydrogenase (quinone) (EC 1.3.5.2)	Cluster E	0.00113634	0.00122146	0.00474098	0.288047	0.704855
fig|167546.4.peg.215	P9301_02201	rnhA	hypothetical protein	Cluster C	0.0768678	0.00911159	0.811991	0.0971925	0.00483722
fig|167546.4.peg.217	P9301_02211	rplL	LSU ribosomal protein L7p/L12p (P1/P2)	Cluster A	0.983829	0.00534779	0.00994981	0.000690525	0.000183321
fig|167546.4.peg.218	P9301_02221	rplJ	LSU ribosomal protein L10p (P0)	Cluster A	0.905233	0.00846799	0.0848565	0.00124523	0.000197449
fig|167546.4.peg.219	P9301_02231	rplA	LSU ribosomal protein L1p (L10Ae)	Cluster A	0.978328	0.00574248	0.0149701	0.000766239	0.000193618
fig|167546.4.peg.220	P9301_02241	rplK	LSU ribosomal protein L11p (L12e)	Cluster A	0.879916	0.0118764	0.0969713	0.00888635	0.00234975
fig|167546.4.peg.221	P9301_02251	nusG	Transcription antitermination protein NusG	Cluster C	0.0354014	0.00364809	0.824597	0.129458	0.0068965
fig|167546.4.peg.222	P9301_02261	secE	Protein translocase subunit SecE	Cluster D	0.0105565	0.00369325	0.373788	0.60226	0.00970228
fig|167546.4.peg.223	P9301_02271	clpB2	Chaperone protein ClpB (ATP-dependent unfoldase)	Cluster E	0.00130076	0.00259322	0.00257676	0.0693819	0.924147
fig|167546.4.peg.224	P9301_02281	eno	Enolase (EC 4.2.1.11)	Cluster E	0.000784784	0.00140625	0.00140406	0.0277767	0.968628
fig|167546.4.peg.225	P9301_02291		Uncharacterized protein sll1770	Cluster C	0.0738323	0.00269818	0.909488	0.0129813	0.00100037
fig|167546.4.peg.226	P9301_02301		hypothetical protein	Cluster C	0.0131046	0.00279954	0.715393	0.263969	0.00473418
fig|167546.4.peg.227	P9301_02311		Thioredoxin reductase (EC 1.8.1.9)	Cluster D	0.0215486	0.060904	0.0344174	0.469487	0.413643
fig|167546.4.peg.228	P9301_02321		Distantly related to nitrogen regulatory protein P-II	Cluster B	0.35247	0.529174	0.080434	0.0245534	0.0133688
fig|167546.4.peg.229	P9301_02331		putative sodium-dependent bicarbonate transporter	Cluster B	0.19384	0.711718	0.0600988	0.0217471	0.0125961
fig|167546.4.peg.230	P9301_02341		hypothetical protein	Cluster D	0.00600307	0.0024776	0.0716534	0.903839	0.0160272
fig|167546.4.peg.231	P9301_02351		Sulfate permease	Cluster B	0.289699	0.666603	0.0315161	0.00802878	0.00415321
fig|167546.4.peg.232	P9301_02361	hemB	Porphobilinogen synthase (EC 4.2.1.24)	Cluster B	0.091886	0.889523	0.0132339	0.00374383	0.00161349
fig|167546.4.peg.233	P9301_02371		Lactoylglutathione lyase/catechol 2,3-dioxygenase related enzyme	Cluster C	0.436476	0.00470152	0.55568	0.00275321	0.000388628
fig|167546.4.peg.234	P9301_02381		Recombination inhibitory protein MutS2	Cluster C	0.351254	0.02567	0.611854	0.00963301	0.00158834
fig|167546.4.peg.235	P9301_02391	obgE	GTP-binding protein Obg	Cluster E	0.015573	0.0105458	0.0577984	0.406019	0.510063
fig|167546.4.peg.236	P9301_02401		hypothetical protein	Cluster E	9.26147e+08	1.19623e+09	2.43511e+09	0.000877531	0.999077
fig|167546.4.peg.237	P9301_02411		hypothetical protein	Cluster E	0.00222119	0.00275276	0.00521415	0.159094	0.830718
fig|167546.4.peg.238	P9301_02421	ecm4	hypothetical protein	Cluster D	0.00747721	0.0025609	0.227892	0.755876	0.00619471
fig|167546.4.peg.239	P9301_02431	aspA	Aspartoacylase (EC 3.5.1.15)	Cluster C	0.186127	0.00354998	0.807598	0.00242964	0.000294719
fig|167546.4.peg.240	P9301_02441		hypothetical protein	Cluster B	0.0390661	0.942281	0.0110853	0.00472103	0.00284669
fig|167546.4.peg.241	P9301_02451	psbA	Photosystem II protein D1 (PsbA)	Cluster A	0.964626	0.00881671	0.023664	0.00215409	0.000739053
fig|167546.4.peg.242	P9301_02461	aroC	Chorismate synthase (EC 4.2.3.5)	Cluster D	0.00862786	0.00324771	0.0450616	0.790072	0.15299
fig|167546.4.peg.243	P9301_02471	eda	hypothetical protein	Cluster C	0.0608012	0.00212603	0.929562	0.00664459	0.000866379
fig|167546.4.peg.244	P9301_02481		Cell division-associated, ATP-dependent zinc metalloprotease FtsH	Cluster A	0.915878	0.00170002	0.081092	0.00110057	0.000229605
fig|167546.4.peg.245	P9301_02491	met3	Sulfate adenylyltransferase (EC 2.7.7.4)	Cluster B	0.0343222	0.952761	0.00838509	0.00293126	0.00160039
fig|167546.4.peg.246	P9301_02501	psbO	Photosystem II manganese-stabilizing protein (PsbO)	Cluster B	0.0612075	0.926805	0.00813991	0.0024968	0.00135033
fig|167546.4.peg.248	P9301_02511	dfp	hypothetical protein	Cluster B	0.0447161	0.750013	0.0615403	0.115098	0.0286328
fig|167546.4.peg.249	P9301_02521		hypothetical protein	Cluster B	0.0981065	0.512974	0.207718	0.160389	0.0208129
fig|167546.4.peg.250	P9301_02531		hypothetical protein	Cluster C	0.0512777	0.00415342	0.931235	0.0121258	0.00120772
fig|167546.4.peg.251	P9301_02541		hypothetical protein	Cluster D	0.0219899	0.0104436	0.294335	0.63765	0.035582
fig|167546.4.peg.252	P9301_02551	pyrB	Aspartate carbamoyltransferase (EC 2.1.3.2)	Cluster E	0.000107549	0.000142729	0.000286629	0.00878351	0.99068
fig|167546.4.peg.253	P9301_02561		hypothetical protein	Cluster E	0.00024625	0.00037644	0.000480782	0.00628669	0.99261
fig|167546.4.peg.254	P9301_02571	gatC	hypothetical protein	Cluster D	0.00844616	0.00344622	0.13471	0.842281	0.0111167
fig|167546.4.peg.255	P9301_02581		Beta-carotene hydroxylase	Cluster C	0.451138	0.00436107	0.536858	0.00649762	0.00114552
fig|167546.4.peg.256	P9301_02591		hypothetical protein	Cluster A	0.803744	0.0898064	0.0760038	0.019761	0.0106853
fig|167546.4.peg.257	P9301_02601	ileS	Isoleucyl-tRNA synthetase (EC 6.1.1.5)	Cluster C	0.0120454	0.00183925	0.936451	0.0481224	0.00154235
fig|167546.4.peg.258	P9301_02611		hypothetical protein	Cluster E	0.0312768	0.309703	0.0475392	0.266818	0.344663
fig|167546.4.peg.259	P9301_02621		hypothetical protein	Cluster E	0.0365158	0.242082	0.0471753	0.263769	0.410458
fig|167546.4.peg.260	P9301_02631	trmB	hypothetical protein	Cluster E	0.016188	0.0199587	0.0292581	0.111519	0.823077
fig|167546.4.peg.261	P9301_02641		Phosphoglucosamine mutase (EC 5.4.2.10)	Cluster D	0.0142322	0.00469335	0.322839	0.645217	0.013019
fig|167546.4.peg.262	P9301_02651		hypothetical protein	Cluster A	0.443259	0.381928	0.139862	0.0251464	0.00980595
fig|167546.4.peg.263	P9301_02661	thyX	Thymidylate synthase ThyX (EC 2.1.1.-)	Cluster E	0.000458897	0.000746567	0.00102558	0.0352161	0.962553
fig|167546.4.peg.264	P9301_02671	dcd	Deoxycytidine triphosphate deaminase (EC 3.5.4.13)	Cluster E	0.00149458	0.00226974	0.00345651	0.138209	0.85457
fig|167546.4.peg.265	P9301_02681		hypothetical protein	Cluster E	0.00281206	0.00478063	0.00578035	0.158641	0.827986
fig|167546.4.peg.266	P9301_02691	ntcA	Global nitrogen regulatory protein, CRP family of transcriptional regulators	Cluster C	0.17358	0.00330917	0.814606	0.00735078	0.0011538
fig|167546.4.peg.267	P9301_02701		hypothetical protein	Cluster E	0.000751119	0.00069873	0.00327759	0.419694	0.575579
fig|167546.4.peg.268	P9301_02711		hypothetical protein	Cluster D	0.000337943	0.000182002	0.00459524	0.9924	0.00248516
fig|167546.4.peg.269	P9301_02721		hypothetical protein	Cluster C	0.182911	0.0921921	0.659876	0.0597288	0.00529204
fig|167546.4.peg.270	P9301_02731	pth	Peptidyl-tRNA hydrolase (EC 3.1.1.29)	Cluster B	0.151105	0.708691	0.0901216	0.0388121	0.0112704
fig|167546.4.peg.271	P9301_02741	psbH	Photosystem II 10 kDa phosphoprotein (PsbH)	Cluster B	0.18274	0.785556	0.0214723	0.00646864	0.00376231
fig|167546.4.peg.272	P9301_02751		hypothetical protein	Cluster D	0.0710778	0.0255966	0.19425	0.373973	0.335103
fig|167546.4.peg.273	P9301_02771	psbI	Photosystem II protein PsbI	Cluster B	0.115863	0.854804	0.0251989	0.00321227	0.000921912
fig|167546.4.peg.274	P9301_02781	leuD	3-isopropylmalate dehydratase small subunit (EC 4.2.1.33)	Cluster E	0.0119243	0.0359698	0.0195971	0.292895	0.639614
fig|167546.4.peg.275	P9301_02791	leuC	3-isopropylmalate dehydratase large subunit (EC 4.2.1.33)	Cluster E	0.0147669	0.039909	0.0234472	0.367008	0.554869
fig|167546.4.peg.276	P9301_02801	cinA	ADP-ribose pyrophosphatase of COG1058 family (EC 3.6.1.13) / Nicotinamide-nucleotide amidase (EC 3.5.1.42)	Cluster D	0.000611488	0.000538034	0.00285889	0.976584	0.0194081
fig|167546.4.peg.277	P9301_02811	glyA	Serine hydroxymethyltransferase (EC 2.1.2.1)	Cluster D	0.00107318	0.000671372	0.00597859	0.977637	0.0146398
fig|167546.4.peg.278	P9301_02821		hypothetical protein	Cluster C	0.0185122	0.00605376	0.942939	0.031038	0.00145723
fig|167546.4.peg.279	P9301_02831		hypothetical protein	Cluster C	0.179787	0.00908812	0.802624	0.00769693	0.000803641
fig|167546.4.peg.280	P9301_02841	mviN	hypothetical protein	Cluster D	0.000161178	0.000123875	0.00120758	0.99112	0.00738753
fig|167546.4.peg.281	P9301_02851	sfsA	Sugar fermentation stimulation protein SfsA	Cluster C	0.0129155	0.00047537	0.983859	0.00249355	0.000256964
fig|167546.4.peg.283	P9301_02861	amtB	Ammonium transporter	Cluster E	0.0303607	0.0305836	0.0482347	0.135671	0.75515
fig|167546.4.peg.284	P9301_02871	lytB	4-hydroxy-3-methylbut-2-enyl diphosphate reductase (EC 1.17.7.4)	Cluster C	0.0763526	0.0533393	0.547912	0.307346	0.0150492
fig|167546.4.peg.285	P9301_02881		hypothetical protein	Cluster A	0.988776	0.00227996	0.00868038	0.000214986	4.91552e+09
fig|167546.4.peg.286	P9301_02891	purH	IMP cyclohydrolase (EC 3.5.4.10) / Phosphoribosylaminoimidazolecarboxamide formyltransferase (EC 2.1.2.3)	Cluster D	0.000935609	0.000931623	0.00546999	0.95134	0.0413226
fig|167546.4.peg.287	P9301_02901		hypothetical protein	Cluster A	0.988349	0.00128552	0.00999241	0.000297052	7.57459e+09
fig|167546.4.peg.288	P9301_02911		hypothetical protein	Cluster D	0.00994836	0.00438431	0.0834799	0.789765	0.112422
fig|167546.4.peg.289	P9301_02921		hypothetical protein	Cluster D	0.0170605	0.00415449	0.482255	0.485087	0.0114422
fig|167546.4.peg.290	P9301_02931		hypothetical protein	Cluster D	0.0300467	0.127834	0.050349	0.558612	0.233157
fig|167546.4.peg.291	P9301_02941	tgt	Queuine tRNA-ribosyltransferase (EC 2.4.2.29)	Cluster D	0.00379504	0.00625324	0.0133523	0.832834	0.143765
fig|167546.4.peg.292	P9301_02951	psbK	Photosystem II protein PsbK	Cluster B	0.00493652	0.992208	0.00169544	0.000803956	0.000355715
fig|167546.4.peg.293	P9301_02961		Putative oxidoreductase	Cluster A	0.857548	0.0503015	0.0764933	0.0123156	0.00334196
fig|167546.4.peg.294	P9301_02981		Hemolysins and related proteins containing CBS domains	Cluster D	0.012804	0.00599281	0.105169	0.861019	0.0150159
fig|167546.4.peg.295	P9301_02991	pyrE	Orotate phosphoribosyltransferase (EC 2.4.2.10)	Cluster E	0.0217525	0.0578408	0.0324771	0.397425	0.490505
fig|167546.4.peg.296	P9301_03001		tRNA-modifying protein YgfZ	Cluster E	0.00581891	0.0149058	0.00964869	0.165901	0.803725
fig|167546.4.peg.297	P9301_03011		hypothetical protein	Cluster C	0.032421	0.0125245	0.835606	0.112048	0.00740048
fig|167546.4.peg.298	P9301_03021		Phosphoglucosamine mutase (EC 5.4.2.10)	Cluster C	0.185658	0.183673	0.532876	0.0813954	0.0163978
fig|167546.4.peg.299	P9301_03031		Nucleoside 5-triphosphatase RdgB (dHAPTP, dITP, XTP-specific) (EC 3.6.1.66)	Cluster D	0.0066026	0.00364601	0.0433517	0.814551	0.131849
fig|167546.4.peg.300	P9301_03041		Lignostilbene-alpha, beta-dioxygenase	Cluster C	0.24797	0.00218354	0.746529	0.00285264	0.000465275
fig|167546.4.peg.301	P9301_03051	hisB	Imidazoleglycerol-phosphate dehydratase (EC 4.2.1.19)	Cluster B	0.10502	0.620563	0.134104	0.114978	0.0253347
fig|167546.4.peg.302	P9301_03061	fabI	Enoyl-[acyl-carrier-protein] reductase [NADH] (EC 1.3.1.9)	Cluster A	0.805421	0.106182	0.0706067	0.014048	0.00374271
fig|167546.4.peg.303	P9301_03071		Alkyl hydroperoxide reductase and/or thiol-specific antioxidant family (AhpC/TSA) protein	Cluster B	0.352985	0.476372	0.151478	0.0146949	0.00446923
fig|167546.4.peg.304	P9301_03081	degT	Aminotransferase, DegT/DnrJ/EryC1/StrS family	Cluster C	0.304116	0.275316	0.352112	0.0590733	0.00938274
fig|167546.4.peg.305	P9301_03091	phrB	Deoxyribodipyrimidine photolyase (EC 4.1.99.3)	Cluster A	0.978961	0.0049218	0.0152353	0.000679935	0.000201792
fig|167546.4.peg.306	P9301_03101		ADP-ribose pyrophosphatase (EC 3.6.1.13)	Cluster A	0.988061	0.000777179	0.0108446	0.00025492	6.26627e+09
fig|167546.4.peg.307	P9301_03111	folK	hypothetical protein	Cluster C	0.0156121	0.000359887	0.983254	0.000691898	8.22412e+09
fig|167546.4.peg.308	P9301_03121	chlD	Protoporphyrin IX Mg-chelatase subunit D (EC 6.6.1.1)	Cluster A	0.945514	0.037029	0.0157151	0.0013281	0.000413241
fig|167546.4.peg.309	P9301_03131		hypothetical protein	Cluster E	0.000167963	0.000220915	0.000526989	0.0198888	0.979195
fig|167546.4.peg.310	P9301_03141		Phospholipid ABC transporter ATP-binding protein MlaF	Cluster E	0.000213778	0.000230321	0.000528677	0.0112454	0.987782
fig|167546.4.peg.311	P9301_03151		FIG002813: LPPG:FO 2-phospho-L-lactate transferase like, CofD-like	Cluster D	0.00258364	0.00337056	0.00953081	0.883753	0.100762
fig|167546.4.peg.312	P9301_03161	ndhJ	NAD(P)H-plastoquinone oxidoreductase subunit J, NdhJ	Cluster C	0.0157126	0.00249368	0.93121	0.0477825	0.00280116
fig|167546.4.peg.313	P9301_03171	ndhK	NAD(P)H-plastoquinone oxidoreductase subunit K, NdhK	Cluster C	0.472695	0.00736684	0.49548	0.0208854	0.00357259
fig|167546.4.peg.314	P9301_03181	ndhC	NAD(P)H-plastoquinone oxidoreductase chain 3, NdhC	Cluster C	0.0172681	0.000747642	0.974072	0.00742675	0.000485636
fig|167546.4.peg.315	P9301_03191	rub	Rubredoxin	Cluster C	0.0100344	0.000387612	0.988589	0.000888992	9.99812e+09
fig|167546.4.peg.316	P9301_03201		Photosystem II stability/assembly factor HCF136/Ycf48	Cluster A	0.734231	0.00205706	0.261464	0.00191126	0.00033645
fig|167546.4.peg.317	P9301_03211	psbE	Cytochrome b559 alpha chain (PsbE)	Cluster A	0.643797	0.310781	0.0343613	0.00752865	0.00353201
fig|167546.4.peg.318	P9301_03221	psbF	Cytochrome b559 beta chain (PsbF)	Cluster B	0.352568	0.612052	0.0257793	0.00649543	0.0031062
fig|167546.4.peg.319	P9301_03231	psbL	Photosystem II protein PsbL	Cluster B	0.0102832	0.985358	0.00291437	0.00098852	0.000455927
fig|167546.4.peg.320	P9301_03241	psbJ	Photosystem II protein PsbJ	Cluster B	0.1919	0.780742	0.0191103	0.00547818	0.00276961
fig|167546.4.peg.321	P9301_03251		5'-methylthioadenosine phosphorylase (EC 2.4.2.28)	Cluster D	0.00517107	0.00172746	0.0383	0.907947	0.0468549
fig|167546.4.peg.322	P9301_03261		NADH dehydrogenase-like protein / Selenide,water dikinase (EC 2.7.9.3)	Cluster D	0.00273866	0.00125985	0.024396	0.926484	0.0451215
fig|167546.4.peg.323	P9301_03271		CCA tRNA nucleotidyltransferase (EC 2.7.7.72)	Cluster D	0.000380477	0.000222814	0.00366559	0.993487	0.00224417
fig|167546.4.peg.324	P9301_03281	uvrD	ATP-dependent DNA helicase UvrD/PcrA (EC 3.6.4.12)	Cluster D	0.00771572	0.00280853	0.118042	0.864087	0.00734648
fig|167546.4.peg.325	P9301_03291		hypothetical protein	Cluster D	0.0420231	0.0176416	0.107763	0.653313	0.17926
fig|167546.4.peg.326	P9301_03301	cpeB	hypothetical protein	Cluster B	0.00545898	0.986935	0.00309806	0.00290007	0.00160837
fig|167546.4.peg.327	P9301_03311	cpeS	hypothetical protein	Cluster B	0.0246995	0.924875	0.0174484	0.020286	0.0126906
fig|167546.4.peg.328	P9301_03321		hypothetical protein	Cluster B	0.0223491	0.960067	0.00905238	0.00521384	0.00331796
fig|167546.4.peg.329	P9301_03331		hypothetical protein	Cluster C	0.00788156	0.000474482	0.988202	0.00322277	0.000219244
fig|167546.4.peg.330	P9301_03341		hypothetical protein	Cluster D	0.00175562	0.00115886	0.0208628	0.966424	0.00979878
fig|167546.4.peg.331	P9301_03351	xylB	hypothetical protein	Cluster B	0.329917	0.411966	0.171699	0.0534333	0.0329854
fig|167546.4.peg.332	P9301_03361	metK	S-adenosylmethionine synthetase (EC 2.5.1.6)	Cluster B	0.402137	0.539335	0.0483415	0.00716954	0.00301676
fig|167546.4.peg.333	P9301_03371	rps1a	SSU ribosomal protein S1p	Cluster C	0.122409	0.000961186	0.874881	0.00156022	0.000188628
fig|167546.4.peg.334	P9301_03381	nrdR	Ribonucleotide reductase transcriptional regulator NrdR	Cluster B	0.0153067	0.962012	0.0128403	0.00742324	0.00241789
fig|167546.4.peg.335	P9301_03391	psbT	Photosystem II protein PsbT	Cluster B	0.00429225	0.99318	0.00151852	0.000659136	0.000350413
fig|167546.4.peg.336	P9301_03401	psbB	Photosystem II CP47 protein (PsbB)	Cluster B	0.159744	0.81012	0.0200495	0.00632914	0.00375697
fig|167546.4.peg.337	P9301_03411	fdx	hypothetical protein	Cluster A	0.632449	0.00249231	0.362729	0.00197707	0.000352593
fig|167546.4.peg.338	P9301_03421	psbM	Photosystem II protein PsbM	Cluster B	0.104395	0.865604	0.0259803	0.0031664	0.000854903
fig|167546.4.peg.339	P9301_03431	hemK	Peptide chain release factor N(5)-glutamine methyltransferase (EC 2.1.1.297)	Cluster A	0.621367	0.153463	0.208958	0.0140373	0.00217441
fig|167546.4.peg.340	P9301_03441	sua5	Threonylcarbamoyl-AMP synthase (EC 2.7.7.87)	Cluster D	0.02916	0.0157738	0.13864	0.521242	0.295184
fig|167546.4.peg.341	P9301_03461	minE	Cell division topological specificity factor MinE	Cluster E	0.000142031	0.000242011	0.000331165	0.0141058	0.985179
fig|167546.4.peg.342	P9301_03471	minD	Septum site-determining protein MinD	Cluster E	0.00032174	0.000524464	0.00074187	0.0313952	0.967017
fig|167546.4.peg.343	P9301_03481	minC	hypothetical protein	Cluster C	0.119427	0.0728091	0.481198	0.291483	0.0350835
fig|167546.4.peg.344	P9301_03491		dNTP triphosphohydrolase, broad substrate specificity	Cluster E	0.000643845	0.0013516	0.00165145	0.0312356	0.965118
fig|167546.4.peg.345	P9301_03501		hypothetical protein	Cluster E	7.66324e+09	0.000107932	0.000157641	0.00283734	0.99682
fig|167546.4.peg.346	P9301_03511	petB	Cytochrome b6-f complex subunit, cytochrome b6	Cluster A	0.881847	0.0256616	0.0894364	0.00262663	0.000428293
fig|167546.4.peg.348	P9301_03521	petD	Cytochrome b6-f complex subunit IV (PetD)	Cluster A	0.608273	0.14134	0.212542	0.0327732	0.0050722
fig|167546.4.peg.349	P9301_03531		putative neutral invertase-like protein	Cluster E	0.00173436	0.00164758	0.00529525	0.372725	0.618598
fig|167546.4.peg.350	P9301_03551	mutM	Formamidopyrimidine-DNA glycosylase (EC 3.2.2.23)	Cluster B	0.0447331	0.535356	0.0505313	0.213258	0.156121
fig|167546.4.peg.351	P9301_03561	psaE	Photosystem I subunit IV (PsaE)	Cluster B	0.0413868	0.8943	0.0219764	0.0275158	0.014821
fig|167546.4.peg.352	P9301_03571		hypothetical protein	Cluster E	0.000317387	0.000531791	0.000593071	0.00746668	0.991091
fig|167546.4.peg.353	P9301_03581		Aldehyde dehydrogenase (EC 1.2.1.3)	Cluster D	0.0494223	0.10199	0.377226	0.433811	0.037551
fig|167546.4.peg.354	P9301_03591		Acetyltransferase, GNAT family	Cluster C	0.0187891	0.00190773	0.91182	0.0648542	0.00262897
fig|167546.4.peg.355	P9301_03601		hypothetical protein	Cluster C	0.015793	0.00370537	0.594731	0.379092	0.00667878
fig|167546.4.peg.356	P9301_03621		hypothetical protein	Cluster D	0.0120823	0.016004	0.0282647	0.612468	0.331181
fig|167546.4.peg.358	P9301_03631		hypothetical protein	Cluster D	0.0102335	0.0034181	0.149036	0.81726	0.0200517
fig|167546.4.peg.359	P9301_03641		hypothetical protein	Cluster D	0.0141434	0.0134886	0.0489892	0.793825	0.129554
fig|167546.4.peg.360	P9301_03651		hypothetical protein	Cluster E	4.43469e+09	6.13952e+09	0.000105948	0.00289744	0.996891
fig|167546.4.peg.361	P9301_03661		hypothetical protein	Cluster E	0.0017252	0.00197702	0.00476764	0.38203	0.6095
fig|167546.4.peg.362	P9301_03671		hypothetical protein	Cluster E	0.000983088	0.000998337	0.00292091	0.065583	0.929515
fig|167546.4.peg.363	P9301_03681		hypothetical protein	Cluster D	0.0161197	0.00323862	0.27287	0.687712	0.0200594
fig|167546.4.peg.364	P9301_03701		Phytoene dehydrogenase and related proteins	Cluster C	0.00994482	0.000547412	0.984346	0.0047365	0.000425668
fig|167546.4.peg.365	P9301_03721		hypothetical protein	Cluster C	0.0199593	0.00245616	0.971094	0.00595478	0.000536024
fig|167546.4.peg.366	P9301_03731		hypothetical protein	Cluster A	0.970587	0.00680235	0.0216608	0.000765172	0.000184769
fig|167546.4.peg.368	P9301_03751		hypothetical protein	Cluster E	9.13092e+08	0.000158288	0.000181477	0.00314796	0.996421
fig|167546.4.peg.369	P9301_03761		hypothetical protein	Cluster E	0.000313131	0.000554029	0.000680282	0.0210158	0.977437
fig|167546.4.peg.370	P9301_03781		hypothetical protein	Cluster D	0.0520539	0.317729	0.0717148	0.391626	0.166876
fig|167546.4.peg.371	P9301_03791		hypothetical protein	Cluster D	0.00649343	0.00392683	0.0265903	0.728213	0.234777
fig|167546.4.peg.372	P9301_03801		Alkyl hydroperoxide reductase subunit C-like protein	Cluster C	0.106402	0.00422175	0.886468	0.00262717	0.000281029
fig|167546.4.peg.373	P9301_03811		hypothetical protein	Cluster B	0.135004	0.848841	0.0129828	0.0022672	0.000906
fig|167546.4.peg.374	P9301_03821		hypothetical protein	Cluster A	0.555129	0.0131287	0.425529	0.00518459	0.00102886
fig|167546.4.peg.375	P9301_03831		hypothetical protein	Cluster E	0.111448	0.10276	0.192233	0.271453	0.322106
fig|167546.4.peg.376	P9301_03841		Peptidyl-tRNA hydrolase ArfB (EC 3.1.1.29)	Cluster E	0.0117969	0.00902758	0.0447032	0.291341	0.643132
fig|167546.4.peg.377	P9301_03851		hypothetical protein	Cluster C	0.267981	0.217666	0.450542	0.0518358	0.0119761
fig|167546.4.peg.378	P9301_03871		Metal-dependent membrane protease, abortive infection protein	Cluster D	0.0108487	0.0151607	0.0389901	0.762551	0.17245
fig|167546.4.peg.379	P9301_03881		hypothetical protein	Cluster C	0.254069	0.271694	0.378105	0.0818511	0.0142812
fig|167546.4.peg.380	P9301_03901		Proline iminopeptidase (EC 3.4.11.5)	Cluster E	0.000271792	0.000297287	0.000884608	0.0352957	0.963251
fig|167546.4.peg.381	P9301_03921		Cryptochrome	Cluster C	0.0284622	0.000637356	0.969553	0.00119421	0.000153525
fig|167546.4.peg.382	P9301_03931		hypothetical protein	Cluster E	0.00106259	0.000938935	0.0037449	0.0836581	0.910596
fig|167546.4.peg.383	P9301_03941	thiD	hypothetical protein	Cluster D	0.00424822	0.00264816	0.0341694	0.851886	0.107049
fig|167546.4.peg.384	P9301_03961		hypothetical protein	Cluster E	0.00961731	0.0146175	0.0195159	0.116303	0.839946
fig|167546.4.peg.385	P9301_03971		FIG018171: hypothetical protein of Cupin superfamily	Cluster E	0.00339989	0.00426194	0.00680343	0.048796	0.936739
fig|167546.4.peg.386	P9301_03981		hypothetical protein	Cluster D	0.000212486	0.00018631	0.00112629	0.988496	0.0099789
fig|167546.4.peg.387	P9301_04001		hypothetical protein	Cluster E	0.0266367	0.0229541	0.0484424	0.151567	0.7504
fig|167546.4.peg.388	P9301_04011		hypothetical protein	Cluster E	0.017782	0.0131618	0.0377792	0.154772	0.776506
fig|167546.4.peg.389	P9301_04021		hypothetical protein	Cluster D	0.00458759	0.00624181	0.0177198	0.668386	0.303065
fig|167546.4.peg.390	P9301_04031		hypothetical protein	Cluster B	0.0425994	0.91795	0.0192718	0.0121594	0.00801973
fig|167546.4.peg.391	P9301_04041		hypothetical protein	Cluster D	0.0229699	0.00884981	0.264236	0.684198	0.0197469
fig|167546.4.peg.392	P9301_04051		hypothetical protein	Cluster D	0.0282468	0.00796451	0.430096	0.518661	0.0150316
fig|167546.4.peg.393	P9301_04061		hypothetical protein	Cluster C	0.137776	0.0148009	0.681398	0.155237	0.0107891
fig|167546.4.peg.394	P9301_04071	aroQ	3-dehydroquinate dehydratase II (EC 4.2.1.10)	Cluster E	0.000215629	0.000311565	0.000436213	0.00564283	0.993394
fig|167546.4.peg.395	P9301_04081	miaE	tRNA-(ms[2]io[6]A)-hydroxylase	Cluster E	0.00135656	0.0016704	0.0028378	0.0259162	0.968219
fig|167546.4.peg.396	P9301_04091	cobI/cbiL	hypothetical protein	Cluster E	0.0016606	0.00203808	0.00367184	0.0332068	0.959423
fig|167546.4.peg.397	P9301_04101		hypothetical protein	Cluster E	0.0017344	0.00306221	0.00447686	0.059729	0.930998
fig|167546.4.peg.398	P9301_04111	engA	GTP-binding protein EngA	Cluster D	0.00112384	0.00112731	0.004066	0.51842	0.475263
fig|167546.4.peg.399	P9301_04121	cbiQ	Transmembrane component of energizing module of ECF transporters in Cyanobacteria	Cluster D	0.00745294	0.015854	0.019105	0.71338	0.244208
fig|167546.4.peg.400	P9301_04131		hypothetical protein	Cluster E	0.000358566	0.000871075	0.000710574	0.0168922	0.981168
fig|167546.4.peg.401	P9301_04141		Pyridoxal phosphate-containing protein YggS	Cluster E	0.000801309	0.00113578	0.00269718	0.420404	0.574961
fig|167546.4.peg.402	P9301_04151		SepF, FtsZ-interacting protein related to cell division	Cluster E	8.35691e+09	0.000111683	0.000190665	0.003371	0.996243
fig|167546.4.peg.403	P9301_04161	proC	hypothetical protein	Cluster E	0.000530074	0.000860002	0.00101816	0.0131633	0.984428
fig|167546.4.peg.404	P9301_04171		Glycosyltransferase	Cluster C	0.0303376	0.00111683	0.962654	0.00535383	0.000538032
fig|167546.4.peg.405	P9301_04181	recO	DNA recombination and repair protein RecO	Cluster D	0.0112396	0.00346495	0.0797359	0.853222	0.0523376
fig|167546.4.peg.406	P9301_04191	deoC	hypothetical protein	Cluster E	0.000680518	0.00129902	0.00124167	0.0201752	0.976604
fig|167546.4.peg.407	P9301_04201	lrtA	Ribosome hibernation promoting factor Hpf	Cluster E	0.00243965	0.00464501	0.00460268	0.0943329	0.89398
fig|167546.4.peg.408	P9301_04211	lipB	hypothetical protein	Cluster E	0.000822088	0.00126348	0.00203877	0.0345741	0.961302
fig|167546.4.peg.409	P9301_04221	fadD	Long-chain-fatty-acid--CoA ligase (EC 6.2.1.3)	Cluster B	0.00884853	0.979882	0.00458687	0.00388584	0.00279629
fig|167546.4.peg.410	P9301_04231		hypothetical protein	Cluster E	0.0035436	0.00556244	0.00769546	0.272227	0.710971
fig|167546.4.peg.411	P9301_04241	pdhC	Dihydrolipoamide acetyltransferase component of pyruvate dehydrogenase complex (EC 2.3.1.12)	Cluster D	0.00511734	0.0032957	0.0188511	0.748936	0.2238
fig|167546.4.peg.412	P9301_04251	queA	S-adenosylmethionine:tRNA ribosyltransferase-isomerase (EC 2.4.99.17)	Cluster E	0.000283335	0.000411263	0.000784812	0.0383812	0.960139
fig|167546.4.peg.413	P9301_04261		Cysteine synthase (EC 2.5.1.47)	Cluster E	0.0306569	0.0254666	0.0562264	0.16163	0.72602
fig|167546.4.peg.414	P9301_04271		Cystathionine gamma-synthase (EC 2.5.1.48)	Cluster C	0.0356999	0.0146414	0.824282	0.118854	0.00652224
fig|167546.4.peg.415	P9301_04281	metB	Cystathionine beta-lyase (EC 4.4.1.8)	Cluster C	0.0719532	0.0403973	0.450628	0.411721	0.0253012
fig|167546.4.peg.416	P9301_04291	rpsD	SSU ribosomal protein S4p (S9e) @ SSU ribosomal protein S4p (S9e), zinc-independent	Cluster A	0.85178	0.00372052	0.140478	0.00343538	0.000586505
fig|167546.4.peg.417	P9301_04301		Membrane protein insertion efficiency factor YidD	Cluster A	0.88193	0.00375913	0.111204	0.00260861	0.000498462
fig|167546.4.peg.418	P9301_04311		hypothetical protein	Cluster D	0.0293865	0.0235037	0.43552	0.47582	0.0357699
fig|167546.4.peg.419	P9301_04321	murE	UDP-N-acetylmuramoyl-dipeptide--2,6-diaminopimelate ligase (EC 6.3.2.13)	Cluster C	0.0578101	0.0103077	0.871308	0.0560015	0.00457299
fig|167546.4.peg.420	P9301_04331		hypothetical protein	Cluster A	0.663253	0.0594767	0.260201	0.0135766	0.00349279
fig|167546.4.peg.421	P9301_04341		Cysteine desulfurase (EC 2.8.1.7)	Cluster E	0.00709357	0.0119651	0.0200601	0.17916	0.781721
fig|167546.4.peg.422	P9301_04351		SAM-dependent methyltransferase	Cluster E	0.00461425	0.00380054	0.0179754	0.227908	0.745702
fig|167546.4.peg.423	P9301_04361		hypothetical protein	Cluster E	0.00490262	0.00781926	0.0082209	0.0533932	0.925664
fig|167546.4.peg.424	P9301_04371		hypothetical protein	Cluster E	0.0673502	0.288692	0.0708062	0.190254	0.382898
fig|167546.4.peg.425	P9301_04381		NifU-like domain protein	Cluster D	0.00307492	0.00257623	0.00960217	0.615799	0.368948
fig|167546.4.peg.426	P9301_04391	mqo	Malate:quinone oxidoreductase (EC 1.1.5.4)	Cluster E	0.00225979	0.00193287	0.00826875	0.15557	0.831969
fig|167546.4.peg.427	P9301_04401	lepA	Translation elongation factor LepA	Cluster C	0.154513	0.00553665	0.827829	0.0106537	0.00146772
fig|167546.4.peg.428	P9301_04411	dppC	ABC transporter, permease protein 2 (cluster 5, nickel/peptides/opines)	Cluster E	0.000727055	0.000662114	0.00246744	0.0576268	0.938517
fig|167546.4.peg.429	P9301_04421		tRNA (guanosine(18)-2'-O)-methyltransferase (EC 2.1.1.34)	Cluster D	0.00604749	0.00694367	0.0347117	0.879386	0.072911
fig|167546.4.peg.430	P9301_04431		hypothetical protein	Cluster C	0.153426	0.0270236	0.794875	0.0222243	0.00245158
fig|167546.4.peg.431	P9301_04441		hypothetical protein	Cluster C	0.0942852	0.00129075	0.902328	0.00182799	0.000268476
fig|167546.4.peg.432	P9301_04451		hypothetical protein	Cluster A	0.717809	0.00372309	0.273471	0.00416057	0.000836983
fig|167546.4.peg.433	P9301_04461		hypothetical protein	Cluster A	0.980726	0.00210772	0.0163009	0.000673178	0.000191812
fig|167546.4.peg.434	P9301_04471		Photolyase protein family	Cluster C	0.188299	0.00352018	0.805221	0.00256089	0.000398851
fig|167546.4.peg.435	P9301_04481		hypothetical protein	Cluster C	0.188483	0.0364332	0.730258	0.0386269	0.00619875
fig|167546.4.peg.436	P9301_04501	sun	16S rRNA (cytosine(967)-C(5))-methyltransferase (EC 2.1.1.176)	Cluster C	0.0662298	0.0233134	0.647615	0.218527	0.0443142
fig|167546.4.peg.437	P9301_04511	mrcB	Multimodular transpeptidase-transglycosylase (EC 2.4.1.129) (EC 3.4.-.-)	Cluster C	0.168808	0.170629	0.331788	0.304014	0.0247607
fig|167546.4.peg.438	P9301_04521	chlG	Chlorophyll a synthase ChlG (EC 2.5.1.62)	Cluster A	0.776941	0.138997	0.0720392	0.00942992	0.00259279
fig|167546.4.peg.439	P9301_04531		hypothetical protein	Cluster C	0.324511	0.219919	0.410068	0.0397979	0.0057045
fig|167546.4.peg.440	P9301_04541	hisF	Imidazole glycerol phosphate synthase cyclase subunit	Cluster A	0.835709	0.0097996	0.152197	0.00197273	0.000321855
fig|167546.4.peg.441	P9301_04551	ubiE	hypothetical protein	Cluster C	0.0434697	0.00583501	0.945145	0.00504404	0.000506286
fig|167546.4.peg.442	P9301_04561		hypothetical protein	Cluster E	0.00175453	0.00285569	0.00438352	0.259507	0.7315
fig|167546.4.peg.443	P9301_04571	birA	hypothetical protein	Cluster C	0.0201742	0.00105255	0.964598	0.0134153	0.000760179
fig|167546.4.peg.444	P9301_04581	salX	ABC-type antimicrobial peptide transport system, ATPase component	Cluster C	0.264817	0.00433392	0.721107	0.00866925	0.00107304
fig|167546.4.peg.445	P9301_04591	ndhB	NAD(P)H-plastoquinone oxidoreductase chain 2, NdhB	Cluster C	0.00404887	0.000467526	0.986525	0.00861788	0.000340977
fig|167546.4.peg.446	P9301_04601	topA	DNA topoisomerase I (EC 5.99.1.2)	Cluster C	0.038875	0.00735449	0.829612	0.117253	0.00690533
fig|167546.4.peg.447	P9301_04611		hypothetical protein	Cluster A	0.40393	0.160648	0.28257	0.132118	0.0207337
fig|167546.4.peg.448	P9301_04621		hypothetical protein	Cluster E	0.0119374	0.0248806	0.0212604	0.0999724	0.841949
fig|167546.4.peg.449	P9301_04631	cobT	Nicotinate-nucleotide--dimethylbenzimidazole phosphoribosyltransferase (EC 2.4.2.21)	Cluster A	0.707313	0.0995428	0.175288	0.0133963	0.00446012
fig|167546.4.peg.450	P9301_04641		hypothetical protein	Cluster E	0.00487692	0.00889359	0.0107361	0.084923	0.89057
fig|167546.4.peg.451	P9301_04651		Aldo/keto reductase slr1520, 4Fe-4S-containing	Cluster D	0.000145938	0.000135803	0.00110623	0.993909	0.00470345
fig|167546.4.peg.452	P9301_04661	ribE	Riboflavin synthase eubacterial/eukaryotic (EC 2.5.1.9)	Cluster D	0.000517632	0.000468939	0.0026183	0.979198	0.0171968
fig|167546.4.peg.453	P9301_04671		AbrB family transciptional regulator	Cluster B	0.0636615	0.911262	0.016499	0.0054727	0.00310438
fig|167546.4.peg.454	P9301_04681	ctaE	Cytochrome c oxidase polypeptide III (EC 1.9.3.1)	Cluster E	0.000149915	0.000261804	0.000322726	0.0101719	0.989094
fig|167546.4.peg.455	P9301_04691	cyoB	Cytochrome c oxidase polypeptide I (EC 1.9.3.1)	Cluster E	0.000954652	0.00178439	0.00186828	0.0493062	0.946086
fig|167546.4.peg.456	P9301_04701	cyoA	Cytochrome c oxidase polypeptide II (EC 1.9.3.1)	Cluster E	0.00199548	0.00393427	0.00370367	0.0867175	0.903649
fig|167546.4.peg.457	P9301_04711	ctaA	Heme A synthase, cytochrome oxidase biogenesis protein Cox15-CtaA	Cluster E	0.00251166	0.00472923	0.00491893	0.133407	0.854433
fig|167546.4.peg.459	P9301_04721	cyoE	Heme O synthase, protoheme IX farnesyltransferase, COX10-CtaB	Cluster E	0.00310037	0.00609327	0.00582945	0.139558	0.845419
fig|167546.4.peg.460	P9301_04731	ccmA	Efflux ABC transporter, ATP-binding protein	Cluster E	0.00056542	0.000688287	0.00198453	0.390473	0.606289
fig|167546.4.peg.461	P9301_04741		Efflux ABC transporter, permease protein	Cluster D	0.000223292	0.000167656	0.00168955	0.991405	0.00651487
fig|167546.4.peg.462	P9301_04751		hypothetical protein	Cluster E	0.000535701	0.000489625	0.00175544	0.0525802	0.944639
fig|167546.4.peg.463	P9301_04761	groEL	Heat shock protein 60 kDa family chaperone GroEL	Cluster D	0.0206287	0.00446602	0.455059	0.499674	0.0201718
fig|167546.4.peg.464	P9301_04771		hypothetical protein	Cluster D	0.00345066	0.00121623	0.0534625	0.930839	0.0110318
fig|167546.4.peg.465	P9301_04781		3-oxoacyl-[acyl-carrier protein] reductase (EC 1.1.1.100), FadG	Cluster B	0.0717679	0.912903	0.0127744	0.00192809	0.000626706
fig|167546.4.peg.466	P9301_04791	ispD	2-C-methyl-D-erythritol 4-phosphate cytidylyltransferase (EC 2.7.7.60)	Cluster A	0.523074	0.173245	0.267297	0.0270579	0.00932675
fig|167546.4.peg.467	P9301_04801		hypothetical protein	Cluster D	0.0120638	0.00523541	0.262982	0.711	0.00871827
fig|167546.4.peg.468	P9301_04811	ubiA	4-hydroxybenzoate polyprenyltransferase (EC 2.5.1.39)	Cluster C	0.254004	0.0556348	0.606033	0.0780661	0.00626219
fig|167546.4.peg.469	P9301_04821	ppx	Exopolyphosphatase (EC 3.6.1.11)	Cluster B	0.00152346	0.997504	0.000636621	0.000249795	8.65023e+09
fig|167546.4.peg.470	P9301_04831		hypothetical protein	Cluster E	0.00120519	0.0010906	0.00409677	0.0761575	0.91745
fig|167546.4.peg.471	P9301_04841	cobM	Cobalt-precorrin-4 C(11)-methyltransferase (EC 2.1.1.271)	Cluster B	0.224081	0.543985	0.12534	0.07435	0.032244
fig|167546.4.peg.472	P9301_04851	lgt	Prolipoprotein diacylglyceryl transferase	Cluster B	0.0601999	0.667102	0.0595902	0.124509	0.0885982
fig|167546.4.peg.473	P9301_04861	petA	Cytochrome b6-f complex subunit, apocytochrome f	Cluster B	0.0823248	0.87889	0.0195462	0.0119897	0.00724943
fig|167546.4.peg.474	P9301_04871	petC	Cytochrome b6-f complex iron-sulfur subunit PetC1 (Rieske iron sulfur protein EC 1.10.9.1)	Cluster B	0.0411302	0.939625	0.0104952	0.00565984	0.00308964
fig|167546.4.peg.475	P9301_04881		hypothetical protein	Cluster C	0.00464412	0.000286802	0.992973	0.00192841	0.000167267
fig|167546.4.peg.476	P9301_04891	tatC	Twin-arginine translocation protein TatC	Cluster B	0.0544334	0.528408	0.0798531	0.238155	0.0991508
fig|167546.4.peg.477	P9301_04901		hypothetical protein	Cluster B	0.0231191	0.933012	0.0188576	0.0185184	0.00649286
fig|167546.4.peg.478	P9301_04911		hypothetical protein	Cluster C	0.00653941	0.000551557	0.98912	0.0035892	0.000199876
fig|167546.4.peg.479	P9301_04921	gmk	Guanylate kinase (EC 2.7.4.8)	Cluster C	0.0938595	0.0437173	0.758595	0.091574	0.012254
fig|167546.4.peg.480	P9301_04931	psaJ	Photosystem I subunit IX (PsaJ)	Cluster B	0.0148721	0.948598	0.00996189	0.0147819	0.0117866
fig|167546.4.peg.481	P9301_04941	psaF	Photosystem I subunit III, plastocyanin (cyt c553) docking protein (PsaF)	Cluster B	0.071973	0.90283	0.0138228	0.00717048	0.00420406
fig|167546.4.peg.482	P9301_04951	qri7	N(6)-L-threonylcarbamoyladenine synthase (EC 2.3.1.234)	Cluster E	0.00509222	0.00858328	0.0113114	0.399322	0.575692
fig|167546.4.peg.483	P9301_04961		hypothetical protein	Cluster E	0.00633774	0.0137873	0.012086	0.291978	0.675811
fig|167546.4.peg.484	P9301_04971	nhaP	hypothetical protein	Cluster E	0.000134289	0.000192254	0.000288723	0.0049793	0.994405
fig|167546.4.peg.485	P9301_04981	gltX	Glutamyl-tRNA synthetase (EC 6.1.1.17) @ Glutamyl-tRNA(Gln) synthetase (EC 6.1.1.24)	Cluster B	0.283156	0.604134	0.0713442	0.0321345	0.009231
fig|167546.4.peg.486	P9301_04991		hypothetical protein	Cluster A	0.937092	0.0128053	0.043897	0.00480479	0.001401
fig|167546.4.peg.487	P9301_05001	rplS	LSU ribosomal protein L19p	Cluster C	0.427121	0.00242426	0.566476	0.00349106	0.000488118
fig|167546.4.peg.488	P9301_05011		hypothetical protein	Cluster E	0.000482772	0.000543493	0.00166316	0.135742	0.861569
fig|167546.4.peg.489	P9301_05021	map	Methionine aminopeptidase (EC 3.4.11.18)	Cluster D	0.0173076	0.00371276	0.429702	0.536836	0.0124411
fig|167546.4.peg.490	P9301_05031		hypothetical protein	Cluster D	0.0030199	0.00370012	0.011381	0.546339	0.43556
fig|167546.4.peg.491	P9301_05041	pta	BioD-like N-terminal domain of phosphotransacetylase	Cluster E	0.00114773	0.00185397	0.00296801	0.0394654	0.954565
fig|167546.4.peg.492	P9301_05051		Cyanobacteria-specific protein	Cluster E	2.15154e+09	2.70131e+09	5.78117e+09	0.00203032	0.997863
fig|167546.4.peg.493	P9301_05061		UPF0234 protein Yitk	Cluster E	0.00519891	0.0176998	0.0125515	0.245495	0.719055
fig|167546.4.peg.494	P9301_05071		hypothetical protein	Cluster C	0.0515605	0.00109345	0.945003	0.00209188	0.000251294
fig|167546.4.peg.495	P9301_05091	hflC	hypothetical protein	Cluster D	0.0100302	0.00267103	0.135757	0.840261	0.0112814
fig|167546.4.peg.496	P9301_05101	hemL	Glutamate-1-semialdehyde 2,1-aminomutase (EC 5.4.3.8)	Cluster A	0.715683	0.223083	0.0464206	0.00989673	0.00491673
fig|167546.4.peg.497	P9301_05111	xthA	Exodeoxyribonuclease III (EC 3.1.11.2)	Cluster B	0.00567357	0.986943	0.00343873	0.00276555	0.00117917
fig|167546.4.peg.498	P9301_05121		hypothetical protein	Cluster D	0.00983773	0.0134495	0.0736301	0.881325	0.0217573
fig|167546.4.peg.499	P9301_05131		hypothetical protein	Cluster D	0.00231916	0.00134571	0.0275895	0.963612	0.00513405
fig|167546.4.peg.500	P9301_05141		hypothetical protein	Cluster C	0.134955	0.0280062	0.76707	0.0646395	0.00532977
fig|167546.4.peg.501	P9301_05151		hypothetical protein	Cluster C	0.106339	0.0531629	0.468785	0.323423	0.0482913
fig|167546.4.peg.502	P9301_05161	thiP	Ferric iron ABC transporter, permease protein	Cluster C	0.228532	0.00176727	0.767117	0.00232219	0.000260937
fig|167546.4.peg.504	P9301_05171		Metal chaperone, involved in Zn homeostasis	Cluster E	0.000585762	0.000945581	0.00141508	0.0228515	0.974202
fig|167546.4.peg.505	P9301_05181	phhB	hypothetical protein	Cluster E	0.000128002	0.000236532	0.0002801	0.00545577	0.9939
fig|167546.4.peg.506	P9301_05191		UPF0047 protein YjbQ	Cluster D	0.0451027	0.0344324	0.408651	0.480036	0.0317774
fig|167546.4.peg.507	P9301_05201		Thermostable carboxypeptidase 1 (EC 3.4.17.19)	Cluster C	0.0626764	0.00316789	0.92239	0.0106552	0.0011106
fig|167546.4.peg.508	P9301_05211		Inorganic pyrophosphatase (EC 3.6.1.1)	Cluster A	0.929893	0.0288105	0.0355269	0.00425632	0.00151293
fig|167546.4.peg.509	P9301_05221	hemC	Porphobilinogen deaminase (EC 2.5.1.61)	Cluster B	0.0235318	0.970542	0.00390285	0.0013742	0.000649039
fig|167546.4.peg.510	P9301_05231		Group 2 RNA polymerase sigma factor @ RNA polymerase sigma factor RpoD	Cluster D	0.00236555	0.00170717	0.0110831	0.880551	0.104293
fig|167546.4.peg.511	P9301_05241	priA	Helicase PriA essential for oriC/DnaA-independent DNA replication	Cluster D	0.00262996	0.00341924	0.0118581	0.762394	0.219699
fig|167546.4.peg.512	P9301_05251		hypothetical protein	Cluster D	0.00029674	0.000332718	0.00163226	0.952589	0.045149
fig|167546.4.peg.513	P9301_05261	argB	N-acetylglutamate kinase (EC 2.7.2.8)	Cluster D	0.000894015	0.000723997	0.00769783	0.970444	0.0202402
fig|167546.4.peg.514	P9301_05271		Cyanobacterial protein slr0575	Cluster C	0.150142	0.0684351	0.742678	0.0356937	0.00305138
fig|167546.4.peg.515	P9301_05281		hypothetical protein	Cluster C	0.0607945	0.0319032	0.516743	0.335665	0.054895
fig|167546.4.peg.516	P9301_05291		hypothetical protein	Cluster E	0.00239764	0.00399783	0.0054082	0.24139	0.746806
fig|167546.4.peg.517	P9301_05301	cobK	hypothetical protein	Cluster C	0.113776	0.12015	0.68012	0.0766223	0.00933201
fig|167546.4.peg.518	P9301_05311	cutA	hypothetical protein	Cluster D	0.0200559	0.0305922	0.087498	0.740651	0.121203
fig|167546.4.peg.519	P9301_05321		Fructokinase (EC 2.7.1.4)	Cluster B	0.154474	0.468653	0.232864	0.111201	0.0328075
fig|167546.4.peg.520	P9301_05331	purA	Adenylosuccinate synthetase (EC 6.3.4.4)	Cluster A	0.538995	0.376895	0.0678924	0.01222	0.0039974
fig|167546.4.peg.521	P9301_05341	psb27	Photosystem II protein Psb27	Cluster A	0.769381	0.0367749	0.188544	0.00455469	0.000745885
fig|167546.4.peg.522	P9301_05351	proS	Prolyl-tRNA synthetase (EC 6.1.1.15), bacterial type	Cluster D	0.00485588	0.00292743	0.0246639	0.634291	0.333262
fig|167546.4.peg.523	P9301_05361		Possible Helix-turn-helix domain of resolvase	Cluster E	0.00108617	0.00106807	0.00350749	0.0692633	0.925075
fig|167546.4.peg.524	P9301_05371		hypothetical protein	Cluster C	0.107718	0.00607677	0.88263	0.00316804	0.000407178
fig|167546.4.peg.525	P9301_05381		Inorganic pyrophosphatase (EC 3.6.1.1)	Cluster A	0.960192	0.00924104	0.0286133	0.00151298	0.000440777
fig|167546.4.peg.526	P9301_05391	arsC	hypothetical protein	Cluster B	0.297149	0.350143	0.166704	0.117382	0.0686229
fig|167546.4.peg.527	P9301_05401		Signal peptidase I (EC 3.4.21.89)	Cluster C	0.0917418	0.0727215	0.629529	0.179987	0.0260205
fig|167546.4.peg.528	P9301_05411	gpmB	Phosphoglycerate mutase (EC 5.4.2.11) @ Phosphoglycerate mutase, cyanobacterial form (EC 5.4.2.11)	Cluster C	0.0142156	0.00118092	0.975979	0.00808092	0.000543906
fig|167546.4.peg.529	P9301_05421		hypothetical protein	Cluster D	0.0115143	0.00726108	0.166606	0.779424	0.0351946
fig|167546.4.peg.530	P9301_05441		Cell division protein FtsI [Peptidoglycan synthetase] (EC 2.4.1.129)	Cluster E	0.000135411	0.000154882	0.000381805	0.0087073	0.990621
fig|167546.4.peg.531	P9301_05451	tal	Transaldolase (EC 2.2.1.2)	Cluster E	0.00130521	0.00212649	0.00277528	0.0773625	0.91643
fig|167546.4.peg.532	P9301_05461	fixC	Geranylgeranyl/isoprenyl reductase	Cluster C	0.096777	0.0241997	0.768754	0.10017	0.0100994
fig|167546.4.peg.533	P9301_05471	frr	Ribosome recycling factor	Cluster C	0.0668881	0.0518922	0.468008	0.379705	0.0335063
fig|167546.4.peg.534	P9301_05481	pyrH	Uridylate kinase (EC 2.7.4.22)	Cluster C	0.173723	0.0218613	0.657915	0.1323	0.0142011
fig|167546.4.peg.535	P9301_05491	cobO	Cob(I)alamin adenosyltransferase (EC 2.5.1.17)	Cluster D	0.00227202	0.000997272	0.0193936	0.960971	0.0163656
fig|167546.4.peg.536	P9301_05501		Phage integrase	Cluster E	0.00260868	0.0025024	0.00682715	0.060051	0.928011
fig|167546.4.peg.537	P9301_05511	hemH	Ferrochelatase, protoheme ferro-lyase (EC 4.99.1.1)	Cluster A	0.979367	0.0012456	0.0188697	0.000417814	0.000100009
fig|167546.4.peg.538	P9301_05521	ilvB	Acetolactate synthase large subunit (EC 2.2.1.6)	Cluster E	0.00135529	0.00291511	0.00262991	0.0627216	0.930378
fig|167546.4.peg.539	P9301_05531		hypothetical protein	Cluster C	0.144428	0.153622	0.374459	0.287364	0.0401272
fig|167546.4.peg.540	P9301_05541		hypothetical protein	Cluster E	0.00224889	0.00199124	0.00919808	0.402913	0.583649
fig|167546.4.peg.541	P9301_05551		hypothetical protein	Cluster C	0.121989	0.0535565	0.408003	0.395365	0.0210869
fig|167546.4.peg.542	P9301_05561	rps1b	SSU ribosomal protein S1p	Cluster C	0.026457	0.00694954	0.723053	0.237258	0.00628254
fig|167546.4.peg.543	P9301_05571		Creatinine amidohydrolase (EC 3.5.2.10)	Cluster C	0.29097	0.00705214	0.671646	0.0255186	0.00481273
fig|167546.4.peg.544	P9301_05581		Aldehyde decarbonylase	Cluster C	0.435676	0.0789232	0.474383	0.0096202	0.00139731
fig|167546.4.peg.545	P9301_05591		Long-chain acyl-[acyl-carrier-protein] reductase (EC 1.2.1.80)	Cluster A	0.850328	0.00698014	0.13859	0.00352967	0.000572432
fig|167546.4.peg.546	P9301_05601	accA	Acetyl-coenzyme A carboxyl transferase alpha chain (EC 6.4.1.2)	Cluster A	0.912549	0.0151824	0.0639831	0.00628733	0.00199788
fig|167546.4.peg.547	P9301_05611		Sepiapterin reductase (EC 1.1.1.153)	Cluster A	0.74585	0.00767955	0.244151	0.00200113	0.000318669
fig|167546.4.peg.548	P9301_05621	folE	GTP cyclohydrolase I (EC 3.5.4.16) type 1	Cluster A	0.914721	0.00391796	0.0802316	0.000950743	0.000178893
fig|167546.4.peg.549	P9301_05631	trpF	Phosphoribosylanthranilate isomerase (EC 5.3.1.24)	Cluster D	0.000776646	0.000510265	0.00588481	0.957864	0.0349644
fig|167546.4.peg.550	P9301_05641		hypothetical protein	Cluster D	0.000137369	0.000118289	0.000733392	0.986469	0.012542
fig|167546.4.peg.551	P9301_05651	lplA	hypothetical protein	Cluster D	0.04182	0.259549	0.0725694	0.435171	0.19089
fig|167546.4.peg.552	P9301_05661	psaM	hypothetical protein	Cluster B	0.00922998	0.981981	0.00424074	0.0028818	0.00166629
fig|167546.4.peg.554	P9301_05681		Light-dependent protochlorophyllide reductase (EC 1.3.1.33)	Cluster B	0.0209535	0.962462	0.00831155	0.00525822	0.00301447
fig|167546.4.peg.555	P9301_05691	chlL	Light-independent protochlorophyllide reductase iron-sulfur ATP-binding protein ChlL (EC 1.3.7.7)	Cluster E	0.00221475	0.00393264	0.00429998	0.118616	0.870937
fig|167546.4.peg.556	P9301_05701	chlB	Light-independent protochlorophyllide reductase subunit B (EC 1.3.7.7)	Cluster E	0.00454508	0.00678625	0.00746302	0.0461382	0.935067
fig|167546.4.peg.557	P9301_05711	chlN	Light-independent protochlorophyllide reductase subunit N (EC 1.3.7.7)	Cluster E	0.0025335	0.00377655	0.00435505	0.0319702	0.957365
fig|167546.4.peg.558	P9301_05721		hypothetical protein	Cluster E	0.00285029	0.00241423	0.00850151	0.0870617	0.899172
fig|167546.4.peg.559	P9301_05731		hypothetical protein	Cluster A	0.939526	0.0383823	0.0190224	0.00219169	0.00087767
fig|167546.4.peg.560	P9301_05741		Nucleoside 5-triphosphatase RdgB (dHAPTP, dITP, XTP-specific) (EC 3.6.1.66)	Cluster C	0.464137	0.00933568	0.519483	0.00598285	0.00106088
fig|167546.4.peg.561	P9301_05751	ccmK	Carboxysome shell protein CsoS1	Cluster A	0.742895	0.215377	0.0338956	0.00539192	0.00244081
fig|167546.4.peg.562	P9301_05761	rbcL	Ribulose bisphosphate carboxylase large chain (EC 4.1.1.39)	Cluster A	0.78556	0.179502	0.0295954	0.00378293	0.00155974
fig|167546.4.peg.563	P9301_05771	rbcS	Ribulose bisphosphate carboxylase small chain (EC 4.1.1.39)	Cluster A	0.813974	0.145621	0.033246	0.00496303	0.00219558
fig|167546.4.peg.564	P9301_05781	csoS2	Carboxysome shell protein CsoS2	Cluster A	0.908236	0.056638	0.0309477	0.00306671	0.00111154
fig|167546.4.peg.565	P9301_05791	csoS3	Carboxysome shell protein CsoS3	Cluster A	0.605761	0.341293	0.0477223	0.00397126	0.00125247
fig|167546.4.peg.566	P9301_05801		Carboxysome peptide A	Cluster A	0.981365	0.00789725	0.00972323	0.000783622	0.000230696
fig|167546.4.peg.567	P9301_05811		Carboxysome peptide B	Cluster A	0.922504	0.0381611	0.032853	0.00471587	0.00176608
fig|167546.4.peg.568	P9301_05821		hypothetical protein	Cluster B	0.0110543	0.97427	0.0089828	0.00441682	0.00127571
fig|167546.4.peg.569	P9301_05831		hypothetical protein	Cluster B	0.005801	0.989359	0.0031771	0.00123127	0.000431299
fig|167546.4.peg.570	P9301_05841	tdcF	RidA/YER057c/UK114 superfamily protein	Cluster D	0.000617302	0.000855745	0.00265585	0.94009	0.0557812
fig|167546.4.peg.571	P9301_05851		Hydroxyacylglutathione hydrolase (EC 3.1.2.6)	Cluster D	0.00188955	0.000865342	0.0286241	0.959594	0.0090267
fig|167546.4.peg.572	P9301_05861	hisG	ATP phosphoribosyltransferase (EC 2.4.2.17) => HisGs	Cluster C	0.0056502	0.000643673	0.986107	0.00712888	0.000470676
fig|167546.4.peg.573	P9301_05871		Efflux ABC transporter, permease/ATP-binding protein slr1149	Cluster C	0.0412025	0.000705632	0.956487	0.00141563	0.000189106
fig|167546.4.peg.574	P9301_05881		N-acetyltransferase (GNAT) family, Syn7942_0773 homolog, Ycf52 protein	Cluster A	0.533878	0.00311268	0.458247	0.00404514	0.000716679
fig|167546.4.peg.575	P9301_05891		hypothetical protein	Cluster E	0.00241977	0.00379301	0.0079201	0.491849	0.494019
fig|167546.4.peg.576	P9301_05901		hypothetical protein	Cluster D	0.00263793	0.0047947	0.008647	0.633108	0.350812
fig|167546.4.peg.577	P9301_05911	dnaA	Chromosomal replication initiator protein DnaA	Cluster E	0.00228788	0.00467491	0.00410945	0.0843404	0.904587
fig|167546.4.peg.578	P9301_05921		hypothetical protein	Cluster C	0.384481	0.00946784	0.599426	0.00561146	0.00101436
fig|167546.4.peg.579	P9301_05931	gor	Glutathione reductase (EC 1.8.1.7)	Cluster C	0.0469898	0.0130081	0.876567	0.0571477	0.0062873
fig|167546.4.peg.580	P9301_05941	ecm27	Inner membrane protein YrbG, predicted calcium/sodium:proton antiporter	Cluster A	0.657066	0.231061	0.0956763	0.0132685	0.00292804
fig|167546.4.peg.581	P9301_05951		Dihydroorotase (EC 3.5.2.3)	Cluster D	0.000489381	0.000444908	0.00214438	0.605793	0.391128
fig|167546.4.peg.582	P9301_05961		hypothetical protein	Cluster D	0.0179032	0.00894814	0.0551497	0.799354	0.118645
fig|167546.4.peg.583	P9301_05971		hypothetical protein	Cluster D	0.00184619	0.00272688	0.00902254	0.958063	0.0283415
fig|167546.4.peg.584	P9301_05981	trpA	Tryptophan synthase alpha chain (EC 4.2.1.20)	Cluster D	0.0661191	0.0198337	0.411471	0.486928	0.015648
fig|167546.4.peg.585	P9301_05991		AbrB family transciptional regulator	Cluster E	0.210235	0.0921445	0.236711	0.198582	0.262327
fig|167546.4.peg.586	P9301_06001		hypothetical protein	Cluster B	0.0725215	0.35676	0.192957	0.311105	0.0666558
fig|167546.4.peg.587	P9301_06011		hypothetical protein	Cluster E	0.000171176	0.000294477	0.000452767	0.0231641	0.975918
fig|167546.4.peg.588	P9301_06021		hypothetical protein	Cluster E	0.000642214	0.00132226	0.0013282	0.0434391	0.953268
fig|167546.4.peg.589	P9301_06031		Cyanobacteria-specific RpoD-like sigma factor, type-14	Cluster E	0.000908184	0.00153422	0.00206914	0.0936768	0.901812
fig|167546.4.peg.590	P9301_06041	hisI	Phosphoribosyl-AMP cyclohydrolase (EC 3.5.4.19) / Phosphoribosyl-ATP pyrophosphatase (EC 3.6.1.31)	Cluster C	0.139625	0.0047446	0.830052	0.0231101	0.00246835
fig|167546.4.peg.591	P9301_06051		6-carboxy-5,6,7,8-tetrahydropterin synthase (EC 4.1.2.50)	Cluster C	0.220637	0.00830488	0.761424	0.00821312	0.00142116
fig|167546.4.peg.592	P9301_06061	clpB	Chaperone protein ClpB (ATP-dependent unfoldase)	Cluster C	0.12842	0.00793371	0.846925	0.0150522	0.00166895
fig|167546.4.peg.593	P9301_06071	petE	Plastocyanin	Cluster A	0.977325	0.00738941	0.0139083	0.00107758	0.000299373
fig|167546.4.peg.594	P9301_06081		hypothetical protein	Cluster B	0.00850045	0.984974	0.00350454	0.00189682	0.0011243
fig|167546.4.peg.595	P9301_06091	hemE	Uroporphyrinogen III decarboxylase (EC 4.1.1.37)	Cluster B	0.0337796	0.956415	0.00619581	0.00231886	0.00129024
fig|167546.4.peg.596	P9301_06101	glgB	1,4-alpha-glucan (glycogen) branching enzyme, GH-13-type (EC 2.4.1.18)	Cluster A	0.554601	0.409022	0.0292582	0.00492097	0.00219795
fig|167546.4.peg.597	P9301_06111		Hydrolase, alpha/beta fold family	Cluster D	0.0311859	0.00750299	0.182905	0.682457	0.0959495
fig|167546.4.peg.598	P9301_06121		hypothetical protein	Cluster E	0.000176644	0.000209613	0.000571246	0.0329473	0.966095
fig|167546.4.peg.599	P9301_06131		hypothetical protein	Cluster D	0.0387523	0.0928768	0.156055	0.67295	0.0393658
fig|167546.4.peg.600	P9301_06141		hypothetical protein	Cluster C	0.0492449	0.0192587	0.724551	0.200498	0.00644723
fig|167546.4.peg.601	P9301_06151		hypothetical protein	Cluster E	1.17298e+08	1.90784e+09	2.83718e+09	0.000824197	0.999117
fig|167546.4.peg.602	P9301_06161	proA	Gamma-glutamyl phosphate reductase (EC 1.2.1.41)	Cluster E	0.00936551	0.00986647	0.0243432	0.159754	0.796671
fig|167546.4.peg.603	P9301_06171	folB	hypothetical protein	Cluster E	0.0533081	0.0719437	0.0845239	0.19528	0.594944
fig|167546.4.peg.604	P9301_06181		hypothetical protein	Cluster B	0.0258158	0.886855	0.0322287	0.0398681	0.0152326
fig|167546.4.peg.605	P9301_06191	prlC	Oligopeptidase A (EC 3.4.24.70)	Cluster A	0.965413	0.00329565	0.0307074	0.000479354	0.000104614
fig|167546.4.peg.606	P9301_06201		NADH dehydrogenase I subunit 4, Involved in photosystem-1 cyclic electron flow	Cluster A	0.868518	0.00278931	0.127317	0.00115783	0.000217996
fig|167546.4.peg.607	P9301_06211	thrB	Homoserine kinase (EC 2.7.1.39)	Cluster A	0.869683	0.0407066	0.0743187	0.0116624	0.00362968
fig|167546.4.peg.608	P9301_06221	glk	hypothetical protein	Cluster A	0.509999	0.00383626	0.47984	0.00555791	0.000766613
fig|167546.4.peg.609	P9301_06231	thrS	Threonyl-tRNA synthetase (EC 6.1.1.3)	Cluster C	0.0436183	0.00167562	0.949777	0.00451265	0.00041671
fig|167546.4.peg.610	P9301_06241	trpS	Tryptophanyl-tRNA synthetase (EC 6.1.1.2)	Cluster C	0.0109023	0.00109576	0.966349	0.0206418	0.00101075
fig|167546.4.peg.611	P9301_06251		hypothetical protein	Cluster C	0.453793	0.00531314	0.533956	0.00604453	0.000892952
fig|167546.4.peg.612	P9301_06261		hypothetical protein	Cluster E	0.0149042	0.0769981	0.0225581	0.193334	0.692206
fig|167546.4.peg.613	P9301_06271		Manganese ABC transporter, periplasmic-binding protein SitA	Cluster B	0.00496705	0.987848	0.00288777	0.00272772	0.00156958
fig|167546.4.peg.614	P9301_06281		Manganese ABC transporter, ATP-binding protein SitB	Cluster B	0.0390132	0.683451	0.0361025	0.105007	0.136426
fig|167546.4.peg.615	P9301_06291		Manganese ABC transporter, inner membrane permease protein SitC @ Manganese ABC transporter, inner membrane permease protein SitD	Cluster B	0.0792235	0.729495	0.0702818	0.0770952	0.0439042
fig|167546.4.peg.616	P9301_06301		Sll1399 protein	Cluster B	0.0704805	0.775181	0.0694227	0.0518434	0.0330722
fig|167546.4.peg.617	P9301_06311		hypothetical protein	Cluster C	0.380283	0.107851	0.480786	0.0268649	0.00421476
fig|167546.4.peg.618	P9301_06321		Signal peptidase I (EC 3.4.21.89)	Cluster A	0.637496	0.0637287	0.270634	0.0235337	0.00460758
fig|167546.4.peg.619	P9301_06331	menD	2-succinyl-5-enolpyruvyl-6-hydroxy-3-cyclohexene-1-carboxylic-acid synthase (EC 2.2.1.9)	Cluster C	0.0114008	0.000770351	0.981734	0.00577388	0.00032075
fig|167546.4.peg.620	P9301_06341	menB	Naphthoate synthase (EC 4.1.3.36)	Cluster A	0.63954	0.332802	0.0234835	0.00303338	0.00114155
fig|167546.4.peg.621	P9301_06351	glgA	Glycogen synthase, ADP-glucose transglucosylase (EC 2.4.1.21)	Cluster A	0.819099	0.151848	0.0244666	0.00327274	0.0013138
fig|167546.4.peg.622	P9301_06361	murF	UDP-N-acetylmuramoyl-tripeptide--D-alanyl-D-alanine ligase (EC 6.3.2.10)	Cluster B	0.0777839	0.459709	0.121771	0.213808	0.126928
fig|167546.4.peg.623	P9301_06371	glmU	N-acetylglucosamine-1-phosphate uridyltransferase (EC 2.7.7.23) / Glucosamine-1-phosphate N-acetyltransferase (EC 2.3.1.157)	Cluster E	0.00176615	0.00204321	0.00408846	0.0419394	0.950163
fig|167546.4.peg.624	P9301_06381		tRNA (5-methylaminomethyl-2-thiouridylate)-methyltransferase (EC 2.1.1.61)	Cluster B	0.0784311	0.500304	0.159709	0.213289	0.0482666
fig|167546.4.peg.625	P9301_06391	aroA	3-phosphoshikimate 1-carboxyvinyltransferase (EC 2.5.1.19)	Cluster B	0.152328	0.801479	0.0343699	0.00881697	0.00300597
fig|167546.4.peg.626	P9301_06401		hypothetical protein	Cluster C	0.105145	0.00325797	0.87875	0.011638	0.00120871
fig|167546.4.peg.627	P9301_06411		Aliphatic amidase AmiE (EC 3.5.1.4)	Cluster C	0.0170106	0.00113835	0.962873	0.0178082	0.00116938
fig|167546.4.peg.628	P9301_06421	amiC	N-acetylmuramoyl-L-alanine amidase (EC 3.5.1.28)	Cluster C	0.0276153	0.00145329	0.951069	0.0187024	0.00115991
fig|167546.4.peg.629	P9301_06431	murI	Glutamate racemase (EC 5.1.1.3)	Cluster C	0.184875	0.0587203	0.734878	0.0192688	0.00225803
fig|167546.4.peg.630	P9301_06441	sds	Nonaprenyl diphosphate synthase (geranylgeranyl-diphosphate specific) (EC 2.5.1.85)	Cluster A	0.544554	0.00223437	0.450645	0.00220039	0.000366818
fig|167546.4.peg.631	P9301_06451	acs	Acetyl-CoA synthetase (EC 6.2.1.1)	Cluster E	0.00823113	0.023382	0.0136388	0.242479	0.712269
fig|167546.4.peg.632	P9301_06461		hypothetical protein	Cluster C	0.0158535	0.00353322	0.969162	0.0106409	0.000810293
fig|167546.4.peg.633	P9301_06471	dnaQ	hypothetical protein	Cluster E	0.00167594	0.00403544	0.00328958	0.0948899	0.896109
fig|167546.4.peg.634	P9301_06481		hypothetical protein	Cluster B	0.0334647	0.959609	0.00486038	0.0013956	0.000669882
fig|167546.4.peg.635	P9301_06491	hisS	Histidyl-tRNA synthetase (EC 6.1.1.21)	Cluster C	0.328901	0.0164358	0.63783	0.0140819	0.00275126
fig|167546.4.peg.636	P9301_06501		hypothetical protein	Cluster C	0.154613	0.141501	0.352982	0.256895	0.0940092
fig|167546.4.peg.637	P9301_06521		hypothetical protein	Cluster E	0.000916035	0.000779211	0.00325451	0.093163	0.901887
fig|167546.4.peg.638	P9301_06541		Chlorophyll a(b) binding protein, photosystem II CP43 protein (PsbC) homolog	Cluster B	0.0170726	0.970192	0.00613194	0.0039447	0.00265923
fig|167546.4.peg.639	P9301_06551		hypothetical protein	Cluster D	0.00775816	0.00975904	0.041772	0.837365	0.103345
fig|167546.4.peg.640	P9301_06561		hypothetical protein	Cluster D	0.00687878	0.00759669	0.018753	0.776912	0.189859
fig|167546.4.peg.641	P9301_06571		hypothetical protein	Cluster D	0.0160917	0.00455827	0.458293	0.510754	0.0103027
fig|167546.4.peg.642	P9301_06581		hypothetical protein	Cluster D	0.000970204	0.00148139	0.00480237	0.938854	0.0538924
fig|167546.4.peg.643	P9301_06591		Oxidoreductase, short-chain dehydrogenase/reductase family	Cluster B	0.0313457	0.95513	0.00861373	0.0031927	0.00171783
fig|167546.4.peg.644	P9301_06601		Lycopene beta-cyclase (EC 5.5.1.19)	Cluster B	0.108124	0.872938	0.013315	0.00372895	0.00189384
fig|167546.4.peg.646	P9301_06611		Light-dependent protochlorophyllide reductase (EC 1.3.1.33)	Cluster B	0.00488588	0.992436	0.00177684	0.000683109	0.000218047
fig|167546.4.peg.647	P9301_06621	mscS	hypothetical protein	Cluster E	0.00121272	0.00121288	0.00330821	0.0397258	0.95454
fig|167546.4.peg.648	P9301_06631	pncA	hypothetical protein	Cluster D	0.0549697	0.0414117	0.24614	0.613453	0.0440252
fig|167546.4.peg.649	P9301_06641		Ferric uptake regulation protein FUR	Cluster E	0.0014206	0.0025962	0.00347241	0.159348	0.833163
fig|167546.4.peg.650	P9301_06651		hypothetical protein	Cluster E	0.00340001	0.00255687	0.0152647	0.324899	0.65388
fig|167546.4.peg.651	P9301_06661	stpA	hypothetical protein	Cluster D	0.0110148	0.00787347	0.11121	0.834689	0.0352124
fig|167546.4.peg.652	P9301_06671		hypothetical protein	Cluster E	0.000532888	0.000669078	0.00181135	0.0675636	0.929423
fig|167546.4.peg.653	P9301_06681		hypothetical protein	Cluster D	0.000484944	0.000486743	0.00242711	0.986623	0.0099785
fig|167546.4.peg.654	P9301_06691	met17	O-acetylhomoserine sulfhydrylase (EC 2.5.1.49) @ O-succinylhomoserine sulfhydrylase (EC 2.5.1.48)	Cluster E	0.000273401	0.000463603	0.000556185	0.011207	0.9875
fig|167546.4.peg.655	P9301_06701	metA	Homoserine O-succinyltransferase (EC 2.3.1.46)	Cluster E	0.000293929	0.000534493	0.000609538	0.0133724	0.98519
fig|167546.4.peg.656	P9301_06711		Sulfate permease	Cluster B	0.0549494	0.929731	0.010721	0.00322449	0.00137442
fig|167546.4.peg.657	P9301_06721		hypothetical protein	Cluster C	0.0053585	0.000500558	0.985734	0.00798244	0.00042491
fig|167546.4.peg.658	P9301_06731		Sirohydrochlorin cobaltochelatase CbiX(long) (EC 4.99.1.3)	Cluster C	0.0513983	0.00216714	0.927209	0.0176958	0.00152958
fig|167546.4.peg.659	P9301_06741		hypothetical protein	Cluster D	0.00116085	0.000751999	0.00662028	0.976568	0.0148993
fig|167546.4.peg.660	P9301_06751		Glucose-methanol-choline (GMC) oxidoreductase:NAD binding site	Cluster A	0.566665	0.0106151	0.401088	0.018396	0.00323607
fig|167546.4.peg.661	P9301_06761		hypothetical protein	Cluster A	0.637769	0.0656656	0.284323	0.0103328	0.0019096
fig|167546.4.peg.662	P9301_06771		hypothetical protein	Cluster E	0.000243162	0.000280939	0.000732386	0.0435615	0.955182
fig|167546.4.peg.663	P9301_06781		hypothetical protein	Cluster E	0.00188823	0.00166093	0.0068407	0.293197	0.696413
fig|167546.4.peg.664	P9301_06791	gloA	Lactoylglutathione lyase (EC 4.4.1.5)	Cluster C	0.0837957	0.0296618	0.791067	0.0833191	0.0121569
fig|167546.4.peg.665	P9301_06801		hypothetical protein	Cluster D	0.00176571	0.00103589	0.0204745	0.958541	0.0181829
fig|167546.4.peg.666	P9301_06811		hypothetical protein	Cluster A	0.810349	0.0282267	0.156023	0.00436481	0.00103599
fig|167546.4.peg.667	P9301_06821		hypothetical protein	Cluster C	0.223001	0.00452238	0.768732	0.00322273	0.000522319
fig|167546.4.peg.668	P9301_06841		hypothetical protein	Cluster D	0.00613844	0.0128611	0.0149547	0.591713	0.374333
fig|167546.4.peg.669	P9301_06861		hypothetical protein	Cluster E	0.00599962	0.0136317	0.0126584	0.343661	0.624049
fig|167546.4.peg.670	P9301_06871		hypothetical protein	Cluster E	0.00265463	0.00569574	0.00642849	0.310065	0.675156
fig|167546.4.peg.671	P9301_06881		Leader peptidase (Prepilin peptidase) (EC 3.4.23.43) / N-methyltransferase (EC 2.1.1.-)	Cluster A	0.575084	0.300441	0.0837604	0.0238826	0.0168323
fig|167546.4.peg.672	P9301_06891		Type IV fimbrial assembly protein PilC	Cluster E	0.00134127	0.00170306	0.00375208	0.0536274	0.939576
fig|167546.4.peg.673	P9301_06901	pilT	Twitching motility protein PilT	Cluster E	0.0146815	0.00908312	0.0410784	0.260383	0.674774
fig|167546.4.peg.674	P9301_06911		Type IV fimbrial assembly, ATPase PilB	Cluster E	0.000367166	0.00056671	0.000955899	0.0278227	0.970288
fig|167546.4.peg.675	P9301_06921		hypothetical protein	Cluster E	6.86758e+09	9.74667e+07	0.000160851	0.00348669	0.996186
fig|167546.4.peg.676	P9301_06931		hypothetical protein	Cluster E	0.000178822	0.000290484	0.000392297	0.00666644	0.992472
fig|167546.4.peg.677	P9301_06941		hypothetical protein	Cluster E	0.0003935	0.000603972	0.000834327	0.010231	0.987937
fig|167546.4.peg.678	P9301_06951		hypothetical protein	Cluster E	8.19239e+09	0.000131468	0.000169208	0.00314695	0.99647
fig|167546.4.peg.680	P9301_06961		hypothetical protein	Cluster D	0.023329	0.011767	0.128128	0.524707	0.312069
fig|167546.4.peg.681	P9301_06971		hypothetical protein	Cluster D	0.0225867	0.0485043	0.102068	0.629814	0.197027
fig|167546.4.peg.682	P9301_06981		hypothetical protein	Cluster E	0.0546549	0.0883439	0.10535	0.221185	0.530466
fig|167546.4.peg.683	P9301_06991		hypothetical protein	Cluster E	0.0070863	0.00897659	0.0150928	0.082099	0.886745
fig|167546.4.peg.684	P9301_07001		hypothetical protein	Cluster E	0.0582583	0.06444	0.087768	0.185017	0.604516
fig|167546.4.peg.685	P9301_07011		hypothetical protein	Cluster E	0.0488014	0.0357949	0.0848803	0.197835	0.632689
fig|167546.4.peg.686	P9301_07021		hypothetical protein	Cluster B	0.0804053	0.473136	0.0780433	0.131819	0.236597
fig|167546.4.peg.687	P9301_07031		Autotransporter adhesin	Cluster D	0.0106071	0.00633277	0.082172	0.78958	0.111308
fig|167546.4.peg.688	P9301_07041		hypothetical protein	Cluster C	0.327218	0.23845	0.345807	0.0649359	0.0235891
fig|167546.4.peg.689	P9301_07051		hypothetical protein	Cluster B	0.158111	0.639	0.117973	0.0515695	0.0333464
fig|167546.4.peg.690	P9301_07061		hypothetical protein	Cluster E	0.0109025	0.0138445	0.0183337	0.0848893	0.87203
fig|167546.4.peg.691	P9301_07081		hypothetical protein	Cluster D	0.00376262	0.00156614	0.04646	0.918446	0.0297653
fig|167546.4.peg.692	P9301_07091		hypothetical protein	Cluster E	0.000192546	0.000293449	0.000431555	0.00848589	0.990597
fig|167546.4.peg.693	P9301_07101		hypothetical protein	Cluster E	0.000642916	0.00138506	0.00124997	0.0320242	0.964698
fig|167546.4.peg.694	P9301_07121		hypothetical protein	Cluster B	0.00394289	0.991829	0.00191002	0.00142578	0.000891894
fig|167546.4.peg.695	P9301_07141	nrdJ	Ribonucleotide reductase of class II (coenzyme B12-dependent) (EC 1.17.4.1)	Cluster E	0.00227116	0.00406498	0.00450752	0.114975	0.874181
fig|167546.4.peg.696	P9301_07151		hypothetical protein	Cluster D	0.00190416	0.00121247	0.0162183	0.926925	0.05374
fig|167546.4.peg.697	P9301_07161	prfC	Peptide chain release factor 3	Cluster A	0.723604	0.0577968	0.205617	0.0110189	0.00196417
fig|167546.4.peg.698	P9301_07171		hypothetical protein	Cluster C	0.0025594	0.000155141	0.996339	0.00087779	6.91215e+09
fig|167546.4.peg.699	P9301_07181	hslO	33 kDa chaperonin HslO	Cluster A	0.584631	0.248107	0.13956	0.0229234	0.00477888
fig|167546.4.peg.700	P9301_07191		hypothetical protein	Cluster D	0.000233384	0.000148159	0.00145953	0.987037	0.0111223
fig|167546.4.peg.701	P9301_07201		hypothetical protein	Cluster D	0.000648839	0.000544717	0.00509939	0.989043	0.00466378
fig|167546.4.peg.702	P9301_07211		16S rRNA (uracil(1498)-N(3))-methyltransferase (EC 2.1.1.193)	Cluster D	0.00398873	0.00647532	0.0154869	0.708349	0.2657
fig|167546.4.peg.703	P9301_07221		Phytyl-phosphate kinase (EC 2.7.4.-)	Cluster C	0.231235	0.020946	0.669457	0.0688544	0.00950794
fig|167546.4.peg.704	P9301_07231	tesA	hypothetical protein	Cluster C	0.376234	0.00583751	0.61196	0.00527136	0.00069699
fig|167546.4.peg.705	P9301_07241		ABC transporter, permease protein	Cluster D	0.0177171	0.0312819	0.0602951	0.740031	0.150675
fig|167546.4.peg.706	P9301_07251		hypothetical protein	Cluster E	0.000306019	0.000555736	0.000872921	0.0284842	0.969781
fig|167546.4.peg.707	P9301_07261	phnD	ABC transporter, substrate-binding protein (cluster 12, methionine/phosphonates)	Cluster E	0.0247569	0.105197	0.0380065	0.261262	0.570778
fig|167546.4.peg.708	P9301_07271	aspC	Aspartate aminotransferase (EC 2.6.1.1)	Cluster D	0.0421696	0.236295	0.0572496	0.379076	0.28521
fig|167546.4.peg.709	P9301_07281		Uracil-DNA glycosylase, family 4 (EC 3.2.2.27)	Cluster D	0.0667375	0.100022	0.248019	0.551851	0.0333706
fig|167546.4.peg.710	P9301_07291	ispG	(E)-4-hydroxy-3-methylbut-2-enyl-diphosphate synthase (ferredoxin) (EC 1.17.7.1)	Cluster A	0.986852	0.00428374	0.0083152	0.000440266	0.00010851
fig|167546.4.peg.711	P9301_07301		Carboxyl-terminal protease (EC 3.4.21.102)	Cluster D	0.000222176	0.000196087	0.00115919	0.971793	0.0266298
fig|167546.4.peg.712	P9301_07311	nadA	Quinolinate synthetase (EC 2.5.1.72)	Cluster D	0.0819958	0.0728088	0.346228	0.467266	0.0317019
fig|167546.4.peg.713	P9301_07321		hypothetical protein	Cluster D	0.00466011	0.0020868	0.06361	0.919366	0.0102772
fig|167546.4.peg.714	P9301_07331		hypothetical protein	Cluster A	0.923985	0.00241506	0.0725678	0.000853168	0.000179072
fig|167546.4.peg.715	P9301_07341		hypothetical protein	Cluster E	2.79275e+09	4.60863e+09	7.58709e+09	0.00290529	0.996945
fig|167546.4.peg.716	P9301_07351	aroB	3-dehydroquinate synthase (EC 4.2.3.4)	Cluster E	0.00401531	0.00321996	0.0137978	0.175941	0.803026
fig|167546.4.peg.717	P9301_07361	purK	N5-carboxyaminoimidazole ribonucleotide synthase (EC 6.3.4.18)	Cluster E	0.000110483	0.000135708	0.000321463	0.0089553	0.990477
fig|167546.4.peg.718	P9301_07371		hypothetical protein	Cluster D	0.012828	0.00643984	0.0784237	0.65185	0.250459
fig|167546.4.peg.719	P9301_07381		hypothetical protein	Cluster E	0.00869313	0.00498203	0.0395976	0.431705	0.515022
fig|167546.4.peg.720	P9301_07391		hypothetical protein	Cluster D	0.00121146	0.000987933	0.00563993	0.667107	0.325054
fig|167546.4.peg.721	P9301_07401		hypothetical protein	Cluster E	0.00268333	0.00524783	0.00466657	0.0463674	0.941035
fig|167546.4.peg.722	P9301_07411		hypothetical protein	Cluster E	0.000191467	0.000243813	0.000641406	0.0570874	0.941836
fig|167546.4.peg.723	P9301_07431		hypothetical protein	Cluster E	6.38594e+09	0.000114041	0.000145798	0.00414485	0.995531
fig|167546.4.peg.724	P9301_07441		hypothetical protein	Cluster D	0.0209254	0.0056828	0.395026	0.551397	0.0269684
fig|167546.4.peg.725	P9301_07451		hypothetical protein	Cluster E	0.00234628	0.00179051	0.0101685	0.36699	0.618705
fig|167546.4.peg.727	P9301_07461		hypothetical protein	Cluster C	0.23502	0.014055	0.737688	0.0112639	0.00197271
fig|167546.4.peg.728	P9301_07481		hypothetical protein	Cluster C	0.0231776	0.00339727	0.8935	0.0737308	0.00619419
fig|167546.4.peg.729	P9301_07491		hypothetical protein	Cluster A	0.980149	0.00284815	0.0164145	0.00046624	0.000121825
fig|167546.4.peg.730	P9301_07501		hypothetical protein	Cluster C	0.17103	0.00784469	0.812726	0.0074487	0.00095084
fig|167546.4.peg.732	P9301_07521		hypothetical protein	Cluster C	0.186285	0.0104441	0.795831	0.00660727	0.000833535
fig|167546.4.peg.733	P9301_07531		hypothetical protein	Cluster D	0.0216821	0.00939946	0.368815	0.55797	0.0421325
fig|167546.4.peg.734	P9301_07541		hypothetical protein	Cluster D	0.0233266	0.0101661	0.323599	0.626027	0.016881
fig|167546.4.peg.735	P9301_07551		Short-chain dehydrogenase/reductase (SDR) superfamily	Cluster C	0.201992	0.127117	0.502069	0.124473	0.0443495
fig|167546.4.peg.736	P9301_07581		hypothetical protein	Cluster C	0.00629652	0.000219972	0.992717	0.000692738	7.33707e+09
fig|167546.4.peg.737	P9301_07611		hypothetical protein	Cluster A	0.819738	0.0306197	0.14611	0.00292424	0.000607622
fig|167546.4.peg.738	P9301_07621		hypothetical protein	Cluster C	0.0121394	0.000573514	0.984812	0.00221932	0.000255748
fig|167546.4.peg.739	P9301_07631		hypothetical protein	Cluster C	0.00823896	0.000547938	0.988133	0.00279389	0.000286447
fig|167546.4.peg.740	P9301_07651		hypothetical protein	Cluster E	0.000108661	0.000128389	0.000289688	0.0143983	0.985075
fig|167546.4.peg.741	P9301_07661		hypothetical protein	Cluster C	0.05246	0.0103125	0.885192	0.0449811	0.00705412
fig|167546.4.peg.742	P9301_07681		hypothetical protein	Cluster D	0.074738	0.0609866	0.295046	0.344406	0.224823
fig|167546.4.peg.743	P9301_07691		hypothetical protein	Cluster C	0.0489258	0.00101088	0.948089	0.00173153	0.000243296
fig|167546.4.peg.744	P9301_07701		hypothetical protein	Cluster E	0.000497067	0.000658464	0.00145498	0.0980148	0.899375
fig|167546.4.peg.745	P9301_07711		Potassium channel protein	Cluster E	9.40206e+08	0.000135624	0.000227665	0.00727525	0.992267
fig|167546.4.peg.746	P9301_07721	petJ	hypothetical protein	Cluster E	0.00107279	0.00104197	0.00309378	0.0492765	0.945515
fig|167546.4.peg.747	P9301_07731		hypothetical protein	Cluster E	0.018525	0.0241373	0.0424491	0.178329	0.73656
fig|167546.4.peg.748	P9301_07741		Phosphate ABC transporter, substrate-binding protein PstS (TC 3.A.1.7.1)	Cluster B	0.0232367	0.967981	0.00552904	0.00204037	0.00121314
fig|167546.4.peg.749	P9301_07751	pstC	Phosphate ABC transporter, permease protein PstC (TC 3.A.1.7.1)	Cluster E	0.000318797	0.000493788	0.000713868	0.0238124	0.974661
fig|167546.4.peg.750	P9301_07761	pstA	Phosphate ABC transporter, permease protein PstA (TC 3.A.1.7.1)	Cluster E	0.00235171	0.00341969	0.00449904	0.100453	0.889277
fig|167546.4.peg.751	P9301_07771	pstB	Phosphate ABC transporter, ATP-binding protein PstB (TC 3.A.1.7.1)	Cluster E	7.39928e+08	0.000112504	0.000212339	0.0125182	0.987083
fig|167546.4.peg.752	P9301_07781		hypothetical protein	Cluster A	0.838517	0.0060663	0.149385	0.00512809	0.000903257
fig|167546.4.peg.753	P9301_07791		hypothetical protein	Cluster E	0.000107037	0.000156526	0.000276955	0.0119881	0.987471
fig|167546.4.peg.754	P9301_07801		hypothetical protein	Cluster E	0.000836985	0.000813237	0.00235485	0.0336507	0.962344
fig|167546.4.peg.755	P9301_07811		hypothetical protein	Cluster C	0.314802	0.0177608	0.657403	0.00866079	0.00137251
fig|167546.4.peg.756	P9301_07821		ATP-dependent, 3'-5' DNA helicase with strand annealing activity	Cluster A	0.891296	0.00158438	0.106445	0.000575996	9.93191e+09
fig|167546.4.peg.757	P9301_07831		ATP-dependent DNA ligase (EC 6.5.1.1) LigC	Cluster C	0.222259	0.00210352	0.773422	0.00194494	0.000271013
fig|167546.4.peg.758	P9301_07841		mRNA 3-end processing exonuclease	Cluster C	0.0094626	0.000321218	0.989235	0.000891984	8.96456e+09
fig|167546.4.peg.760	P9301_07861		hypothetical protein	Cluster B	0.0437406	0.503426	0.0494381	0.210693	0.192703
fig|167546.4.peg.761	P9301_07871		hypothetical protein	Cluster E	0.00304251	0.00650852	0.00562751	0.132409	0.852412
fig|167546.4.peg.762	P9301_07881		hypothetical protein	Cluster D	0.0689387	0.132949	0.206025	0.44101	0.151078
fig|167546.4.peg.763	P9301_07901		hypothetical protein	Cluster A	0.974678	0.00203488	0.0222946	0.000790804	0.000201716
fig|167546.4.peg.764	P9301_07911		hypothetical protein	Cluster A	0.922836	0.00215541	0.0738356	0.00100794	0.00016469
fig|167546.4.peg.765	P9301_07921		hypothetical protein	Cluster C	0.106496	0.00313428	0.886637	0.00328788	0.000445043
fig|167546.4.peg.766	P9301_07931		hypothetical protein	Cluster A	0.469399	0.0186536	0.458995	0.0453725	0.00757931
fig|167546.4.peg.767	P9301_07941		hypothetical protein	Cluster C	0.166957	0.0212655	0.531076	0.254738	0.0259635
fig|167546.4.peg.768	P9301_07951		hypothetical protein	Cluster D	0.0257506	0.0573093	0.110575	0.714432	0.0919338
fig|167546.4.peg.769	P9301_07961		hypothetical protein	Cluster D	0.00135866	0.00183584	0.00683892	0.934598	0.0553686
fig|167546.4.peg.770	P9301_07971		hypothetical protein	Cluster E	0.000141506	0.000202949	0.000362939	0.0121505	0.987142
fig|167546.4.peg.771	P9301_07981		hypothetical protein	Cluster E	0.00234343	0.00521798	0.00415936	0.0719497	0.91633
fig|167546.4.peg.772	P9301_07991		hypothetical protein	Cluster C	0.0458353	0.000751786	0.952039	0.00121106	0.000162911
fig|167546.4.peg.773	P9301_08001	petN	Cytochrome b6-f complex subunit VIII (PetN)	Cluster B	0.0316771	0.786157	0.0393917	0.101268	0.041506
fig|167546.4.peg.774	P9301_08011		hypothetical protein	Cluster C	0.165128	0.00675601	0.822077	0.00543286	0.000606811
fig|167546.4.peg.775	P9301_08021		ATP-dependent Clp protease proteolytic subunit ClpP (EC 3.4.21.92)	Cluster A	0.742286	0.00599174	0.244941	0.00546265	0.00131832
fig|167546.4.peg.776	P9301_08031		Cell division-associated, ATP-dependent zinc metalloprotease FtsH	Cluster A	0.86898	0.0020854	0.126871	0.00172262	0.00034092
fig|167546.4.peg.777	P9301_08041		hypothetical protein	Cluster C	0.0127968	0.00191797	0.946797	0.0365392	0.0019486
fig|167546.4.peg.778	P9301_08051		hypothetical protein	Cluster D	0.000679204	0.000797631	0.0024681	0.708387	0.287668
fig|167546.4.peg.779	P9301_08061		FIG015547: peptidase, M16 family	Cluster D	0.00063116	0.000715513	0.00254392	0.887358	0.108751
fig|167546.4.peg.780	P9301_08071	pcyA	Phycocyanobilin:ferredoxin oxidoreductase PcyA (EC 1.3.7.5)	Cluster C	0.0149129	0.000880518	0.981111	0.00279563	0.000300269
fig|167546.4.peg.781	P9301_08081		ABC exporter membrane fusion component of DevB family	Cluster A	0.752015	0.00590988	0.239792	0.00192497	0.000357855
fig|167546.4.peg.782	P9301_08091		ABC exporter permease subunit of DevC family	Cluster A	0.812	0.00944457	0.175662	0.00239627	0.0004971
fig|167546.4.peg.783	P9301_08101		ABC exporter, ATP-binding subunit of DevA family	Cluster A	0.974951	0.00124357	0.0233451	0.000379158	8.08135e+09
fig|167546.4.peg.784	P9301_08111		Uncharacterized protein Ava_1806	Cluster C	0.192981	0.00520071	0.796421	0.00486642	0.000530307
fig|167546.4.peg.785	P9301_08121		Glycosyl transferase, family 2	Cluster C	0.0176342	0.0045252	0.908581	0.0669854	0.00227395
fig|167546.4.peg.786	P9301_08131	rpsB	SSU ribosomal protein S2p (SAe)	Cluster A	0.941672	0.00438736	0.0512612	0.0021331	0.000546632
fig|167546.4.peg.787	P9301_08141	tsf	Translation elongation factor Ts	Cluster A	0.805018	0.0104333	0.175611	0.00729344	0.00164397
fig|167546.4.peg.788	P9301_08151		hypothetical protein	Cluster C	0.0707971	0.00808714	0.900078	0.0189044	0.00213353
fig|167546.4.peg.789	P9301_08161	recG	ATP-dependent DNA helicase RecG (EC 3.6.4.12)	Cluster C	0.138183	0.106477	0.657086	0.0860235	0.0122296
fig|167546.4.peg.790	P9301_08171	ddpX	D-alanyl-D-alanine dipeptidase (EC 3.4.13.22)	Cluster E	0.000219806	0.000251628	0.000794532	0.0793505	0.919384
fig|167546.4.peg.791	P9301_08181	sir	Ferredoxin--sulfite reductase (EC 1.8.7.1)	Cluster C	0.0429542	0.00773819	0.499916	0.412123	0.0372688
fig|167546.4.peg.792	P9301_08191	glyS	Glycyl-tRNA synthetase beta chain (EC 6.1.1.14)	Cluster D	0.0155742	0.0301594	0.0644959	0.814485	0.0752853
fig|167546.4.peg.793	P9301_08201	chlP	Geranylgeranyl diphosphate reductase (EC 1.3.1.83)	Cluster B	0.0275336	0.939345	0.0117818	0.0128714	0.00846779
fig|167546.4.peg.795	P9301_08211		D-alanyl-D-alanine carboxypeptidase (EC 3.4.16.4)	Cluster D	0.00256216	0.00195312	0.0101361	0.691422	0.293927
fig|167546.4.peg.796	P9301_08221	typA	GTP-binding protein TypA/BipA	Cluster A	0.540595	0.00794741	0.437828	0.0121622	0.00146712
fig|167546.4.peg.797	P9301_08231		hypothetical protein	Cluster C	0.0879364	0.0813307	0.573164	0.241265	0.0163044
fig|167546.4.peg.798	P9301_08241		Lipopolysaccharide ABC transporter, ATP-binding protein LptB	Cluster D	0.00785625	0.00625101	0.0702449	0.897781	0.0178668
fig|167546.4.peg.799	P9301_08251	ccmC	Cytochrome c-type biogenesis protein CcsA/ResC	Cluster B	0.107848	0.825199	0.038932	0.018846	0.00917477
fig|167546.4.peg.800	P9301_08261	rpe	Ribulose-phosphate 3-epimerase (EC 5.1.3.1)	Cluster A	0.964081	0.00681231	0.0270609	0.00158409	0.000461519
fig|167546.4.peg.801	P9301_08271	glpX	Fructose-1,6-bisphosphatase, GlpX type (EC 3.1.3.11) @ Sedoheptulose-1,7-bisphosphatase (EC 3.1.3.37)	Cluster A	0.851735	0.104497	0.0351006	0.00615741	0.00251057
fig|167546.4.peg.802	P9301_08281	hemA	Glutamyl-tRNA reductase (EC 1.2.1.70)	Cluster B	0.213652	0.75437	0.0253445	0.0048476	0.00178628
fig|167546.4.peg.803	P9301_08291	glgC	Glucose-1-phosphate adenylyltransferase (EC 2.7.7.27)	Cluster A	0.708067	0.246418	0.0389717	0.00487488	0.00166792
fig|167546.4.peg.804	P9301_08301	gnd	6-phosphogluconate dehydrogenase, decarboxylating (EC 1.1.1.44)	Cluster E	0.000115256	0.000158286	0.000270257	0.0070534	0.992403
fig|167546.4.peg.805	P9301_08311		6-phosphogluconolactonase (EC 3.1.1.31), eukaryotic type	Cluster E	5.50885e+09	8.49568e+09	0.00012756	0.00399288	0.99574
fig|167546.4.peg.806	P9301_08321		hypothetical protein	Cluster C	0.00332955	0.00017979	0.99589	0.000548806	5.19325e+09
fig|167546.4.peg.807	P9301_08331		hypothetical protein	Cluster C	0.00691223	0.000731475	0.98379	0.00808331	0.000482788
fig|167546.4.peg.808	P9301_08341	ilvD	Dihydroxy-acid dehydratase (EC 4.2.1.9)	Cluster D	0.0253084	0.00895977	0.120062	0.59301	0.25266
fig|167546.4.peg.809	P9301_08351		hypothetical protein	Cluster E	0.00647112	0.00377593	0.0228827	0.468992	0.497878
fig|167546.4.peg.810	P9301_08361	upp	Uracil phosphoribosyltransferase (EC 2.4.2.9)	Cluster D	0.0057383	0.00415413	0.0397649	0.835431	0.114911
fig|167546.4.peg.811	P9301_08371		hypothetical protein	Cluster C	0.0227493	0.000370645	0.976144	0.000668853	6.74576e+09
fig|167546.4.peg.812	P9301_08381	cobW	CobW GTPase involved in cobalt insertion for B12 biosynthesis	Cluster C	0.00356576	0.000246896	0.995248	0.000880631	5.86834e+09
fig|167546.4.peg.813	P9301_08391		hypothetical protein	Cluster C	0.104677	0.107381	0.466738	0.294277	0.0269261
fig|167546.4.peg.814	P9301_08401	purS	Phosphoribosylformylglycinamidine synthase, PurS subunit (EC 6.3.5.3)	Cluster E	0.000574378	0.00109356	0.00113119	0.0276147	0.969586
fig|167546.4.peg.815	P9301_08411		Phosphoribosylformylglycinamidine synthase, glutamine amidotransferase subunit (EC 6.3.5.3)	Cluster E	0.000192326	0.000373063	0.000368975	0.00719923	0.991866
fig|167546.4.peg.816	P9301_08421	cbbA	Fructose-bisphosphate aldolase class II (EC 4.1.2.13)	Cluster A	0.963625	0.0107605	0.0226762	0.0021582	0.000780471
fig|167546.4.peg.817	P9301_08431		Oxidoreductase, N-terminal:Oxidoreductase, C-terminal, utilizes NADP or NAD	Cluster A	0.931249	0.0422857	0.0249261	0.00121732	0.000322051
fig|167546.4.peg.818	P9301_08441		hypothetical protein	Cluster A	0.563287	0.311559	0.117578	0.00614248	0.00143296
fig|167546.4.peg.819	P9301_08451	accD	Acetyl-coenzyme A carboxyl transferase beta chain (EC 6.4.1.2)	Cluster A	0.927297	0.0347267	0.0361099	0.00151821	0.000348302
fig|167546.4.peg.820	P9301_08461	prkB	Phosphoribulokinase (EC 2.7.1.19)	Cluster B	0.451123	0.509789	0.0320219	0.00502921	0.00203718
fig|167546.4.peg.821	P9301_08471	leuB	3-isopropylmalate dehydrogenase (EC 1.1.1.85)	Cluster C	0.221228	0.00445822	0.771294	0.00266676	0.000352659
fig|167546.4.peg.822	P9301_08481	lpxD	UDP-3-O-[3-hydroxymyristoyl] glucosamine N-acyltransferase (EC 2.3.1.191)	Cluster E	0.00369494	0.0108023	0.00890704	0.275288	0.701308
fig|167546.4.peg.823	P9301_08491	proB	Glutamate 5-kinase (EC 2.7.2.11) / RNA-binding C-terminal domain PUA	Cluster E	0.000435551	0.000591014	0.00171383	0.114685	0.882574
fig|167546.4.peg.824	P9301_08501		hypothetical protein	Cluster E	0.000196189	0.000265012	0.000435897	0.0060522	0.993051
fig|167546.4.peg.825	P9301_08511		hypothetical protein	Cluster E	6.97585e+09	8.81446e+09	0.000193918	0.00860967	0.991039
fig|167546.4.peg.826	P9301_08521		hypothetical protein	Cluster D	0.00862047	0.00456293	0.101598	0.835266	0.0499522
fig|167546.4.peg.827	P9301_08531		hypothetical protein	Cluster D	0.00180784	0.0010695	0.0115085	0.867082	0.118532
fig|167546.4.peg.828	P9301_08541		Domain of unknown function / gamma-glutamyl ligase (similar to F420:0 gamma-glutamyl ligase)	Cluster B	0.229676	0.434453	0.253829	0.0608391	0.021203
fig|167546.4.peg.829	P9301_08551		hypothetical protein	Cluster B	0.0268343	0.922037	0.0223185	0.0175744	0.0112361
fig|167546.4.peg.830	P9301_08561		hypothetical protein	Cluster E	0.00147323	0.00141664	0.00417988	0.0504936	0.942437
fig|167546.4.peg.831	P9301_08571	hisA	Phosphoribosylformimino-5-aminoimidazole carboxamide ribotide isomerase (EC 5.3.1.16)	Cluster B	0.00881333	0.972979	0.00670455	0.00786978	0.00363347
fig|167546.4.peg.832	P9301_08581		Ribosome-associated endonuclease, involved in final steps of 23S rRNA maturation	Cluster C	0.0343817	0.00694034	0.950848	0.00722451	0.000605562
fig|167546.4.peg.833	P9301_08591	pgsA	hypothetical protein	Cluster C	0.10518	0.0081442	0.879615	0.00636292	0.000697877
fig|167546.4.peg.834	P9301_08601		hypothetical protein	Cluster B	0.0607443	0.913852	0.0177236	0.00518604	0.00249403
fig|167546.4.peg.835	P9301_08611		hypothetical protein	Cluster D	0.004458	0.00179077	0.05582	0.92492	0.0130111
fig|167546.4.peg.836	P9301_08621		hypothetical protein	Cluster C	0.399102	0.00218945	0.595593	0.00267733	0.000437856
fig|167546.4.peg.837	P9301_08631	nth	Endonuclease III (EC 4.2.99.18)	Cluster C	0.0711853	0.00623431	0.915868	0.00609416	0.000618159
fig|167546.4.peg.838	P9301_08641	potA	hypothetical protein	Cluster A	0.51226	0.00986212	0.46704	0.00947731	0.00136001
fig|167546.4.peg.839	P9301_08651		hypothetical protein	Cluster C	0.0205328	0.00642122	0.679936	0.284883	0.00822724
fig|167546.4.peg.840	P9301_08671		Bacterial regulatory proteins, Crp family	Cluster C	0.489595	0.00766645	0.492222	0.00922697	0.00129
fig|167546.4.peg.841	P9301_08681	modF	hypothetical protein	Cluster B	0.034682	0.763973	0.0319464	0.0886791	0.0807194
fig|167546.4.peg.842	P9301_08691	hcaE	hypothetical protein	Cluster B	0.00976153	0.983477	0.00335775	0.0021341	0.0012701
fig|167546.4.peg.843	P9301_08711		hypothetical protein	Cluster E	0.00125783	0.00235374	0.00291474	0.131631	0.861842
fig|167546.4.peg.844	P9301_08721		hypothetical protein	Cluster B	0.0291146	0.945579	0.012632	0.00749755	0.00517722
fig|167546.4.peg.845	P9301_08731		hypothetical protein	Cluster B	0.00658891	0.986759	0.00311292	0.00218739	0.00135183
fig|167546.4.peg.846	P9301_08741		hypothetical protein	Cluster E	0.0094542	0.0212338	0.0141374	0.0844922	0.870682
fig|167546.4.peg.847	P9301_08751		hypothetical protein	Cluster E	0.00119354	0.00171141	0.00290907	0.105407	0.888779
fig|167546.4.peg.848	P9301_08761		hypothetical protein	Cluster E	0.0280532	0.0271375	0.051238	0.147257	0.746314
fig|167546.4.peg.849	P9301_08771		hypothetical protein	Cluster E	0.025512	0.0240552	0.0550153	0.170085	0.725333
fig|167546.4.peg.850	P9301_08791		hypothetical protein	Cluster B	0.0518079	0.886095	0.0326877	0.0185537	0.0108561
fig|167546.4.peg.851	P9301_08811		hypothetical protein	Cluster E	0.00156363	0.00197506	0.00318454	0.0265815	0.966695
fig|167546.4.peg.852	P9301_08821	livF	Urea ABC transporter, ATPase protein UrtE	Cluster A	0.815046	0.0129095	0.156687	0.0122393	0.00311743
fig|167546.4.peg.853	P9301_08831	urtD	Urea ABC transporter, ATPase protein UrtD	Cluster A	0.531039	0.00606613	0.453294	0.00811151	0.00148946
fig|167546.4.peg.854	P9301_08841	urtC	Urea ABC transporter, permease protein UrtC	Cluster A	0.832145	0.0133128	0.140819	0.0106379	0.00308503
fig|167546.4.peg.856	P9301_08851	livH	Urea ABC transporter, permease protein UrtB	Cluster A	0.780956	0.022887	0.168045	0.0208832	0.00722887
fig|167546.4.peg.858	P9301_08861		Urea ABC transporter, substrate-binding protein UrtA	Cluster A	0.752173	0.039949	0.160626	0.0326797	0.0145731
fig|167546.4.peg.859	P9301_08871	ureG	Urease accessory protein UreG	Cluster D	0.000712483	0.000759748	0.00287939	0.607409	0.388239
fig|167546.4.peg.860	P9301_08881	ureF	hypothetical protein	Cluster D	0.000258724	0.000149942	0.00280685	0.993497	0.00328764
fig|167546.4.peg.861	P9301_08891	ureE	hypothetical protein	Cluster D	0.00142234	0.000759673	0.012511	0.959391	0.0259164
fig|167546.4.peg.862	P9301_08901	ureD	hypothetical protein	Cluster E	0.000708138	0.00170154	0.00131767	0.0263406	0.969932
fig|167546.4.peg.863	P9301_08911	ureA	Urease gamma subunit (EC 3.5.1.5)	Cluster E	0.0651549	0.0404439	0.127574	0.256244	0.510583
fig|167546.4.peg.864	P9301_08921	ureB	Urease beta subunit (EC 3.5.1.5)	Cluster E	0.0342975	0.0337139	0.0676863	0.190708	0.673595
fig|167546.4.peg.865	P9301_08931	ureC	Urease alpha subunit (EC 3.5.1.5)	Cluster E	0.0928801	0.0700961	0.129774	0.2037	0.50355
fig|167546.4.peg.866	P9301_08941		Glucosyl-3-phosphoglycerate synthase (EC 2.4.1.266)	Cluster D	0.00134623	0.00139894	0.00513501	0.933857	0.0582624
fig|167546.4.peg.867	P9301_08951		Uncharacterized glycosyltransferase YcjM	Cluster E	0.012165	0.0127479	0.0308602	0.179121	0.765106
fig|167546.4.peg.868	P9301_08961		hypothetical protein	Cluster E	0.0108218	0.0204714	0.023567	0.154284	0.790856
fig|167546.4.peg.869	P9301_08971		hypothetical protein	Cluster E	0.00265965	0.00359809	0.0114831	0.469434	0.512825
fig|167546.4.peg.870	P9301_08981		hypothetical protein	Cluster B	0.27964	0.648095	0.0584261	0.0103086	0.00353063
fig|167546.4.peg.871	P9301_08991		hypothetical protein	Cluster E	0.000497753	0.000570625	0.00175895	0.130597	0.866576
fig|167546.4.peg.872	P9301_09001		hypothetical protein	Cluster E	9.89048e+08	0.000107469	0.000337336	0.0283323	0.971124
fig|167546.4.peg.873	P9301_09011		hypothetical protein	Cluster E	0.000151513	0.000165267	0.000444968	0.0155908	0.983647
fig|167546.4.peg.874	P9301_09021	bacA	Undecaprenyl-diphosphatase (EC 3.6.1.27)	Cluster E	4.07433e+09	5.16666e+09	0.000102366	0.0025263	0.997279
fig|167546.4.peg.876	P9301_09031		Peptide-methionine (S)-S-oxide reductase MsrA (EC 1.8.4.11)	Cluster A	0.846876	0.00343215	0.148556	0.000969115	0.000167126
fig|167546.4.peg.877	P9301_09041		Efflux ABC transporter, permease/ATP-binding protein slr0615	Cluster C	0.0155346	0.000328767	0.983249	0.000802886	8.46914e+09
fig|167546.4.peg.879	P9301_09061	trpD	Anthranilate phosphoribosyltransferase (EC 2.4.2.18)	Cluster E	0.000640351	0.00137132	0.00116012	0.0222073	0.974621
fig|167546.4.peg.880	P9301_09071	carA	Carbamoyl-phosphate synthase small chain (EC 6.3.5.5)	Cluster E	0.000243986	0.000448424	0.000572494	0.025047	0.973688
fig|167546.4.peg.881	P9301_09081		hypothetical protein	Cluster E	9.92327e+09	0.000123416	0.000249863	0.00534345	0.994184
fig|167546.4.peg.882	P9301_09091		hypothetical protein	Cluster E	0.00012162	0.000170337	0.000274927	0.00496271	0.99447
fig|167546.4.peg.883	P9301_09101		23S rRNA (guanosine(2251)-2'-O)-methyltransferase (EC 2.1.1.185)	Cluster E	0.000397744	0.00051885	0.000958725	0.027987	0.970138
fig|167546.4.peg.884	P9301_09111		hypothetical protein	Cluster D	0.00152147	0.000754287	0.0106299	0.969843	0.0172514
fig|167546.4.peg.885	P9301_09121	gatA	Aspartyl-tRNA(Asn) amidotransferase subunit A (EC 6.3.5.6) @ Glutamyl-tRNA(Gln) amidotransferase subunit A (EC 6.3.5.7)	Cluster E	0.0111952	0.0070842	0.0333428	0.418921	0.529456
fig|167546.4.peg.886	P9301_09131	dnaE	DNA polymerase III alpha subunit (EC 2.7.7.7)	Cluster E	0.000651344	0.00111404	0.00169698	0.105941	0.890597
fig|167546.4.peg.887	P9301_09141		hypothetical protein	Cluster C	0.0309211	0.00118172	0.958062	0.00911965	0.000715629
fig|167546.4.peg.888	P9301_09151	rpsO	SSU ribosomal protein S15p (S13e)	Cluster C	0.00376596	0.000235982	0.994854	0.00107469	6.98438e+09
fig|167546.4.peg.889	P9301_09161	ruvA	hypothetical protein	Cluster E	0.000358218	0.000672213	0.000707488	0.0150172	0.983245
fig|167546.4.peg.890	P9301_09171		hypothetical protein	Cluster E	0.00110891	0.00160818	0.00257755	0.0626519	0.932053
fig|167546.4.peg.891	P9301_09181		hypothetical protein	Cluster D	0.0837778	0.246048	0.16028	0.44221	0.0676835
fig|167546.4.peg.892	P9301_09191	dnaG	DNA primase DnaG	Cluster E	0.000660773	0.00130893	0.0016051	0.0894434	0.906982
fig|167546.4.peg.893	P9301_09201		hypothetical protein	Cluster D	0.00055544	0.000397374	0.00296074	0.977135	0.0189519
fig|167546.4.peg.894	P9301_09211	umuC	Error-prone, lesion bypass DNA polymerase V (UmuC)	Cluster D	0.000317835	0.000164975	0.00354368	0.994088	0.00188525
fig|167546.4.peg.896	P9301_09221	umuD	Error-prone repair protein UmuD	Cluster D	0.00147426	0.000708321	0.0158819	0.975961	0.00597479
fig|167546.4.peg.897	P9301_09231		23S rRNA (pseudouridine(1915)-N(3))-methyltransferase (EC 2.1.1.177)	Cluster B	0.0292542	0.887535	0.0334368	0.0354098	0.0143641
fig|167546.4.peg.898	P9301_09251	ksgA	SSU rRNA (adenine(1518)-N(6)/adenine(1519)-N(6))-dimethyltransferase (EC 2.1.1.182)	Cluster C	0.135442	0.0161024	0.831602	0.0150896	0.00176369
fig|167546.4.peg.899	P9301_09261	ispE	4-diphosphocytidyl-2-C-methyl-D-erythritol kinase (EC 2.7.1.148)	Cluster A	0.570525	0.0695552	0.351233	0.00762061	0.00106606
fig|167546.4.peg.901	P9301_09281	pdhB	Pyruvate dehydrogenase E1 component beta subunit (EC 1.2.4.1)	Cluster C	0.264064	0.0568723	0.619489	0.0542178	0.00535655
fig|167546.4.peg.902	P9301_09291	secD	Protein translocase subunit SecD	Cluster C	0.23303	0.203322	0.302007	0.23575	0.0258916
fig|167546.4.peg.903	P9301_09301	secF	Protein translocase subunit SecF	Cluster D	0.020236	0.039289	0.0817412	0.796166	0.0625682
fig|167546.4.peg.904	P9301_09321		hypothetical protein	Cluster E	0.000157392	0.000278811	0.000382267	0.0170357	0.982146
fig|167546.4.peg.905	P9301_09331	psb28	hypothetical protein	Cluster A	0.975518	0.00142248	0.0223938	0.000538895	0.000126926
fig|167546.4.peg.906	P9301_09341		Selenophosphate-dependent tRNA 2-selenouridine synthase	Cluster D	0.00197403	0.00227191	0.0103739	0.972704	0.0126763
fig|167546.4.peg.907	P9301_09351		GUN4-like protein Sll0558	Cluster A	0.852703	0.00448621	0.138083	0.00394828	0.000779188
fig|167546.4.peg.908	P9301_09361	rsbW	hypothetical protein	Cluster C	0.0183986	0.00293985	0.967896	0.00997496	0.000790527
fig|167546.4.peg.909	P9301_09371		hypothetical protein	Cluster C	0.144584	0.00165613	0.852159	0.00144599	0.000154686
fig|167546.4.peg.910	P9301_09381		SAM-dependent methyltransferase	Cluster A	0.850178	0.0125571	0.134538	0.00223594	0.000491127
fig|167546.4.peg.911	P9301_09391	glnA	Glutamine synthetase type I (EC 6.3.1.2)	Cluster A	0.898465	0.0306461	0.0621595	0.00637688	0.00235306
fig|167546.4.peg.912	P9301_09401	spt	Serine--pyruvate aminotransferase (EC 2.6.1.51) / L-alanine:glyoxylate aminotransferase (EC 2.6.1.44)	Cluster D	0.0375603	0.123044	0.064585	0.616935	0.157876
fig|167546.4.peg.913	P9301_09411	cumB	tRNA-specific adenosine-34 deaminase (EC 3.5.4.33)	Cluster C	0.0186512	0.00499734	0.630143	0.338203	0.00800534
fig|167546.4.peg.914	P9301_09421	gadB	hypothetical protein	Cluster E	0.00074807	0.00118854	0.00243601	0.299418	0.696209
fig|167546.4.peg.915	P9301_09441		hypothetical protein	Cluster D	0.0300874	0.0226818	0.136395	0.538883	0.271953
fig|167546.4.peg.917	P9301_09451		hypothetical protein	Cluster D	0.00358336	0.00462164	0.018401	0.771815	0.201579
fig|167546.4.peg.918	P9301_09461	salY	ABC-type antimicrobial peptide transport system, permease component	Cluster C	0.216101	0.0345511	0.710572	0.0346793	0.00409624
fig|167546.4.peg.919	P9301_09471	pykF	Pyruvate kinase (EC 2.7.1.40)	Cluster A	0.791549	0.0205724	0.170686	0.0139728	0.00321983
fig|167546.4.peg.920	P9301_09481		hypothetical protein	Cluster E	0.0638444	0.0668168	0.128834	0.25188	0.488625
fig|167546.4.peg.921	P9301_09491		Cell division integral membrane protein, YggT and half-length relatives	Cluster C	0.090804	0.0141313	0.823959	0.0652729	0.00583253
fig|167546.4.peg.922	P9301_09501		Segregation and condensation protein B	Cluster E	0.000104054	0.000118501	0.00035697	0.0334932	0.965927
fig|167546.4.peg.924	P9301_09511	ilvA	Threonine dehydratase biosynthetic (EC 4.3.1.19)	Cluster D	0.0103133	0.00408413	0.0820648	0.847452	0.056086
fig|167546.4.peg.925	P9301_09521	dxs	1-deoxy-D-xylulose 5-phosphate synthase (EC 2.2.1.7)	Cluster A	0.986615	0.00384237	0.00889495	0.000521947	0.000126118
fig|167546.4.peg.926	P9301_09531	psaK	hypothetical protein	Cluster B	0.0321971	0.896422	0.0207863	0.0312046	0.0193903
fig|167546.4.peg.927	P9301_09541		hypothetical protein	Cluster B	0.0411905	0.937512	0.0168226	0.00359105	0.000884124
fig|167546.4.peg.928	P9301_09551		hypothetical protein	Cluster C	0.137051	0.0221006	0.777801	0.055867	0.00718068
fig|167546.4.peg.929	P9301_09561		Alkyl hydroperoxide reductase subunit C-like protein	Cluster C	0.0674735	0.0341308	0.654098	0.226378	0.0179196
fig|167546.4.peg.930	P9301_09571	rpmB	LSU ribosomal protein L28p @ LSU ribosomal protein L28p, zinc-independent	Cluster A	0.844096	0.00292755	0.151049	0.00166097	0.000265698
fig|167546.4.peg.931	P9301_09581	htpG	Chaperone protein HtpG	Cluster C	0.134623	0.0487665	0.591097	0.175805	0.0497085
fig|167546.4.peg.932	P9301_09591	hisZ	ATP phosphoribosyltransferase regulatory subunit (EC 2.4.2.17)	Cluster D	0.00106918	0.00122287	0.00664832	0.981384	0.0096754
fig|167546.4.peg.933	P9301_09601	suhB	Inositol-1-monophosphatase (EC 3.1.3.25)	Cluster C	0.0465376	0.0132288	0.755244	0.176901	0.00808894
fig|167546.4.peg.934	P9301_09611		soluble [2Fe-2S] ferredoxin	Cluster C	0.254414	0.0322883	0.674496	0.033736	0.00506564
fig|167546.4.peg.935	P9301_09621		Chaperone protein DnaK	Cluster E	0.000488078	0.000602413	0.00161416	0.221542	0.775753
fig|167546.4.peg.936	P9301_09631		DnaJ-class molecular chaperone CbpA	Cluster E	0.000103435	0.00011883	0.000307705	0.0141289	0.985341
fig|167546.4.peg.937	P9301_09641		hypothetical protein	Cluster C	0.090621	0.00242955	0.904994	0.00176317	0.000192423
fig|167546.4.peg.938	P9301_09651		Peptidyl-prolyl cis-trans isomerase (EC 5.2.1.8)	Cluster A	0.947972	0.038005	0.0125516	0.00111586	0.000355026
fig|167546.4.peg.939	P9301_09661	ribB	3,4-dihydroxy-2-butanone 4-phosphate synthase (EC 4.1.99.12) / GTP cyclohydrolase II (EC 3.5.4.25) / C-terminal extension specific for cyanobacteria	Cluster C	0.0927678	0.00967187	0.763788	0.126038	0.00773399
fig|167546.4.peg.940	P9301_09671	argC	N-acetyl-gamma-glutamyl-phosphate reductase (EC 1.2.1.38)	Cluster E	5.04889e+09	8.46542e+09	0.000106325	0.00267817	0.99708
fig|167546.4.peg.941	P9301_09681	purN	Phosphoribosylglycinamide formyltransferase (EC 2.1.2.2)	Cluster E	0.000321345	0.000509561	0.000773555	0.0353906	0.963005
fig|167546.4.peg.942	P9301_09691	pgi	Glucose-6-phosphate isomerase (EC 5.3.1.9)	Cluster E	0.0111806	0.0329449	0.0209781	0.440146	0.494751
fig|167546.4.peg.943	P9301_09701	leuS	Leucyl-tRNA synthetase (EC 6.1.1.4)	Cluster B	0.151636	0.739831	0.0851902	0.0176365	0.00570574
fig|167546.4.peg.944	P9301_09711	dapF	Diaminopimelate epimerase (EC 5.1.1.7)	Cluster A	0.441828	0.225417	0.282629	0.0441924	0.00593342
fig|167546.4.peg.945	P9301_09721		Cysteine desulfurase (EC 2.8.1.7)	Cluster D	0.0112228	0.0187972	0.0443898	0.628257	0.297334
fig|167546.4.peg.946	P9301_09731		hypothetical protein	Cluster D	0.00347531	0.00468566	0.0240853	0.952511	0.0152431
fig|167546.4.peg.947	P9301_09741	dacB	D-alanyl-D-alanine carboxypeptidase (EC 3.4.16.4)	Cluster D	0.0151592	0.0349775	0.0628859	0.784806	0.102171
fig|167546.4.peg.948	P9301_09751	coaD	Phosphopantetheine adenylyltransferase (EC 2.7.7.3)	Cluster E	0.000492174	0.000831245	0.00117636	0.0416811	0.955819
fig|167546.4.peg.949	P9301_09761		DIM6/NTAB family protein	Cluster D	0.00663663	0.0108768	0.0159616	0.512214	0.454311
fig|167546.4.peg.950	P9301_09771	uvrC	Excinuclease ABC subunit C	Cluster E	0.00231604	0.00442497	0.00524517	0.155361	0.832653
fig|167546.4.peg.951	P9301_09781		Protoporphyrinogen IX oxidase, novel form, HemJ (EC 1.3.-.-)	Cluster B	0.0574216	0.785683	0.0465914	0.0695971	0.0407068
fig|167546.4.peg.952	P9301_09791		hypothetical protein	Cluster B	0.0560623	0.502452	0.067467	0.171021	0.202997
fig|167546.4.peg.953	P9301_09801	cobN	Aerobic cobaltochelatase CobN subunit (EC 6.6.1.2)	Cluster C	0.169368	0.0510281	0.747665	0.0292072	0.0027311
fig|167546.4.peg.954	P9301_09811	ilvE	Branched-chain amino acid aminotransferase (EC 2.6.1.42)	Cluster D	0.00580476	0.0116923	0.0135835	0.571586	0.397333
fig|167546.4.peg.955	P9301_09821	metH	5-methyltetrahydrofolate--homocysteine methyltransferase (EC 2.1.1.13)	Cluster C	0.0428897	0.0126984	0.855293	0.0858265	0.00329286
fig|167546.4.peg.956	P9301_09831		hypothetical protein	Cluster B	0.172042	0.617632	0.109089	0.055957	0.0452791
fig|167546.4.peg.957	P9301_09841		hypothetical protein	Cluster A	0.737546	0.00211448	0.258105	0.00189849	0.000335779
fig|167546.4.peg.958	P9301_09851	apa2	Possible ATP adenylyltransferase (EC 2.7.7.53)	Cluster B	0.0921857	0.527695	0.122472	0.210648	0.0469985
fig|167546.4.peg.959	P9301_09861		hypothetical protein	Cluster C	0.132412	0.00236962	0.858015	0.00626035	0.000943387
fig|167546.4.peg.960	P9301_09871		Possible DnaJ domain	Cluster E	2.59523e+09	2.95044e+09	7.5419e+09	0.00263362	0.997235
fig|167546.4.peg.961	P9301_09881		hypothetical protein	Cluster A	0.99071	0.00108084	0.00788458	0.000257738	6.66304e+09
fig|167546.4.peg.962	P9301_09891	pheT	Phenylalanyl-tRNA synthetase beta chain (EC 6.1.1.20)	Cluster A	0.633279	0.100171	0.25488	0.00949423	0.00217586
fig|167546.4.peg.963	P9301_09901	rpmG	LSU ribosomal protein L33p @ LSU ribosomal protein L33p, zinc-independent	Cluster A	0.957541	0.00135803	0.0401777	0.000777293	0.000146431
fig|167546.4.peg.964	P9301_09911	rpsR	SSU ribosomal protein S18p @ SSU ribosomal protein S18p, zinc-independent	Cluster A	0.965084	0.00140638	0.0325616	0.000785037	0.00016325
fig|167546.4.peg.965	P9301_09921		hypothetical protein	Cluster D	0.0417312	0.0289782	0.177211	0.679822	0.0722572
fig|167546.4.peg.966	P9301_09931	metG	Methionyl-tRNA synthetase (EC 6.1.1.10)	Cluster D	0.0105688	0.00269572	0.229521	0.742884	0.0143307
fig|167546.4.peg.967	P9301_09941		hypothetical protein	Cluster D	0.0167879	0.0124525	0.0632361	0.586571	0.320953
fig|167546.4.peg.968	P9301_09951		hypothetical protein	Cluster E	0.0148539	0.0222544	0.0225679	0.0866816	0.853642
fig|167546.4.peg.969	P9301_09961		hypothetical protein	Cluster C	0.452826	0.0350011	0.504713	0.00638617	0.00107366
fig|167546.4.peg.970	P9301_09971	cobU	Adenosylcobinamide kinase (EC 2.7.1.156) / Adenosylcobinamide-phosphate guanylyltransferase (EC 2.7.7.62)	Cluster C	0.108089	0.0119803	0.873689	0.00556715	0.000674145
fig|167546.4.peg.971	P9301_09981	cspR	tRNA (cytidine(34)-2'-O)-methyltransferase (EC 2.1.1.207)	Cluster D	0.0216363	0.014567	0.146281	0.727392	0.0901236
fig|167546.4.peg.972	P9301_09991	clpS	ATP-dependent Clp protease adaptor protein ClpS Cyano2	Cluster A	0.922634	0.0211752	0.0478782	0.00606325	0.00224945
fig|167546.4.peg.973	P9301_10001		hypothetical protein	Cluster A	0.748499	0.146488	0.0946715	0.0078629	0.0024789
fig|167546.4.peg.974	P9301_10021		hypothetical protein	Cluster D	0.0101779	0.00717231	0.0694695	0.843586	0.0695939
fig|167546.4.peg.975	P9301_10031		Thioredoxin domain 2	Cluster C	0.0274297	0.00520706	0.928929	0.0361887	0.00224531
fig|167546.4.peg.976	P9301_10091		hypothetical protein	Cluster C	0.159895	0.00240452	0.832234	0.00475144	0.000714934
fig|167546.4.peg.977	P9301_10101		hypothetical protein	Cluster C	0.0116347	0.000754925	0.984538	0.00281432	0.00025852
fig|167546.4.peg.978	P9301_10111		hypothetical protein	Cluster E	0.000941484	0.00123951	0.00276695	0.219497	0.775555
fig|167546.4.peg.979	P9301_10121	ahpC	Alkyl hydroperoxide reductase subunit C-like protein	Cluster A	0.835838	0.02525	0.126386	0.00923935	0.0032862
fig|167546.4.peg.980	P9301_10131		hypothetical protein	Cluster E	0.00280787	0.00274082	0.00877769	0.311277	0.674397
fig|167546.4.peg.981	P9301_10141		Cell division-associated, ATP-dependent zinc metalloprotease FtsH	Cluster E	0.000193555	0.000223849	0.000543801	0.0345416	0.964497
fig|167546.4.peg.983	P9301_10151	rpmF	hypothetical protein	Cluster C	0.396283	0.00774607	0.592339	0.00322992	0.000402728
fig|167546.4.peg.984	P9301_10161		hypothetical protein	Cluster E	0.00163404	0.004262	0.00361643	0.0989541	0.891533
fig|167546.4.peg.985	P9301_10171		hypothetical protein	Cluster B	0.00915965	0.988066	0.00177373	0.000668659	0.000332127
fig|167546.4.peg.986	P9301_10181		hypothetical protein	Cluster A	0.359744	0.336347	0.276678	0.0217377	0.00549284
fig|167546.4.peg.987	P9301_10191		hypothetical protein	Cluster C	0.0326233	0.00265771	0.955788	0.00831932	0.000611614
fig|167546.4.peg.989	P9301_10211	vacB	3'-to-5' exoribonuclease RNase R	Cluster D	0.0081134	0.00303691	0.121918	0.852825	0.0141062
fig|167546.4.peg.990	P9301_10221		hypothetical protein	Cluster D	0.0027971	0.00208035	0.0226538	0.935031	0.0374376
fig|167546.4.peg.991	P9301_10231		hypothetical protein	Cluster D	0.00502281	0.00256268	0.077686	0.907645	0.00708373
fig|167546.4.peg.992	P9301_10241	pniL34	Mg protoporphyrin IX monomethyl ester oxidative cyclase (aerobic) (EC 1.14.13.81)	Cluster B	0.00584147	0.992391	0.00129211	0.000350898	0.000124464
fig|167546.4.peg.993	P9301_10251	tldD	TldD protein, part of TldE/TldD proteolytic complex	Cluster A	0.92559	0.0106947	0.0620805	0.00137873	0.000256104
fig|167546.4.peg.994	P9301_10261	pmbA	TldE protein, part of TldE/TldD proteolytic complex	Cluster A	0.647823	0.0164251	0.331734	0.00345132	0.000567076
fig|167546.4.peg.995	P9301_10271	fmt	Methionyl-tRNA formyltransferase (EC 2.1.2.9)	Cluster A	0.978716	0.00274703	0.0179419	0.0004901	0.000104534
fig|167546.4.peg.996	P9301_10281	terC	hypothetical protein	Cluster D	0.0246184	0.0407744	0.076686	0.510755	0.347166
fig|167546.4.peg.998	P9301_10301	mfd	Transcription-repair coupling factor	Cluster C	0.0429583	0.00223398	0.947615	0.00630384	0.000888966
fig|167546.4.peg.999	P9301_10311		hypothetical protein	Cluster A	0.91015	0.0133764	0.0742464	0.00179102	0.000435857
fig|167546.4.peg.1000	P9301_10331		hypothetical protein	Cluster D	0.00580979	0.00981711	0.0164876	0.790923	0.176962
fig|167546.4.peg.1001	P9301_10341		hypothetical protein	Cluster D	0.016054	0.0496346	0.0439767	0.571914	0.318421
fig|167546.4.peg.1002	P9301_10361	ubiH	hypothetical protein	Cluster C	0.023711	0.0020156	0.96022	0.0129822	0.00107114
fig|167546.4.peg.1003	P9301_10371		hypothetical protein	Cluster C	0.021476	0.00842913	0.846487	0.118419	0.00518885
fig|167546.4.peg.1004	P9301_10381	dapB	4-hydroxy-tetrahydrodipicolinate reductase (EC 1.17.1.8)	Cluster C	0.0408171	0.00478052	0.887603	0.0635437	0.00325564
fig|167546.4.peg.1005	P9301_10391	chlH	Protoporphyrin IX Mg-chelatase subunit H (EC 6.6.1.1)	Cluster A	0.742852	0.222998	0.0284327	0.00415869	0.00155871
fig|167546.4.peg.1006	P9301_10401	folP	Dihydropteroate synthase (EC 2.5.1.15)	Cluster B	0.207058	0.65862	0.100513	0.0235999	0.0102089
fig|167546.4.peg.1007	P9301_10411	tpiA	Triosephosphate isomerase (EC 5.3.1.1)	Cluster A	0.516895	0.43336	0.0395767	0.00709024	0.0030777
fig|167546.4.peg.1008	P9301_10421		Uncharacterized S4 RNA-binding-domain protein YbcJ	Cluster C	0.18634	0.214611	0.504391	0.0759486	0.0187092
fig|167546.4.peg.1009	P9301_10431		Lipid A export permease/ATP-binding protein MsbA	Cluster C	0.0446483	0.00922454	0.642162	0.279758	0.0242068
fig|167546.4.peg.1010	P9301_10441		hypothetical protein	Cluster B	0.0464208	0.926902	0.015537	0.00735783	0.00378226
fig|167546.4.peg.1011	P9301_10451	carB	Carbamoyl-phosphate synthase large chain (EC 6.3.5.5)	Cluster E	0.000303682	0.00047629	0.000722186	0.0309928	0.967505
fig|167546.4.peg.1012	P9301_10461		FIG017608: hypothetical membrane protein, specific for cyanobacteria	Cluster C	0.242043	0.00339689	0.743385	0.00990622	0.00126912
fig|167546.4.peg.1013	P9301_10471		Ribosomal silencing factor RsfA	Cluster C	0.104157	0.00975262	0.869299	0.0148311	0.00196047
fig|167546.4.peg.1014	P9301_10481		Uncharacterized membrane protein Ycf36	Cluster D	0.0134653	0.0074289	0.188732	0.749425	0.0409494
fig|167546.4.peg.1015	P9301_10491	ansA	Hypothetical protein of L-Asparaginase type 2-like superfamily	Cluster C	0.020696	0.00549131	0.747405	0.22022	0.00618752
fig|167546.4.peg.1016	P9301_10501		hypothetical protein	Cluster A	0.919714	0.00374726	0.0744792	0.00173263	0.000326724
fig|167546.4.peg.1017	P9301_10511		Efflux ABC transporter, ATP-binding protein	Cluster C	0.140553	0.00289606	0.854459	0.00184489	0.000247241
fig|167546.4.peg.1018	P9301_10521		hypothetical protein	Cluster B	0.186646	0.316588	0.310901	0.132974	0.0528905
fig|167546.4.peg.1019	P9301_10531		Efflux ABC transporter, permease protein	Cluster C	0.323827	0.147284	0.503751	0.021328	0.00380932
fig|167546.4.peg.1020	P9301_10541		Efflux ABC transporter, permease protein	Cluster B	0.177465	0.516759	0.240411	0.0531593	0.0122064
fig|167546.4.peg.1021	P9301_10561		hypothetical protein	Cluster E	2.06693e+09	3.02524e+09	4.865e+09	0.00115269	0.998748
fig|167546.4.peg.1022	P9301_10571		hypothetical protein	Cluster B	0.0608057	0.47561	0.131633	0.235185	0.0967663
fig|167546.4.peg.1023	P9301_10581		HNH endonuclease:HNH nuclease	Cluster A	0.687251	0.275262	0.0331028	0.00333603	0.00104795
fig|167546.4.peg.1024	P9301_10601		hypothetical protein	Cluster D	0.00245366	0.00418216	0.00812145	0.841675	0.143568
fig|167546.4.peg.1025	P9301_10611		hypothetical protein	Cluster B	0.0114221	0.978976	0.00473321	0.00300608	0.00186293
fig|167546.4.peg.1026	P9301_10621		hypothetical protein	Cluster B	0.0177983	0.954205	0.00949488	0.0109836	0.00751871
fig|167546.4.peg.1027	P9301_10641		hypothetical protein	Cluster E	0.000871889	0.00187614	0.00174844	0.0201599	0.975344
fig|167546.4.peg.1028	P9301_10651		hypothetical protein	Cluster E	2.36312e+09	2.80659e+09	6.47657e+08	0.00198673	0.997897
fig|167546.4.peg.1029	P9301_10661		hypothetical protein	Cluster E	0.000220341	0.000302699	0.00050393	0.0074018	0.991571
fig|167546.4.peg.1030	P9301_10671		hypothetical protein	Cluster E	2.96931e+09	4.27523e+09	7.67668e+09	0.00237354	0.997477
fig|167546.4.peg.1031	P9301_10681	rpsU	SSU ribosomal protein S21p	Cluster C	0.0527309	0.00653196	0.92965	0.0102463	0.000840484
fig|167546.4.peg.1032	P9301_10691		hypothetical protein	Cluster E	0.000105191	0.000122692	0.000285944	0.0067471	0.992739
fig|167546.4.peg.1033	P9301_10701		hypothetical protein	Cluster D	0.0020318	0.00149204	0.0166469	0.967761	0.0120679
fig|167546.4.peg.1034	P9301_10711		hypothetical protein	Cluster B	0.0272362	0.949284	0.0119978	0.00789504	0.00358706
fig|167546.4.peg.1035	P9301_10721		hypothetical protein	Cluster B	0.0478409	0.932455	0.0121604	0.00496435	0.00257914
fig|167546.4.peg.1036	P9301_10741		hypothetical protein	Cluster C	0.0185939	0.00185341	0.966682	0.012164	0.000707009
fig|167546.4.peg.1037	P9301_10751		Peptidase E (EC 3.4.11.2)	Cluster B	0.0187109	0.974265	0.00515156	0.00130419	0.000568422
fig|167546.4.peg.1038	P9301_10761		hypothetical protein	Cluster D	0.000484465	0.000438591	0.0038698	0.992025	0.00318166
fig|167546.4.peg.1039	P9301_10781		hypothetical protein	Cluster E	0.00277752	0.00409383	0.00480601	0.0764151	0.911908
fig|167546.4.peg.1040	P9301_10791		hypothetical protein	Cluster E	0.000543088	0.000780738	0.00138469	0.0777955	0.919496
fig|167546.4.peg.1041	P9301_10811		hypothetical protein	Cluster D	0.00633487	0.00500864	0.0352094	0.80623	0.147218
fig|167546.4.peg.1042	P9301_10831		hypothetical protein	Cluster D	0.0223497	0.0129806	0.0788883	0.608995	0.276787
fig|167546.4.peg.1044	P9301_10851		hypothetical protein	Cluster A	0.692595	0.18693	0.112804	0.00605477	0.00161693
fig|167546.4.peg.1045	P9301_10861		hypothetical protein	Cluster D	0.00357585	0.00696791	0.00999654	0.728676	0.250784
fig|167546.4.peg.1046	P9301_10871		hypothetical protein	Cluster E	0.00214826	0.00429283	0.00423776	0.120397	0.868925
fig|167546.4.peg.1047	P9301_10881		hypothetical protein	Cluster C	0.0239154	0.000618007	0.974098	0.00121472	0.000154124
fig|167546.4.peg.1048	P9301_10891		hypothetical protein	Cluster C	0.00980418	0.00106557	0.98495	0.00394559	0.000234453
fig|167546.4.peg.1049	P9301_10901	pepN	Membrane alanine aminopeptidase N (EC 3.4.11.2)	Cluster C	0.0269475	0.000891257	0.971208	0.000867601	8.5936e+09
fig|167546.4.peg.1050	P9301_10911		hypothetical protein	Cluster B	0.0396364	0.925464	0.0204779	0.0100804	0.00434167
fig|167546.4.peg.1051	P9301_10931	purT	Formate-dependent phosphoribosylglycinamide formyltransferase	Cluster D	0.000867565	0.0010514	0.00433536	0.925823	0.0679224
fig|167546.4.peg.1052	P9301_10941		hypothetical protein	Cluster D	0.00167525	0.00115757	0.0119365	0.975287	0.00994324
fig|167546.4.peg.1053	P9301_10951	btuE	Glutathione peroxidase (EC 1.11.1.9)	Cluster A	0.990723	0.00212383	0.0068402	0.000244719	6.81609e+08
fig|167546.4.peg.1054	P9301_10961		hypothetical protein	Cluster D	0.0110529	0.00324465	0.111321	0.832593	0.0417887
fig|167546.4.peg.1055	P9301_10971		hypothetical protein	Cluster C	0.00432642	0.000180577	0.994764	0.000662699	6.58936e+09
fig|167546.4.peg.1056	P9301_10981		tRNA-dihydrouridine synthase DusB	Cluster A	0.575423	0.0311434	0.371683	0.0195273	0.00222332
fig|167546.4.peg.1057	P9301_10991		hypothetical protein	Cluster B	0.119686	0.833052	0.0362214	0.00786119	0.00317877
fig|167546.4.peg.1058	P9301_11001		hypothetical protein	Cluster B	0.0154037	0.949614	0.0105432	0.0141837	0.0102556
fig|167546.4.peg.1059	P9301_11011		hypothetical protein	Cluster B	0.0695977	0.556263	0.0721959	0.200573	0.10137
fig|167546.4.peg.1060	P9301_11021		hypothetical protein	Cluster B	0.0805574	0.654641	0.0986658	0.120874	0.0452622
fig|167546.4.peg.1061	P9301_11031		hypothetical protein	Cluster B	0.199923	0.385448	0.204342	0.133977	0.0763094
fig|167546.4.peg.1062	P9301_11041		hypothetical protein	Cluster E	0.00800576	0.00830569	0.0244181	0.196955	0.762316
fig|167546.4.peg.1063	P9301_11051		hypothetical protein	Cluster D	0.00748374	0.00538019	0.0378545	0.561469	0.387812
fig|167546.4.peg.1064	P9301_11061		hypothetical protein	Cluster C	0.160772	0.00198863	0.834953	0.00198269	0.000304197
fig|167546.4.peg.1065	P9301_11091		hypothetical protein	Cluster C	0.00434127	0.000210949	0.994053	0.0012949	0.000100061
fig|167546.4.peg.1066	P9301_11101		hypothetical protein	Cluster B	0.208502	0.757663	0.0263513	0.00516747	0.00231584
fig|167546.4.peg.1067	P9301_11111		hypothetical protein	Cluster C	0.196505	0.0141482	0.738435	0.0416845	0.00922774
fig|167546.4.peg.1068	P9301_11121		hypothetical protein	Cluster B	0.0661981	0.890935	0.0269406	0.0107034	0.00522345
fig|167546.4.peg.1069	P9301_11131		hypothetical protein	Cluster C	0.0751966	0.00184184	0.919966	0.00261876	0.000377015
fig|167546.4.peg.1070	P9301_11141		hypothetical protein	Cluster C	0.0423262	0.000990393	0.954756	0.00169477	0.000233049
fig|167546.4.peg.1071	P9301_11151		hypothetical protein	Cluster A	0.522767	0.00265214	0.471964	0.00222846	0.000388055
fig|167546.4.peg.1072	P9301_11161		hypothetical protein	Cluster C	0.0986759	0.0106252	0.874892	0.0145358	0.00127113
fig|167546.4.peg.1073	P9301_11171		hypothetical protein	Cluster D	0.00584673	0.0039239	0.0330959	0.693828	0.263305
fig|167546.4.peg.1074	P9301_11181		hypothetical protein	Cluster B	0.0893326	0.871083	0.031011	0.00669862	0.00187508
fig|167546.4.peg.1075	P9301_11191		hypothetical protein	Cluster D	0.0261749	0.0115145	0.213338	0.607119	0.141854
fig|167546.4.peg.1076	P9301_11201		hypothetical protein	Cluster B	0.0216389	0.963178	0.00877347	0.00416672	0.00224288
fig|167546.4.peg.1077	P9301_11211		hypothetical protein	Cluster B	0.24215	0.605658	0.132026	0.0167386	0.00342681
fig|167546.4.peg.1078	P9301_11221		hypothetical protein	Cluster B	0.103696	0.28854	0.149226	0.280076	0.178462
fig|167546.4.peg.1079	P9301_11241		putative stress-induced protein OsmC	Cluster D	0.000759457	0.00100717	0.00297767	0.665564	0.329692
fig|167546.4.peg.1080	P9301_11261		hypothetical protein	Cluster C	0.0417962	0.00102113	0.954547	0.002326	0.000310019
fig|167546.4.peg.1081	P9301_11291		hypothetical protein	Cluster B	0.0270834	0.954879	0.00911747	0.00520177	0.00371876
fig|167546.4.peg.1082	P9301_11301		hypothetical protein	Cluster E	0.000547713	0.00106882	0.00118821	0.0173288	0.979866
fig|167546.4.peg.1083	P9301_11311		Zinc ABC transporter, permease protein ZnuB	Cluster E	0.0117028	0.011785	0.0275701	0.294063	0.654879
fig|167546.4.peg.1084	P9301_11321		Zinc uptake regulation protein Zur	Cluster D	0.0018635	0.00132563	0.00701686	0.869639	0.120155
fig|167546.4.peg.1085	P9301_11331		Manganese ABC transporter, ATP-binding protein SitB	Cluster E	0.00486517	0.00467942	0.0112084	0.119147	0.8601
fig|167546.4.peg.1086	P9301_11341	lraI	Zinc ABC transporter, substrate-binding protein ZnuA	Cluster D	0.0178613	0.0068125	0.0954309	0.822603	0.0572925
fig|167546.4.peg.1087	P9301_11351		Metal chaperone, involved in Zn homeostasis	Cluster A	0.417529	0.148498	0.187955	0.155125	0.0908931
fig|167546.4.peg.1088	P9301_11361		High-affinity carbon uptake protein Hat/HatR	Cluster A	0.520418	0.148018	0.165519	0.114526	0.0515186
fig|167546.4.peg.1089	P9301_11391		hypothetical protein	Cluster E	0.00028625	0.000415409	0.000690264	0.0199292	0.978679
fig|167546.4.peg.1091	P9301_11431		Protein containing domains DUF404, DUF407	Cluster C	0.0597972	0.0063389	0.867144	0.0597286	0.00699087
fig|167546.4.peg.1092	P9301_11441		Protein containing domains DUF403	Cluster C	0.470887	0.0156822	0.499417	0.0119498	0.00206355
fig|167546.4.peg.1093	P9301_11451		Protein containing transglutaminase-like domain, putative cysteine protease	Cluster A	0.946294	0.0105085	0.0406321	0.00205164	0.000513464
fig|167546.4.peg.1094	P9301_11461		hypothetical protein	Cluster C	0.0929765	0.00905443	0.878217	0.0170104	0.00274208
fig|167546.4.peg.1095	P9301_11471		Putative lumenal protein, contains 8 pentapeptide repeats, sll0301 homolog	Cluster B	0.474209	0.485834	0.0331286	0.00483932	0.00198921
fig|167546.4.peg.1096	P9301_11481		hypothetical protein	Cluster E	0.000162077	0.000211441	0.000441055	0.0123619	0.986824
fig|167546.4.peg.1097	P9301_11501		hypothetical protein	Cluster B	0.0645429	0.490466	0.0965969	0.288007	0.060388
fig|167546.4.peg.1098	P9301_11511		hypothetical protein	Cluster C	0.125912	0.0861481	0.719803	0.062651	0.00548551
fig|167546.4.peg.1099	P9301_11521		hypothetical protein	Cluster B	0.140793	0.816873	0.0372295	0.00409772	0.00100655
fig|167546.4.peg.1100	P9301_11531		hypothetical protein	Cluster B	0.0119127	0.979008	0.0063268	0.00213627	0.000615997
fig|167546.4.peg.1101	P9301_11541	dppB	Dipeptide ABC transporter, permease protein DppB (TC 3.A.1.5.2)	Cluster E	0.000483001	0.000545902	0.00134931	0.029854	0.967768
fig|167546.4.peg.1102	P9301_11551	ddpA	hypothetical protein	Cluster E	0.00302258	0.00367932	0.00626811	0.0449907	0.942039
fig|167546.4.peg.1103	P9301_11561		hypothetical protein	Cluster E	0.00370561	0.00528961	0.00652687	0.0436543	0.940824
fig|167546.4.peg.1104	P9301_11571	thrA	Homoserine dehydrogenase (EC 1.1.1.3)	Cluster C	0.121139	0.0015471	0.873961	0.00297902	0.000373758
fig|167546.4.peg.1105	P9301_11581		Sulfur acceptor protein => iron-sulfur cluster assembly SufE	Cluster C	0.0194255	0.00415179	0.920921	0.0515656	0.00393588
fig|167546.4.peg.1106	P9301_11591		5-formyltetrahydrofolate cyclo-ligase (EC 6.3.3.2)	Cluster B	0.00148496	0.997014	0.000808389	0.000482497	0.000210517
fig|167546.4.peg.1107	P9301_11601	ruvC	Crossover junction endodeoxyribonuclease RuvC (EC 3.1.22.4)	Cluster A	0.441216	0.304138	0.226056	0.0233047	0.00528582
fig|167546.4.peg.1108	P9301_11611	chlI	Protoporphyrin IX Mg-chelatase subunit I (EC 6.6.1.1)	Cluster A	0.519388	0.440892	0.03286	0.00478508	0.00207461
fig|167546.4.peg.1109	P9301_11621	lasT	tRNA (cytidine(32)/uridine(32)-2'-O)-methyltransferase (EC 2.1.1.200)	Cluster D	0.0067363	0.0164247	0.0221665	0.730044	0.224629
fig|167546.4.peg.1110	P9301_11631		Cytochrome c, class I	Cluster B	0.0323508	0.80053	0.0349768	0.0777672	0.0543757
fig|167546.4.peg.1111	P9301_11641	petG	Cytochrome b6-f complex subunit V (PetG)	Cluster B	0.0145602	0.959732	0.00954642	0.0105351	0.0056261
fig|167546.4.peg.1112	P9301_11651		16S rRNA (guanine(966)-N(2))-methyltransferase (EC 2.1.1.171)	Cluster B	0.010347	0.974379	0.00626225	0.00577829	0.00323379
fig|167546.4.peg.1113	P9301_11661	hisH	Imidazole glycerol phosphate synthase amidotransferase subunit HisH	Cluster B	0.150555	0.424432	0.169018	0.194127	0.0618688
fig|167546.4.peg.1115	P9301_11671		Thioredoxin	Cluster A	0.816744	0.125148	0.0476173	0.00807856	0.00241199
fig|167546.4.peg.1116	P9301_11681	guaB	Inosine-5'-monophosphate dehydrogenase, catalytic domain (EC 1.1.1.205)	Cluster C	0.200584	0.00613967	0.76462	0.0248211	0.00383578
fig|167546.4.peg.1117	P9301_11691		DNA gyrase subunit A (EC 5.99.1.3)	Cluster D	0.00183187	0.00122589	0.00777819	0.870251	0.118913
fig|167546.4.peg.1118	P9301_11701		Lycopene beta-cyclase (EC 5.5.1.19)	Cluster E	0.000692735	0.000686612	0.00251876	0.266095	0.730006
fig|167546.4.peg.1119	P9301_11711		Glycogen branching enzyme, GH-57-type, archaeal (EC 2.4.1.18)	Cluster B	0.00550838	0.991868	0.0015397	0.000700951	0.000383084
fig|167546.4.peg.1120	P9301_11721	leuA	2-isopropylmalate synthase (EC 2.3.3.13)	Cluster D	0.00317183	0.00196446	0.0156544	0.673918	0.305292
fig|167546.4.peg.1121	P9301_11731		hypothetical protein	Cluster A	0.499728	0.288165	0.167172	0.0376334	0.00730182
fig|167546.4.peg.1122	P9301_11741		hypothetical protein	Cluster A	0.899388	0.0122283	0.0865658	0.0015061	0.000311984
fig|167546.4.peg.1123	P9301_11751	folD	Methenyltetrahydrofolate cyclohydrolase (EC 3.5.4.9) / Methylenetetrahydrofolate dehydrogenase (NADP+) (EC 1.5.1.5)	Cluster D	0.0539867	0.0822844	0.204533	0.545645	0.11355
fig|167546.4.peg.1124	P9301_11761	ispA	(2E,6E)-farnesyl diphosphate synthase (EC 2.5.1.10)	Cluster A	0.952711	0.0236644	0.0207407	0.00219712	0.000686649
fig|167546.4.peg.1125	P9301_11771		Uncharacterized membrane protein YuiD	Cluster A	0.49424	0.368681	0.126202	0.00869239	0.00218517
fig|167546.4.peg.1126	P9301_11781	cobB	hypothetical protein	Cluster E	2.9643e+09	3.95584e+09	8.15181e+09	0.00271263	0.997137
fig|167546.4.peg.1127	P9301_11801		OpcA, an allosteric effector of glucose-6-phosphate dehydrogenase, cyanobacterial	Cluster E	6.03629e+08	7.69552e+09	0.000176184	0.00654682	0.99314
fig|167546.4.peg.1128	P9301_11811	zwf	Glucose-6-phosphate 1-dehydrogenase (EC 1.1.1.49)	Cluster E	2.97361e+09	4.50642e+09	6.52837e+09	0.00143271	0.998427
fig|167546.4.peg.1129	P9301_11821	petH	Ferredoxin--NADP(+) reductase (EC 1.18.1.2)	Cluster A	0.934578	0.0419943	0.0211329	0.00178732	0.000507027
fig|167546.4.peg.1130	P9301_11831		hypothetical protein	Cluster D	0.00908101	0.00602475	0.038157	0.627449	0.319289
fig|167546.4.peg.1131	P9301_11841		Clock-associated two-component sensor histidine kinase SasA	Cluster C	0.0863859	0.0107028	0.854567	0.0458749	0.00246895
fig|167546.4.peg.1132	P9301_11851		hypothetical protein	Cluster E	0.000172183	0.000230394	0.000457512	0.0225836	0.976556
fig|167546.4.peg.1134	P9301_11861		hypothetical protein	Cluster D	0.00751285	0.00772228	0.0388449	0.901143	0.0447766
fig|167546.4.peg.1135	P9301_11871	prsA	Ribose-phosphate pyrophosphokinase (EC 2.7.6.1)	Cluster E	0.000150097	0.000216239	0.000374429	0.0147385	0.984521
fig|167546.4.peg.1136	P9301_11881	malQ	4-alpha-glucanotransferase (amylomaltase) (EC 2.4.1.25)	Cluster E	8.48734e+09	0.000126133	0.000182775	0.00336685	0.996239
fig|167546.4.peg.1137	P9301_11891		hypothetical protein	Cluster D	0.00186281	0.00273245	0.00532959	0.556785	0.43329
fig|167546.4.peg.1139	P9301_11901		Uncharacterized protein slr1919	Cluster C	0.268267	0.00513167	0.723954	0.00231907	0.000328145
fig|167546.4.peg.1140	P9301_11911	cad	Lysine decarboxylase (EC 4.1.1.18)	Cluster E	0.000650266	0.000774618	0.00194235	0.193174	0.803458
fig|167546.4.peg.1141	P9301_11921	cdsA	Phosphatidate cytidylyltransferase (EC 2.7.7.41)	Cluster E	0.00192621	0.00349136	0.00666509	0.406807	0.581111
fig|167546.4.peg.1142	P9301_11931	todF	Possible alpha/beta hydrolase superfamily, sll1129 homolog	Cluster C	0.188686	0.0317586	0.68084	0.0826701	0.0160454
fig|167546.4.peg.1143	P9301_11941	gldA	Glycerol dehydrogenase (EC 1.1.1.6)	Cluster C	0.00738551	0.000331643	0.990344	0.00178533	0.000153443
fig|167546.4.peg.1144	P9301_11951	clpC	ATP-dependent Clp protease, ATP-binding subunit ClpC	Cluster C	0.0980612	0.00106558	0.897886	0.00264844	0.000338351
fig|167546.4.peg.1145	P9301_11961		hypothetical protein	Cluster D	0.210594	0.0717942	0.20353	0.273942	0.24014
fig|167546.4.peg.1146	P9301_11971	lysA	Diaminopimelate decarboxylase (EC 4.1.1.20)	Cluster D	0.00226004	0.00152876	0.0270425	0.964123	0.00504553
fig|167546.4.peg.1147	P9301_11981		Diadenylate cyclase spyDAC; Bacterial checkpoint controller DisA with nucleotide-binding domain	Cluster D	0.00358176	0.00199688	0.0204701	0.693058	0.280894
fig|167546.4.peg.1148	P9301_11991	uppS	Undecaprenyl diphosphate synthase (EC 2.5.1.31)	Cluster D	0.0175486	0.00584437	0.402483	0.560996	0.0131279
fig|167546.4.peg.1149	P9301_12001	bioB	Biotin synthase (EC 2.8.1.6)	Cluster C	0.281315	0.00322536	0.710836	0.0041321	0.00049095
fig|167546.4.peg.1150	P9301_12011		hypothetical protein	Cluster C	0.0195395	0.00671905	0.942622	0.0295658	0.00155351
fig|167546.4.peg.1151	P9301_12021		hypothetical protein	Cluster C	0.0111666	0.00137572	0.9834	0.00373658	0.00032106
fig|167546.4.peg.1152	P9301_12031		Lipoyl synthase (EC 2.8.1.8)	Cluster E	0.000822626	0.00114144	0.00243277	0.25952	0.736083
fig|167546.4.peg.1153	P9301_12041	recR	Recombination protein RecR	Cluster E	0.00189379	0.00317479	0.00437729	0.206456	0.784098
fig|167546.4.peg.1154	P9301_12051	psbP	Photosystem II oxygen evolving complex protein PsbP	Cluster C	0.104796	0.00221872	0.886575	0.00580102	0.000608824
fig|167546.4.peg.1155	P9301_12061		Efflux ABC transporter, permease/ATP-binding protein slr2019	Cluster C	0.0537699	0.00669751	0.908276	0.0291293	0.00212751
fig|167546.4.peg.1156	P9301_12071		hypothetical protein	Cluster D	0.02522	0.0194559	0.113043	0.805982	0.0362989
fig|167546.4.peg.1157	P9301_12081	srmB	DEAD-box ATP-dependent RNA helicase DeaD (= CshA) (EC 3.6.4.13)	Cluster C	0.102556	0.00635735	0.87992	0.0102893	0.000878072
fig|167546.4.peg.1158	P9301_12091	recD	hypothetical protein	Cluster D	0.00110269	0.00100032	0.00594942	0.975897	0.0160502
fig|167546.4.peg.1159	P9301_12101	recB	Exodeoxyribonuclease V beta chain (EC 3.1.11.5)	Cluster E	0.00121887	0.0023218	0.00309241	0.0846942	0.908673
fig|167546.4.peg.1160	P9301_12111		hypothetical protein	Cluster D	0.00222887	0.003249	0.00776389	0.773191	0.213568
fig|167546.4.peg.1161	P9301_12121	recC	hypothetical protein	Cluster E	0.00354744	0.0101579	0.00817455	0.282068	0.696052
fig|167546.4.peg.1162	P9301_12131		Histone acetyltransferase HPA2 and related acetyltransferases	Cluster B	0.0776653	0.858097	0.0521991	0.00952399	0.00251501
fig|167546.4.peg.1163	P9301_12141	pdxJ	Pyridoxine 5'-phosphate synthase (EC 2.6.99.2)	Cluster B	0.368615	0.596934	0.0271446	0.00518609	0.00212104
fig|167546.4.peg.1165	P9301_12151		hypothetical protein	Cluster C	0.0322622	0.0011086	0.961242	0.00485702	0.00053015
fig|167546.4.peg.1166	P9301_12161		hypothetical protein	Cluster C	0.474122	0.0104094	0.506332	0.00794573	0.00119071
fig|167546.4.peg.1167	P9301_12171		YrbA protein	Cluster C	0.108525	0.101897	0.592183	0.184367	0.0130286
fig|167546.4.peg.1168	P9301_12181		Uncharacterized monothiol glutaredoxin ycf64-like	Cluster C	0.090817	0.101044	0.479701	0.308216	0.0202217
fig|167546.4.peg.1169	P9301_12191		hypothetical protein	Cluster D	0.000359124	0.00045428	0.00184417	0.973806	0.0235369
fig|167546.4.peg.1170	P9301_12201		Two-component transcriptional response regulator, LuxR family	Cluster A	0.754947	0.180644	0.0471731	0.0117158	0.0055198
fig|167546.4.peg.1171	P9301_12211		hypothetical protein	Cluster A	0.650987	0.0236637	0.319777	0.00467584	0.000896887
fig|167546.4.peg.1172	P9301_12221	crtH	Carotenoid cis-trans isomerase	Cluster C	0.133063	0.00180144	0.863238	0.00165903	0.000238771
fig|167546.4.peg.1173	P9301_12231	gid	Methylenetetrahydrofolate--tRNA-(uracil-5-)-methyltransferase TrmFO (EC 2.1.1.74)	Cluster B	0.0472963	0.938492	0.00998707	0.00281942	0.0014051
fig|167546.4.peg.1174	P9301_12241	pbsY	hypothetical protein	Cluster B	0.00848637	0.987975	0.00245959	0.000739032	0.000339571
fig|167546.4.peg.1175	P9301_12251		hypothetical protein	Cluster C	0.121522	0.00204338	0.870088	0.00551674	0.000830419
fig|167546.4.peg.1177	P9301_12261		hypothetical protein	Cluster C	0.432715	0.0108937	0.536983	0.015809	0.00359964
fig|167546.4.peg.1179	P9301_12271		hypothetical protein	Cluster A	0.886416	0.054122	0.0533011	0.004386	0.00177506
fig|167546.4.peg.1180	P9301_12281		hypothetical protein	Cluster E	0.00143742	0.00150467	0.0050982	0.2097	0.78226
fig|167546.4.peg.1182	P9301_12301		Phage protein	Cluster C	0.0592228	0.00181659	0.936571	0.0020948	0.000295019
fig|167546.4.peg.1183	P9301_12311	hupE	Nickel-binding accessory protein UreJ-HupE	Cluster B	0.0438312	0.829175	0.0328707	0.044016	0.0501066
fig|167546.4.peg.1185	P9301_12341		hypothetical protein	Cluster B	0.0302315	0.942967	0.0183216	0.00593218	0.00254805
fig|167546.4.peg.1186	P9301_12351	arsR	hypothetical protein	Cluster E	0.000744864	0.000965274	0.00280394	0.400218	0.595268
fig|167546.4.peg.1187	P9301_12361	gap3	NAD-dependent glyceraldehyde-3-phosphate dehydrogenase (EC 1.2.1.12) for arsenate detoxification	Cluster D	0.072641	0.0918282	0.293705	0.470024	0.0718013
fig|167546.4.peg.1188	P9301_12371		MFS-type efflux pump ArsJ specific for 1-arseno-3-phosphoglycerate	Cluster C	0.129653	0.1648	0.432034	0.24832	0.0251933
fig|167546.4.peg.1189	P9301_12381	chrA	Chromate transport protein ChrA	Cluster C	0.22089	0.0749383	0.676775	0.0230758	0.00432105
fig|167546.4.peg.1190	P9301_12391		Phosphate ABC transporter, substrate-binding protein PstS (TC 3.A.1.7.1)	Cluster B	0.146992	0.757374	0.0521664	0.0259078	0.0175594
fig|167546.4.peg.1191	P9301_12401		hypothetical protein	Cluster A	0.991605	0.00138376	0.00683568	0.000143334	3.20221e+09
fig|167546.4.peg.1192	P9301_12411	phoR	hypothetical protein	Cluster B	0.0141642	0.95311	0.0117306	0.0139657	0.00702919
fig|167546.4.peg.1193	P9301_12431	phoB	Phosphate regulon transcriptional regulatory protein PhoB (SphR)	Cluster B	0.0724375	0.800979	0.0513459	0.046605	0.0286325
fig|167546.4.peg.1194	P9301_12451		hypothetical protein	Cluster D	0.000858319	0.000497841	0.0105915	0.984187	0.00386515
fig|167546.4.peg.1196	P9301_12471		hypothetical protein	Cluster A	0.954541	0.0208418	0.0222537	0.00179062	0.00057306
fig|167546.4.peg.1197	P9301_12491		hypothetical protein	Cluster D	0.00145572	0.00092829	0.00740836	0.892265	0.0979425
fig|167546.4.peg.1198	P9301_12501	phnC	Phosphonate ABC transporter ATP-binding protein PtxA (TC 3.A.1.9.1)	Cluster E	0.00665883	0.0160954	0.0196574	0.429458	0.52813
fig|167546.4.peg.1199	P9301_12511		Phosphonate ABC transporter substrate-binding protein PtxB (TC 3.A.1.9.1)	Cluster B	0.224384	0.657015	0.0744885	0.0333836	0.0107285
fig|167546.4.peg.1200	P9301_12521		Phosphonate ABC transporter permease protein PtxC (TC 3.A.1.9.1)	Cluster C	0.0733043	0.031387	0.56075	0.32069	0.0138682
fig|167546.4.peg.1201	P9301_12531		Phosphonate dehydrogenase (EC 1.20.1.1)	Cluster D	0.0091416	0.0149516	0.0362693	0.684011	0.255626
fig|167546.4.peg.1202	P9301_12541		hypothetical protein	Cluster E	0.00592896	0.00555393	0.0154983	0.185478	0.787541
fig|167546.4.peg.1203	P9301_12551		hypothetical protein	Cluster C	0.369592	0.0400591	0.573864	0.0137763	0.00270925
fig|167546.4.peg.1204	P9301_12561		hypothetical protein	Cluster A	0.425477	0.164034	0.393724	0.0146144	0.00215042
fig|167546.4.peg.1205	P9301_12581		Arsenical-resistance protein ACR3	Cluster E	0.0558825	0.0818059	0.0874194	0.178919	0.595973
fig|167546.4.peg.1206	P9301_12591		hypothetical protein	Cluster D	0.0547822	0.0292704	0.1994	0.580473	0.136074
fig|167546.4.peg.1207	P9301_12601		hypothetical protein	Cluster D	0.000822216	0.000540738	0.0043222	0.898302	0.0960124
fig|167546.4.peg.1208	P9301_12611		hypothetical protein	Cluster D	0.00684055	0.00398989	0.0384884	0.58954	0.361141
fig|167546.4.peg.1209	P9301_12621		hypothetical protein	Cluster E	0.0227896	0.0753072	0.0385103	0.364315	0.499078
fig|167546.4.peg.1210	P9301_12631		hypothetical protein	Cluster B	0.310858	0.5003	0.171839	0.0138081	0.00319514
fig|167546.4.peg.1211	P9301_12641		hypothetical protein	Cluster A	0.512841	0.179558	0.255317	0.0393452	0.0129391
fig|167546.4.peg.1212	P9301_12651	sdhA	Succinate dehydrogenase flavoprotein subunit (EC 1.3.5.1)	Cluster D	0.000502253	0.000382949	0.00379784	0.985781	0.0095358
fig|167546.4.peg.1213	P9301_12681	rsuA	LSU rRNA pseudouridine(2604) synthase (EC 5.4.99.21)	Cluster E	0.000201647	0.000315402	0.000621083	0.0444392	0.954423
fig|167546.4.peg.1214	P9301_12691		hypothetical protein	Cluster E	0.003816	0.00442818	0.0155497	0.252637	0.723569
fig|167546.4.peg.1215	P9301_12701		hypothetical protein	Cluster E	0.00516366	0.00583642	0.0127948	0.0895631	0.886642
fig|167546.4.peg.1216	P9301_12711		hypothetical protein	Cluster C	0.0172061	0.000931943	0.977138	0.00424989	0.00047383
fig|167546.4.peg.1217	P9301_12731		hypothetical protein	Cluster C	0.008166	0.00062773	0.985116	0.00560952	0.000481194
fig|167546.4.peg.1218	P9301_12741		hypothetical protein	Cluster E	0.00198874	0.0028049	0.00434148	0.0452635	0.945601
fig|167546.4.peg.1219	P9301_12751		hypothetical protein	Cluster E	0.00168585	0.0019834	0.00369297	0.0346743	0.957964
fig|167546.4.peg.1220	P9301_12781		hypothetical protein	Cluster B	0.0706602	0.813857	0.0521777	0.0392732	0.0240314
fig|167546.4.peg.1222	P9301_12801		hypothetical protein	Cluster E	0.00683186	0.00825582	0.0131771	0.0714958	0.900239
fig|167546.4.peg.1223	P9301_12821		hypothetical protein	Cluster E	0.00857152	0.0106358	0.0164257	0.0971116	0.867255
fig|167546.4.peg.1224	P9301_12831		CopG protein	Cluster A	0.51608	0.00981469	0.444525	0.0243717	0.00520818
fig|167546.4.peg.1225	P9301_12841		hypothetical protein	Cluster C	0.0168448	0.00212994	0.96949	0.0104974	0.00103758
fig|167546.4.peg.1226	P9301_12851		hypothetical protein	Cluster C	0.011434	0.000966938	0.976771	0.00998448	0.000843453
fig|167546.4.peg.1227	P9301_12861		hypothetical protein	Cluster C	0.0959462	0.00430799	0.887014	0.0108289	0.00190299
fig|167546.4.peg.1228	P9301_12871		hypothetical protein	Cluster E	0.0378085	0.0423181	0.0556016	0.1441	0.720172
fig|167546.4.peg.1229	P9301_12881		hypothetical protein	Cluster E	0.00015335	0.000229895	0.000364818	0.0134839	0.985768
fig|167546.4.peg.1230	P9301_12891		hypothetical protein	Cluster A	0.928202	0.0319004	0.035489	0.00324612	0.00116247
fig|167546.4.peg.1231	P9301_12901		hypothetical protein	Cluster E	0.018389	0.0248874	0.0287877	0.100814	0.827121
fig|167546.4.peg.1232	P9301_12921		hypothetical protein	Cluster E	0.000980085	0.0012589	0.00224878	0.0317083	0.963804
fig|167546.4.peg.1233	P9301_12931		hypothetical protein	Cluster E	0.00410528	0.0148165	0.0070371	0.0869666	0.887075
fig|167546.4.peg.1234	P9301_12961	mntH	hypothetical protein	Cluster E	0.00761873	0.0094038	0.0136078	0.0667104	0.902659
fig|167546.4.peg.1236	P9301_12971		hypothetical protein	Cluster E	0.0127527	0.0146013	0.0221079	0.0890349	0.861503
fig|167546.4.peg.1237	P9301_12981		hypothetical protein	Cluster E	0.00439423	0.00649307	0.00697932	0.0544273	0.927706
fig|167546.4.peg.1238	P9301_12991		hypothetical protein	Cluster D	0.130044	0.112762	0.304223	0.402168	0.0508023
fig|167546.4.peg.1239	P9301_13001		hypothetical protein	Cluster D	0.00114662	0.00176282	0.00424742	0.90439	0.0884529
fig|167546.4.peg.1240	P9301_13011		hypothetical protein	Cluster D	0.000508313	0.000537971	0.00286252	0.989285	0.00680596
fig|167546.4.peg.1241	P9301_13021		Sodium-dependent transporter	Cluster E	0.00056546	0.00116325	0.00109672	0.0144267	0.982748
fig|167546.4.peg.1242	P9301_13031		Selenoprotein O and cysteine-containing homologs	Cluster E	0.000849202	0.00154743	0.00181703	0.0568394	0.938947
fig|167546.4.peg.1243	P9301_13041		hypothetical protein	Cluster D	0.00127014	0.000815879	0.00680169	0.978332	0.0127803
fig|167546.4.peg.1244	P9301_13061		hypothetical protein	Cluster E	0.000729384	0.00113676	0.00142224	0.0159866	0.980725
fig|167546.4.peg.1245	P9301_13071		hypothetical protein	Cluster D	0.00786924	0.00426941	0.0312808	0.582689	0.373891
fig|167546.4.peg.1246	P9301_13081		hypothetical protein	Cluster E	3.68477e+09	4.92477e+09	0.000107441	0.00743854	0.992368
fig|167546.4.peg.1247	P9301_13091		Glutamine amidotransferase, class I	Cluster D	0.00150817	0.00105766	0.00801676	0.913374	0.0760433
fig|167546.4.peg.1248	P9301_13101		hypothetical protein	Cluster C	0.0743489	0.0141034	0.745387	0.142738	0.0234227
fig|167546.4.peg.1249	P9301_13111		Putative monooxygenase	Cluster C	0.280496	0.0159697	0.670666	0.0281588	0.00470992
fig|167546.4.peg.1250	P9301_13121		FIG01150669: hypothetical protein	Cluster A	0.875574	0.0239484	0.0853657	0.0109255	0.00418624
fig|167546.4.peg.1251	P9301_13131		Nitrilase (EC 3.5.5.7)	Cluster A	0.908874	0.0142258	0.0685963	0.00618739	0.00211677
fig|167546.4.peg.1252	P9301_13141		Biotin synthase-related enzyme	Cluster A	0.972379	0.010191	0.0158216	0.00119432	0.000413961
fig|167546.4.peg.1253	P9301_13151		Histone acetyltransferase HPA2 and related acetyltransferases	Cluster A	0.943338	0.0234764	0.0287293	0.00317943	0.00127703
fig|167546.4.peg.1254	P9301_13161		Selenophosphate synthetase-related protein MJ0640	Cluster A	0.907975	0.00195335	0.0885886	0.00122692	0.00025648
fig|167546.4.peg.1255	P9301_13171		hypothetical protein	Cluster C	0.00293097	0.000344285	0.994511	0.0020842	0.000129186
fig|167546.4.peg.1256	P9301_13181		hypothetical protein	Cluster C	0.0178207	0.00158616	0.963519	0.0155463	0.00152813
fig|167546.4.peg.1257	P9301_13191		hypothetical protein	Cluster C	0.016117	0.00166168	0.96237	0.0181731	0.00167794
fig|167546.4.peg.1258	P9301_13201		hypothetical protein	Cluster C	0.0159515	0.00163091	0.963076	0.017705	0.0016363
fig|167546.4.peg.1259	P9301_13211		hypothetical protein	Cluster C	0.0157532	0.00165102	0.961981	0.0189095	0.00170527
fig|167546.4.peg.1260	P9301_13251		hypothetical protein	Cluster C	0.30141	0.0155017	0.671646	0.00950003	0.00194304
fig|167546.4.peg.1261	P9301_13271		GTP-binding and nucleic acid-binding protein YchF	Cluster A	0.355979	0.275208	0.342303	0.0232113	0.00329862
fig|167546.4.peg.1262	P9301_13281	acrA	hypothetical protein	Cluster C	0.146403	0.00127417	0.851221	0.000976461	0.000124934
fig|167546.4.peg.1263	P9301_13291	polA	DNA polymerase I (EC 2.7.7.7)	Cluster A	0.733221	0.0110387	0.253175	0.00219474	0.000370303
fig|167546.4.peg.1264	P9301_13301	cysS	Cysteinyl-tRNA synthetase (EC 6.1.1.16)	Cluster A	0.950346	0.0183667	0.0301226	0.00095771	0.000206585
fig|167546.4.peg.1265	P9301_13311	dxr	1-deoxy-D-xylulose 5-phosphate reductoisomerase (EC 1.1.1.267)	Cluster A	0.763528	0.157689	0.0683525	0.00845697	0.00197373
fig|167546.4.peg.1266	P9301_13321		hypothetical protein	Cluster E	0.000463179	0.000637976	0.00119143	0.0249026	0.972805
fig|167546.4.peg.1268	P9301_13341		hypothetical protein	Cluster E	0.00108598	0.00242602	0.00228893	0.0572333	0.936966
fig|167546.4.peg.1269	P9301_13351	pntB	NAD(P) transhydrogenase subunit beta (EC 1.6.1.2)	Cluster E	0.00418303	0.0106108	0.00765127	0.182654	0.794901
fig|167546.4.peg.1270	P9301_13361	pntA-2	NAD(P) transhydrogenase C-domain of subunit alpha (EC 1.6.1.2)	Cluster E	0.00273521	0.007002	0.00573507	0.18705	0.797478
fig|167546.4.peg.1271	P9301_13371	pntA	NAD(P) transhydrogenase N-domain of subunit alpha (EC 1.6.1.2)	Cluster E	0.00646766	0.0133249	0.0120761	0.302885	0.665246
fig|167546.4.peg.1272	P9301_13381		Possible 7kD DNA-binding domain	Cluster E	0.0103578	0.0141771	0.0162496	0.0731578	0.886058
fig|167546.4.peg.1273	P9301_13391		hypothetical protein	Cluster B	0.401318	0.418947	0.148661	0.0241225	0.00695109
fig|167546.4.peg.1274	P9301_13401		Thioredoxin reductase (EC 1.8.1.9)	Cluster C	0.0599525	0.00297132	0.918286	0.0169375	0.00185239
fig|167546.4.peg.1275	P9301_13411	infA	Translation initiation factor 1	Cluster D	0.000437122	0.000237756	0.00500533	0.990688	0.00363175
fig|167546.4.peg.1276	P9301_13421		hypothetical protein	Cluster D	0.00349755	0.00269755	0.0155082	0.700986	0.277311
fig|167546.4.peg.1277	P9301_13431		Putative chaperon-like protein Ycf39 for quinone binding in Photosystem II	Cluster A	0.847525	0.118564	0.0298259	0.00317978	0.000905538
fig|167546.4.peg.1278	P9301_13441	petM	hypothetical protein	Cluster B	0.0460718	0.902797	0.0238266	0.0170544	0.0102504
fig|167546.4.peg.1279	P9301_13451		hypothetical protein	Cluster D	0.0586521	0.166721	0.0996987	0.573725	0.101203
fig|167546.4.peg.1280	P9301_13461	ilvH	Acetolactate synthase small subunit (EC 2.2.1.6)	Cluster E	0.000965645	0.00103769	0.00220544	0.0243284	0.971463
fig|167546.4.peg.1281	P9301_13471		hypothetical protein	Cluster C	0.323872	0.0745376	0.422562	0.152547	0.0264817
fig|167546.4.peg.1282	P9301_13481		hypothetical protein	Cluster A	0.756122	0.00706223	0.232225	0.00399607	0.000594217
fig|167546.4.peg.1283	P9301_13491	psbD	Photosystem II protein D2 (PsbD)	Cluster A	0.992686	0.0030951	0.00393957	0.000217351	6.17077e+09
fig|167546.4.peg.1284	P9301_13501	psbC	Photosystem II CP43 protein (PsbC)	Cluster A	0.979141	0.0119705	0.00810817	0.000595698	0.000184806
fig|167546.4.peg.1285	P9301_13511	maf	hypothetical protein	Cluster E	0.0179483	0.124942	0.0323118	0.300828	0.52397
fig|167546.4.peg.1286	P9301_13521	cobQ	Cobyric acid synthase (EC 6.3.5.10)	Cluster C	0.00579813	0.000205508	0.993195	0.000739536	6.2259e+08
fig|167546.4.peg.1288	P9301_13541		hypothetical protein	Cluster A	0.912284	0.0336081	0.0467051	0.0054958	0.00190681
fig|167546.4.peg.1289	P9301_13551		hypothetical protein	Cluster C	0.0266	0.0098204	0.83535	0.12353	0.00469952
fig|167546.4.peg.1290	P9301_13571		hypothetical protein	Cluster B	0.104281	0.483801	0.123072	0.159009	0.129837
fig|167546.4.peg.1291	P9301_13581		hypothetical protein	Cluster B	0.0862365	0.801685	0.0494208	0.0369225	0.0257355
fig|167546.4.peg.1292	P9301_13591		hypothetical protein	Cluster A	0.922977	0.00307325	0.0715854	0.00188309	0.000481699
fig|167546.4.peg.1293	P9301_13601		hypothetical protein	Cluster C	0.0828285	0.0045885	0.908066	0.0039679	0.000549151
fig|167546.4.peg.1294	P9301_13611	afuA	Ferric iron ABC transporter, iron-binding protein	Cluster E	0.00159075	0.00310793	0.0036485	0.171706	0.819947
fig|167546.4.peg.1295	P9301_13621	piuC	Iron-uptake factor PiuC	Cluster D	0.000499153	0.000464551	0.00237907	0.744083	0.252575
fig|167546.4.peg.1296	P9301_13631		hypothetical protein	Cluster D	0.00113225	0.000987697	0.00472756	0.955398	0.0377546
fig|167546.4.peg.1297	P9301_13641		Possible porin precursor	Cluster D	0.0359628	0.0131992	0.141557	0.722355	0.0869259
fig|167546.4.peg.1298	P9301_13651	glyQ	Glycyl-tRNA synthetase alpha chain (EC 6.1.1.14)	Cluster A	0.934899	0.0224046	0.040071	0.00206954	0.000555498
fig|167546.4.peg.1299	P9301_13661		hypothetical protein	Cluster E	0.0222583	0.0269381	0.0369064	0.117857	0.79604
fig|167546.4.peg.1300	P9301_13671		hypothetical protein	Cluster E	0.0182984	0.0232024	0.029602	0.102289	0.826608
fig|167546.4.peg.1301	P9301_13681		hypothetical protein	Cluster E	0.00655997	0.00834165	0.0119964	0.0642831	0.908819
fig|167546.4.peg.1302	P9301_13691		hypothetical protein	Cluster A	0.603754	0.00526262	0.388226	0.00232991	0.000427364
fig|167546.4.peg.1303	P9301_13701		hypothetical protein	Cluster E	0.00579843	0.00727479	0.0105899	0.0569401	0.919397
fig|167546.4.peg.1304	P9301_13711		hypothetical protein	Cluster C	0.0140796	0.00156391	0.971938	0.0113621	0.00105658
fig|167546.4.peg.1305	P9301_13721		Chlorophyll a(b) binding protein, photosystem II CP43 protein (PsbC) homolog	Cluster B	0.0100212	0.980252	0.00434864	0.00322845	0.00214933
fig|167546.4.peg.1306	P9301_13731	isiB	Flavodoxin 1	Cluster B	0.362462	0.596387	0.0309291	0.00698698	0.00323417
fig|167546.4.peg.1307	P9301_13741		hypothetical protein	Cluster A	0.629805	0.230534	0.127738	0.00928615	0.00263732
fig|167546.4.peg.1309	P9301_13751		hypothetical protein	Cluster A	0.781665	0.1297	0.0800556	0.00648821	0.00209152
fig|167546.4.peg.1311	P9301_13761		hypothetical protein	Cluster C	0.137445	0.00502544	0.849485	0.00711319	0.000931265
fig|167546.4.peg.1312	P9301_13771		hypothetical protein	Cluster B	0.285613	0.439696	0.150351	0.0728817	0.0514582
fig|167546.4.peg.1313	P9301_13781		4-amino-4-deoxy-L-arabinose transferase and related glycosyltransferases of PMT family	Cluster D	0.000929389	0.000759433	0.00427444	0.779277	0.214759
fig|167546.4.peg.1314	P9301_13791		UDP-glucose:tetrahydrobiopterin glucosyltransferase [EC:2.4.1.-]	Cluster E	0.00047358	0.000440761	0.00170177	0.112409	0.884975
fig|167546.4.peg.1315	P9301_13801		Permease of the drug/metabolite transporter (DMT) superfamily	Cluster B	0.0930748	0.864101	0.0370056	0.00471421	0.00110476
fig|167546.4.peg.1316	P9301_13811	sppA	Signal peptide peptidase SppA (Protease IV) (EC 3.4.21.-)	Cluster E	0.00265158	0.00300662	0.00955618	0.353821	0.630964
fig|167546.4.peg.1317	P9301_13821	aroH	hypothetical protein	Cluster D	0.0280224	0.0189072	0.216514	0.678491	0.058065
fig|167546.4.peg.1318	P9301_13831		hypothetical protein	Cluster C	0.0208097	0.00245744	0.967514	0.00859276	0.000626351
fig|167546.4.peg.1319	P9301_13841	rpmH	LSU ribosomal protein L34p	Cluster A	0.971348	0.00452181	0.0229534	0.0009719	0.000204484
fig|167546.4.peg.1320	P9301_13851	rnpA	hypothetical protein	Cluster C	0.0555687	0.0469328	0.765147	0.124204	0.00814782
fig|167546.4.peg.1321	P9301_13861		hypothetical protein	Cluster C	0.0999062	0.00155168	0.896874	0.00145839	0.000209831
fig|167546.4.peg.1322	P9301_13871	yidC	Inner membrane protein translocase and chaperone YidC, short form OxaI-like	Cluster A	0.95353	0.00293057	0.0426013	0.000785802	0.000152585
fig|167546.4.peg.1323	P9301_13881		ATPase of the AAA+ family protein associated with FIG137771 hypothetical protein	Cluster A	0.860848	0.0455901	0.0854703	0.00614455	0.0019471
fig|167546.4.peg.1324	P9301_13891	serS	Seryl-tRNA synthetase (EC 6.1.1.11)	Cluster D	0.0555639	0.344527	0.0667326	0.348128	0.185048
fig|167546.4.peg.1325	P9301_13901		Intramembrane protease RasP/YluC, implicated in cell division based on FtsL cleavage	Cluster C	0.183654	0.114847	0.450866	0.230909	0.0197234
fig|167546.4.peg.1326	P9301_13911	rpsN	SSU ribosomal protein S14p (S29e) @ SSU ribosomal protein S14p (S29e), zinc-independent	Cluster A	0.949764	0.00187487	0.0470083	0.00112131	0.000231797
fig|167546.4.peg.1327	P9301_13921		Polyribonucleotide nucleotidyltransferase (EC 2.7.7.8)	Cluster A	0.875459	0.0212311	0.0896068	0.0110819	0.00262162
fig|167546.4.peg.1328	P9301_13931	cysQ	3'(2'),5'-bisphosphate nucleotidase (EC 3.1.3.7)	Cluster C	0.0563977	0.00230587	0.929989	0.0103968	0.00091049
fig|167546.4.peg.1329	P9301_13941		16S rRNA (cytidine(1402)-2'-O)-methyltransferase (EC 2.1.1.198)	Cluster E	0.00245276	0.00230906	0.00915165	0.144581	0.841506
fig|167546.4.peg.1330	P9301_13951		hypothetical protein	Cluster E	0.00828664	0.00901067	0.0199404	0.131635	0.831128
fig|167546.4.peg.1331	P9301_13961		hypothetical protein	Cluster E	0.0832792	0.207251	0.113549	0.251145	0.344776
fig|167546.4.peg.1332	P9301_13971		hypothetical protein	Cluster C	0.1033	0.0424641	0.721294	0.118681	0.0142605
fig|167546.4.peg.1333	P9301_13981	ugd	UDP-glucose 6-dehydrogenase (EC 1.1.1.22)	Cluster C	0.32455	0.197037	0.446605	0.0280094	0.00379914
fig|167546.4.peg.1334	P9301_13991		hypothetical protein	Cluster D	0.0808547	0.287737	0.184973	0.402024	0.0444118
fig|167546.4.peg.1335	P9301_14001		UDP-glucuronate decarboxylase (EC 4.1.1.35)	Cluster B	0.00361281	0.995141	0.000906578	0.000252033	8.72016e+09
fig|167546.4.peg.1336	P9301_14011		hypothetical protein	Cluster B	0.0110718	0.982488	0.00439903	0.00150439	0.000536532
fig|167546.4.peg.1337	P9301_14021		hypothetical protein	Cluster C	0.237123	0.168462	0.515852	0.0703765	0.00818588
fig|167546.4.peg.1338	P9301_14031	kdsB	3-deoxy-manno-octulosonate cytidylyltransferase (EC 2.7.7.38)	Cluster C	0.0288033	0.00343685	0.91461	0.0510102	0.00213944
fig|167546.4.peg.1339	P9301_14041		hypothetical protein	Cluster C	0.0196459	0.00726243	0.610847	0.353908	0.00833707
fig|167546.4.peg.1340	P9301_14051		hypothetical protein	Cluster B	0.0708734	0.642568	0.0981072	0.136829	0.0516219
fig|167546.4.peg.1341	P9301_14071		UDP-N-acetylglucosamine 2-epimerase (EC 5.1.3.14)	Cluster C	0.0681937	0.0825666	0.585734	0.24152	0.0219855
fig|167546.4.peg.1342	P9301_14081	spsE	N-acetylneuraminate synthase (EC 2.5.1.56)	Cluster C	0.0197723	0.0048552	0.916852	0.0565512	0.00196902
fig|167546.4.peg.1343	P9301_14091		hypothetical protein	Cluster C	0.117264	0.0615295	0.705799	0.102769	0.0126382
fig|167546.4.peg.1344	P9301_14101		hypothetical protein	Cluster D	0.0300956	0.0272569	0.187	0.72769	0.0279574
fig|167546.4.peg.1345	P9301_14111	rfbB	UDP-glucose 4-epimerase (EC 5.1.3.2)	Cluster D	0.00123355	0.00141547	0.00764888	0.92409	0.0656123
fig|167546.4.peg.1346	P9301_14121		hypothetical protein	Cluster D	0.0008742	0.00098768	0.00512416	0.896677	0.0963372
fig|167546.4.peg.1347	P9301_14131		hypothetical protein	Cluster B	0.0600249	0.571757	0.153946	0.183029	0.0312426
fig|167546.4.peg.1348	P9301_14141		hypothetical protein	Cluster C	0.2425	0.160079	0.553596	0.0388845	0.00494064
fig|167546.4.peg.1349	P9301_14151	galE	UDP-glucose 4-epimerase (EC 5.1.3.2)	Cluster C	0.141635	0.0722417	0.71338	0.0674959	0.00524758
fig|167546.4.peg.1350	P9301_14161		hypothetical protein	Cluster C	0.0170459	0.00303388	0.971539	0.00780019	0.000580966
fig|167546.4.peg.1351	P9301_14171		hypothetical protein	Cluster D	0.0423999	0.228055	0.0767863	0.474936	0.177822
fig|167546.4.peg.1352	P9301_14181		hypothetical protein	Cluster E	0.0092444	0.0179018	0.0190744	0.337956	0.615824
fig|167546.4.peg.1353	P9301_14191		hypothetical protein	Cluster E	0.0410576	0.0924767	0.0560135	0.294477	0.515975
fig|167546.4.peg.1354	P9301_14201		hypothetical protein	Cluster B	0.046611	0.784509	0.0436347	0.0936374	0.0316076
fig|167546.4.peg.1355	P9301_14211		hypothetical protein	Cluster B	0.0196492	0.921077	0.0160675	0.0280648	0.0151417
fig|167546.4.peg.1356	P9301_14221		hypothetical protein	Cluster A	0.454418	0.156888	0.281527	0.082359	0.0248076
fig|167546.4.peg.1357	P9301_14231		hypothetical protein	Cluster B	0.176901	0.77948	0.0374483	0.00470839	0.00146234
fig|167546.4.peg.1358	P9301_14241	galE	UDP-glucose 4-epimerase (EC 5.1.3.2)	Cluster B	0.085822	0.85779	0.0477279	0.00699871	0.00166187
fig|167546.4.peg.1359	P9301_14251		hypothetical protein	Cluster C	0.180648	0.234111	0.47057	0.104102	0.0105687
fig|167546.4.peg.1360	P9301_14261		hypothetical protein	Cluster D	0.025477	0.0966486	0.0735797	0.690202	0.114093
fig|167546.4.peg.1361	P9301_14271	rfe	hypothetical protein	Cluster E	0.011059	0.042517	0.0167968	0.129333	0.800294
fig|167546.4.peg.1362	P9301_14281		UDP-N-acetylglucosamine 4,6-dehydratase (EC 4.2.1.135)	Cluster C	0.0401735	0.000856325	0.956055	0.0026636	0.000251599
fig|167546.4.peg.1363	P9301_14291		Imidazole glycerol phosphate synthase amidotransferase subunit HisH	Cluster B	0.0120625	0.982143	0.00391265	0.00125452	0.000627634
fig|167546.4.peg.1364	P9301_14301		hypothetical protein	Cluster B	0.0115423	0.982312	0.0038441	0.00147509	0.000826708
fig|167546.4.peg.1365	P9301_14311		hypothetical protein	Cluster C	0.0974856	0.0254964	0.857385	0.0180744	0.00155832
fig|167546.4.peg.1366	P9301_14321		4-amino-4-deoxy-L-arabinose transferase and related glycosyltransferases of PMT family	Cluster E	0.0127529	0.0372513	0.0213114	0.368077	0.560607
fig|167546.4.peg.1367	P9301_14331	manC	Mannose-1-phosphate guanylyltransferase (EC 2.7.7.13) / Mannose-6-phosphate isomerase (EC 5.3.1.8)	Cluster D	0.00690556	0.0223391	0.0201032	0.736091	0.214561
fig|167546.4.peg.1368	P9301_14341		hypothetical protein	Cluster C	0.00791477	0.000728922	0.981967	0.00902179	0.000367401
fig|167546.4.peg.1369	P9301_14351		hypothetical protein	Cluster D	0.00195847	0.0018578	0.0117836	0.961477	0.022923
fig|167546.4.peg.1370	P9301_14361		hypothetical protein	Cluster B	0.0950222	0.874472	0.0241213	0.00488358	0.00150131
fig|167546.4.peg.1371	P9301_14371		hypothetical protein	Cluster D	0.0050833	0.00941284	0.0147113	0.531944	0.438849
fig|167546.4.peg.1372	P9301_14381		hypothetical protein	Cluster B	0.123903	0.40311	0.184479	0.220294	0.0682132
fig|167546.4.peg.1373	P9301_14391		hypothetical protein	Cluster C	0.179396	0.0528739	0.746911	0.0180676	0.00275174
fig|167546.4.peg.1374	P9301_14401		hypothetical protein	Cluster A	0.632171	0.150254	0.206396	0.0091278	0.00205098
fig|167546.4.peg.1375	P9301_14411	apt	Adenine phosphoribosyltransferase (EC 2.4.2.7)	Cluster B	0.0239938	0.949496	0.0132205	0.00871362	0.00457588
fig|167546.4.peg.1376	P9301_14421	pfs	5'-methylthioadenosine nucleosidase (EC 3.2.2.16) @ S-adenosylhomocysteine nucleosidase (EC 3.2.2.9)	Cluster D	0.0122256	0.0247139	0.0317624	0.686829	0.244469
fig|167546.4.peg.1377	P9301_14431		hypothetical protein	Cluster C	0.155454	0.0959985	0.652986	0.0857247	0.00983607
fig|167546.4.peg.1378	P9301_14441	gmd	GDP-mannose 4,6-dehydratase (EC 4.2.1.47)	Cluster C	0.0685581	0.00341929	0.924577	0.00316888	0.00027629
fig|167546.4.peg.1379	P9301_14451		GDP-L-fucose synthetase (EC 1.1.1.271)	Cluster C	0.0883694	0.0390438	0.83047	0.0392819	0.00283539
fig|167546.4.peg.1380	P9301_14461		hypothetical protein	Cluster D	0.000113592	9.65272e+09	0.000722028	0.995163	0.00390474
fig|167546.4.peg.1381	P9301_14471	lexA	SOS-response repressor and protease LexA (EC 3.4.21.88)	Cluster E	0.0015479	0.00118283	0.00637861	0.2788	0.712091
fig|167546.4.peg.1382	P9301_14481	argF	Ornithine carbamoyltransferase (EC 2.1.3.3)	Cluster C	0.00461778	0.000245365	0.994354	0.000719128	6.3326e+09
fig|167546.4.peg.1383	P9301_14491		Cell division-associated, ATP-dependent zinc metalloprotease FtsH	Cluster A	0.809182	0.00243043	0.185858	0.00213014	0.000399472
fig|167546.4.peg.1384	P9301_14501		Diaminohydroxyphosphoribosylaminopyrimidine deaminase (EC 3.5.4.26) / 5-amino-6-(5-phosphoribosylamino)uracil reductase (EC 1.1.1.193)	Cluster A	0.507499	0.0178839	0.466012	0.00722509	0.00137959
fig|167546.4.peg.1385	P9301_14511		hypothetical protein	Cluster A	0.951143	0.00126683	0.0469503	0.000538254	0.000102046
fig|167546.4.peg.1386	P9301_14521		hypothetical protein	Cluster A	0.803702	0.0488421	0.136244	0.00867966	0.00253254
fig|167546.4.peg.1387	P9301_14531	cobL	hypothetical protein	Cluster C	0.0037307	0.000435162	0.986353	0.00908516	0.000395977
fig|167546.4.peg.1388	P9301_14541	ppnK	NAD kinase (EC 2.7.1.23)	Cluster A	0.793102	0.00268472	0.200564	0.00310307	0.000545874
fig|167546.4.peg.1389	P9301_14551	pheS	Phenylalanyl-tRNA synthetase alpha chain (EC 6.1.1.20)	Cluster A	0.659143	0.101001	0.224194	0.0133108	0.00235122
fig|167546.4.peg.1390	P9301_14561	surE	5'-nucleotidase SurE (EC 3.1.3.5)	Cluster C	0.0957934	0.00337663	0.881085	0.0178562	0.00188894
fig|167546.4.peg.1391	P9301_14571		hypothetical protein	Cluster E	0.000198362	0.000223657	0.000512084	0.00906944	0.989996
fig|167546.4.peg.1392	P9301_14581	ribF	FMN adenylyltransferase (EC 2.7.7.2) / Riboflavin kinase (EC 2.7.1.26)	Cluster C	0.180688	0.0357641	0.6422	0.133081	0.00826752
fig|167546.4.peg.1393	P9301_14591	thiE	Hypothetical alternative hydroxymethylpyrimidine phosphate kinase ThiD (EC 2.7.4.7) / Thiamin-phosphate pyrophosphorylase (EC 2.5.1.3)	Cluster D	0.00281307	0.00467573	0.0114326	0.945273	0.0358058
fig|167546.4.peg.1394	P9301_14601	thiS	hypothetical protein	Cluster C	0.0111474	0.00291645	0.925984	0.0578382	0.00211355
fig|167546.4.peg.1395	P9301_14611		hypothetical protein	Cluster B	0.202361	0.71684	0.0604022	0.015131	0.00526606
fig|167546.4.peg.1396	P9301_14621		hypothetical protein	Cluster D	0.00334763	0.0088549	0.00877913	0.50062	0.478399
fig|167546.4.peg.1397	P9301_14631		Circadian phase modifier	Cluster D	0.0518917	0.015836	0.410812	0.443498	0.0779626
fig|167546.4.peg.1398	P9301_14641		hypothetical protein	Cluster D	0.0024621	0.00139265	0.0296372	0.947501	0.0190066
fig|167546.4.peg.1399	P9301_14651	trmD	tRNA (guanine(37)-N(1))-methyltransferase (EC 2.1.1.228)	Cluster D	0.00612098	0.00372219	0.0345067	0.69912	0.25653
fig|167546.4.peg.1400	P9301_14661	era	GTP-binding protein Era	Cluster E	0.000618338	0.000853142	0.00127213	0.0140048	0.983252
fig|167546.4.peg.1401	P9301_14671		hypothetical protein	Cluster D	0.0242655	0.0158414	0.234076	0.709957	0.0158601
fig|167546.4.peg.1402	P9301_14681		hypothetical protein	Cluster A	0.571354	0.00307433	0.422702	0.00251635	0.000353063
fig|167546.4.peg.1403	P9301_14691	phoH	Phosphate starvation-inducible protein PhoH, predicted ATPase	Cluster A	0.56946	0.113199	0.256004	0.0459364	0.0154005
fig|167546.4.peg.1404	P9301_14701	rpsP	SSU ribosomal protein S16p	Cluster A	0.937591	0.00533051	0.0532318	0.00304789	0.000799188
fig|167546.4.peg.1405	P9301_14711	ffh	Signal recognition particle protein Ffh	Cluster C	0.0321268	0.00585918	0.811445	0.138548	0.0120208
fig|167546.4.peg.1406	P9301_14721		Cell division protein ZipN/Ftn2/Arc6, specific for cyanobacteria and chloroplast	Cluster E	0.00151535	0.00217748	0.00296982	0.0259216	0.967416
fig|167546.4.peg.1407	P9301_14731	acoA	Pyruvate dehydrogenase E1 component alpha subunit (EC 1.2.4.1)	Cluster A	0.954557	0.0181522	0.0248951	0.00181541	0.000580699
fig|167546.4.peg.1408	P9301_14741		Cyanobacteria-specific RpoD-like sigma factor, type-12	Cluster C	0.0485762	0.00743962	0.866143	0.0727529	0.00508834
fig|167546.4.peg.1409	P9301_14751		hypothetical protein	Cluster C	0.0232541	0.00709325	0.728104	0.231823	0.00972506
fig|167546.4.peg.1410	P9301_14761	mnmA	tRNA-specific 2-thiouridylase MnmA (EC 2.8.1.13)	Cluster C	0.0545893	0.00617636	0.729745	0.197394	0.0120949
fig|167546.4.peg.1411	P9301_14771	lnt	hypothetical protein	Cluster D	0.000615719	0.000701833	0.00489387	0.988154	0.00563505
fig|167546.4.peg.1412	P9301_14781	fkpA	Peptidylprolyl isomerase, FKBP-type (EC 5.2.1.8)	Cluster A	0.961452	0.00311966	0.0336919	0.00141176	0.000324792
fig|167546.4.peg.1413	P9301_14791		Nickel-dependent superoxide dismutase (EC 1.15.1.1)	Cluster C	0.0378012	0.00108281	0.956995	0.00381767	0.000303223
fig|167546.4.peg.1414	P9301_14801		hypothetical protein	Cluster D	0.00244136	0.00144263	0.0125865	0.958091	0.0254389
fig|167546.4.peg.1415	P9301_14811		hypothetical protein	Cluster E	0.00284058	0.0028264	0.0121281	0.420571	0.561634
fig|167546.4.peg.1416	P9301_14821	trpC	Indole-3-glycerol phosphate synthase (EC 4.1.1.48)	Cluster C	0.192465	0.144334	0.601499	0.0559636	0.00573834
fig|167546.4.peg.1417	P9301_14831	lpd	Dihydrolipoamide dehydrogenase of pyruvate dehydrogenase complex (EC 1.8.1.4) / Dihydrolipoamide dehydrogenase (EC 1.8.1.4)	Cluster A	0.849155	0.0101778	0.137057	0.00316688	0.00044255
fig|167546.4.peg.1418	P9301_14841		RNA methyltransferase, TrmH family	Cluster E	0.000634921	0.0010634	0.0014209	0.0569561	0.939925
fig|167546.4.peg.1419	P9301_14851	murA	UDP-N-acetylglucosamine 1-carboxyvinyltransferase (EC 2.5.1.7)	Cluster E	7.28556e+09	8.67614e+09	0.000218895	0.0138327	0.985789
fig|167546.4.peg.1420	P9301_14871	argD	N-acetylornithine aminotransferase (EC 2.6.1.11)	Cluster C	0.159783	0.0101109	0.699829	0.113342	0.0169356
fig|167546.4.peg.1421	P9301_14881	folC	Dihydrofolate synthase (EC 6.3.2.12) @ Folylpolyglutamate synthase (EC 6.3.2.17)	Cluster E	0.00493287	0.00402839	0.0216165	0.33372	0.635702
fig|167546.4.peg.1422	P9301_14891		FAD/FMN-containing dehydrogenase	Cluster C	0.105198	0.00107654	0.891367	0.00207529	0.000283765
fig|167546.4.peg.1423	P9301_14901	codA	hypothetical protein	Cluster C	0.0140367	0.000714071	0.981009	0.00384279	0.000397197
fig|167546.4.peg.1424	P9301_14911		tRNA-i(6)A37 methylthiotransferase (EC 2.8.4.3)	Cluster E	0.0323534	0.0189384	0.0735648	0.255158	0.619985
fig|167546.4.peg.1425	P9301_14921	ddl	D-alanine--D-alanine ligase (EC 6.3.2.4)	Cluster D	0.000827017	0.000869536	0.00325618	0.713744	0.281304
fig|167546.4.peg.1426	P9301_14931		hypothetical protein	Cluster D	0.00851652	0.00402369	0.0352905	0.675923	0.276246
fig|167546.4.peg.1427	P9301_14941	ftsQ	hypothetical protein	Cluster E	0.000943774	0.00121325	0.00330448	0.270946	0.723593
fig|167546.4.peg.1428	P9301_14951	ftsZ	Cell division protein FtsZ	Cluster E	0.0177457	0.0180966	0.0283268	0.297744	0.638087
fig|167546.4.peg.1429	P9301_14961	panB	3-methyl-2-oxobutanoate hydroxymethyltransferase (EC 2.1.2.11)	Cluster C	0.144948	0.0232151	0.519593	0.284739	0.0275043
fig|167546.4.peg.1430	P9301_14971	hemN	Oxygen-independent coproporphyrinogen-III oxidase-like protein YggW	Cluster C	0.00129126	5.53427e+09	0.998338	0.00029281	2.24233e+09
fig|167546.4.peg.1431	P9301_14981		Membrane-associated protein containing RNA-binding TRAM domain and ribonuclease PIN-domain, YacL B.subtilis ortholog	Cluster E	0.00103011	0.000898095	0.00422383	0.404868	0.588979
fig|167546.4.peg.1432	P9301_14991		ATP-dependent Clp protease proteolytic subunit ClpP (EC 3.4.21.92)	Cluster C	0.122118	0.00370461	0.848296	0.0228947	0.00298715
fig|167546.4.peg.1433	P9301_15001	clpP	ATP-dependent Clp protease proteolytic subunit ClpP (EC 3.4.21.92)	Cluster C	0.0301589	0.00197781	0.930499	0.0347412	0.00262325
fig|167546.4.peg.1434	P9301_15011	ilvC	Ketol-acid reductoisomerase (NADP(+)) (EC 1.1.1.86)	Cluster C	0.221765	0.0169873	0.654095	0.0994704	0.00768262
fig|167546.4.peg.1435	P9301_15021	cbiB	Adenosylcobinamide-phosphate synthase (EC 6.3.1.10)	Cluster D	0.00170213	0.00230085	0.00581624	0.856574	0.133607
fig|167546.4.peg.1436	P9301_15031		hypothetical protein	Cluster C	0.336774	0.00207309	0.659001	0.00186181	0.000290394
fig|167546.4.peg.1438	P9301_15041		hypothetical protein	Cluster B	0.128584	0.850019	0.0184908	0.00224384	0.000662739
fig|167546.4.peg.1439	P9301_15051		hypothetical protein	Cluster E	0.0110659	0.0419781	0.0171949	0.216824	0.712937
fig|167546.4.peg.1440	P9301_15071	himA	DNA-binding protein HU	Cluster E	0.000192735	0.00032886	0.00036257	0.00542727	0.993689
fig|167546.4.peg.1441	P9301_15081	glgX	Limit dextrin alpha-1,6-maltotetraose-hydrolase (EC 3.2.1.196)	Cluster E	0.000102886	0.00016089	0.000237381	0.00841622	0.991083
fig|167546.4.peg.1444	P9301_15091	melB	hypothetical protein	Cluster D	0.012339	0.0150643	0.0410979	0.831786	0.099713
fig|167546.4.peg.1445	P9301_15101		ABC transporter, permease protein (cluster 9, phospholipid)	Cluster E	0.00225147	0.00183406	0.00757144	0.325156	0.663187
fig|167546.4.peg.1446	P9301_15111		Glycerol dehydrogenase and related enzymes	Cluster D	0.078168	0.133233	0.120806	0.338385	0.329408
fig|167546.4.peg.1447	P9301_15121		Slr0731 protein	Cluster D	0.0285544	0.0174812	0.281307	0.65859	0.0140677
fig|167546.4.peg.1448	P9301_15131		Acyl-phosphate:glycerol-3-phosphate O-acyltransferase PlsY (EC 2.3.1.n3)	Cluster C	0.0120729	0.00272	0.594826	0.385108	0.00527269
fig|167546.4.peg.1449	P9301_15141	pyrF	Orotidine 5'-phosphate decarboxylase (EC 4.1.1.23)	Cluster E	0.00486201	0.0122007	0.0140553	0.258227	0.710655
fig|167546.4.peg.1450	P9301_15151	tyrS	Tyrosyl-tRNA synthetase (EC 6.1.1.1)	Cluster E	0.00129797	0.00179845	0.0052895	0.456137	0.535477
fig|167546.4.peg.1451	P9301_15161		FIG020308: hypothetical protein	Cluster D	0.000437321	0.00048809	0.00192395	0.819191	0.17796
fig|167546.4.peg.1452	P9301_15171		hypothetical protein	Cluster D	0.0162001	0.0106805	0.108158	0.695784	0.169178
fig|167546.4.peg.1453	P9301_15181	pepB	Cytosol aminopeptidase PepA (EC 3.4.11.1)	Cluster A	0.928902	0.00112665	0.069254	0.000612023	0.000104988
fig|167546.4.peg.1454	P9301_15191		Peptide-methionine (S)-S-oxide reductase MsrA (EC 1.8.4.11)	Cluster C	0.477428	0.00246635	0.517344	0.00245174	0.000309087
fig|167546.4.peg.1455	P9301_15201	lpxB	Lipid-A-disaccharide synthase (EC 2.4.1.182)	Cluster B	0.199286	0.73815	0.0526708	0.00783435	0.00205885
fig|167546.4.peg.1456	P9301_15211	lpxA	Acyl-[acyl-carrier-protein]--UDP-N-acetylglucosamine O-acyltransferase (EC 2.3.1.129)	Cluster B	0.0373142	0.953069	0.00759139	0.00152067	0.000504724
fig|167546.4.peg.1457	P9301_15221	fabZ	3-hydroxyacyl-[acyl-carrier-protein] dehydratase, FabZ form (EC 4.2.1.59)	Cluster A	0.91242	0.0672064	0.018258	0.00164757	0.000467836
fig|167546.4.peg.1458	P9301_15231	lpxC	UDP-3-O-[3-hydroxymyristoyl] N-acetylglucosamine deacetylase (EC 3.5.1.108)	Cluster C	0.0342087	0.0105992	0.860366	0.088508	0.00631778
fig|167546.4.peg.1459	P9301_15241		Outer membrane protein/protective antigen OMA87	Cluster C	0.0385304	0.00175777	0.95062	0.00851568	0.0005762
fig|167546.4.peg.1460	P9301_15251	purC	Phosphoribosylaminoimidazole-succinocarboxamide synthase (EC 6.3.2.6)	Cluster D	0.000720812	0.000634647	0.00446421	0.984999	0.0091816
fig|167546.4.peg.1461	P9301_15261	purD	Phosphoribosylamine--glycine ligase (EC 6.3.4.13)	Cluster D	0.00710361	0.00360377	0.0696098	0.852153	0.0675303
fig|167546.4.peg.1462	P9301_15271	nblS	Phytochrome-like protein; Two-component system sensor histidine kinase	Cluster C	0.133329	0.00323233	0.847822	0.0137773	0.00183888
fig|167546.4.peg.1463	P9301_15281	kaiC	Circadian clock protein KaiC	Cluster D	0.00187359	0.00109704	0.0116217	0.862009	0.123399
fig|167546.4.peg.1464	P9301_15291	kaiB	Circadian oscillation regulator KaiB	Cluster D	0.0054505	0.00280892	0.0457395	0.871641	0.0743601
fig|167546.4.peg.1465	P9301_15301	rplU	LSU ribosomal protein L21p	Cluster C	0.126076	0.00364174	0.867914	0.00208954	0.000279061
fig|167546.4.peg.1466	P9301_15311	rpmA	LSU ribosomal protein L27p	Cluster A	0.819752	0.00521138	0.171525	0.003016	0.000495249
fig|167546.4.peg.1467	P9301_15321		hypothetical protein	Cluster B	0.118884	0.636306	0.0862607	0.124729	0.0338197
fig|167546.4.peg.1468	P9301_15331	truB	tRNA pseudouridine(55) synthase (EC 5.4.99.25)	Cluster D	0.00204887	0.00282951	0.00698404	0.884303	0.103835
fig|167546.4.peg.1469	P9301_15341	spoIID	hypothetical protein	Cluster E	0.00307016	0.00434422	0.00920384	0.171564	0.811818
fig|167546.4.peg.1470	P9301_15351	elaC	Ribonuclease Z (EC 3.1.26.11)	Cluster E	0.00122333	0.00360489	0.00228497	0.0415586	0.951328
fig|167546.4.peg.1471	P9301_15361		Pentapeptide repeat family protein	Cluster B	0.00845134	0.98872	0.00177234	0.000695202	0.000360991
fig|167546.4.peg.1472	P9301_15371		hypothetical protein	Cluster E	0.000108122	0.000166975	0.00024867	0.00917955	0.990297
fig|167546.4.peg.1473	P9301_15381		soluble [2Fe-2S] ferredoxin	Cluster B	0.208531	0.739595	0.0343093	0.0126163	0.00494799
fig|167546.4.peg.1474	P9301_15391	prmA	Ribosomal protein L11 methyltransferase	Cluster E	0.00042374	0.000513817	0.00140711	0.198011	0.799644
fig|167546.4.peg.1475	P9301_15401	serA	D-3-phosphoglycerate dehydrogenase (EC 1.1.1.95)	Cluster D	0.00852393	0.00299706	0.0455793	0.898205	0.0446944
fig|167546.4.peg.1476	P9301_15411		hypothetical protein	Cluster D	0.000945402	0.000698128	0.00776402	0.986706	0.00388644
fig|167546.4.peg.1477	P9301_15421		Putative RNA-binding protein YlmH	Cluster D	0.0278316	0.0443855	0.108797	0.747158	0.071828
fig|167546.4.peg.1478	P9301_15431		Steroid 5-alpha reductase, C-terminal domain	Cluster C	0.199211	0.00207621	0.795419	0.00285002	0.000444198
fig|167546.4.peg.1479	P9301_15441		hypothetical protein	Cluster C	0.391395	0.00287923	0.602561	0.00270135	0.000463412
fig|167546.4.peg.1480	P9301_15461		hypothetical protein	Cluster C	0.407051	0.00360765	0.58587	0.00295307	0.000517788
fig|167546.4.peg.1482	P9301_15471		Deoxyribodipyrimidine photolyase (EC 4.1.99.3)	Cluster C	0.0282669	0.000525775	0.969679	0.00136547	0.000162734
fig|167546.4.peg.1483	P9301_15481		hypothetical protein	Cluster E	0.00025845	0.00031686	0.00063302	0.0110649	0.987727
fig|167546.4.peg.1484	P9301_15491		hypothetical protein	Cluster C	0.107039	0.00139238	0.888898	0.00232562	0.000345129
fig|167546.4.peg.1485	P9301_15501		hypothetical protein	Cluster D	0.0345989	0.23917	0.088252	0.512424	0.125555
fig|167546.4.peg.1486	P9301_15511	murD	UDP-N-acetylmuramoyl-L-alanine--D-glutamate ligase (EC 6.3.2.9)	Cluster D	0.000628619	0.000552426	0.00317092	0.774375	0.221273
fig|167546.4.peg.1487	P9301_15521		hypothetical protein	Cluster D	0.0436248	0.0214444	0.231954	0.452198	0.250779
fig|167546.4.peg.1488	P9301_15531		Pirin	Cluster D	0.00111661	0.000591948	0.0117003	0.977725	0.00886642
fig|167546.4.peg.1489	P9301_15541		hypothetical protein	Cluster E	0.0176318	0.0177057	0.030773	0.161993	0.771897
fig|167546.4.peg.1490	P9301_15551		hypothetical protein	Cluster C	0.0934902	0.00267368	0.900109	0.00328624	0.000441332
fig|167546.4.peg.1491	P9301_15561		hypothetical protein	Cluster C	0.27416	0.00501457	0.717901	0.00252511	0.000399673
fig|167546.4.peg.1492	P9301_15571		hypothetical protein	Cluster B	0.0416753	0.784925	0.0355071	0.0802221	0.0576707
fig|167546.4.peg.1493	P9301_15581		hypothetical protein	Cluster E	0.000384944	0.000409395	0.0012163	0.0583425	0.939647
fig|167546.4.peg.1495	P9301_15591		hypothetical protein	Cluster C	0.105206	0.00274588	0.889245	0.00243945	0.000364002
fig|167546.4.peg.1496	P9301_15601		hypothetical protein	Cluster C	0.392582	0.0506372	0.544665	0.0105169	0.00159846
fig|167546.4.peg.1497	P9301_15621		hypothetical protein	Cluster D	0.0424748	0.0139211	0.301526	0.605999	0.0360799
fig|167546.4.peg.1498	P9301_15631		hypothetical protein	Cluster B	0.0686883	0.881509	0.0269389	0.0137443	0.00911943
fig|167546.4.peg.1499	P9301_15641		hypothetical protein	Cluster E	0.00026581	0.000359471	0.000845721	0.0546472	0.943882
fig|167546.4.peg.1500	P9301_15651		hypothetical protein	Cluster B	0.0206503	0.950584	0.011416	0.0100902	0.00725906
fig|167546.4.peg.1501	P9301_15661		hypothetical protein	Cluster C	0.44349	0.00258312	0.550788	0.00267887	0.000459953
fig|167546.4.peg.1502	P9301_15691		hypothetical protein	Cluster E	0.00113882	0.00198929	0.00222106	0.0313512	0.9633
fig|167546.4.peg.1503	P9301_15701		hypothetical protein	Cluster A	0.645395	0.123783	0.210796	0.0157022	0.00432307
fig|167546.4.peg.1504	P9301_15721		Fatty acid desaturase	Cluster C	0.0114756	0.00287935	0.531436	0.4469	0.00730853
fig|167546.4.peg.1505	P9301_15731		hypothetical protein	Cluster E	0.0151648	0.0502327	0.0220473	0.11326	0.799295
fig|167546.4.peg.1506	P9301_15741		hypothetical protein	Cluster B	0.0291914	0.940665	0.0142667	0.0092077	0.00666911
fig|167546.4.peg.1507	P9301_15751		hypothetical protein	Cluster B	0.043693	0.908408	0.0211127	0.0156447	0.0111412
fig|167546.4.peg.1508	P9301_15761		hypothetical protein	Cluster C	0.0100708	0.000426822	0.987578	0.00178777	0.000137042
fig|167546.4.peg.1509	P9301_15771		hypothetical protein	Cluster B	0.0331116	0.925584	0.0180975	0.014473	0.00873347
fig|167546.4.peg.1510	P9301_15781		hypothetical protein	Cluster E	0.0329274	0.0418971	0.0472384	0.130897	0.747041
fig|167546.4.peg.1511	P9301_15791		hypothetical protein	Cluster C	0.0291455	0.00179371	0.956922	0.0107766	0.00136204
fig|167546.4.peg.1512	P9301_15801		hypothetical protein	Cluster C	0.0206236	0.00178596	0.962707	0.0133733	0.00151058
fig|167546.4.peg.1513	P9301_15821	hli7	hypothetical protein	Cluster C	0.122594	0.00218202	0.868945	0.00541914	0.000859262
fig|167546.4.peg.1514	P9301_15831		Lipopolysaccharide export system permease protein LptF @ Lipopolysaccharide export system permease protein LptG	Cluster D	0.0100978	0.00272574	0.305377	0.67127	0.0105294
fig|167546.4.peg.1515	P9301_15841		hypothetical protein	Cluster C	0.0715815	0.00295413	0.921583	0.00338499	0.000496106
fig|167546.4.peg.1516	P9301_15851		hypothetical protein	Cluster C	0.0165302	0.000762938	0.980525	0.00194166	0.000239884
fig|167546.4.peg.1517	P9301_15871		hypothetical protein	Cluster B	0.23241	0.300681	0.148854	0.165847	0.152208
fig|167546.4.peg.1519	P9301_15881		hypothetical protein	Cluster C	0.0243345	0.00432251	0.849622	0.114183	0.00753791
fig|167546.4.peg.1520	P9301_15891		hypothetical protein	Cluster C	0.0142368	0.000509346	0.983912	0.00119685	0.00014478
fig|167546.4.peg.1521	P9301_15921		hypothetical protein	Cluster B	0.0569884	0.872341	0.0326989	0.0206679	0.0173041
fig|167546.4.peg.1523	P9301_15951		hypothetical protein	Cluster E	0.000813072	0.00111452	0.00242195	0.244364	0.751286
fig|167546.4.peg.1524	P9301_15961		hypothetical protein	Cluster E	7.73674e+09	0.000130155	0.000177168	0.00562403	0.993991
fig|167546.4.peg.1525	P9301_15991		Predicted redox protein	Cluster E	0.0101507	0.0298194	0.0244146	0.45128	0.484335
fig|167546.4.peg.1526	P9301_16011		hypothetical protein	Cluster B	0.0477402	0.907251	0.0227129	0.0134037	0.00889253
fig|167546.4.peg.1527	P9301_16021		hypothetical protein	Cluster E	0.000377483	0.000780291	0.000831471	0.0183059	0.979705
fig|167546.4.peg.1528	P9301_16031		hypothetical protein	Cluster C	0.0654577	0.0868615	0.425767	0.391902	0.0300122
fig|167546.4.peg.1529	P9301_16041		hypothetical protein	Cluster E	0.0395011	0.0415758	0.0607266	0.153014	0.705183
fig|167546.4.peg.1530	P9301_16051		hypothetical protein	Cluster E	0.000994339	0.0018269	0.00217556	0.0701988	0.924804
fig|167546.4.peg.1531	P9301_16061		hypothetical protein	Cluster E	3.98701e+09	6.06479e+09	0.00010012	0.00379539	0.996004
fig|167546.4.peg.1532	P9301_16071		hypothetical protein	Cluster E	0.000311696	0.000472383	0.000992436	0.122135	0.876088
fig|167546.4.peg.1533	P9301_16091		hypothetical protein	Cluster D	0.000326561	0.000355394	0.0014212	0.925463	0.0724343
fig|167546.4.peg.1535	P9301_16101		hypothetical protein	Cluster D	0.0106431	0.0128584	0.0601497	0.75773	0.158619
fig|167546.4.peg.1536	P9301_16111		hypothetical protein	Cluster D	0.00964487	0.00648976	0.0464484	0.609391	0.328026
fig|167546.4.peg.1537	P9301_16131		hypothetical protein	Cluster D	0.0262945	0.00769968	0.396323	0.527651	0.0420314
fig|167546.4.peg.1538	P9301_16141		hypothetical protein	Cluster C	0.0320609	0.00659625	0.928699	0.0300562	0.00258732
fig|167546.4.peg.1539	P9301_16151		hypothetical protein	Cluster D	0.0708856	0.0666942	0.350477	0.394333	0.117611
fig|167546.4.peg.1540	P9301_16161		hypothetical protein	Cluster D	0.0115294	0.00660642	0.0740834	0.65879	0.248991
fig|167546.4.peg.1542	P9301_16181		Protein of unknown function DUF55	Cluster D	0.00166139	0.00114107	0.00946487	0.799679	0.188053
fig|167546.4.peg.1543	P9301_16191		hypothetical protein	Cluster D	0.026907	0.0606369	0.0491922	0.571074	0.292189
fig|167546.4.peg.1544	P9301_16201		hypothetical protein	Cluster D	0.00118723	0.00125851	0.00715921	0.97633	0.0140651
fig|167546.4.peg.1545	P9301_16211	rpoZ	DNA-directed RNA polymerase omega subunit (EC 2.7.7.6)	Cluster C	0.0674741	0.0697297	0.630581	0.217664	0.0145512
fig|167546.4.peg.1546	P9301_16221		hypothetical protein	Cluster D	0.0773609	0.211444	0.187764	0.480815	0.0426159
fig|167546.4.peg.1547	P9301_16231	pyrR	Pyrimidine operon regulatory protein PyrR	Cluster D	0.0391317	0.142058	0.0977839	0.452225	0.268801
fig|167546.4.peg.1548	P9301_16241	gpmI	2,3-bisphosphoglycerate-independent phosphoglycerate mutase (EC 5.4.2.12)	Cluster E	0.000421477	0.00060752	0.000875371	0.013516	0.98458
fig|167546.4.peg.1550	P9301_16261	groEL	Heat shock protein 60 kDa family chaperone GroEL	Cluster C	0.266274	0.114084	0.294268	0.173759	0.151615
fig|167546.4.peg.1551	P9301_16271	groES	Heat shock protein 10 kDa family chaperone GroES	Cluster C	0.265951	0.0671333	0.403957	0.164527	0.0984317
fig|167546.4.peg.1552	P9301_16281	atpD	ATP synthase beta chain (EC 3.6.3.14)	Cluster A	0.936981	0.0428031	0.0176211	0.00189479	0.000700317
fig|167546.4.peg.1553	P9301_16291	atpC	ATP synthase epsilon chain (EC 3.6.3.14)	Cluster A	0.829908	0.109871	0.0565931	0.00289083	0.000736783
fig|167546.4.peg.1554	P9301_16301		Plastid and cyanobacterial ribosome-associated protein PSRP-3	Cluster C	0.074309	0.00123721	0.92232	0.00194954	0.000184288
fig|167546.4.peg.1555	P9301_16311		hypothetical protein	Cluster B	0.177496	0.376318	0.204877	0.157795	0.083514
fig|167546.4.peg.1556	P9301_16321	pepP	Xaa-Pro aminopeptidase (EC 3.4.11.9)	Cluster C	0.0100743	0.000720316	0.976311	0.0122391	0.000655518
fig|167546.4.peg.1557	P9301_16331		Membrane associated SBC domains	Cluster E	8.55445e+09	0.000107496	0.000212082	0.0040916	0.995503
fig|167546.4.peg.1558	P9301_16341		hypothetical protein	Cluster E	0.00019231	0.000297344	0.000419067	0.00666795	0.992423
fig|167546.4.peg.1559	P9301_16351	nadD	Nicotinate-nucleotide adenylyltransferase (EC 2.7.7.18)	Cluster E	4.91258e+09	6.41247e+09	0.000134413	0.003606	0.996146
fig|167546.4.peg.1560	P9301_16361	nadE	NAD synthetase (EC 6.3.1.5) / Glutamine amidotransferase chain of NAD synthetase	Cluster E	0.00111773	0.00148668	0.00280742	0.0318241	0.962764
fig|167546.4.peg.1561	P9301_16371		hypothetical protein	Cluster C	0.0101941	0.000966375	0.979236	0.00902271	0.000580746
fig|167546.4.peg.1562	P9301_16381		hypothetical protein	Cluster B	0.459576	0.461623	0.0571486	0.0138832	0.00776913
fig|167546.4.peg.1563	P9301_16391		soluble [2Fe-2S] ferredoxin	Cluster A	0.629322	0.319382	0.0394738	0.00787473	0.00394745
fig|167546.4.peg.1564	P9301_16401		ATP synthase gamma chain (EC 3.6.3.14)	Cluster A	0.513668	0.454345	0.0271079	0.00352826	0.00135098
fig|167546.4.peg.1565	P9301_16411	atpA	ATP synthase alpha chain (EC 3.6.3.14)	Cluster A	0.835652	0.130874	0.0274798	0.00417188	0.00182194
fig|167546.4.peg.1566	P9301_16421	atpH	ATP synthase delta chain (EC 3.6.3.14)	Cluster A	0.544017	0.414122	0.0372339	0.00346348	0.0011639
fig|167546.4.peg.1567	P9301_16431		ATP synthase F0 sector subunit b (EC 3.6.3.14)	Cluster A	0.882968	0.0926929	0.0216688	0.0019825	0.000687652
fig|167546.4.peg.1568	P9301_16441		ATP synthase F0 sector subunit b' (EC 3.6.3.14)	Cluster A	0.877108	0.0967467	0.0236967	0.001853	0.000595842
fig|167546.4.peg.1569	P9301_16451	atpE	ATP synthase F0 sector subunit c (EC 3.6.3.14)	Cluster A	0.720746	0.245081	0.0288349	0.00380824	0.00152929
fig|167546.4.peg.1570	P9301_16461	atpB	ATP synthase F0 sector subunit a (EC 3.6.3.14)	Cluster A	0.919099	0.0178611	0.0614357	0.00131921	0.000285101
fig|167546.4.peg.1571	P9301_16471	atp1	hypothetical protein	Cluster A	0.761236	0.0420729	0.192202	0.00375929	0.000729353
fig|167546.4.peg.1572	P9301_16481		Peptidoglycan glycosyltransferase FtsW (EC 2.4.1.129)	Cluster E	0.000369167	0.000406678	0.00125315	0.0504992	0.947472
fig|167546.4.peg.1575	P9301_16501	resB	hypothetical protein	Cluster C	0.0603015	0.00748359	0.897926	0.0307159	0.00357327
fig|167546.4.peg.1576	P9301_16511		hypothetical protein	Cluster E	0.000247384	0.000297407	0.000649205	0.0111393	0.987667
fig|167546.4.peg.1577	P9301_16521		hypothetical protein	Cluster A	0.700803	0.0557331	0.230771	0.0102777	0.00241511
fig|167546.4.peg.1578	P9301_16531	glnB	Nitrogen regulatory protein P-II	Cluster E	0.00704788	0.00763356	0.0172426	0.446449	0.521627
fig|167546.4.peg.1579	P9301_16541		RNA binding methyltransferase FtsJ like	Cluster E	0.000421288	0.000759455	0.000917229	0.0305257	0.967376
fig|167546.4.peg.1580	P9301_16551	purB	Adenylosuccinate lyase (EC 4.3.2.2) @ SAICAR lyase (EC 4.3.2.2)	Cluster E	0.00120523	0.00248254	0.00219836	0.0470502	0.947064
fig|167546.4.peg.1581	P9301_16561	fumC	Fumarate hydratase class II (EC 4.2.1.2)	Cluster E	0.000124044	0.000218169	0.000265513	0.00648423	0.992908
fig|167546.4.peg.1582	P9301_16571		FIG005666: putative helicase	Cluster E	0.000570839	0.000763222	0.00123178	0.013678	0.983756
fig|167546.4.peg.1583	P9301_16581	bioF	8-amino-7-oxononanoate synthase (EC 2.3.1.47)	Cluster D	0.0130391	0.00482672	0.230253	0.737603	0.014279
fig|167546.4.peg.1584	P9301_16591		hypothetical protein	Cluster E	0.00147663	0.00260123	0.00395242	0.0654692	0.926501
fig|167546.4.peg.1585	P9301_16601		hypothetical protein	Cluster E	0.0196997	0.0754135	0.0444756	0.403859	0.456552
fig|167546.4.peg.1586	P9301_16611	bioD	Dethiobiotin synthase BioD (EC 6.3.3.3)	Cluster B	0.0903269	0.652878	0.130642	0.101325	0.0248275
fig|167546.4.peg.1587	P9301_16621	bioA	Adenosylmethionine-8-amino-7-oxononanoate aminotransferase (EC 2.6.1.62)	Cluster D	0.00837363	0.011865	0.0407759	0.87364	0.0653457
fig|167546.4.peg.1588	P9301_16631		hypothetical protein	Cluster D	0.0200925	0.012688	0.157904	0.688964	0.120351
fig|167546.4.peg.1589	P9301_16641		hypothetical protein	Cluster D	0.00786084	0.00305915	0.0895998	0.856867	0.0426134
fig|167546.4.peg.1590	P9301_16651	gidB	hypothetical protein	Cluster E	0.0010386	0.002121	0.00209143	0.0580093	0.93674
fig|167546.4.peg.1591	P9301_16661		Aldo/keto reductase Sll0867	Cluster C	0.414197	0.0808717	0.464983	0.0331191	0.00682896
fig|167546.4.peg.1592	P9301_16671	fer	Ferredoxin	Cluster A	0.950836	0.0100398	0.0366712	0.00194466	0.000508522
fig|167546.4.peg.1593	P9301_16681		hypothetical protein	Cluster C	0.418272	0.106911	0.455295	0.0167711	0.00275187
fig|167546.4.peg.1594	P9301_16691		hypothetical protein	Cluster C	0.298198	0.0258997	0.665379	0.00920846	0.00131528
fig|167546.4.peg.1595	P9301_16701		HEAT-like repeat containing protein	Cluster C	0.19212	0.0137906	0.785884	0.00699381	0.00121154
fig|167546.4.peg.1597	P9301_16721		23S rRNA (adenine(2503)-C(2))-methyltransferase @ tRNA (adenine(37)-C(2))-methyltransferase (EC 2.1.1.192)	Cluster D	0.00418285	0.00531984	0.0267119	0.926718	0.0370675
fig|167546.4.peg.1598	P9301_16731	hli3	CAB/ELIP/HLIP family protein	Cluster C	0.038677	0.0114714	0.876833	0.0670819	0.00593675
fig|167546.4.peg.1599	P9301_16741	rpoC2	DNA-directed RNA polymerase beta' subunit, cyanobacterial form (EC 2.7.7.6)	Cluster C	0.347718	0.0355593	0.532886	0.0690688	0.0147673
fig|167546.4.peg.1600	P9301_16751	rpoC1	DNA-directed RNA polymerase gamma subunit (EC 2.7.7.6)	Cluster C	0.383142	0.0182743	0.544228	0.0450736	0.00928214
fig|167546.4.peg.1601	P9301_16761	rpoB	DNA-directed RNA polymerase beta subunit (EC 2.7.7.6)	Cluster C	0.332212	0.00785935	0.629957	0.0258667	0.00410467
fig|167546.4.peg.1602	P9301_16771	tatD	Uncharacterized metal-dependent hydrolase YcfH	Cluster C	0.195204	0.0596327	0.693891	0.0446082	0.00666491
fig|167546.4.peg.1603	P9301_16781	rpsT	SSU ribosomal protein S20p	Cluster C	0.0430111	0.00887219	0.698722	0.234855	0.0145402
fig|167546.4.peg.1604	P9301_16791	hisD	Histidinol dehydrogenase (EC 1.1.1.23)	Cluster A	0.516509	0.00798871	0.462037	0.0117769	0.00168867
fig|167546.4.peg.1605	P9301_16801	rpiA	Ribose-5-phosphate isomerase A (EC 5.3.1.6)	Cluster A	0.973397	0.00626921	0.0197852	0.000449673	9.91353e+08
fig|167546.4.peg.1606	P9301_16811		PDZ/DHR/GLGF	Cluster C	0.226661	0.00287135	0.762095	0.00740114	0.00097123
fig|167546.4.peg.1607	P9301_16821		hypothetical protein	Cluster D	0.00325442	0.00204148	0.0205014	0.935016	0.0391869
fig|167546.4.peg.1608	P9301_16831	nusA	Transcription termination protein NusA	Cluster D	0.0101492	0.00738613	0.0289551	0.844767	0.108743
fig|167546.4.peg.1609	P9301_16841		hypothetical protein	Cluster E	0.00407207	0.00867177	0.00989324	0.414602	0.562761
fig|167546.4.peg.1610	P9301_16851	infB	Translation initiation factor 2	Cluster D	0.025146	0.0170299	0.0713183	0.821875	0.0646312
fig|167546.4.peg.1611	P9301_16861		hypothetical protein	Cluster D	0.014785	0.00401558	0.28367	0.68798	0.00954866
fig|167546.4.peg.1612	P9301_16871		hypothetical protein	Cluster E	9.94574e+09	0.00014104	0.000248328	0.0062914	0.99322
fig|167546.4.peg.1613	P9301_16881		hypothetical protein	Cluster D	0.0222229	0.0303072	0.0821741	0.80871	0.0565856
fig|167546.4.peg.1614	P9301_16891		SAM radical protein, elongator protein	Cluster C	0.137355	0.00148034	0.858263	0.00252668	0.000374474
fig|167546.4.peg.1615	P9301_16901		ATP-dependent Clp protease adaptor protein ClpS	Cluster C	0.0705884	0.0329547	0.710374	0.175242	0.0108406
fig|167546.4.peg.1616	P9301_16911		L,L-diaminopimelate aminotransferase (EC 2.6.1.83)	Cluster A	0.86006	0.0384252	0.0953055	0.00535125	0.000857821
fig|167546.4.peg.1617	P9301_16921	rne	Ribonuclease E (EC 3.1.26.12)	Cluster D	0.000511586	0.000330513	0.00272452	0.981927	0.0145067
fig|167546.4.peg.1618	P9301_16931	rnhB	Ribonuclease HII (EC 3.1.26.4)	Cluster D	0.00211755	0.000740992	0.024336	0.965801	0.00700472
fig|167546.4.peg.1619	P9301_16941		hypothetical protein	Cluster B	0.0126378	0.982869	0.00282131	0.00107885	0.00059322
fig|167546.4.peg.1620	P9301_16951	pheA	Prephenate dehydratase (EC 4.2.1.51)	Cluster C	0.034544	0.00483506	0.947901	0.0118986	0.000821396
fig|167546.4.peg.1621	P9301_16961		2-methyl-6-phytyl-1,4-hydroquinone methyltransferase (EC 2.1.1.295) @ 2-methyl-6-solanyl-1,4-benzoquinol methyltransferase	Cluster A	0.927617	0.00192637	0.0688421	0.00133358	0.000281408
fig|167546.4.peg.1622	P9301_16971		Uncharacterized protein, similar to the N-terminal domain of Lon protease	Cluster C	0.032305	0.000465285	0.966231	0.000890622	0.000108555
fig|167546.4.peg.1623	P9301_16981	rpsJ	SSU ribosomal protein S10p (S20e)	Cluster C	0.164774	0.0350183	0.783821	0.0146732	0.00171363
fig|167546.4.peg.1624	P9301_16991	tufA	Translation elongation factor Tu	Cluster A	0.967393	0.00795621	0.0221269	0.00189436	0.000629186
fig|167546.4.peg.1625	P9301_17001	fusA	Translation elongation factor G	Cluster A	0.970986	0.0048082	0.0221572	0.00157007	0.000478719
fig|167546.4.peg.1626	P9301_17011	rpsG	SSU ribosomal protein S7p (S5e)	Cluster A	0.957224	0.00269497	0.0384864	0.00130207	0.000292863
fig|167546.4.peg.1627	P9301_17021	rpsL	SSU ribosomal protein S12p (S23e)	Cluster A	0.936082	0.00500106	0.0550184	0.00308485	0.000813939
fig|167546.4.peg.1628	P9301_17041	gltB	Glutamate synthase [NADPH] large chain (EC 1.4.1.13)	Cluster E	0.00162402	0.00189629	0.00502298	0.413116	0.578341
fig|167546.4.peg.1629	P9301_17051		hypothetical protein	Cluster E	0.000278577	0.000391276	0.000826765	0.0704369	0.928066
fig|167546.4.peg.1630	P9301_17061		Lipoyl synthase (EC 2.8.1.8)	Cluster E	0.00281505	0.00326947	0.00635591	0.0565922	0.930967
fig|167546.4.peg.1631	P9301_17071		hypothetical protein	Cluster E	0.00179071	0.0025996	0.00362933	0.0384071	0.953573
fig|167546.4.peg.1632	P9301_17081		hypothetical protein	Cluster E	0.00267169	0.00528855	0.00587581	0.0818194	0.904345
fig|167546.4.peg.1633	P9301_17091		hypothetical protein	Cluster E	0.00256764	0.00265701	0.00628509	0.0520285	0.936462
fig|167546.4.peg.1634	P9301_17101		hypothetical protein	Cluster D	0.0132386	0.00776187	0.101925	0.694703	0.182371
fig|167546.4.peg.1635	P9301_17111	psaL	Photosystem I subunit XI (PsaL)	Cluster B	0.0337076	0.907043	0.0180565	0.0256847	0.0155078
fig|167546.4.peg.1637	P9301_17131		hypothetical protein	Cluster D	0.0319704	0.179116	0.0483042	0.409603	0.331006
fig|167546.4.peg.1638	P9301_17141		Glycosyl transferase, family 2	Cluster B	0.0912721	0.518765	0.20458	0.156246	0.0291363
fig|167546.4.peg.1639	P9301_17151	psaB	Photosystem I P700 chlorophyll a apoprotein subunit Ib (PsaB)	Cluster B	0.018743	0.971143	0.00528765	0.00306647	0.0017602
fig|167546.4.peg.1640	P9301_17161	psaA	Photosystem I P700 chlorophyll a apoprotein subunit Ia (PsaA)	Cluster B	0.0448728	0.937331	0.00969068	0.00508631	0.00301954
fig|167546.4.peg.1641	P9301_17171	cobJ	Cobalt-precorrin-3 C(17)-methyltransferase (EC 2.1.1.272)	Cluster C	0.0252817	0.00719772	0.907452	0.0574696	0.00259878
fig|167546.4.peg.1642	P9301_17181		COG0546: Predicted phosphatases	Cluster E	4.19414e+09	5.85766e+08	0.0001186	0.00590592	0.993875
fig|167546.4.peg.1643	P9301_17191	alr	Alanine racemase (EC 5.1.1.1)	Cluster E	0.000543661	0.000818475	0.00150469	0.12553	0.871603
fig|167546.4.peg.1644	P9301_17201	mcrA	HNH endonuclease family protein	Cluster C	0.0213643	0.000918855	0.968382	0.00859857	0.000736088
fig|167546.4.peg.1645	P9301_17211	prfA	Peptide chain release factor 1	Cluster C	0.431385	0.00839725	0.548291	0.0103969	0.00153017
fig|167546.4.peg.1646	P9301_17221	rpmE	LSU ribosomal protein L31p @ LSU ribosomal protein L31p, zinc-independent	Cluster C	0.222903	0.00524632	0.76867	0.00279986	0.000380453
fig|167546.4.peg.1647	P9301_17231	rpsI	SSU ribosomal protein S9p (S16e)	Cluster A	0.984462	0.000810382	0.0144645	0.000219915	4.33584e+09
fig|167546.4.peg.1648	P9301_17241	rplM	LSU ribosomal protein L13p (L13Ae)	Cluster C	0.413735	0.00439351	0.578435	0.00298905	0.000447271
fig|167546.4.peg.1649	P9301_17251	truA	tRNA pseudouridine(38-40) synthase (EC 5.4.99.12)	Cluster C	0.032948	0.00354396	0.949897	0.012547	0.0010641
fig|167546.4.peg.1650	P9301_17261	rplQ	LSU ribosomal protein L17p	Cluster A	0.612518	0.012793	0.356908	0.0149929	0.00278816
fig|167546.4.peg.1651	P9301_17271	rpoA	DNA-directed RNA polymerase alpha subunit (EC 2.7.7.6)	Cluster A	0.722601	0.0301019	0.213656	0.0263222	0.00731818
fig|167546.4.peg.1652	P9301_17281	rpsK	SSU ribosomal protein S11p (S14e)	Cluster A	0.796873	0.0873667	0.0978329	0.0136132	0.00431388
fig|167546.4.peg.1653	P9301_17291	rpsM	SSU ribosomal protein S13p (S18e)	Cluster A	0.873519	0.0345991	0.0768221	0.0112306	0.00382942
fig|167546.4.peg.1655	P9301_17301	adk	Adenylate kinase (EC 2.7.4.3)	Cluster B	0.368843	0.421964	0.176607	0.0246661	0.00792093
fig|167546.4.peg.1656	P9301_17311	secY	Protein translocase subunit SecY	Cluster A	0.801551	0.0923051	0.0985877	0.00594307	0.00161315
fig|167546.4.peg.1657	P9301_17321	rplO	LSU ribosomal protein L15p (L27Ae)	Cluster A	0.99638	0.000709198	0.00281226	7.94854e+09	1.89073e+09
fig|167546.4.peg.1658	P9301_17331	rpsE	SSU ribosomal protein S5p (S2e)	Cluster A	0.980692	0.00732768	0.0109759	0.000751801	0.00025302
fig|167546.4.peg.1659	P9301_17341	rplR	LSU ribosomal protein L18p (L5e)	Cluster A	0.545971	0.066618	0.377505	0.00834158	0.00156462
fig|167546.4.peg.1660	P9301_17351	rplF	LSU ribosomal protein L6p (L9e)	Cluster A	0.944853	0.0145325	0.0392365	0.00112298	0.000255465
fig|167546.4.peg.1661	P9301_17361	rpsH	SSU ribosomal protein S8p (S15Ae)	Cluster A	0.976914	0.00535731	0.0171882	0.000440847	9.94988e+09
fig|167546.4.peg.1662	P9301_17371	rplE	LSU ribosomal protein L5p (L11e)	Cluster A	0.989991	0.000532638	0.00924782	0.000186738	4.1421e+09
fig|167546.4.peg.1663	P9301_17381	rplX	LSU ribosomal protein L24p (L26e)	Cluster A	0.982652	0.00188241	0.0146359	0.000659071	0.00017082
fig|167546.4.peg.1664	P9301_17391	rplN	LSU ribosomal protein L14p (L23e)	Cluster A	0.996372	0.000465076	0.0030704	7.49118e+09	1.71222e+09
fig|167546.4.peg.1665	P9301_17401	rpsQ	SSU ribosomal protein S17p (S11e)	Cluster A	0.847916	0.00611771	0.144276	0.00144485	0.000245553
fig|167546.4.peg.1666	P9301_17411	rpmC	hypothetical protein	Cluster C	0.136846	0.0199421	0.834175	0.00799353	0.00104307
fig|167546.4.peg.1667	P9301_17421	rplP	LSU ribosomal protein L16p (L10e)	Cluster A	0.926348	0.0204145	0.0451846	0.00580038	0.00225247
fig|167546.4.peg.1668	P9301_17431	rpsC	SSU ribosomal protein S3p (S3e)	Cluster A	0.962222	0.00917891	0.0256152	0.00223955	0.000744325
fig|167546.4.peg.1669	P9301_17441	rplV	LSU ribosomal protein L22p (L17e)	Cluster A	0.934879	0.0169382	0.0415133	0.00485972	0.00180965
fig|167546.4.peg.1670	P9301_17451	rpsS	SSU ribosomal protein S19p (S15e)	Cluster A	0.643407	0.00483618	0.349129	0.00226493	0.000363117
fig|167546.4.peg.1671	P9301_17461	rplB	LSU ribosomal protein L2p (L8e)	Cluster A	0.929553	0.0109083	0.0533719	0.00471647	0.00145037
fig|167546.4.peg.1672	P9301_17471	rplW	LSU ribosomal protein L23p (L23Ae)	Cluster A	0.964717	0.00255794	0.0316503	0.000879669	0.000195281
fig|167546.4.peg.1673	P9301_17481	rplD	LSU ribosomal protein L4p (L1e)	Cluster A	0.974168	0.00334959	0.0210994	0.00107848	0.000304638
fig|167546.4.peg.1674	P9301_17491	rplC	LSU ribosomal protein L3p (L3e)	Cluster A	0.936524	0.00684418	0.0527769	0.00300559	0.000849628
fig|167546.4.peg.1675	P9301_17501		Putative subunit of NAD(P)H:quinone oxidoreductase	Cluster C	0.47648	0.00991898	0.479076	0.0297198	0.00480502
fig|167546.4.peg.1676	P9301_17511	hycB	Light dependent period modulator LdpA	Cluster C	0.0210485	0.000724162	0.974749	0.00316499	0.000312918
fig|167546.4.peg.1677	P9301_17521		hypothetical protein	Cluster C	0.0132485	0.00264734	0.905235	0.0767698	0.00209923
fig|167546.4.peg.1678	P9301_17531	recA	RecA protein	Cluster D	0.00103466	0.000998839	0.00387098	0.692906	0.30119
fig|167546.4.peg.1679	P9301_17541		hypothetical protein	Cluster C	0.044923	0.00162248	0.947467	0.00540707	0.00058
fig|167546.4.peg.1680	P9301_17551	dinG	hypothetical protein	Cluster B	0.103164	0.686632	0.164012	0.0373383	0.00885387
fig|167546.4.peg.1681	P9301_17561	tyrA	Arogenate dehydrogenase (EC 1.3.1.43)	Cluster E	0.0103761	0.00998757	0.0242615	0.120012	0.835363
fig|167546.4.peg.1682	P9301_17571		Neurosporene C-3',4' desaturase	Cluster A	0.959249	0.0173294	0.0221131	0.00101361	0.000294447
fig|167546.4.peg.1683	P9301_17581		Ribulosamine/erythrulosamine 3-kinase potentially involved in protein deglycation	Cluster C	0.0322771	0.000681746	0.966129	0.000815729	9.66353e+09
fig|167546.4.peg.1684	P9301_17591		hypothetical protein	Cluster E	0.00093425	0.00148861	0.00214184	0.0387601	0.956675
fig|167546.4.peg.1685	P9301_17601	thiF	hypothetical protein	Cluster E	0.000356421	0.000760948	0.000715581	0.0192892	0.978878
fig|167546.4.peg.1686	P9301_17611		Cob(I)alamin adenosyltransferase (EC 2.5.1.17)	Cluster D	0.00303039	0.0022194	0.0109984	0.518989	0.464763
fig|167546.4.peg.1687	P9301_17621		ATP-utilizing enzyme of the PP-loop superfamily	Cluster D	0.0087247	0.0032697	0.0757142	0.897062	0.0152294
fig|167546.4.peg.1688	P9301_17631	speD	hypothetical protein	Cluster C	0.153498	0.0393026	0.685181	0.0989117	0.0231073
fig|167546.4.peg.1689	P9301_17641	recF	DNA recombination and repair protein RecF	Cluster E	0.00117455	0.00270042	0.00237931	0.0476978	0.946048
fig|167546.4.peg.1690	P9301_17651		hypothetical protein	Cluster D	0.064994	0.0367956	0.123244	0.683344	0.0916231
fig|167546.4.peg.1692	P9301_17661	ppc	Phosphoenolpyruvate carboxylase (EC 4.1.1.31)	Cluster D	0.00388545	0.00679593	0.0102344	0.620562	0.358522
fig|167546.4.peg.1693	P9301_17671		hypothetical protein	Cluster E	0.00953056	0.0391812	0.0196167	0.204068	0.727604
fig|167546.4.peg.1694	P9301_17681		Anthranilate synthase, aminase component (EC 4.1.3.27)	Cluster E	0.0507592	0.298521	0.0606195	0.216161	0.373939
fig|167546.4.peg.1695	P9301_17691	psaD	Photosystem I subunit II (PsaD)	Cluster B	0.00491034	0.991796	0.00166047	0.00103719	0.00059597
fig|167546.4.peg.1696	P9301_17701		hypothetical protein	Cluster D	0.0121497	0.0289358	0.0376208	0.562462	0.358832
fig|167546.4.peg.1697	P9301_17711		Rod shape-determining protein RodA	Cluster E	0.00107397	0.0014375	0.00405937	0.423909	0.56952
fig|167546.4.peg.1698	P9301_17721	mrp	[4Fe-4S] cluster assembly scaffold protein Mrp (=ApbC)	Cluster D	0.00372245	0.00669903	0.00956956	0.542519	0.43749
fig|167546.4.peg.1699	P9301_17731	hemF	Coproporphyrinogen III oxidase, aerobic (EC 1.3.3.3)	Cluster B	0.0262016	0.959918	0.00824107	0.00352232	0.00211697
fig|167546.4.peg.1700	P9301_17741		hypothetical protein	Cluster B	0.283663	0.485179	0.176858	0.039729	0.0145713
fig|167546.4.peg.1701	P9301_17761	rnd	Ribonuclease D related protein	Cluster D	0.0078876	0.0110084	0.0313274	0.917737	0.0320401
fig|167546.4.peg.1702	P9301_17771		hypothetical protein	Cluster D	0.0110509	0.00935989	0.0683056	0.842929	0.0683548
fig|167546.4.peg.1703	P9301_17791		hypothetical protein	Cluster C	0.00184278	9.52521e+09	0.997734	0.000300398	2.72028e+09
fig|167546.4.peg.1704	P9301_17801		Possible conserved carboxylase domain	Cluster C	0.18079	0.0336091	0.640731	0.13398	0.01089
fig|167546.4.peg.1705	P9301_17811	purM	Phosphoribosylformylglycinamidine cyclo-ligase (EC 6.3.3.1)	Cluster E	0.000434522	0.000790825	0.000944265	0.0144633	0.983367
fig|167546.4.peg.1706	P9301_17821	cmk	Pantoate--beta-alanine ligase (EC 6.3.2.1)	Cluster D	0.000858976	0.000471179	0.0115108	0.983409	0.00374976
fig|167546.4.peg.1707	P9301_17831	wzb	Low molecular weight protein tyrosine phosphatase (EC 3.1.3.48)	Cluster B	0.120189	0.857371	0.0155827	0.00439846	0.00245952
fig|167546.4.peg.1708	P9301_17841	pebB	hypothetical protein	Cluster D	0.0166326	0.025583	0.0496444	0.733455	0.174685
fig|167546.4.peg.1709	P9301_17851	pebA	hypothetical protein	Cluster D	0.0412388	0.0486257	0.229232	0.639875	0.0410285
fig|167546.4.peg.1710	P9301_17861	ho1	Heme oxygenase (EC 1.14.99.3)	Cluster C	0.0197889	0.00572926	0.760598	0.209703	0.00418089
fig|167546.4.peg.1711	P9301_17871		hypothetical protein	Cluster E	0.000195879	0.000314897	0.000510853	0.034151	0.964827
fig|167546.4.peg.1712	P9301_17881	icd	Isocitrate dehydrogenase [NADP] (EC 1.1.1.42)	Cluster D	0.0396011	0.00860224	0.391532	0.537806	0.0224594
fig|167546.4.peg.1713	P9301_17891		D-erythronate kinase, candidate	Cluster C	0.0229761	0.0115765	0.549613	0.404608	0.0112261
fig|167546.4.peg.1714	P9301_17901	galM	hypothetical protein	Cluster C	0.204898	0.0160844	0.769742	0.00835107	0.000924054
fig|167546.4.peg.1715	P9301_17911		Possible alpha/beta hydrolase superfamily, slr1235 homolog	Cluster A	0.99381	0.000611124	0.0054151	0.00013748	2.65294e+09
fig|167546.4.peg.1716	P9301_17921	kefB	Na+/H+ antiporter Nhas3 @ Thylakoid	Cluster B	0.430771	0.517724	0.0365782	0.0100956	0.00483087
fig|167546.4.peg.1717	P9301_17931	glgP	Glycogen phosphorylase (EC 2.4.1.1)	Cluster D	0.00163562	0.00148608	0.00614077	0.879713	0.111025
fig|167546.4.peg.1718	P9301_17941		hypothetical protein	Cluster E	0.00457122	0.0155497	0.0111341	0.394178	0.574567
fig|167546.4.peg.1719	P9301_17951		hypothetical protein	Cluster E	0.00079189	0.00138154	0.00154617	0.0333331	0.962947
fig|167546.4.peg.1720	P9301_17961	rnc	Ribonuclease III (EC 3.1.26.3)	Cluster E	0.00153936	0.00244858	0.0036679	0.188525	0.803819
fig|167546.4.peg.1721	P9301_17971		Uncharacterized protein Ava_4585	Cluster D	0.0618276	0.300469	0.0922121	0.442413	0.103078
fig|167546.4.peg.1722	P9301_17981	rimM	16S rRNA processing protein RimM	Cluster D	0.000432321	0.00043903	0.00187893	0.767182	0.230068
fig|167546.4.peg.1723	P9301_17991	glmS	Glutamine--fructose-6-phosphate aminotransferase [isomerizing] (EC 2.6.1.16)	Cluster B	0.0985097	0.407893	0.168551	0.289583	0.035463
fig|167546.4.peg.1725	P9301_18011	acpP	Acyl carrier protein	Cluster B	0.0506837	0.933475	0.0123141	0.00265405	0.000873234
fig|167546.4.peg.1726	P9301_18021	fabF	3-oxoacyl-[acyl-carrier-protein] synthase, KASII (EC 2.3.1.179)	Cluster A	0.90599	0.0635857	0.0269564	0.00262884	0.000838702
fig|167546.4.peg.1727	P9301_18031	tktA	Transketolase (EC 2.2.1.1)	Cluster A	0.992633	0.00251876	0.00448317	0.000282276	8.28346e+09
fig|167546.4.peg.1728	P9301_18041	thiC	Phosphomethylpyrimidine synthase ThiC (EC 4.1.99.17)	Cluster E	0.000996489	0.00142417	0.00187173	0.0171714	0.978536
fig|167546.4.peg.1729	P9301_18051		hypothetical protein	Cluster D	0.00368151	0.00211323	0.0216618	0.807583	0.164961
fig|167546.4.peg.1730	P9301_18061		hypothetical protein	Cluster D	0.0134576	0.0099956	0.0644927	0.857699	0.0543554
fig|167546.4.peg.1731	P9301_18071	ruvB	Holliday junction ATP-dependent DNA helicase RuvB (EC 3.6.4.12)	Cluster D	0.000579245	0.000519072	0.00272709	0.632011	0.364164
fig|167546.4.peg.1732	P9301_18081	smpB	tmRNA-binding protein SmpB	Cluster E	0.000937961	0.000859409	0.0030841	0.0619772	0.933141
fig|167546.4.peg.1733	P9301_18091		hypothetical protein	Cluster A	0.98687	0.00119877	0.0114485	0.000386798	9.60214e+08
fig|167546.4.peg.1734	P9301_18101	lysS	Lysyl-tRNA synthetase (class II) (EC 6.1.1.6)	Cluster D	0.0178137	0.00765108	0.12568	0.701782	0.147073
fig|167546.4.peg.1735	P9301_18111		Two-component transcriptional response regulator, OmpR family	Cluster A	0.969604	0.00133632	0.0286291	0.000354798	7.55457e+09
fig|167546.4.peg.1736	P9301_18121		hypothetical protein	Cluster E	0.0150115	0.0617684	0.0266413	0.280828	0.615751
fig|167546.4.peg.1737	P9301_18131	mreC	hypothetical protein	Cluster B	0.104617	0.803615	0.0478701	0.0294117	0.0144857
fig|167546.4.peg.1738	P9301_18141	mreB	Rod shape-determining protein MreB	Cluster E	0.00161167	0.00150545	0.00385869	0.0460367	0.946987
fig|167546.4.peg.1739	P9301_18151		Single-stranded DNA-binding protein	Cluster E	0.00072793	0.000783435	0.0022588	0.151401	0.844828
fig|167546.4.peg.1740	P9301_18161	dedA	DedA family; putative alkaline phosphatase-like protein	Cluster C	0.0158396	0.00139946	0.975715	0.00656333	0.000482941
fig|167546.4.peg.1741	P9301_18171	sam1	Adenosylhomocysteinase (EC 3.3.1.1)	Cluster C	0.0560736	0.000566451	0.942334	0.000918135	0.000107489
fig|167546.4.peg.1742	P9301_18181		tRNA threonylcarbamoyladenosine biosynthesis protein TsaE	Cluster C	0.025754	0.00635548	0.742215	0.210321	0.015354
fig|167546.4.peg.1743	P9301_18191		Fructokinase (EC 2.7.1.4)	Cluster D	0.0414923	0.105064	0.101877	0.683611	0.0679551
fig|167546.4.peg.1744	P9301_18201		Possible alpha/beta hydrolase superfamily, slr1917 homolog	Cluster C	0.00262821	0.000113044	0.996461	0.000741097	5.62695e+09
fig|167546.4.peg.1745	P9301_18211		Cyanobacteria-specific RpoD-like sigma factor, type-6	Cluster C	0.18294	0.00318909	0.809065	0.0041583	0.000647172
fig|167546.4.peg.1746	P9301_18221	mgtE	Mg/Co/Ni transporter MgtE, CBS domain-containing	Cluster E	0.000639124	0.000607925	0.00216841	0.254897	0.741688
fig|167546.4.peg.1747	P9301_18231		hypothetical protein	Cluster D	0.056365	0.0854914	0.077234	0.438464	0.342446
fig|167546.4.peg.1748	P9301_18241		hypothetical protein	Cluster E	0.00431135	0.010364	0.0100495	0.443625	0.53165
fig|167546.4.peg.1749	P9301_18251	gyrB	DNA gyrase subunit B (EC 5.99.1.3)	Cluster E	0.00137287	0.00246777	0.00309881	0.14447	0.848591
fig|167546.4.peg.1750	P9301_18261	miaA	tRNA dimethylallyltransferase (EC 2.5.1.75)	Cluster C	0.00855243	0.00184694	0.914168	0.0730623	0.00236992
fig|167546.4.peg.1751	P9301_18271	infC	Translation initiation factor 3	Cluster D	0.00522208	0.00272767	0.0344159	0.944921	0.0127134
fig|167546.4.peg.1752	P9301_18281		Transcriptional regulator, GntR family	Cluster D	0.0157537	0.00624725	0.177388	0.78945	0.0111605
fig|167546.4.peg.1753	P9301_18291	cysE	Serine acetyltransferase (EC 2.3.1.30)	Cluster C	0.263875	0.0197435	0.577464	0.123599	0.015319
fig|167546.4.peg.1754	P9301_18301	secA	Protein translocase subunit SecA	Cluster A	0.711003	0.0215954	0.263095	0.00368341	0.000622671
fig|167546.4.peg.1756	P9301_18311		hypothetical protein	Cluster C	0.190224	0.0168977	0.778658	0.0129364	0.00128457
fig|167546.4.peg.1757	P9301_18321		Putative transcription regulator	Cluster C	0.00901662	0.000257249	0.990202	0.000472511	5.13757e+09
fig|167546.4.peg.1758	P9301_18331	ribH	6,7-dimethyl-8-ribityllumazine synthase (EC 2.5.1.78)	Cluster A	0.827014	0.00580051	0.165504	0.00146065	0.000221148
fig|167546.4.peg.1759	P9301_18341		hypothetical protein	Cluster B	0.0315757	0.960862	0.00513345	0.00159901	0.000830317
fig|167546.4.peg.1760	P9301_18351		DNA mismatch repair protein MutS	Cluster E	0.00111794	0.0018712	0.00274118	0.146965	0.847305
fig|167546.4.peg.1761	P9301_18361	cobH	Cobalt-precorrin-8 methylmutase (EC 5.4.99.60)	Cluster C	0.0133123	0.0015624	0.919997	0.0632127	0.00191523
fig|167546.4.peg.1762	P9301_18371	holA	hypothetical protein	Cluster D	0.0135723	0.00649545	0.178207	0.760337	0.0413887
fig|167546.4.peg.1763	P9301_18381	lysC	Aspartokinase (EC 2.7.2.4)	Cluster E	0.00234878	0.0033611	0.00556864	0.249825	0.738896
fig|167546.4.peg.1764	P9301_18391	uvrB	Excinuclease ABC subunit B	Cluster A	0.785901	0.0633046	0.13832	0.00958571	0.00288874
fig|167546.4.peg.1765	P9301_18401		IMP dehydrogenase/GMP reductase	Cluster E	0.00115701	0.00333395	0.00226072	0.0407805	0.952468
fig|167546.4.peg.1766	P9301_18411	mesJ	hypothetical protein	Cluster D	0.0460224	0.11784	0.105847	0.640667	0.0896238
fig|167546.4.peg.1767	P9301_18421		Ribonuclease J (endonuclease and 5' exonuclease)	Cluster D	0.0488249	0.0253317	0.163271	0.723933	0.0386395
fig|167546.4.peg.1768	P9301_18431	dapA	4-hydroxy-tetrahydrodipicolinate synthase (EC 4.3.3.7)	Cluster C	0.151341	0.0841036	0.388482	0.350954	0.0251189
fig|167546.4.peg.1769	P9301_18441	asd	Aspartate-semialdehyde dehydrogenase (EC 1.2.1.11)	Cluster C	0.0114728	0.00203833	0.969549	0.0160831	0.000856427
fig|167546.4.peg.1770	P9301_18451	tig	Cell division trigger factor (EC 5.2.1.8)	Cluster C	0.0968267	0.00527419	0.889827	0.00723312	0.000839167
fig|167546.4.peg.1771	P9301_18461		ATP-dependent Clp protease proteolytic subunit ClpP (EC 3.4.21.92)	Cluster C	0.0272032	0.000908886	0.965393	0.00605385	0.000441165
fig|167546.4.peg.1772	P9301_18471	clpX	ATP-dependent Clp protease ATP-binding subunit ClpX	Cluster E	0.000353785	0.000652414	0.000671486	0.0133336	0.984989
fig|167546.4.peg.1773	P9301_18481	dnaX	DNA polymerase III subunits gamma and tau (EC 2.7.7.7)	Cluster E	0.000114961	0.000205361	0.000229514	0.00510196	0.994348
fig|167546.4.peg.1774	P9301_18491		Glycosyl transferase, family 2	Cluster B	0.00913757	0.986225	0.00337104	0.000969912	0.000296177
fig|167546.4.peg.1775	P9301_18501		hypothetical protein	Cluster D	0.001608	0.00112239	0.0139238	0.95942	0.0239258
fig|167546.4.peg.1776	P9301_18511	rpmI	LSU ribosomal protein L35p	Cluster C	0.00253686	0.000152125	0.996915	0.000365714	3.05115e+09
fig|167546.4.peg.1777	P9301_18521	rplT	LSU ribosomal protein L20p	Cluster C	0.0785009	0.00216314	0.915721	0.00319538	0.00041935
fig|167546.4.peg.1778	P9301_18531		hypothetical protein	Cluster C	0.0722786	0.024582	0.513364	0.342145	0.0476296
fig|167546.4.peg.1779	P9301_18541	thiG	Thiazole synthase (EC 2.8.1.10)	Cluster A	0.583659	0.078707	0.285311	0.039408	0.0129151
fig|167546.4.peg.1780	P9301_18551	sqdB	UDP-sulfoquinovose synthase (EC 3.13.1.1)	Cluster A	0.825309	0.12835	0.0417542	0.0037283	0.000858623
fig|167546.4.peg.1781	P9301_18561		Glycosyltransferase	Cluster A	0.473356	0.434306	0.0717108	0.0147318	0.00589569
fig|167546.4.peg.1782	P9301_18571		hypothetical protein	Cluster E	0.00131705	0.00135837	0.00399117	0.0567642	0.936569
fig|167546.4.peg.1783	P9301_18581	gcvP	Glycine dehydrogenase [decarboxylating] (glycine cleavage system P protein) (EC 1.4.4.2)	Cluster E	0.000349021	0.000430627	0.00106802	0.115416	0.882737
fig|167546.4.peg.1784	P9301_18591	gcvH	Glycine cleavage system H protein	Cluster C	0.0104541	0.00102787	0.96978	0.0179365	0.000801416
fig|167546.4.peg.1785	P9301_18601		Aluminum resistance protein	Cluster C	0.0879534	0.0479496	0.404747	0.394029	0.0653208
fig|167546.4.peg.1786	P9301_18611		hypothetical protein	Cluster A	0.445553	0.130147	0.320353	0.0807963	0.0231504
fig|167546.4.peg.1788	P9301_18621	ole1	Fatty acid desaturase (EC 1.14.19.1); Delta-9 fatty acid desaturase (EC 1.14.19.1)	Cluster C	0.421496	0.0145086	0.553634	0.00907908	0.00128163
fig|167546.4.peg.1789	P9301_18631	rplI	LSU ribosomal protein L9p	Cluster A	0.942889	0.0126141	0.0403256	0.00341039	0.000760557
fig|167546.4.peg.1790	P9301_18641	dnaB	Replicative DNA helicase (DnaB) (EC 3.6.4.12)	Cluster E	0.00348054	0.00587919	0.00768797	0.264028	0.718924
fig|167546.4.peg.1791	P9301_18651	gidA	tRNA-5-carboxymethylaminomethyl-2-thiouridine(34) synthesis protein MnmG	Cluster D	0.00136507	0.000549683	0.0140254	0.978971	0.00508846
fig|167546.4.peg.1792	P9301_18661	ubiC	hypothetical protein	Cluster C	0.0231712	0.00753143	0.768183	0.194934	0.00618089
fig|167546.4.peg.1793	P9301_18671		hypothetical protein	Cluster E	0.00723651	0.0248746	0.0113041	0.167205	0.78938
fig|167546.4.peg.1794	P9301_18681		hypothetical protein	Cluster E	0.030957	0.11322	0.0489528	0.224688	0.582181
fig|167546.4.peg.1795	P9301_18691		hypothetical protein	Cluster C	0.0564078	0.00175963	0.940276	0.00139821	0.000158544
fig|167546.4.peg.1796	P9301_18701		hypothetical protein	Cluster A	0.696488	0.0382739	0.256281	0.00747571	0.00148073
fig|167546.4.peg.1797	P9301_18711		hypothetical protein	Cluster C	0.0065978	0.000330618	0.992079	0.000896596	9.55643e+08
fig|167546.4.peg.1798	P9301_18721		hypothetical protein	Cluster C	0.236345	0.280058	0.336949	0.110587	0.0360613
fig|167546.4.peg.1799	P9301_18731	valS	Valyl-tRNA synthetase (EC 6.1.1.9)	Cluster C	0.368845	0.00707836	0.621074	0.00263081	0.000371728
fig|167546.4.peg.1800	P9301_18741		hypothetical protein	Cluster A	0.690826	0.0196552	0.264405	0.0219678	0.00314513
fig|167546.4.peg.1801	P9301_18751	mazG	hypothetical protein	Cluster E	1.76029e+09	2.2738e+09	4.55939e+09	0.00147088	0.998443
fig|167546.4.peg.1802	P9301_18761	speE	Spermidine synthase (EC 2.5.1.16)	Cluster D	0.00336151	0.00282703	0.0179991	0.660851	0.314962
fig|167546.4.peg.1803	P9301_18771	speB	Agmatinase (EC 3.5.3.11)	Cluster D	0.0036069	0.00123487	0.0813501	0.90546	0.00834833
fig|167546.4.peg.1804	P9301_18781	gcvT	Aminomethyltransferase (glycine cleavage system T protein) (EC 2.1.2.10)	Cluster D	0.00136188	0.00125504	0.00468367	0.721869	0.270831
fig|167546.4.peg.1805	P9301_18791	aspS	Aspartyl-tRNA synthetase (EC 6.1.1.12) @ Aspartyl-tRNA(Asn) synthetase (EC 6.1.1.23)	Cluster C	0.0164328	0.000362117	0.982671	0.000482448	5.14229e+08
fig|167546.4.peg.1806	P9301_18801	pyrG	CTP synthase (EC 6.3.4.2)	Cluster E	0.000454608	0.000881033	0.000897017	0.0195821	0.978185
fig|167546.4.peg.1807	P9301_18811	nrdG	7-carboxy-7-deazaguanine synthase (EC 4.3.99.3)	Cluster E	0.000366088	0.00074198	0.000726857	0.015824	0.982341
fig|167546.4.peg.1808	P9301_18821		7-cyano-7-deazaguanine synthase (EC 6.3.4.20)	Cluster E	0.00243739	0.00655104	0.00562956	0.108466	0.876916
fig|167546.4.peg.1809	P9301_18831		Para-aminobenzoate synthase, aminase component (EC 2.6.1.85)	Cluster D	0.0327077	0.0455295	0.0859587	0.769753	0.066051
fig|167546.4.peg.1810	P9301_18841		Aminodeoxychorismate lyase (EC 4.1.3.38)	Cluster D	0.000332937	0.000429915	0.00162043	0.945166	0.0524511
fig|167546.4.peg.1811	P9301_18851	cysG	Uroporphyrinogen-III methyltransferase (EC 2.1.1.107)	Cluster C	0.0282552	0.00119516	0.958475	0.0109797	0.00109486
fig|167546.4.peg.1812	P9301_18861		Uncharacterized MFS-type transporter	Cluster C	0.234101	0.003741	0.751597	0.00919921	0.00136204
fig|167546.4.peg.1813	P9301_18871	ppk	Polyphosphate kinase (EC 2.7.4.1)	Cluster C	0.00835205	0.000826519	0.984866	0.00561243	0.000343021
fig|167546.4.peg.1814	P9301_18881		Cyanobacteria-specific RpoD-like sigma factor, type-13	Cluster E	0.000673668	0.00117783	0.00125838	0.029286	0.967604
fig|167546.4.peg.1815	P9301_18891		hypothetical protein	Cluster E	0.00077811	0.00156084	0.00140662	0.0263336	0.969921
fig|167546.4.peg.1816	P9301_18901	aroG	2-keto-3-deoxy-D-arabino-heptulosonate-7-phosphate synthase I alpha (EC 2.5.1.54)	Cluster E	0.000775457	0.00161992	0.00157792	0.0473186	0.948708
fig|167546.4.peg.1817	P9301_18911	acnB	Aconitate hydratase 2 (EC 4.2.1.3)	Cluster A	0.952479	0.00660559	0.0397871	0.000963874	0.000164421
fig|167546.4.peg.1818	P9301_18921	eriC	Chloride channel protein	Cluster B	0.413122	0.535563	0.0386884	0.00836979	0.00425663
fig|167546.4.peg.1819	P9301_18931	purU	Formyltetrahydrofolate deformylase (EC 3.5.1.10)	Cluster E	0.00968546	0.00863872	0.0277485	0.171498	0.782429
fig|167546.4.peg.1820	P9301_18941		hypothetical protein	Cluster D	0.0059447	0.0040571	0.0379473	0.709153	0.242898
fig|167546.4.peg.1821	P9301_18951	dnaK	Chaperone protein DnaK	Cluster C	0.0447528	0.00395954	0.904916	0.0409955	0.00537647
fig|167546.4.peg.1822	P9301_18961	aroE	Shikimate 5-dehydrogenase I alpha (EC 1.1.1.25)	Cluster D	0.00189101	0.00290939	0.00619837	0.836024	0.152978
fig|167546.4.peg.1823	P9301_18971	rpsF	SSU ribosomal protein S6p	Cluster C	0.297572	0.00483835	0.684575	0.0113881	0.00162667
fig|167546.4.peg.1824	P9301_18981	argG	Argininosuccinate synthase (EC 6.3.4.5)	Cluster D	0.00269154	0.0023401	0.0107587	0.909318	0.0748918
fig|167546.4.peg.1825	P9301_18991		hypothetical protein	Cluster A	0.636725	0.0420104	0.231334	0.0643016	0.0256287
fig|167546.4.peg.1826	P9301_19001	mraY	Phospho-N-acetylmuramoyl-pentapeptide-transferase (EC 2.7.8.13)	Cluster C	0.0514353	0.0229359	0.685661	0.22012	0.0198478
fig|167546.4.peg.1828	P9301_19011		Sucrose phosphate synthase	Cluster E	0.0373733	0.209645	0.0462314	0.283453	0.423297
fig|167546.4.peg.1829	P9301_19021	uvrA	Excinuclease ABC subunit A	Cluster A	0.995575	0.000599646	0.00369504	0.000103781	2.61362e+09
fig|167546.4.peg.1830	P9301_19031	recN	DNA repair protein RecN	Cluster E	0.000574575	0.000861183	0.00183762	0.254961	0.741765
fig|167546.4.peg.1831	P9301_19041		Uncharacterized protein sll0005	Cluster C	0.184324	0.00256865	0.810658	0.00213587	0.000314118
fig|167546.4.peg.1832	P9301_19051		hypothetical protein	Cluster D	0.000709715	0.000463764	0.00666086	0.988882	0.00328406
fig|167546.4.peg.1833	P9301_19061	thrC	Threonine synthase (EC 4.2.3.1)	Cluster C	0.291666	0.00994761	0.68018	0.0167047	0.0015017
fig|167546.4.peg.10			hypothetical protein	Cluster E	0.000906456	0.000891777	0.0029722	0.124166	0.871063
fig|167546.4.peg.1043			hypothetical protein	Cluster D	0.0273221	0.0156421	0.0642123	0.570896	0.321928
fig|167546.4.peg.1090			hypothetical protein	Cluster D	0.0104794	0.00818175	0.0259381	0.503293	0.452108
fig|167546.4.peg.1114			hypothetical protein	Cluster D	0.0158124	0.00533737	0.297262	0.666369	0.0152197
fig|167546.4.peg.1133			hypothetical protein	Cluster E	0.000660107	0.000901984	0.00179417	0.102162	0.894482
fig|167546.4.peg.1138			hypothetical protein	Cluster B	0.131385	0.553334	0.0715614	0.128168	0.115553
fig|167546.4.peg.1164			hypothetical protein	Cluster C	0.227019	0.092638	0.628362	0.0440301	0.00795129
fig|167546.4.peg.1176			hypothetical protein	Cluster E	9.28879e+09	0.000136661	0.000207119	0.00456393	0.994999
fig|167546.4.peg.1178			hypothetical protein	Cluster C	0.00957915	0.00150879	0.89825	0.0880531	0.0026087
fig|167546.4.peg.1181			hypothetical protein	Cluster C	0.0640267	0.107914	0.400057	0.398288	0.0297138
fig|167546.4.peg.1184			hypothetical protein	Cluster C	0.01984	0.00743213	0.482965	0.472843	0.0169199
fig|167546.4.peg.1195			hypothetical protein	Cluster A	0.517188	0.336937	0.0823044	0.0357142	0.0278563
fig|167546.4.peg.1221			hypothetical protein	Cluster E	0.00224908	0.00170668	0.00883989	0.178895	0.808309
fig|167546.4.peg.1235			hypothetical protein	Cluster C	0.327557	0.018285	0.524732	0.10788	0.021546
fig|167546.4.peg.1267			hypothetical protein	Cluster E	0.000400207	0.000730863	0.00118082	0.06779	0.929898
fig|167546.4.peg.1287			hypothetical protein	Cluster A	0.671668	0.201313	0.105391	0.0155653	0.00606259
fig|167546.4.peg.1308			hypothetical protein	Cluster B	0.0661342	0.368796	0.125456	0.297679	0.141935
fig|167546.4.peg.1310			hypothetical protein	Cluster C	0.249772	0.0124313	0.720833	0.0148071	0.00215662
fig|167546.4.peg.1437			hypothetical protein	Cluster C	0.0756184	0.00784913	0.885151	0.0271395	0.00424151
fig|167546.4.peg.1442			hypothetical protein	Cluster E	0.00304471	0.00313234	0.0079147	0.0728677	0.913041
fig|167546.4.peg.1443			hypothetical protein	Cluster C	0.0175672	0.0018369	0.9673	0.0124227	0.000872952
fig|167546.4.peg.146			hypothetical protein	Cluster D	0.0173978	0.00406942	0.457671	0.509616	0.011246
fig|167546.4.peg.1481			hypothetical protein	Cluster E	0.00168407	0.00358552	0.00289817	0.0533114	0.938521
fig|167546.4.peg.1494			hypothetical protein	Cluster C	0.0856184	0.00667024	0.77575	0.118312	0.0136493
fig|167546.4.peg.1518			hypothetical protein	Cluster C	0.0672728	0.00444287	0.918642	0.0084655	0.00117639
fig|167546.4.peg.1522			hypothetical protein	Cluster E	0.00231244	0.00285314	0.00479764	0.04757	0.942467
fig|167546.4.peg.1534			hypothetical protein	Cluster B	0.214489	0.2516	0.247803	0.148898	0.13721
fig|167546.4.peg.1541			hypothetical protein	Cluster A	0.794079	0.06766	0.104383	0.0255814	0.0082968
fig|167546.4.peg.1549			hypothetical protein	Cluster C	0.36892	0.0518578	0.456483	0.0875565	0.0351829
fig|167546.4.peg.1573			hypothetical protein	Cluster C	0.0271652	0.00167797	0.968264	0.00263353	0.000259195
fig|167546.4.peg.1574			hypothetical protein	Cluster C	0.0824315	0.00359806	0.889885	0.0210104	0.00307537
fig|167546.4.peg.1596			hypothetical protein	Cluster A	0.789415	0.0155921	0.191067	0.00325273	0.000673243
fig|167546.4.peg.1636			hypothetical protein	Cluster D	0.0246805	0.0099734	0.210783	0.620639	0.133924
fig|167546.4.peg.165			hypothetical protein	Cluster E	0.00831108	0.00456022	0.0325531	0.340063	0.614513
fig|167546.4.peg.1654			LSU ribosomal protein L36p @ LSU ribosomal protein L36p, zinc-independent	Cluster A	0.936264	0.0135613	0.0465261	0.00287155	0.000777304
fig|167546.4.peg.1691			hypothetical protein	Cluster D	0.00161238	0.000762777	0.0265913	0.963616	0.00741752
fig|167546.4.peg.1724			hypothetical protein	Cluster C	0.289921	0.00933331	0.660313	0.0332705	0.0071624
fig|167546.4.peg.1755			hypothetical protein	Cluster B	0.147941	0.416201	0.21094	0.159986	0.0649317
fig|167546.4.peg.1787			hypothetical protein	Cluster C	0.0925353	0.00178082	0.898293	0.00662782	0.00076261
fig|167546.4.peg.1827			hypothetical protein	Cluster E	0.0122173	0.0445736	0.0180985	0.210784	0.714326
fig|167546.4.peg.216			hypothetical protein	Cluster A	0.708574	0.0897659	0.156658	0.0305298	0.014472
fig|167546.4.peg.247			hypothetical protein	Cluster B	0.0274074	0.956706	0.0123643	0.00267994	0.000842664
fig|167546.4.peg.282			hypothetical protein	Cluster A	0.751607	0.0172515	0.202458	0.0214718	0.00721095
fig|167546.4.peg.34			hypothetical protein	Cluster C	0.0058618	0.000229437	0.992572	0.00122333	0.000113863
fig|167546.4.peg.347			hypothetical protein	Cluster E	0.00522823	0.00285179	0.0160246	0.26941	0.706485
fig|167546.4.peg.357			hypothetical protein	Cluster E	0.000338078	0.000614926	0.000646303	0.0112243	0.987176
fig|167546.4.peg.367			hypothetical protein	Cluster E	2.31306e+08	3.02049e+09	6.40763e+09	0.00191938	0.997963
fig|167546.4.peg.39			hypothetical protein	Cluster E	0.0995392	0.182013	0.142691	0.216135	0.359622
fig|167546.4.peg.458			hypothetical protein	Cluster A	0.790716	0.0163329	0.179615	0.011102	0.00223458
fig|167546.4.peg.503			hypothetical protein	Cluster C	0.00764657	0.000410818	0.990034	0.00173977	0.000168729
fig|167546.4.peg.553			hypothetical protein	Cluster D	0.0243892	0.0159924	0.367183	0.57702	0.0154161
fig|167546.4.peg.61			hypothetical protein	Cluster C	0.301859	0.0240883	0.646986	0.0226537	0.00441301
fig|167546.4.peg.645			hypothetical protein	Cluster A	0.780936	0.0319523	0.161422	0.0196013	0.00608829
fig|167546.4.peg.679			hypothetical protein	Cluster E	0.0518256	0.0396302	0.0978857	0.256903	0.553755
fig|167546.4.peg.72			hypothetical protein	Cluster A	0.414522	0.119228	0.294609	0.130203	0.0414381
fig|167546.4.peg.726			hypothetical protein	Cluster D	0.002277	0.00152742	0.0122809	0.680825	0.303089
fig|167546.4.peg.731			hypothetical protein	Cluster B	0.0091105	0.983813	0.00373508	0.00203957	0.00130163
fig|167546.4.peg.759			hypothetical protein	Cluster B	0.108959	0.700526	0.106168	0.0565779	0.027769
fig|167546.4.peg.794			hypothetical protein	Cluster C	0.0133038	0.00431849	0.608261	0.367912	0.00620466
fig|167546.4.peg.855			hypothetical protein	Cluster D	0.00341892	0.00235691	0.0207401	0.901814	0.0716701
fig|167546.4.peg.857			hypothetical protein	Cluster E	0.199367	0.106971	0.186205	0.184897	0.322561
fig|167546.4.peg.875			hypothetical protein	Cluster D	0.0746903	0.0366513	0.195084	0.648213	0.0453616
fig|167546.4.peg.878			hypothetical protein	Cluster C	0.461102	0.0042297	0.529657	0.004357	0.000654048
fig|167546.4.peg.895			hypothetical protein	Cluster B	0.110439	0.737905	0.116916	0.0290648	0.0056747
fig|167546.4.peg.900			hypothetical protein	Cluster C	0.256267	0.0222553	0.710532	0.00963223	0.001313
fig|167546.4.peg.916			Lipoprotein signal peptidase (EC 3.4.23.36)	Cluster A	0.378412	0.124189	0.27508	0.130732	0.0915873
fig|167546.4.peg.923			hypothetical protein	Cluster D	0.000280182	0.000173561	0.00250496	0.990783	0.00625836
fig|167546.4.peg.93			hypothetical protein	Cluster E	0.00145161	0.00272995	0.00299429	0.0346247	0.958199
fig|167546.4.peg.96			hypothetical protein	Cluster B	0.259663	0.622738	0.101955	0.0120182	0.00362604
fig|167546.4.peg.982			hypothetical protein	Cluster D	0.0446848	0.0247007	0.197654	0.416873	0.316087
fig|167546.4.peg.988			hypothetical protein	Cluster B	0.065011	0.869897	0.027495	0.0203431	0.0172539
