# Supplementary material for: Transcriptional Mechanisms of Thermal Acclimation in Prochlorococcus
Source: mBio. 2023 Apr 13;14(3):e03425-22. doi: 10.1128/mbio.03425-22 (PMC10294614; doi:10.1128/mbio.03425-22)
Supplement: TABLE S6 [file mbio.03425-22-s0009.xlsx]

## Sheet: TableS6_Metatranscriptomes
Table S6.	Basic information of the Tara Oceans metatranscriptomes selected for the analysis of expression of Prochlorococcus photosynthetic genes in natural surface samples, including Tara station ID, location, date and time of collection, depth and in situ temperature.
ENA Sample ID	Tara station ID	Region	Date	Time	Latitude	Longitude	Depth	Temperature
ERS490437	TARA_072	[SAO] South Atlantic Ocean (MRGID:1914)	2010-10-05	08:00:00	-8.7789	-17.9099	5	25.0644
ERS494394	TARA_149	[NAO] North Atlantic Ocean (MRGID:1912)	2012-03-01	10:48:00	34.1132	-49.9181	5	18.8255
ERS490331	TARA_070	[SAO] South Atlantic Ocean (MRGID:1914)	2010-09-21	06:55:00	-20.4091	-3.1759	5	19.77
ERS488920	TARA_039	[IO] Indian Ocean (MRGID:1904)	2010-03-18	11:33:00	18.5839	66.4727	25	26.6924
ERS488625	TARA_033	[RS] Red Sea (MRGID:4264)	2010-01-13	07:16:00	21.9467	38.2517	5	27.3097
ERS490542	TARA_076	[SAO] South Atlantic Ocean (MRGID:1914)	2010-10-16	09:55:00	-20.9354	-35.1803	5	23.3748
ERS488573	TARA_032	[RS] Red Sea (MRGID:4264)	2010-01-11	07:21:00	23.36	37.2183	5	25.8117
ERS488299	TARA_016	[MS] Mediterranean Sea (MRGID:1905)	2009-10-27	08:22:00	37.4956	15.4945	5	20.8586
ERS490659	TARA_078	[SAO] South Atlantic Ocean (MRGID:1914)	2010-11-04	10:24:00	-30.1367	-43.2899	5	20.0778
ERS489074	TARA_041	[IO] Indian Ocean (MRGID:1904)	2010-03-30	10:56:00	14.5536	70.0128	60	27.3742
ERS488547	TARA_031	[RS] Red Sea (MRGID:4264)	2010-01-09	07:15:00	27.16	34.835	5	25.0281
ERS490743	TARA_080	[SAO] South Atlantic Ocean (MRGID:1914)	2010-11-29	11:21:00	-40.6511	-52.182	5	19.9346
ERS490269	TARA_068	[SAO] South Atlantic Ocean (MRGID:1914)	2010-09-14	06:55:00	-31.0266	4.665	5	16.8632
ERS489339	TARA_049	[IO] Indian Ocean (MRGID:1904)	2010-04-23	10:10:00	-16.8084	59.5043	5	28.2729
ERS489164	TARA_043	[IO] Indian Ocean (MRGID:1904)	2010-04-05	10:02:00	4.6599	73.4856	5	29.939
ERS491424	TARA_093	[SPO] South Pacific Ocean (MRGID:1910)	2011-03-12	11:34:00	-34.0614	-73.1066	5	18.123
ERS490396	TARA_071	[SAO] South Atlantic Ocean (MRGID:1914)	2010-09-28	08:14:00	-9.3	-9.5587	5	23.8044
ERS489677	TARA_054	[IO] Indian Ocean (MRGID:1904)	2010-05-26	10:15:00	-12.807	45.2247	5	29.3058
ERS489136	TARA_042	[IO] Indian Ocean (MRGID:1904)	2010-04-04	09:50:00	5.9998	73.9067	80	27.9561
ERS489585	TARA_052	[IO] Indian Ocean (MRGID:1904)	2010-05-17	11:42:00	-16.9534	53.9601	75	25.2126
ERS488332	TARA_018	[MS] Mediterranean Sea (MRGID:1905)	2009-11-02	08:13:00	35.759	14.2574	5	21.4867
