# Supplementary material for: Transcriptional Mechanisms of Thermal Acclimation in Prochlorococcus
Source: mBio. 2023 Apr 13;14(3):e03425-22. doi: 10.1128/mbio.03425-22 (PMC10294614; doi:10.1128/mbio.03425-22)
Supplement: TABLE S7 [file mbio.03425-22-s0010.xlsx]

## Sheet: TableS7_MetaT_Read_Count
Table S7.	Raw read counts obtained by HTseq2 after alignment of a selection of Tara Oceans Metatranscriptomes to Prochlorococcus MIT9301 genome (at 98% identity). The metatranscriptomic samples have been identified by ENA sample ID
MIT9301 RefSeq Locus Tag	ERS490269	ERS491424	ERS494394	ERS490331	ERS490743	ERS490659	ERS488299	ERS488332	ERS490542	ERS490396	ERS488547	ERS490437	ERS489585	ERS488573	ERS488920	ERS488625	ERS489074	ERS489136	ERS489339	ERS489677	ERS489164
P9301_00001	0	0	1	0	25	9	0	0	5	74	31	3	0	4	506	0	0	97	42	56	15
P9301_00011	0	0	0	0	4	3	0	0	0	26	5	0	0	6	22	0	0	20	0	0	8
P9301_00021	0	0	0	0	65	65	0	0	53	167	552	53	0	225	76	103	13	46	30	140	63
P9301_00031	0	0	6	0	29	14	0	0	12	58	57	32	0	15	1	0	11	5	40	0	27
P9301_00041	0	0	0	0	1	6	0	0	1	0	4	0	19	0	128	0	0	6	0	0	0
P9301_00061	0	0	0	0	11	4	0	0	0	0	0	0	0	1	0	0	0	0	15	0	0
P9301_00071	0	0	0	0	16	33	0	0	21	28	63	16	0	45	39	29	0	0	15	0	44
P9301_00081	0	0	0	0	1	2	0	0	0	0	0	3	27	5	6	0	0	2	38	0	2
P9301_00091	0	0	0	0	8	2	0	0	12	86	33	6	40	33	163	0	1	14	0	0	23
P9301_00101	0	0	0	0	2	1	0	0	0	0	12	0	0	0	22	0	0	0	0	0	7
P9301_00111	0	0	0	0	12	12	0	0	3	21	12	4	2	0	196	0	11	35	27	29	0
P9301_00121	98	0	2	5	58	124	0	2	44	53	161	91	0	55	20	5	0	2	0	0	0
P9301_00131	0	0	0	0	6	1	0	0	5	16	5	2	0	0	0	0	0	0	0	0	1
P9301_00141	0	0	0	0	13	14	0	0	11	57	65	4	71	38	15	0	0	0	0	0	26
P9301_00151	0	0	13	0	114	91	0	0	60	218	391	48	90	100	562	19	0	154	104	76	191
P9301_00161	0	0	0	0	9	11	0	0	6	42	47	6	0	19	2	8	0	11	0	77	40
P9301_00181	0	0	0	0	0	0	0	0	0	0	2	0	0	0	0	0	0	0	0	0	0
P9301_00191	0	0	0	0	97	28	0	0	13	95	75	12	0	17	450	0	0	45	145	128	92
P9301_00201	0	0	0	0	4	6	0	0	4	5	7	0	1	0	0	0	15	0	0	25	0
P9301_00211	0	0	0	0	0	0	0	0	1	1	0	0	0	0	13	25	0	0	0	0	0
P9301_00221	0	0	0	0	4	35	0	0	15	320	53	2	0	26	0	0	0	0	8	0	66
P9301_00231	0	0	1	0	0	9	0	0	9	1	23	0	0	2	0	0	0	0	0	0	7
P9301_00241	1	0	69	18	96	467	0	0	405	601	1017	128	43	536	130	146	41	32	94	41	158
P9301_00251	1	0	14	29	999	663	0	0	354	1268	1302	368	1	1225	1133	235	32	80	296	265	538
P9301_00261	0	0	0	0	1	4	0	0	3	0	17	3	2	6	0	4	0	0	16	0	0
P9301_00271	0	0	0	0	3	0	0	0	0	13	8	0	0	4	0	0	0	0	0	0	0
P9301_00281	0	0	0	0	1	2	0	0	0	0	9	1	0	0	0	0	0	0	0	0	0
P9301_00291	0	0	0	0	0	3	0	0	0	0	0	0	0	0	0	0	0	0	0	0	0
P9301_00301	0	0	0	0	0	0	0	0	1	0	0	0	0	0	20	0	0	4	0	14	0
P9301_00311	0	0	0	0	3	0	0	0	0	2	2	0	0	0	52	0	0	9	0	0	14
P9301_00321	0	0	0	0	9	4	0	0	2	0	5	0	0	2	0	0	0	0	0	0	0
P9301_00331	0	0	0	0	9	7	0	0	6	0	37	11	0	8	0	36	0	0	0	1	10
P9301_00341	0	0	0	0	61	8	0	0	21	29	24	2	30	8	458	0	0	71	24	17	8
P9301_00351	0	0	0	0	0	0	0	0	0	0	0	0	0	0	21	0	0	0	0	0	0
P9301_00361	0	0	0	0	54	11	0	0	24	49	42	11	9	20	103	0	7	34	0	0	10
P9301_00371	3	0	10	0	0	7	0	0	0	5	32	2	0	9	49	0	0	26	0	0	0
P9301_00381	0	0	0	0	1	2	0	0	0	0	0	0	0	0	0	0	0	0	0	0	0
P9301_00391	0	0	0	0	0	2	0	0	1	0	7	0	0	1	0	0	0	0	0	0	0
P9301_00401	0	0	0	0	5	1	0	0	2	0	5	0	2	9	0	0	0	0	0	0	0
P9301_00411	0	0	0	0	10	2	0	0	0	0	3	0	0	0	47	0	0	5	0	0	0
P9301_00431	0	0	0	0	5	4	0	0	3	2	0	4	0	0	0	0	0	0	0	35	0
P9301_00441	0	0	5	0	10	22	0	0	27	71	104	17	1	49	31	1	0	21	0	28	16
P9301_00451	0	0	0	0	4	11	0	0	15	6	27	0	1	34	0	0	0	8	0	0	2
P9301_00461	2	1	31	0	252	339	0	0	412	702	1590	160	233	828	469	468	76	340	221	302	1240
P9301_00471	0	0	24	16	232	342	0	0	230	1758	966	339	163	468	1216	226	27	137	93	11	256
P9301_00481	0	0	0	0	48	57	0	0	43	195	220	55	128	60	383	33	54	162	320	11	152
P9301_00491	0	0	0	0	35	51	0	0	19	217	66	14	35	42	64	114	0	6	0	33	10
P9301_00501	0	0	14	0	46	54	0	0	23	103	160	42	52	63	548	50	1	5	0	49	64
P9301_00511	0	1	8	0	121	343	0	0	272	1156	1027	212	63	662	444	235	48	160	90	268	278
P9301_00521	0	0	0	0	0	21	0	0	21	85	109	2	0	43	30	0	0	0	0	16	0
P9301_00531	0	0	0	0	24	16	0	0	23	76	189	17	34	69	101	55	1	84	125	9	58
P9301_00541	0	0	0	0	0	0	0	0	0	0	0	0	0	0	0	0	0	0	0	0	0
P9301_00591	0	0	0	0	35	47	0	0	30	37	181	20	29	84	3651	30	28	244	150	84	9
P9301_00611	0	0	0	0	0	0	0	0	0	0	11	0	0	0	0	0	0	0	0	0	0
P9301_00621	0	0	0	0	4	4	0	0	6	10	17	5	0	7	170	0	0	2	3	0	10
P9301_00631	0	0	0	0	0	0	0	0	3	0	0	0	0	0	0	0	0	4	0	0	0
P9301_00641	0	0	0	0	0	7	0	0	0	0	7	0	0	8	41	0	0	3	0	0	0
P9301_00651	0	0	0	0	0	0	0	0	6	2	13	0	0	7	0	0	1	0	0	0	6
P9301_00661	0	0	0	1	172	305	0	0	239	1025	993	218	0	1229	82	136	6	4	202	8	269
P9301_00671	0	0	0	0	7	3	0	0	2	42	19	6	0	14	0	0	0	0	0	1	22
P9301_00681	0	0	0	0	126	37	0	0	23	48	103	40	137	75	2032	17	54	293	136	33	150
P9301_00691	0	0	11	0	83	60	0	0	64	206	259	44	166	102	535	100	48	206	135	27	77
P9301_00701	0	0	5	30	12	17	0	0	4	216	141	45	2	20	0	80	0	20	35	0	34
P9301_00711	0	0	30	0	295	198	0	0	122	893	752	166	16	441	611	386	14	96	225	270	409
P9301_00721	0	0	0	0	18	10	0	0	11	115	62	10	0	23	23	31	0	4	0	57	34
P9301_00731	0	0	0	0	7	9	0	0	5	18	42	2	0	56	0	0	4	0	0	25	36
P9301_00741	0	0	22	0	360	481	0	0	536	567	2616	339	171	1202	4459	302	86	909	248	345	543
P9301_00751	0	0	0	0	37	7	0	0	11	147	108	27	0	14	22	0	0	7	24	14	37
P9301_00761	0	0	24	0	220	246	1	0	245	612	1869	219	53	656	328	419	6	179	269	39	245
P9301_00771	0	0	1	0	24	65	0	0	72	423	557	82	0	230	86	84	22	22	102	49	123
P9301_00781	0	0	3	0	19	8	0	0	7	201	183	53	0	33	32	33	0	16	17	26	43
P9301_00791	0	0	0	0	84	132	0	0	214	447	1966	267	2	722	409	135	0	53	87	77	162
P9301_00801	0	0	0	0	4	2	0	0	4	3	4	3	0	10	98	26	3	17	0	0	0
P9301_00811	0	0	0	0	27	25	0	0	23	135	158	19	1	75	37	9	3	6	48	27	39
P9301_00821	0	0	0	0	47	32	0	0	39	337	381	52	0	52	61	55	0	66	0	37	127
P9301_00831	0	0	0	19	57	74	0	0	92	507	787	92	53	238	87	32	0	17	139	56	207
P9301_00841	1	0	53	58	741	1352	0	1	1302	4706	10513	1185	230	3662	1157	2243	70	338	1441	1262	2685
P9301_00851	0	0	0	0	1	1	0	0	2	0	9	0	0	3	2	0	0	0	0	0	7
P9301_00861	0	0	3	0	84	64	0	0	45	108	699	3	40	685	78	44	8	55	183	292	585
P9301_00871	0	0	8	0	11	2	0	0	0	6	26	0	0	15	308	0	0	9	20	0	73
P9301_00881	0	0	0	0	117	116	0	0	44	414	187	26	18	305	30	58	6	26	203	245	348
P9301_00891	0	0	0	0	15	32	0	0	21	47	120	18	0	46	58	41	2	3	40	0	17
P9301_00901	0	0	0	10	1	3	0	0	0	45	10	0	0	4	34	1	0	9	0	0	23
P9301_00911	0	0	0	0	0	3	0	0	1	72	16	9	0	8	20	0	0	0	0	0	19
P9301_00921	0	0	0	0	0	4	0	0	1	15	14	3	0	8	10	0	0	0	0	0	0
P9301_00931	0	0	0	0	45	22	0	0	3	166	115	26	0	79	40	1	0	12	29	14	65
P9301_00941	0	0	8	0	1	10	0	0	7	23	35	5	0	7	21	0	0	0	0	1	0
P9301_00951	0	0	20	0	22	33	0	0	39	60	144	31	42	53	113	0	0	62	14	22	33
P9301_00961	0	0	0	0	36	40	0	0	15	31	58	13	9	32	39	69	14	11	5	0	11
P9301_00971	0	0	4	0	62	93	0	0	74	190	367	61	0	89	193	62	8	32	27	3	83
P9301_00981	0	0	9	0	59	27	0	0	63	37	519	71	0	259	1074	0	13	35	64	24	60
P9301_00991	0	0	0	0	8	15	0	0	21	5	61	0	1	49	880	0	12	36	33	88	34
P9301_01001	0	0	0	0	61	19	0	0	19	66	96	13	0	40	178	0	0	17	21	33	26
P9301_01011	0	0	0	0	8	9	0	0	14	16	48	4	0	23	0	0	0	1	0	10	34
P9301_01021	0	0	1	0	131	114	0	0	34	239	223	44	3	84	234	104	27	60	1	72	92
P9301_01031	0	0	0	0	0	0	0	0	0	21	0	0	0	0	0	0	0	0	0	0	0
P9301_01041	0	0	0	0	13	18	0	0	13	70	101	5	21	27	64	18	2	3	0	12	0
P9301_01061	0	0	0	0	6	2	0	0	7	12	34	7	2	4	1	0	0	0	0	0	0
P9301_01071	0	0	0	0	6	15	0	0	29	47	76	10	4	52	34	11	0	0	0	44	24
P9301_01081	0	0	6	0	40	67	0	0	44	197	198	37	1	55	1	0	0	1	42	0	33
P9301_01091	0	0	0	0	2	0	0	0	0	0	19	2	0	0	4	0	0	0	0	0	9
P9301_01101	0	0	0	0	21	58	0	0	43	48	309	62	0	122	140	33	0	15	12	35	63
P9301_01111	0	0	0	0	2	2	0	0	3	16	58	3	0	18	38	21	9	0	0	25	13
P9301_01121	0	0	0	0	3	10	0	0	15	84	33	3	0	18	24	0	0	0	7	0	4
P9301_01131	0	0	0	0	42	76	0	0	76	362	768	117	3	265	39	140	1	81	163	0	184
P9301_01141	0	0	10	0	17	46	0	0	28	131	72	40	0	39	8	0	0	0	0	0	7
P9301_01151	0	0	0	1	96	72	0	0	35	176	279	44	0	97	122	55	7	28	83	19	68
P9301_01161	0	0	0	0	29	32	0	0	20	74	215	42	0	123	180	0	0	22	18	37	65
P9301_01171	3	0	5	12	31	98	0	0	103	387	272	120	89	119	731	35	10	18	18	63	33
P9301_01181	0	0	0	0	2	0	0	0	1	29	2	3	0	16	0	0	0	0	0	21	24
P9301_01191	0	0	0	0	1	13	0	0	17	17	66	25	0	10	0	0	0	0	0	0	4
P9301_01201	1	0	0	0	6	11	0	0	5	66	97	18	0	3	12	0	0	2	9	3	21
P9301_01211	2	0	11	0	17	17	0	0	21	134	239	27	0	75	0	44	4	3	0	6	57
P9301_01221	43	0	283	88	2285	6857	0	0	6313	9333	34843	4942	207	11035	1583	3454	69	292	547	865	1739
P9301_01231	0	0	0	0	19	30	0	0	22	75	68	26	28	45	55	12	3	13	0	22	12
P9301_01241	0	0	20	38	112	211	0	0	126	1338	616	160	69	102	44	11	0	7	58	47	30
P9301_01251	0	0	0	36	6	14	0	0	32	185	135	15	0	57	61	0	0	0	0	12	4
P9301_01261	0	0	0	1	66	74	0	0	54	222	286	30	0	113	209	16	0	30	0	0	78
P9301_01271	0	0	0	0	5	4	0	0	11	22	64	18	0	14	307	0	0	11	24	7	18
P9301_01281	0	0	0	0	33	39	0	0	66	171	580	91	0	83	98	82	0	10	9	13	39
P9301_01291	0	0	0	1	61	61	0	0	30	224	539	63	72	106	109	3	0	39	52	13	49
P9301_01301	0	0	7	0	54	45	0	0	30	244	260	121	31	86	16	31	0	33	2	0	20
P9301_01311	0	0	19	0	115	149	1	0	120	685	1197	124	98	318	174	200	1	47	183	205	187
P9301_01321	0	0	20	50	970	1676	2	0	1444	6712	15625	1963	238	4926	899	2963	85	488	1274	1656	3600
P9301_01331	0	0	4	59	74	112	0	0	229	460	1175	107	0	434	203	77	0	31	30	11	147
P9301_01341	0	0	1	0	97	140	0	0	100	991	1928	164	17	646	798	511	38	168	188	517	799
P9301_01351	0	0	0	0	36	21	0	0	22	163	142	23	0	51	104	0	7	16	81	9	80
P9301_01361	0	0	0	0	1	0	0	0	0	3	0	0	0	9	15	0	0	0	0	0	0
P9301_01371	1	0	8	0	55	146	0	0	60	449	503	41	0	179	55	38	12	16	9	0	82
P9301_01381	0	0	0	0	0	7	0	0	1	15	13	1	0	8	0	0	0	0	0	0	0
P9301_01391	0	0	0	0	0	0	0	0	3	0	1	0	0	0	6	0	0	0	0	0	0
P9301_01401	0	0	7	0	50	25	0	0	29	12	297	34	0	87	56	33	18	44	2	12	57
P9301_01411	0	0	0	0	10	22	0	0	12	107	223	11	0	60	15	1	9	4	41	19	46
P9301_01421	0	0	0	0	2	20	0	0	16	63	138	22	0	53	74	26	0	11	83	0	86
P9301_01461	0	0	0	0	4	1	0	0	5	17	27	0	0	14	21	0	0	0	0	1	6
P9301_01471	0	1	0	0	84	80	0	0	49	208	787	27	0	261	11	18	0	6	6	175	106
P9301_01481	0	0	0	0	0	2	0	0	0	13	1	3	0	1	0	0	0	6	0	0	11
P9301_01491	0	0	0	0	4	13	0	0	0	42	63	8	0	12	15	0	0	12	0	0	7
P9301_01501	0	0	0	15	59	86	0	0	49	235	442	70	19	148	120	26	1	33	94	84	58
P9301_01511	0	0	0	0	226	363	0	0	261	249	1380	176	1	433	160	151	13	64	47	67	87
P9301_01521	0	0	0	0	43	5	0	0	0	25	30	9	0	8	115	0	0	22	98	4	46
P9301_01531	0	0	0	0	93	178	0	0	121	427	258	174	0	49	20	61	0	0	0	0	65
P9301_01541	0	0	0	0	61	53	0	0	60	127	123	31	0	29	7	0	0	1	28	0	30
P9301_01551	0	0	0	0	4	10	0	0	1	12	9	8	0	11	21	0	0	0	0	0	1
P9301_01561	0	0	0	0	8	13	0	0	2	8	19	2	0	11	11	0	0	2	1	0	15
P9301_01571	0	0	0	0	5	1	0	0	4	20	11	5	0	0	0	0	0	0	52	0	0
P9301_01581	0	0	0	0	0	0	0	0	6	1	6	0	0	0	16	0	0	0	0	0	15
P9301_01591	0	0	0	0	6	6	0	0	3	1	11	1	0	0	3	0	0	0	0	0	12
P9301_01601	0	0	0	0	3	6	0	0	0	24	3	6	0	10	15	0	0	12	0	0	0
P9301_01611	0	0	13	10	278	116	0	0	93	547	301	73	75	130	197	0	0	12	71	68	68
P9301_01621	0	0	12	0	74	136	0	0	119	502	1572	75	1	322	97	369	8	86	130	140	90
P9301_01631	0	0	34	0	301	734	0	0	745	2057	6105	421	66	1862	756	776	45	201	228	232	457
P9301_01641	0	0	18	0	83	133	0	0	63	276	651	62	0	288	724	109	1	184	9	131	182
P9301_01651	0	0	0	0	45	102	0	0	56	155	713	66	16	324	725	219	19	197	139	178	321
P9301_01661	0	0	0	0	54	105	0	0	105	343	1034	264	1	325	140	256	6	154	173	0	165
P9301_01671	0	0	0	0	43	66	0	0	104	192	365	75	0	141	37	86	0	1	0	7	72
P9301_01681	0	0	16	0	580	737	1	0	649	1186	4312	481	1	1584	793	667	72	563	259	190	752
P9301_01691	0	0	0	0	113	26	0	0	12	17	147	0	10	59	535	41	0	209	5	17	162
P9301_01701	0	0	0	0	7	9	0	0	1	0	11	0	0	6	39	1	0	8	0	0	0
P9301_01711	0	0	4	0	85	63	0	0	57	254	267	116	0	105	138	85	0	4	0	48	25
P9301_01721	0	0	2	0	21	33	0	0	19	141	72	20	0	56	97	0	0	1	36	31	10
P9301_01731	0	0	9	0	790	284	0	0	251	884	727	208	0	444	792	50	4	60	132	68	342
P9301_01741	0	0	0	0	1	6	0	0	5	25	41	14	0	7	12	0	0	0	0	0	0
P9301_01751	0	0	0	0	0	0	0	0	0	0	0	0	0	0	0	0	0	0	0	0	0
P9301_01761	0	0	0	0	0	2	0	0	5	20	1	0	0	1	0	0	0	0	0	0	0
P9301_01771	0	0	3	0	0	0	0	0	1	0	7	11	0	18	17	30	1	0	0	0	0
P9301_01781	0	0	0	0	0	5	0	0	4	0	7	0	0	0	0	0	0	0	0	0	0
P9301_01791	0	0	6	0	10	60	0	0	91	10	222	26	55	58	70	87	0	10	17	0	13
P9301_01801	0	0	0	0	8	37	0	0	23	107	177	25	22	98	105	89	0	3	13	47	11
P9301_01811	0	0	0	0	7	8	0	0	2	6	64	17	3	2	37	33	6	7	14	18	32
P9301_01821	0	0	0	0	0	0	0	0	0	0	0	0	0	3	9	0	0	0	0	0	0
P9301_01831	0	0	2	0	30	15	0	0	10	101	202	33	0	189	39	45	0	12	42	71	177
P9301_01841	0	0	101	55	772	1123	0	0	737	3812	5110	811	387	1916	2693	1012	160	902	947	1490	2228
P9301_01851	0	0	0	0	4	9	0	0	18	58	62	6	0	34	28	0	0	0	0	0	10
P9301_01861	0	0	0	19	18	52	0	0	26	317	103	17	0	41	1	0	0	0	0	28	11
P9301_01871	0	0	3	0	1	4	0	0	0	17	18	5	0	7	29	0	0	1	0	0	0
P9301_01881	0	0	9	0	363	491	0	0	264	1367	1884	309	0	844	180	188	28	3	153	162	353
P9301_01891	0	0	0	0	104	108	0	0	113	655	698	126	0	251	1311	54	0	83	121	61	138
P9301_01901	0	0	2	0	45	77	0	0	126	371	1050	80	0	361	158	0	0	21	0	25	62
P9301_01911	0	0	1	0	102	74	0	0	33	156	350	63	1	73	545	0	23	11	0	40	74
P9301_01921	6	0	103	62	725	1753	1	0	2305	3711	10813	1206	240	3725	1690	1532	150	409	691	595	1115
P9301_01931	0	0	0	0	47	55	0	0	30	301	467	52	1	127	60	105	0	13	170	95	180
P9301_01941	0	0	0	0	29	26	0	0	10	66	183	7	0	30	213	0	4	50	84	1	26
P9301_01951	0	0	0	0	38	17	0	0	10	53	127	23	25	40	150	0	0	43	34	51	72
P9301_01961	0	0	0	0	14	6	0	0	3	25	38	8	0	12	52	43	0	0	23	19	33
P9301_01971	0	0	0	0	29	39	0	0	22	279	139	15	0	176	88	53	11	7	101	131	170
P9301_01981	0	0	12	0	121	101	0	0	61	450	478	75	59	242	95	0	40	30	72	98	148
P9301_01991	0	0	0	29	9	77	0	0	50	172	73	30	0	68	33	3	12	0	41	0	18
P9301_02001	0	0	27	3	303	515	0	0	362	852	2717	380	71	1046	795	191	69	219	189	283	510
P9301_02011	0	0	0	0	0	0	0	0	0	30	46	3	0	8	59	0	0	8	25	0	20
P9301_02021	0	0	0	0	6	0	0	0	5	22	47	18	0	18	52	0	1	13	53	55	88
P9301_02031	0	0	0	0	0	0	0	0	0	0	2	0	0	0	0	0	0	0	0	0	0
P9301_02041	0	0	0	0	10	5	0	0	6	43	68	13	0	39	66	1	0	17	3	0	15
P9301_02051	0	0	9	0	91	76	0	0	97	328	566	131	132	212	671	156	10	223	57	138	303
P9301_02061	0	0	0	0	30	35	0	0	35	340	212	60	127	57	688	28	33	131	0	72	126
P9301_02071	0	0	8	21	304	184	0	0	145	1730	984	299	140	344	1226	108	64	274	192	271	223
P9301_02081	0	0	0	0	0	12	0	0	7	226	53	13	1	13	21	0	3	1	0	0	10
P9301_02091	0	0	8	0	162	157	0	0	211	431	1546	269	65	514	233	171	43	16	31	82	200
P9301_02101	0	0	0	0	27	19	0	0	13	57	54	6	0	9	18	50	0	4	30	0	2
P9301_02111	0	0	6	40	231	227	0	0	185	678	1404	204	379	518	1059	126	45	303	486	163	625
P9301_02121	0	0	1	0	16	18	0	0	9	68	44	11	98	17	657	0	26	25	0	0	35
P9301_02131	0	0	0	21	17	15	0	0	12	117	95	21	59	52	159	49	0	51	73	73	41
P9301_02141	0	0	3	0	10	11	0	0	31	50	215	14	43	44	48	65	11	0	0	13	5
P9301_02151	0	0	5	95	116	433	0	0	201	1384	458	91	0	1147	52	78	6	0	84	446	245
P9301_02171	0	0	0	0	0	2	0	0	0	0	0	0	0	0	1	0	0	0	0	0	0
P9301_02181	0	0	0	0	0	2	0	0	1	29	43	2	0	36	20	52	0	9	0	0	7
P9301_02191	0	0	0	0	6	9	0	0	1	10	10	1	0	5	0	1	0	5	0	0	13
P9301_02201	0	0	6	0	27	57	0	0	37	63	54	7	13	24	0	0	0	3	0	0	4
P9301_02211	1	0	447	292	4743	9468	1	0	6355	14756	22554	5150	418	9632	1158	4103	99	330	944	1942	2523
P9301_02221	5	0	229	229	1502	4248	0	0	2572	6488	10625	2271	532	3532	739	1991	139	132	309	730	1743
P9301_02231	0	0	63	27	322	727	2	0	572	2044	1676	342	104	553	231	263	37	64	111	112	420
P9301_02241	1	0	123	101	615	1039	0	0	818	5992	6251	1170	325	1780	1277	1891	130	473	716	1000	2556
P9301_02251	1	0	54	85	1092	1747	0	0	1682	4339	18965	2782	506	7207	3730	3094	160	1268	764	840	3095
P9301_02261	0	0	0	0	47	132	0	0	148	158	1283	162	0	381	121	86	9	27	8	25	74
P9301_02271	0	2	0	0	426	344	0	0	392	1965	2913	435	107	1155	2402	342	74	423	1814	723	1154
P9301_02281	0	0	13	0	148	131	0	0	61	331	230	84	106	299	1534	72	98	186	381	199	368
P9301_02291	0	0	2	0	84	108	0	0	74	380	664	99	1	227	207	128	0	28	29	86	154
P9301_02301	0	0	0	0	0	7	0	0	1	15	40	0	0	11	1	0	0	0	0	0	0
P9301_02311	0	0	9	1	133	109	0	0	66	146	265	24	1	219	185	4	0	9	109	82	99
P9301_02321	0	0	0	0	0	9	0	0	3	16	20	4	0	7	50	0	0	0	0	5	7
P9301_02331	0	0	8	0	13	9	0	0	8	110	37	7	0	19	125	25	0	4	0	75	75
P9301_02341	0	0	0	0	6	3	0	0	0	0	0	0	0	0	0	0	0	0	0	0	0
P9301_02351	0	0	0	0	15	49	0	0	37	129	76	9	0	94	33	36	1	0	0	49	29
P9301_02361	0	0	0	0	16	27	0	0	20	236	37	37	0	33	20	1	0	5	24	55	53
P9301_02371	0	0	0	0	17	62	0	0	56	128	201	36	0	125	15	26	0	7	0	26	24
P9301_02381	0	0	0	0	152	111	0	0	123	789	954	138	288	321	251	103	14	37	35	101	116
P9301_02391	0	0	0	0	5	17	0	0	11	55	157	27	64	32	113	64	10	19	0	13	15
P9301_02401	0	0	0	0	10	1	0	0	1	1	4	0	0	4	275	11	0	37	0	0	1
P9301_02411	0	0	71	156	8485	3447	4	0	4366	10393	27869	2922	2335	10300	37351	4715	484	10582	24351	5148	15718
P9301_02421	0	0	0	0	6	5	0	0	7	5	58	2	0	11	21	0	0	0	0	0	10
P9301_02431	0	0	0	0	1	11	0	0	21	35	35	5	0	27	21	0	0	3	6	44	9
P9301_02451	306087	32469	142817	101629	525100	2308126	76685	6039	2553767	2035846	6909181	495635	750648	4640096	1449614	1843391	164574	584533	713700	928735	1783544
P9301_02461	0	0	54	25	334	368	1	0	383	831	1835	272	95	711	2311	263	105	229	188	103	206
P9301_02471	0	0	0	0	0	0	0	0	1	13	14	0	0	0	0	0	0	0	0	0	0
P9301_02481	0	0	30	28	193	530	0	0	490	943	2921	233	0	1191	61	340	0	52	62	302	227
P9301_02491	0	0	0	0	51	31	0	0	9	137	29	11	1	46	60	14	20	0	15	81	37
P9301_02501	0	1	88	55	1483	1123	0	0	736	2696	1405	233	56	2339	650	257	90	59	515	2509	2079
P9301_02511	0	0	0	0	10	3	0	0	15	22	69	2	1	24	56	0	0	18	2	36	8
P9301_02521	0	0	0	0	4	4	0	0	3	1	20	1	0	17	0	0	0	5	0	0	0
P9301_02531	0	0	0	0	2	0	0	0	3	0	9	0	0	13	0	0	0	0	0	0	0
P9301_02541	0	0	0	0	0	0	0	0	3	0	14	0	0	0	0	0	0	0	10	0	2
P9301_02551	0	0	0	0	8	1	0	0	0	16	2	10	0	0	1	0	0	5	0	0	18
P9301_02561	0	0	0	0	0	3	0	0	8	25	52	4	0	5	1	11	0	0	0	0	7
P9301_02571	0	0	0	0	3	13	0	0	5	10	47	5	0	2	0	7	0	1	0	0	0
P9301_02581	0	0	1	4	143	246	0	0	210	913	1643	138	93	425	242	172	0	83	149	183	197
P9301_02591	0	0	0	0	1	3	0	0	0	0	0	6	0	0	1	0	0	0	0	0	0
P9301_02601	1	0	5	0	131	143	0	0	93	552	539	120	47	259	136	96	14	123	193	100	151
P9301_02611	0	0	0	0	0	1	0	0	1	8	0	0	0	0	0	0	0	3	0	0	0
P9301_02621	0	0	0	0	9	0	0	0	0	4	0	0	0	0	0	0	0	0	0	0	0
P9301_02641	0	0	0	0	0	2	0	0	7	28	62	15	0	15	0	19	0	0	0	36	0
P9301_02651	0	0	0	0	0	6	0	0	0	0	3	0	0	0	0	0	0	0	0	0	0
P9301_02661	0	0	0	0	21	4	0	0	6	4	6	2	0	15	26	0	0	27	127	6	24
P9301_02671	0	0	0	0	24	7	0	0	2	3	18	2	0	9	84	0	0	16	41	6	12
P9301_02681	0	0	0	0	15	1	0	0	3	0	13	1	0	10	116	0	0	23	246	19	23
P9301_02691	0	0	7	0	26	22	0	0	34	14	91	22	29	8	17	31	0	10	21	0	3
P9301_02701	0	0	0	0	41	3	0	0	2	0	11	0	0	0	33	0	0	0	0	0	0
P9301_02731	0	0	0	0	0	0	0	0	0	0	0	0	0	5	0	0	0	0	0	0	0
P9301_02741	0	0	0	0	0	2	0	0	5	6	0	4	0	0	0	0	0	0	0	0	4
P9301_02751	0	0	0	0	9	5	0	0	0	22	53	13	0	7	0	0	0	11	0	0	0
P9301_02761	0	0	17	0	37	93	0	0	62	124	346	37	0	48	4	0	0	0	0	0	2
P9301_02781	0	0	0	0	2	0	0	0	0	7	0	0	0	0	0	0	0	0	0	0	0
P9301_02791	0	0	0	0	6	6	0	0	3	0	19	0	0	2	30	2	0	0	17	2	18
P9301_02801	0	0	0	0	6	18	0	0	5	86	58	8	24	27	115	5	4	25	69	0	79
P9301_02811	0	0	31	56	418	614	0	0	437	1242	3217	346	700	1253	2001	780	137	1128	1363	1056	1110
P9301_02821	0	0	0	0	15	22	0	0	3	31	125	17	0	31	30	0	0	0	0	0	13
P9301_02831	0	0	0	0	0	0	0	0	0	0	31	1	0	17	0	0	0	0	0	0	12
P9301_02841	0	0	0	0	7	4	0	0	3	18	21	0	0	8	32	0	0	0	1	0	19
P9301_02851	0	0	1	0	4	5	0	0	5	38	65	7	0	14	45	36	0	1	0	0	10
P9301_02861	13	10	330	56	3718	12181	16	0	17987	2591	12465	3747	47643	13205	139841	1516	4961	34013	2143	4867	6673
P9301_02871	0	0	7	0	217	374	0	0	362	692	1002	196	19	408	168	232	9	60	134	38	338
P9301_02881	0	0	0	0	9	20	0	0	8	14	30	11	0	31	0	35	0	0	0	0	0
P9301_02891	0	0	0	24	77	66	0	0	23	192	226	33	0	48	594	49	23	53	27	0	6
P9301_02901	0	0	0	0	67	119	0	0	98	430	378	123	36	118	158	29	45	20	64	37	151
P9301_02911	30	3	151	15	864	2977	3	0	3387	4626	16805	3318	1403	6520	4453	1857	70	703	437	1111	903
P9301_02921	0	0	0	0	7	8	0	0	11	5	74	4	0	32	20	0	0	8	19	0	1
P9301_02931	3	0	0	0	0	2	0	0	0	0	0	0	0	0	0	0	0	0	0	0	0
P9301_02941	0	0	1	0	26	9	0	0	5	25	88	16	27	27	55	62	0	78	32	17	21
P9301_02951	0	0	4	0	129	154	0	0	132	483	334	80	0	550	181	58	13	11	112	39	338
P9301_02961	0	0	3	0	120	82	0	0	56	387	469	97	0	229	117	53	10	18	56	112	168
P9301_02971	0	0	0	0	0	0	0	0	1	12	9	0	0	11	0	0	0	0	0	0	0
P9301_02981	0	0	11	0	6	21	0	0	47	50	63	16	1	71	126	55	7	18	0	78	69
P9301_02991	0	0	0	0	2	2	0	0	11	10	5	4	0	20	59	0	0	7	0	17	15
P9301_03001	0	0	0	0	0	5	0	0	0	17	13	0	0	5	60	0	0	0	26	22	4
P9301_03011	0	0	0	0	5	10	0	0	0	13	47	5	0	15	10	0	0	0	0	8	0
P9301_03021	0	0	0	0	18	33	0	0	45	201	93	60	0	83	107	11	1	19	0	2	38
P9301_03031	0	0	9	0	48	59	0	0	46	226	249	111	0	110	146	138	11	18	51	178	142
P9301_03041	708	0	245	81	674	2377	198	0	1846	5868	10258	1162	184	3699	176	1252	14	107	382	470	1295
P9301_03051	6	0	7	4	97	89	50	0	61	433	437	80	0	285	1148	128	9	72	99	153	169
P9301_03061	22	1	81	0	381	762	17	0	439	1441	1943	355	0	1472	3223	413	147	251	281	462	847
P9301_03071	0	0	0	0	2	1	0	0	0	74	5	2	0	12	54	0	13	0	0	0	23
P9301_03081	31	0	10	0	82	147	13	0	118	662	451	109	43	169	169	30	26	8	65	90	85
P9301_03091	524	0	34	0	84	413	93	0	286	1595	1608	188	126	647	71	413	9	20	130	196	169
P9301_03101	24	0	0	0	8	54	22	0	12	332	66	3	0	23	0	0	0	3	10	6	18
P9301_03111	19	0	0	0	3	37	0	0	77	166	281	36	0	61	18	49	7	5	0	0	23
P9301_03121	0	0	11	0	43	100	0	0	48	342	215	110	1	118	89	91	3	14	38	107	142
P9301_03131	0	0	0	0	16	7	0	0	6	9	23	3	0	1	64	2	0	0	24	0	0
P9301_03141	0	0	0	0	8	3	0	0	12	0	43	2	31	7	38	17	0	9	7	0	10
P9301_03151	0	0	0	0	57	50	0	0	70	111	206	36	0	52	106	63	14	15	11	29	17
P9301_03161	0	0	0	18	36	95	0	0	72	481	556	54	0	200	97	239	6	54	22	75	111
P9301_03171	1	0	9	1	236	392	0	0	270	517	1660	107	0	484	373	159	12	79	83	125	134
P9301_03181	0	0	0	0	55	124	0	0	70	202	577	64	0	150	132	59	0	8	0	0	69
P9301_03191	8	2	1	0	10	55	0	0	32	40	173	9	0	38	8	0	0	0	63	0	1
P9301_03201	1	1	28	0	132	241	0	0	397	1283	1321	152	12	553	160	175	7	38	80	56	160
P9301_03211	41	1	273	124	5634	7840	2	0	6749	15495	21246	1906	389	22576	1906	2229	171	152	4627	5196	10308
P9301_03221	0	0	0	0	0	0	0	0	9	10	20	0	0	22	2	0	0	0	1	21	2
P9301_03231	0	0	0	0	0	0	0	0	1	0	0	0	0	1	0	29	0	0	0	0	2
P9301_03241	0	0	1	1	365	532	0	0	497	1096	1976	87	1	1964	124	222	16	26	392	709	971
P9301_03251	0	0	0	0	37	112	0	0	157	149	796	96	121	254	322	70	11	236	94	8	154
P9301_03261	0	0	0	10	73	62	0	0	31	193	223	68	37	52	260	0	5	37	15	59	76
P9301_03271	0	0	0	0	21	25	0	0	28	124	260	40	62	70	221	66	0	35	9	0	26
P9301_03281	0	0	1	0	119	105	0	0	135	475	1057	120	70	326	329	429	18	171	273	200	266
P9301_03291	0	0	0	0	5	5	0	0	1	4	29	1	0	5	0	0	0	0	0	0	0
P9301_03301	0	0	0	0	64	29	0	0	12	409	49	34	0	41	22	22	0	17	158	10	223
P9301_03311	0	0	6	0	18	12	0	0	12	50	46	9	0	22	22	0	0	0	40	40	19
P9301_03321	0	0	0	0	96	47	0	0	25	475	190	15	0	143	82	0	0	5	96	323	354
P9301_03331	0	0	0	0	2	3	0	0	2	17	7	4	0	4	38	0	0	0	0	0	0
P9301_03341	0	0	0	0	17	20	0	0	10	24	125	24	0	40	1	0	0	24	0	0	12
P9301_03351	0	0	0	0	0	2	0	0	0	0	2	0	0	0	0	0	0	0	0	0	0
P9301_03361	0	0	0	0	65	36	0	0	18	178	80	32	0	26	29	40	0	0	50	6	53
P9301_03371	0	0	13	73	256	380	0	0	171	1904	989	389	25	276	153	144	2	42	13	72	121
P9301_03381	0	0	7	14	112	110	0	0	84	281	272	100	1	248	1111	35	14	19	36	98	248
P9301_03391	0	0	0	0	0	0	0	0	1	0	0	0	0	1	0	0	0	0	0	0	0
P9301_03401	3	0	130	62	7467	4569	0	0	1804	3352	2424	161	0	9323	653	931	74	61	1692	3510	3375
P9301_03411	0	0	9	0	23	77	0	0	11	1	136	3	0	56	0	2	0	1	0	0	20
P9301_03421	0	0	0	0	18	27	0	0	24	91	113	12	0	98	26	0	0	0	56	33	48
P9301_03431	0	0	0	0	10	14	0	0	3	5	7	2	0	1	0	19	0	0	0	0	11
P9301_03441	0	0	0	0	0	1	0	0	0	0	0	0	0	0	1	0	0	1	0	0	10
P9301_03461	0	0	0	0	84	3	0	0	0	0	2	0	0	18	68	0	0	5	0	6	12
P9301_03471	0	0	1	0	18	6	0	0	0	1	3	0	0	0	82	0	0	8	0	0	30
P9301_03481	0	0	0	0	0	0	0	0	0	0	2	0	0	2	0	0	0	0	0	0	0
P9301_03491	0	0	0	0	1	6	0	0	5	4	21	5	0	5	33	0	0	0	2	17	11
P9301_03501	0	0	6	0	182	113	0	0	43	137	297	54	73	95	1075	49	17	72	179	92	79
P9301_03511	60	32	89	62	2172	1861	8	0	1038	4605	3203	295	0	3101	799	343	17	244	2250	1281	2486
P9301_03521	0	0	7	0	7	18	0	0	4	14	18	0	34	0	12	0	1	0	0	19	13
P9301_03531	0	0	0	0	79	68	0	0	32	63	129	29	0	74	86	0	0	17	30	54	45
P9301_03551	0	0	0	0	2	0	0	0	0	0	4	0	0	0	13	0	0	0	0	4	0
P9301_03561	0	0	0	0	64	51	0	0	34	129	30	12	0	102	109	0	6	7	104	47	75
P9301_03571	0	0	0	0	4	0	0	0	4	0	11	5	0	0	165	0	0	15	12	0	6
P9301_03581	0	0	0	0	12	12	0	0	5	17	56	23	1	22	56	0	9	1	0	0	22
P9301_03591	0	0	0	0	6	17	0	0	18	21	108	8	1	32	7	11	0	0	0	2	11
P9301_03601	0	0	0	0	25	15	0	0	20	2	145	13	0	20	52	50	3	23	17	69	5
P9301_03611	0	0	0	0	0	0	0	0	0	0	9	0	0	0	38	0	2	0	0	0	0
P9301_03631	0	0	0	0	2	0	0	0	0	2	3	1	0	0	0	0	0	0	16	0	0
P9301_03641	0	0	0	0	594	312	0	0	610	74	2232	130	0	1209	684	82	9	33	81	39	59
P9301_03651	0	0	0	0	0	0	0	0	0	0	0	0	0	0	35	0	0	0	0	0	0
P9301_03661	0	0	0	0	0	5	0	0	1	0	11	3	58	8	79	0	0	6	0	0	6
P9301_03671	0	0	0	0	0	3	0	0	0	0	6	0	0	0	63	0	0	15	0	0	2
P9301_03681	0	0	8	0	200	509	0	0	409	774	2993	532	0	1016	1111	127	24	379	125	129	183
P9301_03691	0	0	0	0	58	10	0	0	2	28	61	1	0	147	207	0	0	18	66	147	153
P9301_03701	0	0	0	76	71	56	0	0	68	178	616	75	0	90	27	262	5	18	3	26	59
P9301_03711	0	0	0	0	1	26	0	0	13	38	63	12	0	25	0	0	0	0	0	0	0
P9301_03721	0	0	3	0	0	0	0	0	1	0	6	0	0	0	0	0	0	0	0	0	2
P9301_03731	0	0	0	0	0	1	0	0	3	0	0	0	0	1	0	0	0	1	0	0	0
P9301_03741	0	0	0	0	1	3	0	0	0	8	22	8	0	0	0	0	0	0	0	0	8
P9301_03751	0	0	0	0	4	7	0	0	18	59	38	13	61	15	35	53	0	13	19	57	14
P9301_03761	0	0	0	0	38	29	0	0	26	107	157	16	93	50	519	0	61	103	32	0	40
P9301_03771	0	0	0	0	0	0	0	0	0	0	5	0	0	1	0	0	0	0	0	0	0
P9301_03781	0	0	0	0	0	1	0	0	0	0	0	0	0	0	0	0	0	0	0	0	0
P9301_03791	0	0	0	0	0	7	0	0	0	0	0	2	0	0	19	0	0	0	0	0	0
P9301_03801	0	0	0	5	16	24	0	0	24	343	73	37	0	28	42	0	0	1	0	0	15
P9301_03811	0	0	4	0	56	36	0	0	33	264	107	42	0	87	72	0	10	0	0	38	121
P9301_03821	0	0	9	0	1	12	0	0	13	32	37	7	1	5	126	10	0	3	0	0	8
P9301_03831	0	0	66	213	1088	34	5	0	71	116	586	147	3433	322	10594	175	383	9925	897	2926	3802
P9301_03841	0	0	0	0	0	2	0	0	0	0	0	0	0	1	0	0	0	0	0	0	0
P9301_03851	0	0	0	0	6	2	0	0	6	29	3	3	0	5	0	0	0	0	0	0	15
P9301_03861	0	0	0	0	0	0	0	0	0	0	0	0	0	0	15	0	0	6	0	0	4
P9301_03871	0	0	0	0	11	6	0	0	0	23	5	1	0	6	18	1	0	0	0	0	0
P9301_03881	0	0	0	0	9	14	0	0	5	52	12	7	0	26	8	0	0	0	4	0	29
P9301_03901	0	0	1	0	9	35	1	0	23	215	156	12	0	57	69	60	11	47	10	11	145
P9301_03911	0	0	0	0	0	6	0	0	5	1	11	11	0	21	1	0	0	0	0	0	31
P9301_03921	0	0	2	0	17	135	0	0	135	199	811	25	0	374	95	259	12	29	1	26	190
P9301_03931	0	0	0	0	5	11	0	0	18	13	55	4	0	21	134	0	0	3	0	7	15
P9301_03941	0	0	0	0	2	20	0	0	35	52	70	12	0	56	132	10	0	14	0	21	4
P9301_03951	0	0	0	0	3	13	0	0	10	7	23	2	0	4	28	0	0	4	0	0	7
P9301_03961	0	0	0	0	0	0	0	0	0	8	1	4	0	0	41	0	0	6	0	0	16
P9301_03971	0	0	0	0	4	7	0	0	6	0	51	7	0	8	51	21	13	16	0	1	22
P9301_03981	0	0	0	0	7	8	0	0	8	10	20	0	0	11	61	0	0	0	0	0	6
P9301_03991	0	0	0	0	15	3	0	0	4	0	1	2	0	9	0	0	8	14	0	0	0
P9301_04001	0	0	0	0	7	11	0	0	1	12	50	1	0	29	150	30	0	31	0	0	0
P9301_04011	0	0	0	0	4	6	0	0	19	7	75	0	12	51	119	0	5	37	0	0	20
P9301_04021	0	0	0	0	1	1	0	0	2	47	124	3	0	51	202	0	0	51	0	57	25
P9301_04031	0	0	0	0	7	0	0	0	0	9	2	0	0	9	0	0	0	0	0	14	8
P9301_04041	0	1	5	0	1709	1111	0	0	870	1024	5919	409	178	2834	145	1167	189	452	901	1419	3334
P9301_04051	0	0	0	0	1475	824	2	0	573	660	3438	251	182	1914	273	467	122	205	390	676	1329
P9301_04061	2	0	0	0	3	4	0	0	8	0	9	8	0	5	0	13	0	1	0	0	0
P9301_04071	0	0	0	0	16	10	0	0	17	40	98	14	0	35	469	63	0	30	12	30	30
P9301_04081	0	0	0	0	48	47	1	0	28	102	317	20	30	104	873	66	22	249	154	108	128
P9301_04091	0	0	0	0	9	0	0	0	0	0	12	2	0	2	22	0	0	0	0	0	3
P9301_04101	0	0	0	0	15	17	0	0	1	27	24	6	0	67	145	1	13	0	0	0	3
P9301_04111	0	0	18	24	678	557	0	0	374	1573	2148	863	165	989	1938	230	21	424	238	166	410
P9301_04121	0	0	0	0	56	31	0	0	18	97	169	21	0	49	121	26	4	11	16	43	62
P9301_04131	0	0	0	0	20	1	0	0	2	2	10	0	0	13	86	0	0	0	42	30	24
P9301_04141	0	0	0	0	8	2	0	0	0	43	15	0	0	13	26	44	0	1	17	0	43
P9301_04151	0	0	0	0	38	27	0	0	18	22	100	41	31	46	13046	28	6	479	373	153	93
P9301_04161	0	0	0	0	4	5	0	0	0	12	11	10	0	8	195	0	0	8	1	1	19
P9301_04171	0	0	0	0	10	35	0	0	51	145	174	48	1	146	21	134	0	25	33	0	21
P9301_04181	0	0	0	0	0	7	0	0	13	12	35	2	0	0	0	0	0	2	0	0	12
P9301_04191	0	0	0	0	0	0	0	0	0	11	7	0	0	9	66	40	0	12	164	92	51
P9301_04201	0	0	0	0	248	149	0	0	115	211	591	69	27	434	3418	35	44	174	1026	263	493
P9301_04211	0	0	5	0	3	7	0	0	2	95	62	7	17	44	132	17	0	13	16	0	25
P9301_04221	0	0	5	0	89	57	0	0	32	204	197	30	19	254	222	60	0	75	206	210	194
P9301_04231	0	0	1	0	466	365	1	0	212	599	1250	70	130	875	4584	197	56	372	362	312	934
P9301_04241	1	0	32	35	1933	2434	0	0	2201	3747	16799	2554	912	6475	2987	2791	262	1804	2213	1281	3339
P9301_04251	0	0	0	0	138	76	0	0	60	491	649	153	51	185	324	189	13	127	363	87	409
P9301_04261	1056	5	609	667	17847	15366	32	29	12262	13685	55240	5570	25324	23886	191777	10389	4343	43799	8717	9302	27334
P9301_04271	0	0	0	28	84	59	0	0	58	372	384	87	95	116	214	64	15	28	6	77	172
P9301_04281	0	0	12	4	70	176	0	0	151	688	913	199	41	303	104	370	7	58	65	286	543
P9301_04291	192	87	968	919	3783	8460	62	0	5745	30387	31477	7124	1408	11113	2882	5426	460	620	1046	2524	5859
P9301_04301	0	0	0	0	19	16	0	0	16	22	98	17	19	28	38	0	0	7	17	29	23
P9301_04311	25	0	1	0	13	15	35	0	13	84	105	20	0	19	110	31	5	16	27	0	89
P9301_04321	1	0	0	0	30	34	0	0	18	161	200	30	0	54	231	0	51	54	55	42	120
P9301_04331	46	6	13	0	59	526	0	0	418	1478	3695	376	79	1092	112	448	8	74	530	156	1603
P9301_04341	1	1	0	0	12	9	0	0	12	96	45	22	0	29	2	3	13	26	48	1	24
P9301_04351	0	0	18	0	208	383	0	0	452	1492	1903	166	145	844	1160	140	0	99	97	106	376
P9301_04361	789	33	592	3100	141317	35437	142	32	28404	393416	937449	116454	28493	172702	97703	137381	3481	149253	265317	698980	681518
P9301_04371	0	0	0	0	14	15	0	0	13	153	31	7	8	62	140	0	0	0	24	0	28
P9301_04381	0	0	44	1	90	276	0	0	366	809	2306	243	1	1003	1066	151	19	66	187	256	182
P9301_04391	0	0	9	0	69	97	0	0	49	353	569	67	2	167	344	4	50	40	76	36	148
P9301_04401	0	1	93	62	1175	1945	0	3	2067	9760	16216	2214	405	4807	1737	2149	164	775	2458	1728	3151
P9301_04411	0	0	0	0	11	33	0	0	13	69	44	5	1	37	219	52	20	18	14	30	46
P9301_04421	0	0	0	0	180	124	0	0	131	405	495	101	34	133	524	82	38	96	1	165	142
P9301_04431	0	1	0	0	182	101	0	0	80	348	301	119	0	127	76	23	22	16	50	87	90
P9301_04441	0	0	1	0	25	38	0	0	73	320	337	70	65	116	21	29	10	6	21	0	49
P9301_04451	14	0	10	0	29	64	0	0	105	251	393	66	0	142	62	61	0	10	0	12	31
P9301_04471	0	0	0	0	32	26	0	0	25	146	224	35	0	70	3	20	0	4	34	19	12
P9301_04481	0	0	0	0	23	14	0	0	44	102	136	30	28	31	111	10	0	12	99	86	176
P9301_04491	0	0	0	0	3	1	0	0	2	0	14	1	0	0	10	0	0	7	0	0	22
P9301_04501	0	0	0	0	26	26	0	0	41	32	218	45	79	43	45	0	0	16	49	30	39
P9301_04511	0	0	0	0	22	48	0	0	22	68	101	18	0	38	261	1	0	9	36	29	17
P9301_04521	0	0	23	0	76	124	0	0	69	384	355	86	19	175	123	115	0	44	0	127	73
P9301_04531	0	0	0	0	31	33	0	0	19	91	104	33	0	53	49	60	0	16	17	57	60
P9301_04541	0	0	1	4	26	38	0	0	19	17	108	10	32	10	62	2	0	0	16	44	37
P9301_04551	0	0	0	0	8	21	0	0	6	47	16	12	37	8	20	11	7	0	0	0	14
P9301_04561	0	0	0	0	11	1	0	0	0	14	5	1	0	9	34	0	0	4	0	0	11
P9301_04571	0	0	0	0	2	2	0	0	2	49	17	14	0	0	25	0	0	0	0	0	0
P9301_04581	0	0	0	0	78	56	0	0	65	157	558	91	56	192	164	189	0	48	69	105	74
P9301_04591	0	0	17	0	142	250	0	0	210	432	1535	136	0	525	476	275	77	97	53	23	140
P9301_04601	0	0	47	36	198	329	0	0	271	1068	1568	153	257	635	3635	358	138	509	345	273	722
P9301_04611	0	0	0	0	1	0	0	0	3	2	0	0	0	2	3	0	0	0	0	10	0
P9301_04621	0	0	0	0	11	10	1	0	23	38	51	31	41	6	293	0	40	57	0	16	35
P9301_04631	0	0	0	0	6	13	0	0	8	14	23	3	69	10	76	6	0	6	0	0	14
P9301_04641	0	0	0	0	14	7	0	0	2	48	64	5	18	25	120	0	0	27	27	0	19
P9301_04651	0	0	8	0	72	62	0	0	42	147	661	57	0	107	247	79	6	21	107	39	130
P9301_04661	0	0	0	0	31	49	1	0	77	231	445	85	0	200	226	69	0	23	78	19	42
P9301_04671	0	0	9	0	20	12	0	0	3	69	43	3	0	9	65	0	0	8	37	60	73
P9301_04681	0	0	0	0	88	24	0	0	9	62	70	2	75	37	476	0	6	88	107	24	50
P9301_04691	0	0	9	0	264	21	0	0	37	51	177	32	111	39	1094	0	16	290	600	80	145
P9301_04701	0	0	0	0	224	10	0	0	13	11	56	14	0	29	649	19	23	101	377	172	262
P9301_04711	0	0	0	0	87	3	0	0	2	12	41	2	83	9	762	0	10	224	252	69	282
P9301_04721	0	0	0	0	69	16	0	0	4	14	23	8	43	6	234	3	15	107	120	30	114
P9301_04731	0	0	0	0	122	84	0	0	83	347	287	59	133	114	472	85	24	43	320	51	242
P9301_04741	0	0	0	0	60	83	0	0	71	204	422	74	0	118	95	0	3	47	36	131	129
P9301_04751	0	0	0	0	17	23	0	0	22	184	294	24	79	45	374	45	0	105	126	46	64
P9301_04761	0	0	31	1	1162	259	1	0	297	797	2468	329	265	1278	11705	882	263	1305	554	746	2287
P9301_04771	0	0	5	0	108	70	0	0	148	221	540	151	22	252	326	19	7	53	99	0	98
P9301_04781	0	0	1	0	64	37	0	0	29	207	156	28	0	149	36	3	0	4	19	133	122
P9301_04791	0	0	0	0	35	56	0	0	68	321	234	126	20	83	130	116	0	12	0	52	58
P9301_04801	0	0	0	0	7	23	0	0	15	11	54	19	0	12	40	4	14	1	0	0	24
P9301_04811	0	0	0	0	20	21	0	0	17	96	137	11	0	46	45	45	0	5	0	3	50
P9301_04821	0	0	7	0	52	96	0	0	58	515	248	36	62	199	164	5	37	0	94	117	136
P9301_04831	0	0	0	0	3	0	0	0	0	8	2	6	0	1	100	0	0	0	0	24	14
P9301_04841	0	0	0	0	11	12	0	0	1	55	53	20	15	36	76	1	0	2	12	30	54
P9301_04851	0	0	0	0	2	0	0	0	0	14	2	0	0	1	0	0	0	0	18	0	13
P9301_04861	0	0	0	0	517	162	0	0	135	468	510	75	0	935	282	30	5	23	1028	507	985
P9301_04871	0	0	12	12	90	106	0	0	67	151	166	25	0	319	107	0	7	9	161	58	265
P9301_04881	0	0	0	0	18	20	0	0	5	50	103	6	23	24	25	47	0	0	0	0	1
P9301_04891	0	0	1	0	23	8	0	0	8	78	36	5	63	11	37	11	0	10	28	50	113
P9301_04901	0	0	0	18	224	141	0	0	86	966	542	125	192	485	490	148	26	232	543	153	844
P9301_04911	0	0	21	0	267	196	0	0	139	1750	1064	298	135	436	737	73	21	126	124	197	346
P9301_04921	0	0	0	0	76	38	0	0	9	103	130	6	0	32	171	0	0	14	11	11	40
P9301_04931	0	0	0	0	55	35	0	0	18	125	82	7	0	164	60	31	0	2	145	186	168
P9301_04941	1	0	115	0	5616	2140	1	0	1370	2563	5337	585	87	12116	4165	1218	168	200	4342	5953	8144
P9301_04951	0	0	9	0	70	69	0	0	46	141	257	43	1	174	170	23	8	87	81	7	54
P9301_04961	0	0	0	0	21	7	0	0	2	15	23	8	0	10	0	0	0	0	0	2	35
P9301_04971	0	0	0	0	132	67	0	0	40	58	183	72	33	73	388	3	14	53	12	52	65
P9301_04981	0	0	7	0	216	72	0	0	47	330	267	44	0	111	233	88	14	39	175	181	128
P9301_04991	0	0	16	0	120	233	0	0	152	628	890	80	3	574	35	164	1	22	191	118	201
P9301_05001	3	0	58	2	793	734	0	0	439	2811	1748	243	15	853	426	215	11	89	464	837	880
P9301_05011	0	0	0	0	13	1	0	0	8	10	16	2	0	16	231	0	0	0	3	0	6
P9301_05021	0	0	25	0	357	402	0	0	330	806	3110	356	49	1043	405	314	13	63	300	189	358
P9301_05031	0	0	0	0	13	1	0	0	2	0	26	1	0	1	9	0	0	0	12	31	9
P9301_05041	0	0	0	0	27	20	0	0	6	35	62	29	0	52	321	0	0	18	60	88	79
P9301_05051	0	0	0	0	4	0	0	0	5	0	11	0	0	0	3	0	0	0	0	4	8
P9301_05061	0	0	0	0	20	6	1	0	0	19	40	3	0	4	66	0	0	7	0	22	4
P9301_05071	0	0	0	0	4	3	0	0	4	1	36	0	0	3	0	0	0	0	0	0	17
P9301_05081	0	0	0	0	2	0	0	0	0	0	0	0	0	0	0	0	0	0	0	0	0
P9301_05091	0	0	3	0	1041	232	0	0	126	285	832	31	34	403	1069	65	24	175	279	322	796
P9301_05101	0	0	0	0	106	44	0	0	23	58	54	10	0	40	138	0	0	8	70	21	79
P9301_05111	0	0	0	0	10	2	0	0	0	0	8	2	0	0	9	0	0	0	0	4	0
P9301_05121	0	0	0	0	0	2	0	0	0	0	5	2	0	0	0	0	0	0	0	0	0
P9301_05131	0	0	0	0	4	9	0	0	9	15	32	5	1	7	0	0	0	2	12	43	0
P9301_05141	0	0	0	0	4	0	0	0	6	8	10	0	0	4	9	0	0	0	0	0	0
P9301_05161	0	0	0	0	2	0	0	0	3	0	0	0	1	0	0	0	0	0	0	0	0
P9301_05171	0	0	0	0	27	11	0	0	7	154	60	36	52	60	109	40	0	39	52	33	114
P9301_05181	0	0	0	0	26	15	0	0	20	127	134	21	59	74	256	0	0	20	29	0	64
P9301_05191	0	0	0	0	0	9	0	0	4	9	36	12	0	10	34	8	0	9	13	38	41
P9301_05201	0	0	0	0	121	142	0	0	164	1177	1518	188	57	387	263	221	6	61	159	108	210
P9301_05211	0	0	68	27	422	270	0	0	127	1490	1116	320	43	455	316	63	0	49	117	216	325
P9301_05221	0	0	13	4	75	59	0	0	12	298	190	18	43	120	104	38	19	15	125	235	257
P9301_05231	1	0	64	17	1107	1274	0	0	838	4066	2963	873	260	5060	3113	417	34	283	997	905	1396
P9301_05241	0	0	0	0	41	21	0	0	3	33	55	5	0	1	13	43	0	0	0	0	0
P9301_05251	0	0	0	0	10	9	0	0	7	64	19	5	0	8	18	0	0	10	0	0	2
P9301_05261	0	0	4	0	22	39	0	0	16	85	117	23	0	55	44	55	0	31	29	44	27
P9301_05271	0	0	12	0	24	43	0	0	50	173	200	21	0	30	107	49	0	7	60	0	29
P9301_05291	0	0	0	0	90	32	0	0	20	32	39	9	1	8	1126	0	10	29	70	16	90
P9301_05301	0	0	9	0	5	10	0	0	3	76	33	13	0	11	1	14	10	0	0	0	51
P9301_05311	0	0	0	0	2	5	0	0	0	2	20	1	0	2	0	1	0	0	0	0	3
P9301_05321	0	0	0	0	49	12	0	0	2	67	63	23	0	15	0	12	0	5	36	0	53
P9301_05331	0	0	2	0	191	103	0	0	117	739	636	134	28	277	249	130	14	42	335	386	214
P9301_05341	0	0	0	0	39	93	0	0	108	696	368	105	19	250	141	80	3	35	91	192	224
P9301_05351	0	0	3	5	116	84	1	0	104	567	1040	118	76	252	776	241	13	277	205	158	686
P9301_05361	0	0	0	0	12	6	0	0	6	26	31	12	0	44	622	0	0	21	7	41	87
P9301_05371	0	0	0	1	13	32	0	0	23	78	133	83	38	26	17	44	0	0	0	0	20
P9301_05381	0	0	14	21	99	89	0	0	105	345	642	265	0	175	43	104	0	0	0	99	73
P9301_05391	0	0	0	0	0	0	0	0	0	3	0	0	0	0	14	0	0	0	0	0	0
P9301_05401	0	0	0	0	10	7	0	0	7	42	68	6	0	25	64	0	0	1	0	2	16
P9301_05411	0	0	0	0	77	63	0	0	52	269	425	87	0	146	23	32	0	14	78	71	66
P9301_05421	0	0	6	0	7	11	0	0	8	38	17	2	6	3	24	0	0	5	0	0	0
P9301_05431	0	0	0	0	0	0	0	0	0	0	0	0	0	0	9	0	0	0	0	0	6
P9301_05441	0	0	0	0	5	3	0	0	6	11	15	3	0	0	102	0	0	7	0	41	0
P9301_05451	1	0	0	0	571	63	0	0	49	29	377	16	161	127	2944	16	44	341	555	288	431
P9301_05461	0	0	0	0	8	3	0	0	0	4	45	4	0	2	34	0	0	3	4	0	17
P9301_05471	0	0	0	0	6	4	0	0	4	43	38	2	0	24	4	25	0	0	0	36	13
P9301_05481	0	0	12	0	19	39	0	0	29	103	78	12	63	37	21	0	0	1	0	26	43
P9301_05491	0	0	2	0	3	10	0	0	14	130	71	18	0	39	105	0	0	17	27	8	39
P9301_05501	0	0	0	0	9	11	0	0	5	37	22	15	1	15	112	42	11	24	0	0	5
P9301_05511	0	0	1	0	105	244	0	0	164	424	1038	148	11	243	33	118	0	32	3	134	103
P9301_05521	0	0	0	0	171	143	0	0	144	323	644	143	54	502	527	165	0	188	438	306	490
P9301_05531	0	0	0	0	16	9	0	0	19	36	81	6	4	29	0	40	0	4	11	45	15
P9301_05551	0	0	0	0	4	8	0	0	9	24	33	0	0	37	12	0	0	0	20	0	11
P9301_05561	0	0	15	0	68	96	1	0	74	431	517	99	0	259	579	151	19	49	139	196	169
P9301_05571	0	0	0	0	1	9	0	0	6	45	68	25	0	21	13	42	0	0	0	0	0
P9301_05581	20	1	72	0	693	1734	1	0	731	6726	3147	441	46	1245	497	191	5	51	298	1253	1291
P9301_05591	0	0	0	0	58	57	0	0	45	159	185	35	0	32	28	2	22	4	15	68	47
P9301_05601	0	0	0	0	69	67	0	0	36	71	181	53	1	28	65	1	21	7	0	12	12
P9301_05611	0	0	0	0	9	3	0	0	18	15	10	8	0	6	0	0	0	2	0	2	6
P9301_05621	0	0	40	0	85	246	0	0	238	766	1168	234	0	225	37	40	0	10	15	133	162
P9301_05631	0	0	0	0	3	6	0	0	0	48	43	8	0	21	0	0	0	1	0	0	1
P9301_05641	0	0	0	0	70	19	0	0	28	131	166	45	0	49	129	0	0	12	0	0	48
P9301_05651	0	0	0	0	20	7	0	0	10	63	27	5	1	0	32	41	0	0	29	11	71
P9301_05661	0	0	18	0	3	8	0	0	0	18	1	1	0	10	18	10	0	3	0	20	5
P9301_05681	0	0	0	0	14	5	0	0	7	8	18	2	0	5	18	0	0	0	0	27	0
P9301_05691	0	0	0	0	181	72	0	0	37	122	81	32	0	68	109	9	0	23	80	104	71
P9301_05701	0	0	0	0	45	16	0	0	19	16	106	23	78	23	379	0	0	14	238	7	59
P9301_05711	0	0	0	0	48	40	0	0	32	99	87	64	49	47	1896	0	10	45	47	45	75
P9301_05721	0	0	0	0	19	12	0	0	13	47	178	11	36	35	958	0	3	43	3	55	4
P9301_05731	0	0	9	0	33	27	0	0	8	215	134	45	0	25	25	23	0	4	0	38	24
P9301_05741	0	0	0	0	16	17	0	0	13	117	79	14	0	22	0	44	0	5	0	0	35
P9301_05751	84	94	4507	379	4523	6551	52	11	7559	29468	53105	17114	137	5514	572	2729	94	27	324	447	1870
P9301_05761	3	0	6531	276	4583	9056	1	25	10320	46829	65743	24690	179	2518	238	4778	61	79	360	502	3244
P9301_05771	1	0	2493	142	1244	3101	0	0	3451	30300	39678	18122	151	1258	186	3222	11	45	332	188	3572
P9301_05781	0	0	741	105	760	1160	1	0	1082	12687	16086	8789	13	553	133	1678	66	114	110	201	1582
P9301_05791	0	0	46	29	106	83	0	0	190	5453	1235	1293	14	44	174	251	0	26	0	106	395
P9301_05801	0	0	35	0	49	103	0	0	122	292	348	112	0	137	256	1	0	24	0	0	29
P9301_05811	0	0	0	0	0	7	0	0	5	24	20	8	0	2	36	0	0	4	0	0	10
P9301_05821	0	0	0	0	0	0	0	0	8	5	1	1	0	12	31	0	0	0	0	0	1
P9301_05831	0	0	0	0	6	3	0	0	20	91	48	14	0	35	27	0	0	0	48	38	5
P9301_05841	0	0	0	0	1	6	0	0	7	22	45	2	0	19	132	0	0	10	0	21	58
P9301_05851	0	0	0	0	9	17	0	0	20	64	125	16	0	16	13	3	0	0	0	0	16
P9301_05861	0	0	13	0	22	59	0	0	38	317	121	75	25	33	56	0	0	5	63	0	1
P9301_05871	0	0	7	0	82	105	0	0	19	103	90	5	0	13	13	9	0	0	36	1	2
P9301_05881	0	0	9	0	23	15	0	0	6	0	2	3	0	0	0	51	0	0	0	0	13
P9301_05891	0	0	0	0	3	0	0	0	0	0	0	0	0	0	0	0	0	0	0	0	0
P9301_05901	0	0	0	0	4	0	0	0	2	0	0	0	0	0	0	0	0	0	0	0	0
P9301_05911	0	0	0	0	70	20	0	0	13	93	60	7	218	105	951	0	3	173	359	125	351
P9301_05921	0	0	2	0	14	32	0	0	39	89	280	19	0	56	50	0	3	1	10	24	55
P9301_05931	0	0	0	19	18	39	0	0	55	202	167	21	23	70	136	0	2	20	1	2	51
P9301_05941	0	0	1	0	32	14	0	0	17	29	32	14	0	15	59	43	0	0	0	0	24
P9301_05951	0	0	0	0	0	2	0	0	0	29	12	0	0	2	0	0	0	0	0	0	0
P9301_05961	0	0	0	0	67	64	0	0	43	341	182	34	0	90	150	0	0	10	1	29	108
P9301_05971	0	0	0	0	172	100	0	0	40	254	344	96	0	137	159	9	32	38	87	55	112
P9301_05981	0	1	0	0	35	13	0	0	15	26	45	16	0	40	0	0	0	3	0	25	0
P9301_05991	0	0	5	0	21	25	0	0	21	152	91	24	45	44	85	0	14	16	19	0	17
P9301_06001	0	0	0	0	4	0	0	0	0	0	2	0	0	0	0	0	0	0	0	0	0
P9301_06011	0	0	0	0	2	0	0	0	0	0	0	0	0	0	0	0	0	11	0	0	0
P9301_06021	0	0	0	0	14	2	0	0	6	0	0	1	0	0	0	0	0	23	9	0	1
P9301_06031	0	0	0	0	314	6	0	0	1	2	12	2	49	1	196	0	0	1	5	0	17
P9301_06041	0	0	49	0	162	149	0	0	235	1014	1174	219	110	442	502	147	8	17	68	87	117
P9301_06051	0	0	0	0	5	1	0	0	8	38	28	12	0	7	35	0	0	0	27	15	0
P9301_06061	0	1	2	0	290	130	1	0	206	864	1240	204	443	560	782	350	138	454	753	501	1207
P9301_06071	0	0	10	0	280	280	0	0	350	1889	2580	233	67	2140	125	375	24	39	770	3783	1772
P9301_06081	0	0	1	0	52	11	0	0	9	302	60	7	0	47	41	11	27	6	120	87	100
P9301_06091	0	0	0	0	4	15	0	0	20	161	29	7	0	37	1	0	18	10	42	39	28
P9301_06101	0	0	6	0	27	46	0	0	14	172	113	9	0	58	57	77	0	1	0	81	29
P9301_06111	0	0	0	0	22	12	0	0	26	39	27	21	22	7	9	57	7	5	0	7	13
P9301_06121	0	0	1	0	12	6	0	0	10	37	52	26	0	28	27	0	0	0	0	0	17
P9301_06131	0	0	0	0	0	0	0	0	1	39	6	1	0	0	0	1	0	0	0	15	0
P9301_06141	0	0	0	0	3	3	0	0	4	58	29	16	0	14	31	0	0	8	0	1	4
P9301_06151	0	0	0	0	0	3	0	0	7	0	17	3	0	1	5	3	0	5	0	16	0
P9301_06161	0	0	0	0	19	21	0	0	18	83	105	28	0	56	92	0	0	17	11	0	34
P9301_06171	0	0	0	0	0	0	0	0	0	3	0	0	0	0	0	0	0	0	0	0	0
P9301_06181	0	0	0	0	0	0	0	0	0	0	0	0	0	0	0	0	0	0	0	0	7
P9301_06191	0	0	3	0	138	226	0	0	93	757	1250	118	27	487	50	182	8	16	128	90	342
P9301_06201	0	0	0	0	44	121	0	0	52	156	203	13	0	77	0	24	0	2	0	27	67
P9301_06211	0	0	0	1	29	14	0	0	2	49	38	5	0	10	14	11	0	0	0	3	24
P9301_06221	0	0	0	0	0	2	0	0	7	33	2	0	0	8	23	0	0	0	35	0	4
P9301_06231	0	0	8	1	128	94	0	0	49	669	274	47	115	156	562	99	14	47	85	30	79
P9301_06241	0	1	31	9	114	138	0	0	63	1148	711	138	0	350	551	138	27	123	149	326	481
P9301_06251	0	0	18	10	158	189	0	0	115	783	695	113	0	392	323	53	5	0	20	59	195
P9301_06261	0	0	6	0	87	61	1	22	110	494	600	177	0	491	496	138	3	200	689	398	524
P9301_06271	0	1	9	19	230	244	0	0	192	1249	1217	453	0	646	299	151	2	85	438	318	467
P9301_06281	0	0	0	0	94	58	0	0	53	204	204	72	54	138	156	176	8	58	250	69	120
P9301_06291	0	0	0	0	24	34	0	0	6	54	43	11	1	10	22	10	0	0	1	28	0
P9301_06301	0	0	0	0	17	4	0	0	4	4	6	6	0	6	23	0	0	0	15	0	1
P9301_06311	0	0	0	15	229	126	0	0	69	1031	501	86	49	190	139	103	0	6	161	308	477
P9301_06321	0	0	0	0	0	5	0	0	9	1	10	1	1	9	18	0	0	0	0	0	12
P9301_06331	0	0	0	0	5	28	0	0	9	86	64	21	0	43	3	23	0	0	0	0	6
P9301_06341	0	0	0	0	5	11	0	0	20	51	42	3	0	39	0	0	0	0	62	0	0
P9301_06351	0	0	15	0	26	36	0	0	18	110	99	20	50	58	69	6	0	0	46	28	65
P9301_06361	0	0	0	0	1	3	0	0	3	11	0	7	0	1	2	0	0	0	0	16	6
P9301_06371	0	0	0	0	27	51	0	0	97	215	343	58	27	118	51	102	0	9	0	0	9
P9301_06381	0	0	0	0	1	0	0	0	0	0	1	1	0	0	1	0	0	1	0	0	3
P9301_06391	0	0	0	0	21	15	0	0	13	90	73	29	0	39	37	1	8	7	12	13	75
P9301_06401	0	0	0	0	68	83	0	0	10	250	488	81	0	128	26	76	1	37	116	2	115
P9301_06411	0	0	0	15	58	47	0	0	36	139	249	25	0	46	32	63	0	11	30	51	91
P9301_06421	0	0	6	0	12	19	0	0	7	37	33	28	28	8	152	0	7	5	0	30	8
P9301_06431	0	0	0	0	0	0	0	0	1	8	13	0	0	4	0	0	0	0	0	0	0
P9301_06441	1	0	31	54	353	1234	0	0	1131	1223	4989	581	0	1605	25	768	20	40	55	280	279
P9301_06451	0	0	0	0	165	69	0	0	40	106	220	16	162	201	316	61	33	144	367	418	148
P9301_06461	0	0	0	0	9	26	0	0	52	122	134	11	0	66	36	0	0	0	0	21	47
P9301_06471	0	0	0	0	12	5	0	0	3	19	21	4	0	0	16	14	0	1	5	0	23
P9301_06481	0	0	0	32	113	31	0	0	34	201	126	39	0	101	34	42	22	0	74	89	113
P9301_06491	0	0	6	0	90	86	0	0	53	389	613	64	0	247	327	62	27	25	48	30	85
P9301_06501	0	0	0	0	0	0	0	0	0	4	3	0	0	0	0	0	0	0	0	0	0
P9301_06511	0	0	0	0	0	1	0	0	4	17	8	1	0	0	40	0	12	0	20	0	8
P9301_06521	0	0	0	0	0	0	0	0	0	0	4	0	0	0	96	0	0	0	0	0	8
P9301_06531	0	0	0	0	1	2	0	0	5	3	2	0	0	0	275	0	0	27	56	9	0
P9301_06541	3	28	203	264	10961	4749	1	0	2344	8552	3006	510	4484	25584	30338	2615	1049	9174	19237	27494	17202
P9301_06551	0	0	0	0	16	16	0	0	4	28	25	5	0	15	37	0	0	0	0	0	22
P9301_06561	0	0	0	0	65	71	0	0	69	89	465	54	0	181	119	58	11	63	18	0	16
P9301_06571	0	0	0	0	20	20	0	0	12	91	144	64	0	68	9	54	0	6	0	13	56
P9301_06581	0	0	0	0	23	32	0	0	64	185	309	47	32	146	75	32	0	25	64	82	63
P9301_06591	0	0	0	0	16	8	0	0	2	50	64	17	0	45	17	0	0	1	7	17	22
P9301_06601	0	0	0	18	179	84	0	0	83	589	329	43	0	417	65	28	0	4	456	648	398
P9301_06611	0	0	0	0	2	10	0	0	2	57	19	11	0	51	61	0	16	0	0	0	8
P9301_06621	0	0	14	0	31	35	0	0	38	110	288	81	0	173	1671	48	17	227	52	43	76
P9301_06631	0	0	0	0	9	6	0	0	4	34	55	16	0	5	60	1	0	30	0	0	9
P9301_06641	0	0	0	0	158	25	0	0	51	349	296	87	27	290	2016	15	15	173	121	182	271
P9301_06651	0	0	0	0	7	7	0	0	8	28	62	2	0	31	37	8	7	32	97	37	47
P9301_06661	0	0	2	0	33	30	0	0	46	219	421	47	74	160	223	151	19	39	86	77	117
P9301_06671	0	0	0	0	3	9	0	0	2	20	22	8	8	35	222	0	6	7	0	9	21
P9301_06681	0	0	26	0	751	486	0	0	556	2040	3963	1389	156	1131	1100	206	47	334	155	125	516
P9301_06691	0	0	0	1	52	58	0	0	36	187	157	34	108	96	1016	31	13	118	28	321	227
P9301_06701	0	0	0	0	25	9	0	0	10	20	40	6	1	18	318	0	0	24	30	41	46
P9301_06711	0	0	12	0	84	95	0	0	151	328	878	72	0	372	194	197	30	31	55	143	237
P9301_06721	0	0	4	0	23	52	0	0	75	179	654	63	0	337	59	38	15	17	72	20	91
P9301_06731	0	0	0	0	70	56	0	0	115	343	945	68	0	285	25	84	0	11	31	53	58
P9301_06741	0	0	0	0	26	2	0	0	2	6	31	0	0	24	480	0	0	133	112	1	220
P9301_06751	0	0	6	0	7	24	0	0	31	116	211	24	27	61	105	0	26	31	0	29	0
P9301_06761	0	0	7	27	64	114	0	0	126	641	977	197	1	437	124	12	4	0	7	80	200
P9301_06781	0	0	10	0	35	40	0	0	24	38	90	34	1	35	301	16	19	26	72	2	110
P9301_06791	0	0	0	0	11	49	0	0	41	107	324	69	0	120	73	29	0	0	0	0	33
P9301_06801	0	0	0	0	6	22	0	0	7	69	130	32	0	42	12	0	0	0	51	23	19
P9301_06811	0	0	0	0	0	8	0	0	8	67	39	2	0	18	0	0	0	0	0	0	0
P9301_06821	0	0	0	0	3	5	0	0	9	45	29	0	0	6	25	0	0	0	0	0	9
P9301_06831	0	0	0	0	1	0	0	0	0	3	16	0	0	0	0	0	0	0	0	0	0
P9301_06871	0	0	0	0	0	2	0	0	0	0	0	0	0	0	0	0	0	0	0	0	0
P9301_06891	0	0	0	0	0	0	0	0	0	2	16	1	0	11	0	0	0	4	0	0	0
P9301_06901	0	0	0	0	0	1	0	0	0	0	6	0	0	5	0	27	0	0	0	0	0
P9301_06911	0	0	0	0	0	0	0	0	4	0	7	1	0	9	16	26	0	0	0	0	0
P9301_06921	0	0	0	0	0	0	0	0	0	0	1	0	0	0	0	0	0	0	0	0	0
P9301_06931	0	0	0	0	0	0	0	0	0	0	7	0	0	0	31	9	0	0	0	0	0
P9301_06951	0	0	0	0	0	0	0	0	0	0	1	4	0	0	0	0	0	0	0	0	0
P9301_06961	0	0	0	0	0	0	0	0	1	0	19	1	0	5	17	0	0	3	0	0	0
P9301_06971	0	0	0	0	0	0	0	0	0	0	7	1	0	12	14	0	0	0	0	0	0
P9301_06981	0	0	0	0	0	0	0	0	0	0	0	5	0	0	0	0	0	0	0	0	0
P9301_06991	0	0	0	0	0	0	0	0	0	0	0	0	0	0	1	0	0	0	0	0	0
P9301_07001	0	0	0	0	0	0	0	0	0	7	0	3	0	0	20	0	0	0	0	0	0
P9301_07011	0	0	0	0	3	0	0	0	3	1	54	9	0	6	115	0	0	0	0	0	0
P9301_07041	0	0	0	0	0	0	0	0	0	0	9	0	0	0	0	0	0	0	0	0	0
P9301_07081	0	0	0	0	0	0	0	0	0	0	3	0	0	0	0	0	0	0	0	0	17
P9301_07091	0	0	0	0	0	0	0	0	0	0	0	0	0	0	2	0	0	0	0	0	0
P9301_07101	0	0	0	0	0	0	0	0	0	0	0	0	0	5	0	0	0	0	0	0	0
P9301_07111	0	0	0	0	0	0	0	0	0	0	7	0	0	0	0	0	0	0	0	0	0
P9301_07121	0	0	8	0	326	59	0	0	40	711	110	33	0	194	31	0	0	0	175	245	356
P9301_07131	0	0	0	0	3	2	0	0	1	4	14	0	0	21	154	0	0	126	43	38	39
P9301_07141	0	0	0	0	102	26	0	0	12	22	46	3	96	19	2618	0	23	285	512	49	57
P9301_07161	1	1	36	0	351	234	0	0	136	816	1052	127	88	437	531	64	11	88	210	281	351
P9301_07171	0	0	4	0	8	9	0	0	16	5	57	12	0	0	0	0	0	2	0	0	0
P9301_07181	0	0	0	0	4	0	0	0	1	10	0	0	0	9	0	5	0	0	0	0	0
P9301_07191	0	0	0	0	0	3	0	0	0	0	10	2	0	3	0	0	0	0	9	0	0
P9301_07201	2	0	0	0	50	158	0	0	138	337	531	69	30	302	142	133	0	22	14	58	21
P9301_07211	0	0	0	0	0	1	0	0	0	0	1	0	0	0	0	0	0	0	0	0	0
P9301_07221	0	0	0	0	0	2	0	0	0	0	0	9	0	8	0	0	0	0	0	0	0
P9301_07231	0	0	3	0	55	63	0	0	22	237	262	68	45	61	31	11	0	2	35	12	24
P9301_07241	0	0	0	0	9	10	0	0	6	61	16	8	0	9	10	23	1	0	0	16	7
P9301_07251	0	0	0	0	32	46	0	0	28	48	168	16	0	50	128	0	0	10	40	27	75
P9301_07261	0	0	9	0	159	67	0	0	42	273	218	55	0	101	294	15	0	20	124	42	57
P9301_07271	0	0	0	0	67	83	0	0	48	369	292	76	0	160	169	37	20	8	378	264	464
P9301_07281	0	0	0	0	21	16	0	0	5	58	34	17	0	9	16	0	0	1	0	0	9
P9301_07291	0	0	16	11	208	211	0	0	219	1091	846	257	61	324	115	149	0	60	99	149	304
P9301_07301	0	0	5	5	34	56	0	0	63	320	653	54	28	203	54	111	0	48	175	123	238
P9301_07311	0	0	0	0	136	78	0	0	81	364	974	171	0	276	382	93	0	134	172	199	406
P9301_07321	0	0	0	6	76	54	0	0	45	244	366	175	0	70	27	29	2	23	28	5	38
P9301_07331	0	0	34	13	101	395	0	0	386	1197	1812	249	67	723	106	97	24	1	46	158	284
P9301_07341	0	0	0	0	14	1	0	0	23	22	11	9	1	0	96	0	3	5	0	0	13
P9301_07351	0	0	10	0	47	87	0	0	71	389	452	160	88	185	230	35	0	44	102	84	134
P9301_07361	0	0	13	0	59	32	0	0	46	135	256	76	20	54	273	82	11	99	123	106	67
P9301_07371	0	0	0	0	8	33	0	0	16	31	147	9	17	46	206	1	0	84	0	41	8
P9301_07381	0	0	0	0	0	0	0	0	0	10	7	0	0	1	9	0	0	20	0	0	0
P9301_07391	0	0	0	0	35	14	0	0	4	20	43	9	0	21	280	11	0	51	0	20	24
P9301_07411	0	0	0	0	5	0	0	0	2	0	19	2	0	13	20	36	16	5	0	0	0
P9301_07421	0	0	0	0	0	0	1	0	0	0	0	1	0	7	0	0	0	0	0	0	16
P9301_07431	0	0	0	0	34	26	0	0	20	146	63	39	47	23	304	2	6	22	28	18	130
P9301_07441	0	0	0	0	4	0	0	0	0	25	11	0	0	3	16	0	0	3	0	0	5
P9301_07451	0	0	0	0	2	9	0	0	9	7	42	18	0	14	1064	0	0	256	1	0	6
P9301_07461	0	0	0	0	1	5	0	0	2	31	35	2	0	13	0	26	0	0	0	13	36
P9301_07471	0	0	0	0	1	0	0	0	8	4	0	0	0	0	11	0	0	0	0	0	4
P9301_07481	0	0	0	0	3	0	0	0	0	15	26	2	0	1	0	0	0	0	0	0	0
P9301_07491	0	0	0	0	0	0	0	0	0	1	0	0	0	0	0	0	0	0	0	0	0
P9301_07501	0	0	0	0	0	0	0	0	7	0	37	15	46	14	0	0	16	12	83	28	16
P9301_07511	0	0	0	0	0	0	0	0	0	2	7	0	0	0	0	0	0	0	0	0	0
P9301_07521	0	0	0	0	0	2	0	0	0	7	14	3	0	0	0	0	0	0	0	0	4
P9301_07531	0	0	0	0	0	0	0	0	0	5	0	0	0	0	0	0	0	0	0	0	0
P9301_07541	0	0	0	0	0	2	0	0	0	8	12	0	0	0	1	0	0	3	0	0	0
P9301_07551	0	0	0	0	5	5	0	0	7	69	37	8	32	44	10	25	0	0	21	21	44
P9301_07561	0	0	0	0	0	0	0	0	4	0	0	0	0	5	0	0	0	0	0	0	0
P9301_07571	0	0	0	0	10	7	0	0	14	45	54	33	0	13	0	0	0	1	0	13	31
P9301_07581	0	0	1	60	271	177	0	0	109	892	908	215	0	183	64	19	0	9	12	42	158
P9301_07591	0	0	0	0	0	0	0	0	0	0	23	2	0	4	9	0	0	0	0	0	0
P9301_07601	0	0	0	0	36	19	0	0	10	69	112	16	1	35	0	0	0	0	0	0	12
P9301_07621	0	0	0	0	0	2	0	0	0	17	0	3	0	0	0	0	0	0	0	0	0
P9301_07631	0	0	0	0	0	0	0	0	0	0	0	0	0	0	0	0	0	0	0	0	0
P9301_07641	0	0	0	0	6	0	0	0	0	67	53	12	76	15	143	0	7	27	29	0	29
P9301_07651	0	0	0	0	47	67	0	0	97	99	231	46	192	97	619	48	21	182	174	179	189
P9301_07661	0	0	0	0	0	0	0	0	0	21	1	0	0	4	0	0	0	0	0	0	0
P9301_07691	0	0	0	0	3	11	0	0	6	54	35	5	0	13	0	0	0	0	1	0	31
P9301_07701	0	0	0	0	0	0	0	0	0	0	2	0	0	0	1	0	0	0	0	0	12
P9301_07711	0	0	6	0	147	63	1	0	42	114	107	50	146	48	1407	0	28	162	170	61	54
P9301_07721	0	0	0	0	2	9	0	0	2	0	24	7	0	1	0	0	0	6	0	0	0
P9301_07741	0	0	0	0	9	16	2	0	11	37	24	0	0	11	151	0	0	2	0	118	78
P9301_07751	0	0	5	3	17	23	0	0	9	60	48	17	0	27	55	13	0	25	0	7	22
P9301_07761	0	0	0	0	0	0	0	0	0	13	20	5	0	3	1	0	0	9	0	0	2
P9301_07771	0	0	0	0	6	3	0	0	0	10	10	3	0	0	0	0	0	0	0	0	0
P9301_07781	0	0	0	0	3	5	0	0	5	11	60	17	0	17	9	1	0	1	0	0	4
P9301_07791	0	0	0	4	9	18	0	0	82	14	171	62	44	82	946	0	0	44	41	62	20
P9301_07801	0	0	0	0	0	4	0	0	0	0	14	0	0	5	63	0	0	0	0	0	3
P9301_07811	0	0	0	0	0	0	0	0	0	10	6	1	0	0	0	0	0	0	0	0	0
P9301_07821	0	0	0	0	42	56	0	0	37	196	341	58	0	96	66	71	13	5	55	6	106
P9301_07831	0	0	0	0	76	58	0	0	68	154	428	68	51	93	47	71	0	9	63	46	24
P9301_07841	0	0	0	0	24	38	0	0	30	73	254	14	0	109	74	33	12	3	17	0	32
P9301_07851	0	0	0	0	21	35	0	0	32	30	275	34	0	64	0	2	0	0	0	0	0
P9301_07861	0	0	0	0	0	0	0	0	0	0	1	0	0	0	0	0	0	0	0	0	0
P9301_07871	0	0	0	0	56	3	0	0	14	88	74	6	70	46	350	49	26	81	77	75	120
P9301_07881	0	0	0	0	0	0	0	0	1	0	0	0	0	2	1	0	0	0	0	0	0
P9301_07891	0	0	0	0	0	1	0	0	0	0	2	3	0	0	0	0	0	0	0	0	0
P9301_07901	0	0	0	0	1	0	0	0	0	0	0	0	0	0	0	0	0	0	0	0	0
P9301_07911	0	0	0	0	0	0	0	0	0	0	8	0	0	0	0	0	0	0	0	0	0
P9301_07951	0	0	0	0	3	4	0	0	1	1	0	0	0	0	0	0	0	0	0	0	1
P9301_07961	0	0	0	0	0	1	0	0	0	0	0	0	0	0	0	0	0	0	0	0	0
P9301_07971	0	0	0	0	0	0	0	0	0	0	0	0	0	7	0	0	0	0	0	0	0
P9301_07981	0	0	0	0	0	0	0	0	0	0	0	3	0	0	4	0	0	0	0	0	0
P9301_07991	0	0	0	0	6	4	0	0	2	4	0	0	0	0	0	0	0	0	0	0	0
P9301_08001	0	0	0	0	0	3	0	0	0	9	5	1	0	4	0	0	0	0	0	9	0
P9301_08011	0	0	0	0	40	41	0	0	4	61	40	16	0	2	1	0	0	0	0	0	9
P9301_08021	0	0	0	0	31	67	0	0	66	74	327	10	0	263	185	12	0	1	64	20	104
P9301_08031	0	0	33	26	288	854	0	0	404	757	1177	159	4	512	14	45	0	2	95	45	84
P9301_08041	0	0	0	0	0	0	0	0	2	10	0	1	0	4	0	0	0	0	0	0	0
P9301_08051	0	0	0	0	0	0	0	0	0	3	5	0	0	0	0	0	0	0	0	0	11
P9301_08061	0	0	0	0	3	18	0	0	17	110	84	20	37	12	78	10	0	17	14	2	35
P9301_08071	0	0	0	0	24	73	0	0	29	190	443	60	0	117	10	65	0	0	0	0	0
P9301_08081	0	0	5	0	2	0	0	0	2	7	6	0	0	1	0	0	0	0	0	0	0
P9301_08091	0	0	0	0	7	21	0	0	20	241	173	6	37	40	1	79	0	0	29	20	8
P9301_08101	0	0	1	0	91	135	0	0	77	424	691	94	79	261	99	83	0	17	0	48	74
P9301_08111	0	0	3	0	97	104	0	0	135	450	433	139	0	118	24	45	0	8	37	25	31
P9301_08121	0	0	0	2	30	31	0	0	21	226	237	27	0	51	35	20	12	0	30	0	54
P9301_08131	0	0	63	0	1068	1353	0	0	827	5857	4208	1219	32	1512	224	875	112	276	472	1141	1276
P9301_08141	0	0	60	0	471	522	0	15	202	1536	957	204	31	468	191	240	34	119	172	96	310
P9301_08151	0	0	0	0	2	5	0	0	0	49	12	1	48	0	0	0	0	0	0	0	2
P9301_08161	0	0	0	0	14	12	0	0	13	44	76	18	22	30	75	1	0	2	37	34	75
P9301_08171	0	0	0	0	1	3	0	0	0	25	22	1	0	18	12	0	0	15	1	1	29
P9301_08181	0	0	12	0	199	496	0	0	512	1264	3565	396	65	1081	419	950	8	290	444	379	453
P9301_08191	0	0	7	0	197	169	0	0	95	979	555	165	20	242	213	122	6	13	191	174	173
P9301_08201	1	0	0	0	451	175	0	0	168	668	288	80	0	557	351	10	13	21	133	366	337
P9301_08211	0	0	0	0	6	0	0	0	0	9	10	0	0	4	10	0	0	1	0	18	5
P9301_08221	1	0	22	0	480	477	0	0	374	1410	1996	248	85	853	116	190	21	25	110	241	303
P9301_08231	0	0	0	0	0	1	0	0	2	7	12	3	0	12	0	0	0	0	0	19	0
P9301_08241	0	0	0	0	0	0	0	0	0	0	0	0	0	0	0	0	7	0	0	0	0
P9301_08251	0	0	2	0	30	6	0	0	11	29	48	5	1	55	0	0	0	0	19	0	13
P9301_08261	0	0	20	0	13	36	0	0	18	268	88	43	25	53	61	0	0	8	9	6	44
P9301_08271	0	1	161	4	607	810	0	0	491	2703	1158	274	0	826	221	75	12	3	110	346	298
P9301_08281	2	0	16	28	57	49	0	0	15	323	175	17	0	72	77	143	18	41	16	204	116
P9301_08291	0	0	20	1	201	326	0	0	205	4030	1481	148	0	709	152	586	0	31	125	26	420
P9301_08301	0	0	0	0	133	38	0	0	51	277	269	33	118	81	3996	85	51	504	171	122	272
P9301_08311	0	0	0	0	6	11	0	0	7	18	23	3	1	0	65	0	0	6	0	4	20
P9301_08321	0	0	0	0	15	67	0	0	19	382	232	37	101	107	29	74	0	19	26	27	154
P9301_08331	0	0	0	0	9	11	0	0	16	138	75	4	0	39	0	39	0	14	8	13	86
P9301_08341	1	0	12	0	258	430	1	0	405	456	3915	270	87	1515	923	648	15	303	548	385	1490
P9301_08351	0	0	70	3	446	809	1	0	1236	1048	5376	856	224	2523	1593	715	105	254	393	184	326
P9301_08361	0	0	0	7	130	70	0	0	71	412	457	193	0	89	227	31	14	21	35	74	118
P9301_08371	0	0	7	0	182	320	0	0	245	548	1232	137	0	600	340	84	19	36	128	85	232
P9301_08381	0	0	26	0	35	124	0	0	80	388	584	67	0	204	394	129	19	43	74	121	291
P9301_08391	0	0	0	0	1	0	0	0	0	0	0	0	0	0	0	4	0	0	0	49	9
P9301_08401	0	0	0	0	25	8	0	0	4	0	31	4	0	2	194	7	0	0	0	53	36
P9301_08411	0	0	0	0	10	8	0	0	1	14	45	11	0	14	125	0	0	9	35	51	49
P9301_08421	1	0	1043	71	1825	4407	0	0	1424	7388	11146	1024	104	4652	181	2356	29	124	359	1132	1422
P9301_08431	0	0	4	0	35	29	0	0	22	133	154	27	81	37	198	35	11	25	46	9	99
P9301_08441	0	0	0	0	2	1	0	0	0	1	13	2	0	15	1	0	0	0	0	10	2
P9301_08451	0	0	12	0	14	56	0	0	28	157	53	35	0	42	15	1	0	6	35	0	57
P9301_08461	1	0	9	21	55	47	0	0	47	213	61	10	6	108	0	57	0	4	26	46	63
P9301_08471	0	0	12	45	36	60	0	0	63	403	344	40	31	122	24	46	20	5	30	108	90
P9301_08481	0	0	0	0	55	71	0	0	43	245	174	31	10	51	256	1	10	31	136	78	63
P9301_08491	0	0	6	0	55	82	0	0	41	238	301	71	92	135	665	121	21	114	196	73	104
P9301_08501	0	0	0	0	1	1	0	0	0	49	50	8	0	1	415	28	5	36	46	16	18
P9301_08511	0	0	21	0	205	235	0	0	198	1015	1367	292	0	433	7120	80	25	704	302	183	505
P9301_08521	0	0	0	0	3	29	0	0	11	197	351	45	0	69	221	59	0	10	46	33	119
P9301_08531	0	0	0	0	11	31	0	0	24	256	308	27	0	143	95	36	12	24	26	0	120
P9301_08541	0	0	0	0	4	6	0	0	8	67	60	17	0	40	239	38	0	53	43	4	35
P9301_08551	0	0	0	0	16	10	0	0	35	134	145	9	0	60	451	73	9	81	13	13	188
P9301_08561	0	0	11	0	65	58	0	0	75	321	587	120	659	168	7720	108	134	1188	183	84	240
P9301_08571	0	0	0	0	67	68	0	0	29	157	108	20	0	129	174	95	19	14	0	68	68
P9301_08581	0	0	9	1	5	29	0	0	19	204	55	19	0	14	8	0	8	0	0	0	44
P9301_08591	0	0	0	0	0	0	0	0	0	0	3	0	0	0	0	0	0	0	0	0	0
P9301_08601	0	0	0	0	35	28	0	0	20	477	116	74	0	111	0	0	11	6	2	24	163
P9301_08611	0	0	0	0	0	7	0	0	6	87	36	8	0	9	7	0	0	0	0	16	7
P9301_08621	0	0	0	0	4	49	0	0	4	366	108	14	35	67	35	0	12	13	0	0	12
P9301_08631	0	0	0	0	5	6	0	0	10	31	33	6	29	22	31	0	0	13	0	3	8
P9301_08641	0	0	4	0	0	0	0	0	0	21	7	10	0	8	0	0	0	0	0	0	0
P9301_08651	0	0	0	0	0	11	0	0	4	57	33	25	0	11	3	0	0	6	28	0	5
P9301_08661	0	0	0	0	1	0	0	0	2	0	0	0	0	0	0	0	0	0	0	0	0
P9301_08671	0	0	0	0	11	3	0	0	8	9	9	0	0	1	0	0	0	0	2	0	0
P9301_08681	0	0	0	0	0	0	0	0	0	0	4	0	0	0	0	0	0	0	0	0	0
P9301_08691	0	0	0	0	67	13	0	0	15	153	23	14	59	43	34	0	0	3	130	99	91
P9301_08701	0	0	0	0	0	2	0	0	0	1	0	0	35	0	0	0	0	0	0	0	0
P9301_08711	0	0	0	0	18	2	0	0	0	4	11	4	0	0	30	0	0	1	0	0	21
P9301_08721	0	0	0	0	0	0	0	0	0	0	0	0	0	0	0	0	0	0	0	0	7
P9301_08751	0	0	0	0	31	26	0	0	37	20	136	0	1	37	240	1	0	90	51	30	136
P9301_08771	0	0	0	0	0	4	0	0	0	0	0	0	0	0	0	0	0	0	0	0	0
P9301_08781	0	0	0	0	0	0	0	0	0	0	0	0	0	0	11	0	0	0	0	0	0
P9301_08811	0	0	0	0	0	0	0	0	0	0	1	0	0	0	0	0	0	0	0	0	0
P9301_08821	0	0	0	0	0	2	0	0	2	0	10	0	0	5	0	0	0	0	3	0	0
P9301_08831	0	0	0	0	11	20	0	0	7	0	40	1	0	31	13	8	0	6	33	0	22
P9301_08841	2	0	4	0	18	45	0	0	22	106	106	62	1	68	81	8	11	17	28	27	45
P9301_08851	0	0	5	0	7	9	0	0	0	0	0	2	18	11	21	0	0	0	0	0	0
P9301_08861	1	1	37	45	122	851	0	0	384	403	387	96	3980	1018	107	1087	19	180	408	180	588
P9301_08871	0	0	0	0	6	1	0	0	0	5	11	2	0	9	42	0	8	0	0	0	12
P9301_08881	0	0	0	0	2	8	0	0	6	0	10	2	0	0	34	18	0	3	0	0	6
P9301_08891	0	0	0	0	5	12	0	0	0	41	13	0	0	0	24	0	0	0	0	0	4
P9301_08901	0	0	0	0	35	34	0	0	4	127	30	12	48	9	98	0	0	1	0	10	52
P9301_08911	0	0	0	0	7	10	0	0	10	8	46	0	2	10	254	0	1	17	0	0	24
P9301_08921	0	0	0	0	8	1	0	0	1	0	0	0	0	0	0	0	0	0	0	0	0
P9301_08931	0	0	0	0	8	7	0	0	6	0	29	3	23	4	73	28	0	1	7	0	40
P9301_08941	0	0	0	0	219	50	0	0	75	209	210	41	41	73	1072	1	0	101	63	9	95
P9301_08951	0	0	0	0	10	11	0	0	5	47	51	15	50	12	67	0	1	2	9	0	4
P9301_08961	0	0	0	0	8	2	0	0	0	0	6	2	0	6	0	0	1	0	0	0	31
P9301_08971	0	0	0	0	2	1	0	0	0	0	0	0	0	0	0	0	0	0	0	0	0
P9301_08981	0	0	0	0	2	7	0	0	3	0	0	12	13	3	0	0	3	0	6	0	0
P9301_08991	0	0	0	0	0	0	0	0	2	0	0	0	0	0	17	0	0	0	0	0	0
P9301_09001	0	0	0	0	2	0	0	0	0	8	4	0	0	18	0	0	0	0	0	0	0
P9301_09021	0	0	0	0	5	2	0	0	1	0	4	6	44	0	61	0	0	0	0	10	0
P9301_09031	0	0	0	0	7	15	0	0	1	57	50	11	2	45	25	0	0	0	10	47	6
P9301_09041	0	0	0	0	39	106	0	0	42	88	127	29	0	30	5	38	0	14	27	1	0
P9301_09051	0	0	0	0	3	0	0	0	1	0	29	1	0	0	12	0	0	0	60	0	14
P9301_09061	0	0	0	0	16	0	0	0	0	0	0	0	0	0	0	0	0	0	0	3	0
P9301_09071	0	0	0	0	1	3	0	0	0	0	8	0	56	0	0	26	0	0	0	0	0
P9301_09091	0	0	0	0	0	0	0	0	0	0	1	0	0	0	11	0	0	0	0	0	0
P9301_09101	0	0	0	0	0	3	0	0	1	0	2	0	0	0	0	0	0	0	0	0	0
P9301_09111	0	0	0	0	0	0	0	0	0	0	0	0	0	4	0	0	0	0	0	0	0
P9301_09121	0	0	0	0	3	2	0	0	5	14	42	8	0	13	0	12	0	0	8	0	30
P9301_09131	1	0	0	0	30	22	0	0	25	84	77	36	144	62	211	45	17	109	89	85	190
P9301_09141	0	0	9	0	26	27	0	0	36	239	548	70	0	147	56	183	0	10	50	46	159
P9301_09151	0	0	0	9	24	43	0	0	45	259	371	62	0	138	20	14	12	0	7	53	53
P9301_09161	0	0	0	0	7	5	0	0	5	17	98	6	23	16	28	30	0	7	0	0	38
P9301_09171	0	0	0	0	1	9	0	0	1	3	60	7	0	53	18	0	0	14	1	0	12
P9301_09181	0	0	0	9	0	2	0	0	2	8	5	1	0	0	0	0	0	0	0	0	0
P9301_09191	0	0	0	0	52	31	0	0	6	61	74	7	98	75	291	0	13	42	0	80	199
P9301_09201	0	0	0	0	7	4	0	0	4	42	70	5	0	10	44	0	0	19	0	23	10
P9301_09211	0	0	0	17	70	72	0	0	55	99	183	55	0	59	242	23	32	53	37	11	67
P9301_09221	0	0	0	0	24	14	0	0	25	54	148	23	0	74	79	3	6	100	68	70	55
P9301_09231	0	0	0	0	9	13	0	0	14	397	61	36	0	23	49	0	0	4	0	0	26
P9301_09241	0	0	0	0	0	1	0	0	2	40	14	3	0	0	0	0	0	2	0	0	0
P9301_09251	0	0	0	0	0	10	0	0	3	64	53	6	0	11	23	0	0	0	0	8	0
P9301_09261	0	0	0	0	9	4	0	0	7	44	50	8	0	4	23	17	0	0	0	0	5
P9301_09271	0	0	0	0	2	1	0	0	0	3	1	0	0	0	0	0	0	0	0	0	6
P9301_09281	0	1	15	18	812	822	0	0	781	1727	1814	769	122	770	517	228	53	227	267	409	359
P9301_09291	0	0	2	0	24	3	0	0	18	173	47	56	0	27	2	83	1	7	0	1	44
P9301_09301	0	0	0	0	15	13	0	0	4	42	15	14	0	5	0	0	0	5	0	0	15
P9301_09311	0	0	0	0	0	0	0	0	0	2	5	0	0	0	15	0	0	0	0	5	0
P9301_09321	0	0	5	0	1	1	0	0	7	7	17	5	0	8	0	0	0	8	17	15	8
P9301_09331	0	0	30	0	269	475	0	0	189	3028	1253	143	31	640	84	26	11	5	102	257	628
P9301_09341	0	0	0	0	26	49	0	0	58	35	175	19	0	34	96	0	0	13	28	8	25
P9301_09351	0	0	0	0	23	74	0	0	71	225	160	55	0	34	0	3	0	4	22	67	70
P9301_09361	0	0	8	0	49	56	0	0	57	173	517	115	0	139	1	87	0	12	0	39	56
P9301_09371	0	0	0	0	8	30	0	0	18	99	130	13	0	19	9	37	0	0	15	50	20
P9301_09381	0	0	46	51	457	982	0	0	453	3511	3537	363	133	1396	126	516	13	56	474	201	966
P9301_09391	0	0	17	27	184	264	0	0	178	314	656	98	878	219	275	304	170	292	620	136	458
P9301_09401	0	0	4	0	64	48	0	0	17	21	81	7	0	73	40	2	0	2	76	59	80
P9301_09411	0	0	0	0	1	2	0	0	3	13	0	2	0	9	0	0	1	0	0	0	0
P9301_09421	0	0	0	0	19	10	0	0	10	41	84	5	0	35	65	3	0	43	1	30	87
P9301_09441	0	0	0	26	13	19	0	0	17	57	59	16	0	30	58	0	13	11	0	0	24
P9301_09451	0	0	0	0	0	0	0	0	0	2	2	0	0	0	0	0	0	0	0	0	0
P9301_09461	0	0	0	0	18	23	0	0	37	78	65	23	0	10	25	0	0	13	0	79	30
P9301_09471	0	0	8	0	71	74	0	0	66	458	673	98	168	251	65	66	9	6	62	29	170
P9301_09481	0	0	0	0	3	4	0	0	1	27	9	1	0	7	47	0	0	0	13	0	8
P9301_09491	0	0	4	0	35	175	0	0	160	478	1023	113	49	383	52	61	1	19	0	44	140
P9301_09501	0	0	0	0	4	2	0	0	3	11	18	0	1	0	34	0	0	3	0	0	9
P9301_09511	0	0	0	0	17	13	0	0	10	104	61	8	0	28	63	48	0	6	32	1	20
P9301_09521	0	0	0	0	224	211	1	0	117	1124	863	177	19	391	55	187	10	20	272	329	440
P9301_09531	0	0	0	0	111	138	0	0	83	175	332	66	0	644	327	57	4	19	174	45	350
P9301_09541	0	0	0	0	0	0	0	0	1	1	0	0	0	0	0	0	0	0	0	0	0
P9301_09551	0	0	0	0	0	0	0	0	0	5	8	1	0	0	0	0	0	0	0	0	5
P9301_09561	0	0	0	0	5	6	0	0	14	57	23	15	2	4	1	0	0	1	0	0	23
P9301_09571	0	0	8	0	88	135	0	0	120	355	1359	276	0	564	152	132	0	63	100	75	112
P9301_09581	0	0	9	39	297	89	0	0	44	461	165	29	402	116	1724	41	31	472	367	470	964
P9301_09591	0	0	8	0	24	35	0	0	40	187	341	52	37	95	64	67	0	15	26	36	89
P9301_09601	0	0	5	18	77	102	0	0	104	304	696	132	54	264	91	104	0	31	24	38	98
P9301_09611	0	0	0	0	124	69	0	0	55	110	415	100	0	95	49	18	1	3	0	25	44
P9301_09621	0	0	0	13	20	14	0	0	15	113	207	11	0	30	390	28	0	52	50	38	73
P9301_09631	0	0	0	0	10	15	0	0	13	60	103	20	215	43	471	0	5	193	75	22	5
P9301_09641	0	0	0	0	18	24	0	0	54	81	417	31	0	100	88	0	0	27	77	71	40
P9301_09651	0	0	0	0	14	33	0	0	15	108	130	16	0	74	2	2	0	4	10	38	79
P9301_09661	0	0	0	0	59	72	0	0	132	173	387	106	0	146	76	162	0	4	12	0	62
P9301_09671	0	0	0	0	6	5	0	0	1	39	28	1	1	5	426	8	0	29	1	20	13
P9301_09681	0	0	0	0	0	0	0	0	0	0	16	5	0	7	56	0	1	0	12	8	6
P9301_09691	0	0	7	33	115	62	0	0	66	272	319	45	51	264	163	57	14	20	428	80	175
P9301_09701	1	0	0	1	55	98	2	0	79	474	397	66	1	134	147	76	21	43	66	103	105
P9301_09711	0	0	7	0	14	29	0	0	11	87	83	19	0	4	16	0	0	1	0	27	52
P9301_09721	0	0	0	0	26	15	0	0	24	194	156	59	97	41	107	42	21	6	41	33	60
P9301_09731	0	0	0	0	16	20	0	0	22	139	108	42	12	23	141	54	0	1	1	0	65
P9301_09741	0	0	0	0	3	9	0	0	13	43	66	12	0	29	53	12	5	11	0	19	14
P9301_09751	0	0	0	0	3	19	0	0	18	104	107	26	0	17	96	1	0	10	35	4	87
P9301_09761	0	0	9	0	42	176	0	0	239	256	1290	156	0	813	412	137	21	202	178	63	263
P9301_09771	0	0	10	0	242	239	0	0	231	994	1807	289	1	416	863	363	18	477	908	262	655
P9301_09781	0	0	0	0	27	23	0	0	38	58	81	15	0	84	85	13	0	6	37	10	71
P9301_09791	0	0	0	0	17	22	0	0	8	21	93	14	0	48	154	46	0	8	131	30	13
P9301_09801	0	0	0	24	50	83	0	0	64	330	388	84	56	98	333	63	6	38	180	64	129
P9301_09811	0	0	37	0	426	964	0	0	721	1421	4477	532	267	1925	1544	829	74	584	896	330	1094
P9301_09821	0	0	5	0	204	172	0	0	108	827	699	129	1	411	420	111	49	107	401	242	387
P9301_09831	0	0	0	0	13	16	0	0	0	54	7	27	0	9	148	28	0	0	0	0	65
P9301_09841	0	0	0	0	13	48	0	0	29	204	266	20	0	53	1	41	0	30	70	153	48
P9301_09851	0	0	0	0	17	45	0	0	34	315	333	68	85	124	75	33	0	21	138	44	172
P9301_09861	0	2	0	0	215	304	0	0	273	716	2888	265	0	1122	110	130	11	44	362	182	535
P9301_09871	0	0	1	0	15	27	0	0	9	26	147	27	36	28	649	20	22	50	95	48	66
P9301_09881	0	0	0	0	0	5	0	0	8	9	30	4	0	10	0	0	0	0	0	0	0
P9301_09891	0	0	13	0	49	85	0	0	83	710	317	76	50	148	54	26	12	7	46	8	93
P9301_09901	0	0	164	59	616	1100	0	0	874	5240	8945	1373	132	2576	352	312	48	173	561	108	978
P9301_09911	0	0	0	0	12	10	0	0	7	27	94	20	0	20	0	4	0	0	9	40	4
P9301_09921	0	0	0	3	15	10	0	0	4	117	165	11	0	40	0	1	16	3	39	3	25
P9301_09931	0	0	8	0	16	35	0	0	34	327	321	52	54	106	46	101	18	42	50	74	95
P9301_09941	0	0	0	0	0	0	0	0	1	0	3	0	0	0	0	0	0	0	0	0	0
P9301_09951	0	0	0	0	0	3	0	0	1	0	0	2	0	1	0	0	0	0	0	0	4
P9301_09961	0	0	0	0	20	9	0	0	10	76	126	10	3	35	0	47	0	0	47	0	19
P9301_09971	0	0	0	0	12	1	0	0	16	5	19	2	0	7	1	0	0	0	6	0	0
P9301_09981	0	0	0	0	5	2	0	0	0	0	7	1	0	10	0	0	0	10	0	34	13
P9301_09991	0	0	0	0	7	8	0	0	21	20	57	10	0	19	0	0	0	0	7	0	10
P9301_10001	0	0	4	0	5	14	0	0	13	83	76	20	0	36	11	63	0	0	0	0	9
P9301_10011	0	0	0	0	0	0	0	0	0	1	4	0	0	0	8	0	0	5	0	0	0
P9301_10021	0	0	0	0	0	0	0	0	1	0	0	0	0	7	0	0	0	0	0	0	0
P9301_10031	0	0	0	0	4	3	0	0	0	24	32	12	0	6	10	0	0	9	0	58	0
P9301_10041	0	0	0	0	0	0	0	0	0	0	3	1	0	10	0	0	0	0	0	0	0
P9301_10051	0	0	0	0	0	0	0	0	2	0	2	8	0	0	39	0	0	0	0	59	0
P9301_10061	0	0	0	0	17	3	0	0	2	11	61	2	0	23	82	1	7	8	45	64	23
P9301_10081	0	0	0	0	0	2	0	0	0	0	0	0	0	0	0	0	0	0	0	0	0
P9301_10091	0	0	0	0	0	1	0	0	0	4	3	2	0	0	0	0	0	0	0	0	7
P9301_10101	0	0	0	0	5	39	0	0	6	128	134	30	0	35	3	5	0	0	0	25	23
P9301_10121	0	0	18	22	197	743	0	17	742	1719	2742	672	176	1168	888	419	10	74	269	118	415
P9301_10141	0	0	10	0	94	141	0	0	94	292	289	69	93	76	388	76	34	48	132	53	110
P9301_10151	0	0	192	0	885	1436	0	0	1235	3506	3769	1141	7	1727	422	375	29	42	183	194	456
P9301_10161	0	0	0	0	2	4	0	0	2	0	6	0	0	6	0	13	0	0	0	0	0
P9301_10171	0	0	0	0	2	5	0	0	1	21	17	0	0	10	1	0	0	0	0	0	4
P9301_10181	0	0	0	0	5	11	0	0	6	104	130	19	0	37	0	33	0	6	8	0	19
P9301_10191	0	0	0	0	0	0	0	0	0	0	2	0	0	0	0	0	0	0	0	0	0
P9301_10201	0	0	0	0	0	0	0	0	0	8	0	0	0	0	0	0	0	0	0	0	0
P9301_10211	0	0	7	0	14	40	0	0	34	196	102	79	0	38	126	53	0	38	50	12	27
P9301_10221	0	0	0	0	0	0	0	0	0	2	0	0	0	0	0	0	0	0	0	0	0
P9301_10231	0	0	0	0	2	16	0	0	6	27	36	6	0	15	0	0	0	12	0	0	31
P9301_10241	0	0	0	0	19	98	0	0	38	119	143	8	0	154	16	32	0	9	26	50	30
P9301_10251	0	0	7	0	109	105	0	0	96	295	375	44	43	191	13	40	3	2	231	257	147
P9301_10261	0	0	0	37	15	51	0	0	57	251	130	16	0	52	1	42	0	7	14	50	51
P9301_10271	0	0	0	0	15	9	0	0	11	61	46	6	0	24	5	6	0	7	1	18	26
P9301_10281	0	0	0	0	6	10	0	0	12	86	50	13	26	13	1	0	0	0	1	0	13
P9301_10291	0	0	0	0	0	0	0	0	1	16	50	4	0	0	0	0	0	0	0	0	39
P9301_10301	0	0	11	0	19	39	0	0	8	225	105	17	0	71	97	33	0	22	1	0	91
P9301_10311	0	0	0	0	1	2	0	0	0	34	6	0	0	0	0	0	0	0	0	0	1
P9301_10321	0	0	0	0	1	0	0	0	0	1	0	0	0	0	0	0	0	0	0	0	0
P9301_10331	0	0	0	0	0	1	0	0	0	6	4	0	0	0	0	0	0	0	0	0	0
P9301_10341	0	0	0	0	8	11	0	0	3	46	53	6	0	10	25	0	0	0	27	0	5
P9301_10351	0	0	0	0	0	0	0	0	9	0	0	2	0	0	0	0	0	0	0	0	0
P9301_10361	0	0	0	0	9	6	0	0	12	8	38	6	0	2	0	0	0	7	0	0	0
P9301_10371	0	0	0	0	4	14	0	0	11	26	63	6	1	20	75	0	0	11	0	7	1
P9301_10381	0	0	0	0	7	24	0	0	23	30	107	8	0	43	156	0	0	5	0	23	21
P9301_10391	11	5	77	21	4570	5581	1	0	3820	13074	23102	2366	131	21529	416	2609	126	50	5945	5119	5837
P9301_10401	0	0	0	0	0	2	0	0	0	0	0	4	0	0	0	0	2	0	0	0	0
P9301_10411	0	0	0	0	12	31	0	0	21	180	45	25	0	15	21	38	0	0	37	8	49
P9301_10421	0	0	0	0	7	5	0	0	9	0	7	10	0	0	12	1	11	0	0	0	0
P9301_10431	0	0	0	63	20	31	0	0	8	167	199	38	0	74	95	34	0	24	0	0	18
P9301_10441	0	0	0	0	0	0	0	0	1	0	12	0	0	3	0	14	0	0	11	0	10
P9301_10451	0	0	0	0	70	33	0	0	24	41	113	4	0	40	20	34	3	9	92	43	53
P9301_10461	2	0	10	33	91	257	0	0	164	605	472	38	40	350	347	16	8	17	129	81	175
P9301_10471	0	0	0	0	8	8	0	0	8	134	40	1	69	35	8	0	0	0	0	0	39
P9301_10481	0	0	0	0	5	0	0	0	0	6	0	2	0	0	0	0	0	0	0	0	0
P9301_10491	0	0	0	0	2	8	0	0	0	4	10	1	0	8	0	0	0	0	39	0	0
P9301_10501	0	0	0	0	0	1	0	0	2	0	0	0	0	0	0	0	0	0	0	0	0
P9301_10511	0	0	0	0	3	1	0	0	0	0	27	4	0	8	0	0	0	0	0	0	0
P9301_10521	0	0	0	0	0	0	0	0	0	13	4	0	0	0	0	0	0	0	0	0	0
P9301_10531	0	0	0	0	5	4	0	0	8	14	23	14	78	7	10	0	0	0	0	0	6
P9301_10541	0	0	0	0	6	2	0	0	0	0	18	1	0	0	13	0	1	0	0	12	9
P9301_10551	0	0	0	0	0	1	0	0	0	0	1	5	0	0	1	0	0	0	0	0	0
P9301_10561	0	0	0	0	0	0	0	0	0	0	2	0	0	0	6	0	0	0	0	0	15
P9301_10571	0	0	0	0	0	7	0	0	0	0	0	0	0	3	0	0	0	0	0	0	0
P9301_10581	0	0	0	0	0	2	0	0	0	8	6	4	0	1	14	22	0	0	0	0	0
P9301_10591	0	0	0	0	0	2	0	0	3	0	0	0	0	0	0	0	0	0	0	0	8
P9301_10601	0	0	0	0	83	42	0	0	25	221	112	43	0	54	151	37	0	11	19	27	54
P9301_10611	0	0	0	0	4	0	0	0	0	4	0	6	0	6	0	0	0	0	0	23	59
P9301_10631	0	0	0	0	0	0	0	0	0	19	0	0	0	0	0	0	0	0	0	0	0
P9301_10641	0	0	0	0	0	0	0	0	0	7	0	0	0	1	20	0	0	0	0	0	0
P9301_10651	0	0	0	0	0	0	0	0	0	0	0	0	0	0	1	0	0	6	0	4	3
P9301_10661	0	0	0	0	6	0	0	0	9	0	3	1	0	0	32	0	0	0	0	0	0
P9301_10671	0	0	0	0	0	0	0	0	3	0	0	0	0	0	0	0	0	0	0	0	0
P9301_10681	0	0	5	0	24	36	0	0	37	145	116	37	0	16	1	0	0	0	0	0	1
P9301_10691	0	0	0	0	13	31	0	0	11	30	79	16	0	46	374	7	22	25	64	0	15
P9301_10701	0	0	0	0	1	1	0	0	0	8	4	0	0	5	6	0	0	1	0	0	4
P9301_10711	0	0	0	0	9	0	0	0	0	5	7	0	0	4	17	0	0	0	0	0	0
P9301_10721	0	0	0	0	0	1	0	0	1	2	0	0	0	0	0	0	0	0	0	0	0
P9301_10731	0	0	0	0	0	0	0	0	0	0	1	0	0	0	0	0	0	0	0	0	0
P9301_10741	0	0	11	0	13	26	0	0	4	90	100	9	0	22	2	1	0	0	10	5	20
P9301_10751	0	0	0	0	1	18	0	0	1	23	19	7	0	6	20	0	0	0	0	0	11
P9301_10761	0	0	0	0	0	2	0	0	0	0	8	0	0	1	6	0	0	0	0	0	0
P9301_10781	0	0	0	0	1	0	0	0	0	0	4	0	0	0	0	0	0	0	0	0	8
P9301_10791	0	0	0	0	6	0	0	0	0	20	20	1	1	8	264	0	4	30	1	0	47
P9301_10801	0	0	0	0	0	1	0	0	0	0	5	0	0	16	103	0	0	7	0	0	6
P9301_10811	0	0	0	0	0	0	0	0	0	0	1	0	0	0	1	0	0	0	0	0	0
P9301_10821	0	0	0	0	0	2	0	0	6	0	0	0	0	0	0	0	0	0	0	0	0
P9301_10831	0	0	0	0	0	1	0	0	0	0	0	0	0	0	0	0	0	0	0	0	2
P9301_10841	0	0	0	0	22	4	0	0	7	87	1	0	0	9	0	0	0	0	28	1	29
P9301_10851	0	0	0	1	4	3	0	0	8	9	7	3	0	4	0	0	0	8	0	0	19
P9301_10861	0	0	0	0	715	149	0	0	56	227	60	30	0	63	52	0	0	0	56	55	31
P9301_10871	0	0	0	0	62	2	0	0	0	0	10	0	0	0	0	0	0	0	0	0	7
P9301_10881	0	0	0	0	9	37	0	0	30	113	76	19	0	27	0	0	0	0	17	22	64
P9301_10891	0	0	0	0	0	3	0	0	0	18	15	2	0	0	0	0	0	0	0	0	0
P9301_10901	0	0	0	0	13	17	0	0	12	53	62	14	0	12	0	0	0	6	0	0	8
P9301_10911	0	0	0	0	3	0	0	0	0	15	0	0	0	0	0	0	0	0	0	0	0
P9301_10931	0	0	0	0	53	34	0	0	29	188	221	29	127	79	85	42	0	14	48	49	106
P9301_10941	0	0	0	0	12	26	0	0	14	13	68	5	0	49	1	0	0	2	5	0	0
P9301_10951	0	0	0	0	5	32	0	0	21	136	34	1	0	34	0	0	0	0	0	26	14
P9301_10961	0	0	11	0	1	25	0	0	39	53	29	33	34	16	48	0	0	2	4	0	20
P9301_10971	0	0	0	0	3	5	0	0	1	0	6	0	0	0	0	0	0	0	0	0	0
P9301_10981	0	0	3	0	105	142	0	0	73	241	490	55	0	260	202	83	65	19	45	115	110
P9301_10991	0	0	0	0	0	0	0	0	0	10	3	3	0	0	0	0	0	0	0	18	7
P9301_11001	0	0	0	0	0	0	0	0	0	0	0	0	0	0	0	0	0	0	0	3	0
P9301_11011	0	0	0	0	11	6	0	0	3	21	27	4	0	13	73	0	0	0	0	0	14
P9301_11021	0	0	0	0	2	3	0	0	0	40	5	0	0	2	0	28	0	0	0	0	3
P9301_11031	0	0	0	0	0	8	0	0	13	15	70	3	0	21	0	0	0	6	0	0	4
P9301_11041	0	0	0	6	2	8	0	0	10	69	73	1	0	31	35	1	3	15	0	4	12
P9301_11051	0	0	0	0	0	1	0	0	0	6	13	4	0	5	0	0	0	2	38	0	12
P9301_11061	0	0	0	0	12	20	0	0	15	105	120	5	0	36	0	0	0	0	16	3	39
P9301_11081	0	0	0	0	0	0	0	0	0	20	0	0	0	0	7	0	0	3	0	0	10
P9301_11091	0	0	0	0	13	74	0	0	70	88	454	53	0	147	0	0	0	0	0	0	16
P9301_11101	0	0	0	0	13	37	0	0	65	144	180	47	0	31	8	1	2	0	0	56	13
P9301_11111	0	0	6	0	0	18	0	0	5	53	37	27	121	13	0	0	7	32	1	0	0
P9301_11131	0	0	0	0	2	1	0	0	0	4	19	0	0	0	0	0	0	0	0	0	1
P9301_11141	0	0	0	0	0	22	0	0	16	70	125	0	1	24	0	0	0	0	24	0	0
P9301_11151	0	0	0	0	1	6	0	0	9	35	87	10	0	30	13	0	0	0	5	0	0
P9301_11161	0	0	0	0	0	14	0	0	14	43	138	12	0	50	0	0	0	0	7	28	20
P9301_11171	0	0	0	0	28	21	0	0	41	229	345	56	0	139	183	7	0	22	37	48	92
P9301_11181	0	0	7	0	18	43	0	0	34	252	98	37	0	83	0	60	0	6	37	75	102
P9301_11191	0	0	0	12	17	30	0	0	3	136	70	11	0	32	2	16	0	3	1	22	60
P9301_11201	0	0	0	0	0	0	0	0	0	9	0	1	0	0	9	0	0	0	0	0	11
P9301_11211	0	0	4	0	4	12	0	0	7	177	60	15	0	22	2	1	0	0	0	13	33
P9301_11221	0	0	0	0	2	2	0	0	2	21	1	4	0	0	10	16	0	0	0	0	0
P9301_11241	0	0	0	0	68	13	0	0	15	71	62	16	28	44	130	0	3	4	20	27	35
P9301_11251	0	0	0	0	0	3	0	0	6	5	10	3	0	3	0	0	0	1	0	20	0
P9301_11261	0	0	8	0	15	56	0	0	39	382	123	15	0	35	26	0	0	0	21	33	20
P9301_11271	0	0	0	0	0	0	0	0	0	2	0	0	0	0	0	0	0	0	0	0	0
P9301_11281	0	0	0	0	2	0	0	0	0	26	1	6	0	0	0	0	0	5	0	0	21
P9301_11291	0	0	27	0	5	9	0	0	17	283	129	37	69	66	78	34	39	78	21	337	291
P9301_11301	0	0	9	0	23	32	0	0	6	276	218	45	43	43	733	203	87	160	132	149	571
P9301_11311	0	0	0	0	21	41	0	0	28	66	57	3	109	22	6	0	6	7	0	52	15
P9301_11321	0	0	3	0	189	130	0	0	130	427	301	116	6	270	122	41	17	3	43	61	15
P9301_11331	0	0	0	0	20	11	0	0	17	96	0	9	0	0	36	0	0	0	0	0	0
P9301_11341	0	0	0	2	57	71	0	0	49	161	7	38	0	0	24	0	0	3	45	22	29
P9301_11351	0	0	14	0	90	215	0	0	230	332	1152	90	52	790	1227	175	17	82	452	249	180
P9301_11361	0	0	0	0	55	56	0	0	30	94	236	28	0	42	66	117	9	12	102	91	76
P9301_11371	0	0	4	0	12	13	0	0	9	63	65	13	558	24	1116	0	119	609	184	147	534
P9301_11391	0	0	0	0	0	0	0	0	0	5	0	0	0	0	0	0	0	0	0	0	5
P9301_11401	0	0	0	0	2	0	0	0	0	8	0	0	0	0	0	0	0	0	0	0	0
P9301_11411	0	0	0	0	1	2	0	0	0	0	0	4	0	4	0	0	0	0	0	0	17
P9301_11421	0	0	0	0	0	0	0	0	0	0	1	0	0	0	0	0	0	0	0	0	0
P9301_11431	0	0	0	0	7	10	0	0	18	80	78	35	0	57	99	31	14	26	0	20	32
P9301_11441	0	0	0	0	19	5	0	0	10	26	61	6	58	76	146	0	11	36	22	12	36
P9301_11451	0	0	0	18	28	28	0	0	37	377	299	87	94	74	139	44	24	4	106	12	97
P9301_11461	0	0	0	0	1	12	0	0	1	33	8	17	114	8	32	0	17	33	57	0	29
P9301_11471	0	0	0	0	67	110	0	0	135	660	1702	277	53	1152	156	139	0	17	200	542	740
P9301_11481	0	0	0	0	0	0	0	0	0	0	1	0	1	0	21	0	0	0	0	0	10
P9301_11491	0	0	0	0	0	0	0	0	3	0	0	0	0	0	0	0	0	0	0	0	0
P9301_11501	0	0	0	0	18	33	0	0	14	26	95	18	3	46	62	0	0	0	57	63	33
P9301_11511	0	0	0	0	16	32	0	0	14	182	125	24	0	88	159	28	0	0	30	69	86
P9301_11521	0	0	0	0	15	22	0	0	13	71	148	16	0	44	23	0	5	7	39	0	26
P9301_11531	0	0	0	0	26	20	0	0	7	86	66	18	0	33	15	0	4	9	30	0	61
P9301_11541	0	0	0	0	0	11	0	0	5	15	36	13	0	2	51	0	0	10	0	0	26
P9301_11551	0	0	0	0	8	4	0	0	5	47	53	15	27	20	462	34	9	143	90	1	16
P9301_11561	0	0	0	0	0	1	0	0	5	12	3	7	0	7	40	0	1	0	4	16	1
P9301_11571	0	0	13	4	30	32	0	0	32	219	209	51	0	58	27	0	0	0	77	37	34
P9301_11581	0	0	0	0	0	7	0	0	8	26	11	5	0	1	0	0	0	0	0	0	11
P9301_11591	0	0	0	0	2	1	0	0	0	0	6	2	0	0	0	0	0	0	0	0	10
P9301_11601	0	0	0	0	9	18	0	0	9	35	144	23	0	22	18	0	0	0	0	10	7
P9301_11611	0	0	4	24	40	49	0	0	35	275	99	20	0	52	25	34	12	5	31	9	20
P9301_11621	0	0	0	0	2	0	0	0	0	0	10	4	0	1	0	0	0	0	0	0	0
P9301_11631	0	0	0	0	2	0	0	0	0	0	0	0	0	0	2	0	0	0	0	0	0
P9301_11641	0	0	0	0	11	15	0	0	31	42	36	14	0	67	14	0	0	0	44	0	30
P9301_11651	0	0	0	0	10	8	0	0	0	32	46	1	0	41	10	0	0	0	0	21	20
P9301_11661	2	0	0	0	20	4	0	0	9	60	49	7	0	8	18	0	0	4	0	14	5
P9301_11671	0	0	94	36	417	582	0	32	470	1777	2493	329	186	1486	1202	294	41	140	576	376	962
P9301_11681	0	0	1	0	23	4	0	0	7	22	26	2	0	12	20	40	0	11	0	36	28
P9301_11691	0	0	0	0	194	57	0	0	40	182	289	41	68	137	366	71	22	130	109	70	144
P9301_11701	0	0	0	0	37	22	0	0	11	77	94	28	63	39	83	12	0	39	63	1	79
P9301_11711	0	0	0	0	8	7	0	0	3	0	19	3	0	5	0	0	0	0	0	23	9
P9301_11721	0	0	0	20	61	66	0	0	57	141	334	76	11	117	244	23	23	103	72	4	170
P9301_11731	0	0	0	0	2	5	0	0	6	0	9	3	0	5	0	0	0	0	0	0	0
P9301_11741	0	0	0	0	22	2	0	0	0	0	9	0	0	4	11	34	0	0	0	16	0
P9301_11751	0	0	10	0	22	18	0	0	10	86	37	11	0	36	50	29	0	0	27	4	14
P9301_11761	0	0	6	0	25	20	0	0	0	23	46	22	0	21	0	26	0	10	0	11	5
P9301_11771	0	0	0	0	0	1	0	0	0	0	0	0	0	13	0	0	0	0	0	0	0
P9301_11781	0	0	0	0	10	1	0	0	8	0	61	1	1	17	37	0	0	12	16	6	31
P9301_11791	0	0	0	0	0	0	0	0	0	0	7	2	0	0	9	0	0	0	0	1	0
P9301_11801	0	0	0	0	6	5	0	0	0	18	36	1	61	23	268	0	9	29	0	0	25
P9301_11811	0	0	0	0	77	36	0	0	7	46	63	9	119	59	1286	14	36	228	198	203	128
P9301_11821	2	0	33	0	1042	744	0	0	421	922	1170	68	46	1466	1260	64	50	196	318	679	632
P9301_11831	0	0	0	0	0	1	0	0	2	0	0	0	0	0	92	0	0	4	0	0	0
P9301_11841	0	0	9	0	69	42	0	0	32	119	175	26	0	73	36	59	0	0	0	48	35
P9301_11851	0	0	0	0	0	0	0	0	0	2	0	0	0	0	0	0	0	0	0	0	1
P9301_11861	0	0	0	0	2	0	0	0	3	2	4	0	0	2	0	0	0	0	0	0	0
P9301_11871	0	0	11	0	24	8	0	0	11	0	35	1	0	5	0	0	0	12	28	0	0
P9301_11881	0	0	0	0	3	1	0	0	0	32	4	0	0	0	0	0	0	0	0	0	0
P9301_11891	0	0	0	0	0	0	0	0	0	0	5	0	0	0	0	0	0	0	0	0	0
P9301_11901	0	0	6	0	29	31	0	0	24	109	77	24	0	32	1	0	0	0	47	1	24
P9301_11911	0	0	0	0	1	3	0	0	0	0	3	0	0	0	5	0	0	0	0	0	0
P9301_11921	0	0	0	0	16	13	0	0	5	21	53	9	0	3	23	0	0	29	37	0	0
P9301_11931	0	0	0	0	17	0	0	0	0	3	21	8	47	18	0	0	0	6	11	0	11
P9301_11941	0	0	2	0	12	4	0	0	6	69	36	1	47	21	0	73	0	2	22	0	23
P9301_11951	1	0	17	0	828	803	0	0	577	919	2242	199	188	1190	691	471	19	193	642	271	722
P9301_11961	0	0	0	0	3	0	0	0	0	0	4	0	0	0	0	0	0	0	0	0	0
P9301_11971	0	0	7	0	22	49	0	0	19	191	210	53	0	88	30	45	0	15	90	54	80
P9301_11981	0	0	0	0	55	38	0	0	41	77	232	20	8	48	147	21	0	41	0	63	32
P9301_11991	0	0	0	0	9	8	0	0	3	43	30	3	2	12	12	0	0	14	0	0	22
P9301_12001	0	0	0	0	7	38	0	0	17	56	82	7	0	9	41	15	0	4	31	0	3
P9301_12011	0	0	0	0	3	0	0	0	9	16	13	3	0	0	0	0	0	0	0	0	0
P9301_12021	0	0	0	0	0	2	0	0	0	0	27	0	0	7	0	0	0	0	0	0	0
P9301_12031	0	0	0	0	20	20	0	0	7	90	180	32	1	36	137	27	6	42	184	97	82
P9301_12041	0	0	0	0	17	21	0	0	8	22	120	12	1	33	133	0	0	33	0	23	56
P9301_12051	0	0	25	0	129	240	0	0	187	430	1154	174	0	458	165	150	1	24	0	27	83
P9301_12061	1	0	0	25	110	57	0	0	38	360	267	101	0	94	103	19	19	25	22	39	75
P9301_12071	0	0	0	0	2	6	0	0	1	10	9	0	0	0	14	0	0	0	0	0	0
P9301_12081	0	0	38	72	632	487	0	0	207	2146	748	249	110	369	135	190	29	28	130	164	280
P9301_12091	0	0	0	0	1	3	0	0	8	29	16	8	6	22	10	4	0	1	0	0	17
P9301_12101	0	0	0	0	14	14	0	0	22	114	84	28	62	21	35	0	7	22	35	0	39
P9301_12111	0	0	0	0	0	0	0	0	0	0	0	0	0	3	0	0	0	0	0	0	0
P9301_12121	0	0	0	0	9	1	0	0	13	63	38	8	46	12	12	0	0	6	0	0	36
P9301_12131	0	0	0	18	10	14	0	0	12	111	95	23	17	48	50	0	0	0	36	57	51
P9301_12141	0	0	15	0	116	77	0	0	62	333	222	20	0	120	93	12	5	5	37	0	86
P9301_12151	0	0	0	0	0	7	0	0	1	21	43	9	0	11	0	0	2	6	50	0	0
P9301_12161	0	0	0	0	1	2	0	0	0	2	8	4	0	4	0	0	0	0	0	0	0
P9301_12171	0	0	0	0	0	3	0	0	1	22	25	0	0	1	1	0	0	0	0	63	0
P9301_12181	0	0	0	0	0	8	0	0	4	16	27	0	0	1	7	0	0	0	0	0	0
P9301_12191	0	0	0	0	12	7	0	0	3	4	2	0	0	0	22	0	0	0	0	0	0
P9301_12201	0	0	0	0	187	235	0	0	153	46	296	40	0	303	64	0	0	16	26	83	55
P9301_12211	0	0	0	0	6	6	0	0	8	17	53	2	0	2	8	30	0	0	0	0	15
P9301_12221	0	0	0	0	43	57	0	0	38	137	236	19	0	93	22	57	0	26	99	20	101
P9301_12231	0	0	0	0	35	45	0	0	30	141	153	20	53	94	21	1	0	2	43	62	61
P9301_12251	15	0	2	0	0	10	0	0	15	15	144	20	1	5	2	1	0	0	0	0	0
P9301_12261	1	0	0	0	59	153	0	0	82	82	508	6	1	157	226	128	25	23	56	0	42
P9301_12271	20	0	36	0	255	459	0	0	478	447	1463	23	2	622	1496	103	4	122	237	0	308
P9301_12301	0	0	0	0	0	0	0	0	0	0	1	0	0	1	0	0	0	0	0	0	0
P9301_12311	0	0	0	0	53	83	84	0	44	136	2	54	0	3	10	0	0	27	27	0	89
P9301_12341	0	0	0	0	5	5	38	0	0	14	102	2	0	0	0	0	0	0	0	0	0
P9301_12351	3	0	0	0	0	2	1	0	0	5	18	0	0	3	10	0	0	0	0	0	15
P9301_12361	3	0	20	0	66	56	155	4	13	175	2284	33	0	561	160	192	32	149	0	126	195
P9301_12371	2	0	6	0	192	128	144	0	38	442	1824	38	0	429	36	0	9	44	39	31	57
P9301_12381	0	0	0	0	7	11	0	0	0	4	10	0	0	3	0	0	0	0	0	1	0
P9301_12391	0	0	25	0	17	15	0	0	8	25	514	5	0	62	10	0	0	0	0	19	6
P9301_12401	0	0	0	0	1	1	0	0	0	0	151	0	0	5	0	0	0	0	0	0	3
P9301_12411	1	0	0	0	7	0	0	0	0	0	7	0	0	0	5	0	0	0	0	0	0
P9301_12431	1	0	5	0	39	34	0	0	16	16	218	3	0	140	0	0	0	0	0	0	0
P9301_12441	0	0	0	0	0	3	0	0	6	5	2	1	0	0	0	0	0	0	0	0	0
P9301_12451	0	0	0	0	2	6	0	0	6	17	9	0	0	0	0	0	0	0	0	0	0
P9301_12461	0	0	0	0	2	0	47	0	0	0	7	0	0	0	0	0	0	0	0	0	0
P9301_12471	0	0	77	0	41	60	154	11	12	56	2442	9	0	532	0	0	0	0	0	0	9
P9301_12481	0	0	0	0	0	0	0	0	0	0	6	0	0	0	0	0	0	0	0	0	0
P9301_12491	2	0	0	0	0	1	0	0	0	0	10	0	0	3	0	0	0	0	0	0	0
P9301_12501	0	0	0	0	0	0	5	0	0	0	7	0	0	5	0	0	0	0	0	0	0
P9301_12511	0	0	0	0	0	7	8	0	0	0	97	0	0	7	0	0	0	0	0	0	0
P9301_12521	0	0	0	0	0	2	0	0	0	0	25	0	0	0	0	0	0	0	0	0	0
P9301_12531	0	0	0	0	0	4	0	0	0	0	8	0	0	0	0	0	0	0	0	0	0
P9301_12541	0	0	0	0	0	1	0	0	0	0	18	0	0	0	0	0	0	0	0	0	0
P9301_12551	0	0	0	0	0	5	0	0	4	17	300	0	0	21	0	0	0	0	16	0	0
P9301_12561	0	0	0	0	2	0	0	0	0	15	73	0	0	12	0	0	0	0	0	0	0
P9301_12571	0	0	0	0	0	0	0	0	0	0	4	0	0	0	0	0	0	0	0	0	0
P9301_12581	11	0	0	0	0	4	12	0	2	0	1	0	0	4	0	0	0	0	0	0	0
P9301_12591	0	0	0	0	42	18	0	0	16	27	43	13	16	44	44	33	10	7	49	0	17
P9301_12601	0	0	0	0	0	0	0	0	0	0	4	0	0	4	0	0	0	0	0	0	0
P9301_12611	0	0	0	0	0	0	0	0	0	0	0	0	0	0	2	0	0	0	0	0	0
P9301_12621	2	0	0	0	1	0	0	0	0	0	0	0	0	0	1	0	0	5	0	0	0
P9301_12631	0	0	0	0	0	0	0	0	0	8	6	0	0	4	0	0	0	0	0	5	5
P9301_12641	0	0	0	0	0	0	0	0	0	0	7	0	0	3	1	0	0	0	0	0	0
P9301_12651	8	4	0	0	50	8	0	0	0	20	12	2	0	9	0	0	0	0	4	0	0
P9301_12661	0	0	0	0	5	17	0	0	32	55	148	19	0	54	0	3	15	0	5	1	10
P9301_12681	4	0	0	0	7	3	0	0	0	0	3	0	0	0	14	0	6	0	0	0	1
P9301_12691	0	0	0	0	6	0	0	0	0	0	0	0	0	0	0	0	0	0	0	0	0
P9301_12701	0	0	0	0	2	0	0	0	9	0	13	0	0	0	65	0	0	6	0	0	2
P9301_12711	0	0	0	0	0	1	0	0	0	0	0	0	0	0	0	0	0	0	0	0	0
P9301_12721	0	0	0	0	12	14	0	0	10	6	20	1	0	24	1	4	0	1	3	43	31
P9301_12731	0	0	3	0	35	45	0	0	50	91	197	12	0	104	31	10	1	14	36	74	148
P9301_12741	0	0	0	0	2	1	0	0	0	0	0	0	0	0	0	0	0	0	0	0	2
P9301_12751	0	0	0	0	13	11	0	0	0	0	0	0	0	0	77	0	0	21	0	1	7
P9301_12771	0	0	0	0	0	0	0	0	0	0	6	1	0	1	0	0	0	0	0	0	0
P9301_12781	0	0	0	0	0	0	0	0	0	1	3	0	0	1	2	0	0	0	0	0	0
P9301_12791	0	0	0	0	0	0	0	0	0	0	0	0	0	1	48	0	0	10	0	0	0
P9301_12801	0	0	0	0	0	0	0	0	0	0	0	0	0	0	15	0	0	0	0	0	0
P9301_12811	0	0	0	0	3	0	0	0	0	11	0	0	0	0	0	0	0	0	0	0	0
P9301_12831	0	0	0	0	4	36	0	0	42	40	257	38	0	111	274	16	10	25	51	117	129
P9301_12841	0	0	0	0	0	1	0	0	2	0	6	0	0	0	0	0	0	0	0	0	0
P9301_12851	0	0	0	0	0	2	0	0	0	11	20	0	0	15	23	0	0	0	0	0	0
P9301_12861	0	0	0	0	0	4	0	0	9	6	54	11	0	5	1	17	0	6	0	0	11
P9301_12871	0	0	0	0	12	26	0	0	5	6	37	20	280	16	884	19	0	123	0	0	31
P9301_12881	0	1	0	0	21	65	0	0	15	104	202	9	0	66	84	16	0	0	20	17	37
P9301_12891	0	0	29	0	1438	1443	0	0	722	12032	34717	2043	104	4105	674	4252	61	4063	282	1021	1394
P9301_12901	0	0	0	0	0	0	0	0	0	0	0	0	0	0	0	0	0	4	0	0	0
P9301_12911	0	0	0	0	0	0	0	0	0	0	3	0	0	0	0	0	0	0	0	0	11
P9301_12921	0	0	0	0	0	0	0	0	0	0	5	2	0	1	613	0	2	46	0	0	10
P9301_12931	0	0	0	0	2	7	0	0	3	6	26	11	0	25	7	0	0	2	0	0	0
P9301_12941	0	0	0	0	0	1	0	0	0	0	0	0	0	0	335	0	0	6	0	0	0
P9301_12951	0	0	0	0	3	7	0	0	0	27	84	6	0	44	20	0	0	0	0	0	25
P9301_12961	0	0	11	0	18	9	0	0	3	15	72	6	3	46	2271	0	41	332	0	0	53
P9301_12981	0	0	0	0	0	0	0	0	0	0	2	2	0	0	110	0	3	10	0	0	0
P9301_12991	0	0	0	0	17	2	0	0	0	101	68	8	0	45	105	0	0	6	0	0	24
P9301_13001	0	0	0	0	0	2	0	0	4	23	25	1	14	10	102	0	4	13	0	20	54
P9301_13011	0	0	0	0	13	22	0	0	7	213	224	26	0	108	236	8	0	59	65	7	102
P9301_13021	0	0	4	0	58	30	0	0	6	87	111	28	103	87	4797	39	66	511	317	114	277
P9301_13031	0	0	0	0	141	173	0	0	188	380	1693	121	70	570	335	303	33	110	169	196	266
P9301_13041	0	0	0	0	12	7	0	0	2	0	38	6	70	22	15	22	0	42	0	0	26
P9301_13051	0	0	0	0	1	4	0	0	6	14	30	3	0	13	12	0	0	7	0	0	0
P9301_13061	0	0	0	0	0	0	0	0	8	0	3	0	89	0	278	0	9	108	23	0	6
P9301_13071	0	0	0	0	0	0	0	0	0	0	0	1	0	0	28	0	0	3	18	14	7
P9301_13081	0	0	5	0	3	3	0	0	28	17	34	10	0	7	38	17	0	6	0	0	0
P9301_13091	0	0	0	0	7	3	0	0	2	1	0	3	0	0	15	0	0	9	0	6	0
P9301_13111	0	0	0	0	4	2	0	0	21	0	178	76	0	54	32	0	0	10	3	16	33
P9301_13121	2	0	0	0	1	1	0	0	4	18	30	4	0	3	0	0	0	0	28	0	5
P9301_13131	0	0	0	0	2	4	0	0	12	27	11	2	0	10	0	0	0	0	0	0	0
P9301_13141	0	0	0	0	0	1	0	0	5	0	9	7	0	0	0	0	0	0	0	0	0
P9301_13151	0	0	0	0	1	5	0	0	12	0	20	0	0	12	0	0	0	0	0	0	0
P9301_13161	0	0	0	0	0	1	0	0	2	0	27	0	0	26	0	22	0	0	0	0	0
P9301_13171	0	0	0	0	0	0	0	0	3	0	12	2	0	6	0	0	0	0	0	0	4
P9301_13181	0	0	410	27	72	224	0	0	331	695	12783	1396	1646	236	3025	425	150	1751	0	4	109
P9301_13191	2	0	2694	727	882	2394	0	0	2229	7512	91953	11454	13353	1908	15629	3509	687	12641	0	0	278
P9301_13201	0	0	26	23	6	61	0	0	71	92	1536	128	388	21	186	69	6	184	0	0	0
P9301_13211	0	0	52	0	20	64	0	0	68	374	4061	457	461	78	369	242	5	506	1	0	14
P9301_13221	0	0	0	0	0	1	0	0	1	13	33	0	0	38	0	0	0	0	20	0	4
P9301_13231	0	0	0	0	0	0	0	0	2	13	0	0	0	0	0	0	0	0	0	0	0
P9301_13241	0	0	0	0	0	0	0	0	4	14	3	2	0	0	22	0	0	7	0	0	0
P9301_13251	0	0	0	0	0	0	0	0	5	26	1	24	0	3	19	0	5	12	11	0	46
P9301_13261	0	0	0	0	0	3	0	0	7	33	39	42	1	5	0	0	11	1	33	56	156
P9301_13271	0	0	8	0	260	271	0	0	258	1189	1406	172	42	736	403	101	40	63	333	217	445
P9301_13281	0	0	35	22	33	105	0	0	98	656	431	120	0	181	5	52	0	2	83	75	118
P9301_13291	2	0	0	19	51	106	0	0	87	500	515	59	75	225	78	176	11	0	126	30	148
P9301_13301	0	0	1	9	24	53	0	0	55	305	289	54	0	126	102	69	10	10	40	0	53
P9301_13311	0	0	7	0	54	80	0	0	36	430	263	75	20	143	70	105	0	9	59	101	105
P9301_13321	0	0	0	0	7	0	0	0	0	7	1	0	0	6	78	0	0	4	0	0	11
P9301_13331	0	0	0	0	4	15	0	0	4	19	113	19	0	11	25	0	0	8	0	23	21
P9301_13341	0	0	0	0	7	6	0	0	6	31	46	20	17	12	98	0	0	21	1	18	26
P9301_13351	1	0	7	0	282	146	0	0	111	270	407	64	142	256	2457	25	79	724	706	502	457
P9301_13361	0	0	0	0	33	24	0	0	25	81	120	18	0	66	395	1	27	115	308	244	124
P9301_13371	0	0	0	38	78	27	0	0	22	39	105	21	60	46	664	7	11	187	431	177	234
P9301_13381	0	0	0	0	94	25	0	0	18	9	152	13	1	92	2764	1	48	85	140	32	87
P9301_13391	0	0	0	0	7	1	0	0	0	19	0	1	0	0	11	0	0	1	13	8	0
P9301_13401	1	0	74	37	1332	645	3	0	392	1473	2823	240	376	1335	4804	778	262	1935	742	1123	2359
P9301_13411	0	0	10	0	88	66	0	0	97	202	460	128	51	147	573	43	10	136	62	24	143
P9301_13421	0	0	0	0	9	10	0	0	2	13	4	6	0	6	213	0	0	35	10	0	10
P9301_13431	0	0	2	0	24	30	0	0	15	293	123	22	0	75	17	0	9	3	47	10	31
P9301_13441	0	0	0	0	36	7	0	0	4	8	14	1	0	4	22	0	0	0	0	0	0
P9301_13451	0	0	0	0	0	2	0	0	7	66	48	10	0	8	0	0	0	4	6	0	37
P9301_13461	0	0	0	0	21	14	0	0	26	40	99	15	0	39	83	0	0	26	68	15	11
P9301_13481	0	0	0	0	3	7	0	0	3	24	7	3	0	6	1	0	0	0	0	0	10
P9301_13491	750	643	2155	1539	23022	85350	91	18	69605	53559	96373	4727	10523	122229	10979	15095	1030	4359	14293	23162	32287
P9301_13501	312	20	931	1092	27820	50658	46	1	36158	36036	84831	3327	6217	92827	7965	27938	841	6882	21396	23168	47452
P9301_13511	0	0	0	0	18	10	0	0	7	10	7	4	2	7	6	6	15	1	0	0	0
P9301_13521	0	0	0	0	60	23	0	0	27	41	86	16	0	51	9	0	9	11	48	18	0
P9301_13531	0	0	0	0	0	0	0	0	0	0	1	0	0	0	0	0	0	0	0	0	0
P9301_13541	0	0	0	0	2	0	0	0	0	0	0	0	0	0	0	0	0	0	0	0	5
P9301_13551	0	0	0	0	0	0	0	0	0	0	0	0	0	0	0	0	0	0	0	0	0
P9301_13571	0	0	0	0	0	0	0	0	0	0	1	0	21	3	0	0	0	0	0	0	0
P9301_13581	0	0	0	0	0	0	0	0	0	0	0	0	0	0	0	0	2	9	0	0	0
P9301_13591	0	0	0	0	1	1	0	0	0	0	0	0	0	0	0	0	0	0	0	0	0
P9301_13601	4	0	0	0	1	0	0	0	0	0	0	0	0	0	0	32	0	0	0	0	7
P9301_13611	0	0	0	0	18	8	0	0	4	0	10	2	0	5	23	0	0	0	0	0	0
P9301_13621	0	0	0	0	13	4	0	0	6	1	1	0	0	0	28	0	0	0	0	0	0
P9301_13631	0	0	0	0	4	2	0	0	6	9	33	3	0	13	0	0	0	6	27	0	0
P9301_13641	0	0	0	0	1	6	0	0	4	118	5	12	13	5	138	16	1	4	0	4	0
P9301_13651	0	0	0	0	11	20	0	0	7	25	103	2	0	9	20	6	0	0	0	0	14
P9301_13671	0	0	0	0	0	0	0	0	0	0	0	0	0	0	0	0	0	0	0	26	0
P9301_13681	0	0	0	0	0	0	0	0	3	7	1	0	0	0	87	0	0	0	39	0	0
P9301_13691	0	0	0	0	2	13	0	0	4	0	17	7	0	21	0	0	0	0	0	0	7
P9301_13701	0	0	0	0	0	3	0	0	4	23	16	13	46	13	294	0	6	0	28	2	6
P9301_13711	0	0	0	0	2	8	0	0	3	19	6	4	0	0	0	0	0	0	0	0	0
P9301_13721	2	1	0	17	8	12	0	0	10	299	33	109	196	33	193	0	71	455	0	70	42
P9301_13731	0	0	0	0	4	18	0	0	16	369	34	93	0	37	43	76	0	2	0	0	17
P9301_13751	0	0	0	0	0	2	0	0	0	0	0	0	0	0	13	0	0	0	0	0	0
P9301_13771	0	0	0	0	0	5	0	0	6	21	6	2	0	18	0	0	0	0	0	0	0
P9301_13781	0	0	0	0	7	6	0	0	1	0	7	1	4	11	30	3	0	5	5	0	0
P9301_13791	0	0	0	0	5	3	0	0	0	0	9	2	0	1	0	0	0	0	0	0	0
P9301_13801	0	0	0	0	2	15	0	0	2	0	1	1	0	0	0	0	0	1	0	0	0
P9301_13811	0	0	0	0	19	10	0	0	12	6	22	3	0	11	34	0	0	3	0	0	2
P9301_13821	0	0	0	0	0	3	0	0	0	0	0	0	0	0	0	0	0	0	0	0	0
P9301_13831	3	0	4	0	10	9	0	0	0	12	1	0	0	0	0	0	0	0	0	8	0
P9301_13841	8	0	25	0	644	420	0	0	161	504	271	132	0	39	0	31	0	0	18	50	40
P9301_13851	0	0	0	0	16	5	0	0	3	27	11	3	0	11	20	0	0	0	0	0	4
P9301_13861	0	0	7	0	27	34	0	0	30	78	69	1	0	31	0	0	0	0	26	0	36
P9301_13871	0	0	31	0	172	179	0	0	72	242	326	19	167	159	182	75	1	29	29	30	91
P9301_13881	0	0	0	0	9	6	0	0	2	19	68	3	0	41	62	42	0	0	0	34	37
P9301_13891	0	0	0	0	18	27	0	0	4	39	32	3	23	30	35	26	0	0	151	87	38
P9301_13901	0	0	0	0	34	25	0	0	19	85	68	7	0	40	47	0	0	0	75	32	54
P9301_13911	0	0	0	0	18	13	0	0	8	15	23	3	0	17	0	0	0	0	0	0	13
P9301_13921	0	0	61	78	924	1113	1	0	668	1802	2672	624	1	1306	272	209	126	36	98	146	362
P9301_13951	0	0	0	0	2	0	0	0	0	0	0	0	0	0	0	0	0	0	0	0	0
P9301_13961	0	0	0	0	0	0	0	0	0	8	0	0	0	0	0	0	0	0	0	0	0
P9301_13981	0	0	0	0	0	4	0	0	0	9	0	0	0	0	0	0	0	0	0	0	0
P9301_14001	0	0	0	0	2	0	0	0	0	5	0	0	0	0	0	0	0	0	0	0	0
P9301_14011	0	0	0	0	0	0	0	0	0	2	0	0	0	0	0	0	0	0	0	0	0
P9301_14031	0	0	0	0	0	0	0	0	0	0	3	0	0	0	0	0	0	0	0	0	0
P9301_14051	0	0	0	0	0	0	0	0	0	2	0	0	0	0	0	0	0	0	0	0	0
P9301_14081	0	0	0	0	1	0	0	0	0	0	0	0	0	0	0	0	0	0	0	0	0
P9301_14111	0	0	0	0	0	0	0	0	0	0	0	7	0	0	0	0	0	0	0	0	0
P9301_14131	0	0	0	0	4	0	0	0	0	0	0	0	0	0	0	0	0	0	0	0	0
P9301_14151	0	0	0	0	2	0	0	0	0	10	0	0	0	0	0	0	0	0	0	0	0
P9301_14161	0	0	0	0	4	1	0	0	0	0	0	0	0	0	0	0	0	0	0	0	0
P9301_14191	0	0	0	0	1	0	0	0	0	0	0	0	0	0	0	0	0	0	0	0	0
P9301_14211	0	0	0	0	4	0	0	0	0	0	0	0	0	0	0	0	0	0	0	0	0
P9301_14241	0	0	0	0	0	0	0	0	0	2	0	0	0	0	0	0	0	0	0	0	0
P9301_14281	0	0	0	0	0	0	0	0	0	12	0	2	0	0	0	0	0	0	0	0	0
P9301_14311	0	0	0	0	1	0	0	0	0	0	0	0	0	0	0	0	0	0	0	0	0
P9301_14321	0	0	0	0	0	0	0	0	0	4	0	0	0	0	0	0	0	0	0	0	0
P9301_14341	0	0	0	0	0	0	0	0	0	11	0	0	0	0	0	0	0	0	0	0	0
P9301_14361	0	0	0	0	0	0	0	0	0	16	8	0	0	0	0	0	0	0	0	0	0
P9301_14381	0	0	0	0	0	0	0	0	0	2	0	0	0	0	0	0	0	0	0	0	0
P9301_14441	0	0	0	0	0	0	0	0	0	3	0	0	0	0	0	0	0	0	0	0	0
P9301_14471	0	0	0	0	0	0	0	0	0	11	0	1	0	0	1	0	0	0	0	0	0
P9301_14481	0	0	0	0	1	0	0	0	0	0	6	0	0	0	0	0	0	0	0	0	0
P9301_14491	4	0	0	0	24	12	0	0	10	33	86	2	0	12	0	41	1	0	0	0	33
P9301_14501	0	0	0	0	5	2	0	0	2	29	17	6	0	1	12	0	0	0	0	0	29
P9301_14511	0	0	0	15	43	27	0	0	28	47	66	9	0	42	28	2	0	1	0	0	34
P9301_14521	0	0	2	0	5	22	0	0	2	41	29	9	0	0	0	11	0	0	0	4	0
P9301_14531	0	0	0	0	6	5	0	0	0	10	5	0	0	0	21	0	0	0	0	0	0
P9301_14541	0	0	0	0	5	23	0	0	6	45	155	21	56	49	1	18	1	2	56	0	0
P9301_14551	5	0	0	0	7	22	0	0	18	61	97	34	0	27	21	42	0	13	21	0	31
P9301_14561	0	0	0	0	6	4	0	0	2	19	26	3	0	1	5	0	0	0	0	0	0
P9301_14571	0	0	0	0	10	2	0	0	1	5	8	5	0	3	111	0	0	6	0	0	0
P9301_14581	0	0	0	0	0	8	0	0	2	0	53	4	0	14	11	0	0	0	0	0	0
P9301_14591	0	0	0	0	9	9	0	0	1	10	45	4	0	5	0	0	0	0	0	0	2
P9301_14601	0	0	0	22	10	18	0	0	0	129	105	16	0	38	29	11	0	6	6	61	40
P9301_14611	0	0	0	0	65	15	0	0	7	65	87	8	0	52	8	0	0	0	17	0	109
P9301_14621	0	0	0	0	16	4	0	0	15	15	25	3	0	8	65	0	0	8	0	63	13
P9301_14631	0	0	6	0	10	13	0	0	12	40	14	8	1	2	15	0	0	0	0	4	7
P9301_14641	0	0	0	0	27	17	0	0	30	55	60	19	0	40	75	1	10	0	0	0	9
P9301_14651	0	0	0	0	21	60	0	0	47	196	272	35	0	88	105	47	6	5	6	14	30
P9301_14661	0	0	9	0	15	16	0	0	7	25	27	13	0	17	94	3	0	8	5	0	25
P9301_14671	0	0	0	0	6	12	0	0	7	84	100	3	0	37	1	2	0	1	0	11	0
P9301_14681	2	0	69	112	2706	1961	3	0	1326	3430	7372	707	2867	3541	3766	1651	224	1749	1209	704	3897
P9301_14691	0	0	0	10	44	25	0	0	18	237	110	59	0	40	5	1	0	22	50	0	43
P9301_14701	4	0	90	36	961	1140	2	0	742	2234	5201	987	62	1557	470	237	23	86	336	144	467
P9301_14711	0	0	31	21	170	313	1	0	212	767	1035	236	62	535	360	97	18	307	563	226	394
P9301_14721	0	0	0	0	9	2	0	0	2	12	13	3	0	1	22	6	0	3	1	53	4
P9301_14731	0	0	24	0	260	476	0	0	347	720	1746	412	0	761	104	318	10	72	68	73	87
P9301_14741	0	0	0	0	457	10	0	0	31	9	221	1	0	98	140	42	0	37	223	228	350
P9301_14751	0	0	0	0	6	22	0	0	5	42	59	7	0	22	15	24	0	10	0	0	26
P9301_14761	0	0	3	0	159	198	1	0	160	521	908	213	0	171	394	138	13	70	134	121	160
P9301_14771	0	0	0	34	28	65	0	0	11	52	126	22	99	38	74	0	0	10	14	9	44
P9301_14781	0	0	184	50	554	1599	0	0	736	2711	4377	881	193	1918	384	311	41	27	316	613	1230
P9301_14791	4	2	328	203	2831	5043	1	0	4281	11496	30702	4359	544	14432	6050	2814	197	1424	2210	2536	5965
P9301_14801	0	0	2	0	8	9	0	0	13	67	100	5	0	15	2	24	0	0	25	42	62
P9301_14811	0	0	0	0	10	4	0	0	4	8	57	5	0	1	25	46	0	3	0	36	31
P9301_14821	0	0	0	0	24	44	0	0	26	261	163	12	0	61	40	58	0	21	46	11	36
P9301_14831	0	0	76	41	243	418	0	0	321	1279	955	220	100	493	160	336	9	62	119	284	315
P9301_14841	0	0	1	0	13	11	0	0	6	1	2	3	0	14	49	0	0	31	0	4	0
P9301_14851	0	0	0	0	103	23	0	0	0	15	26	10	0	7	173	0	8	17	0	22	25
P9301_14861	0	0	0	0	0	0	0	0	1	0	21	0	0	0	0	0	0	0	0	0	0
P9301_14871	0	0	0	0	44	40	0	0	8	75	69	28	28	8	35	26	14	6	13	18	15
P9301_14881	0	0	0	0	5	2	0	0	1	26	6	1	0	14	2	54	0	10	0	0	0
P9301_14891	0	0	7	0	69	173	0	0	182	429	988	126	50	402	74	82	0	50	75	1	70
P9301_14901	0	0	10	0	7	36	0	0	42	69	298	37	64	51	14	16	0	5	41	0	52
P9301_14911	0	0	5	0	51	44	0	0	55	393	399	47	56	127	345	127	1	104	56	78	148
P9301_14921	0	0	1	0	2	1	0	0	4	42	42	13	0	11	53	0	0	0	38	0	1
P9301_14931	0	0	0	0	100	143	0	0	133	174	870	178	16	230	289	180	4	19	0	46	62
P9301_14941	0	0	0	0	0	0	0	0	1	0	7	0	0	7	4	0	0	0	0	0	7
P9301_14951	0	0	0	0	394	166	0	22	195	141	1277	29	129	642	1224	190	16	154	209	387	493
P9301_14961	0	0	8	0	39	40	0	0	20	80	217	43	0	92	81	0	0	25	74	28	61
P9301_14971	0	0	0	0	5	11	0	0	8	88	40	10	0	31	0	0	0	0	0	14	32
P9301_14981	1	0	0	0	84	127	0	0	155	360	793	186	40	295	563	58	27	236	131	60	309
P9301_14991	0	0	63	0	255	1768	1	0	1638	1553	9782	782	312	3326	997	941	63	206	332	255	1068
P9301_15001	7	5	28	25	180	1540	5	0	940	2604	5351	621	181	2219	724	798	43	284	543	649	1137
P9301_15011	0	1	33	10	221	600	0	0	338	1280	1615	314	171	921	778	243	34	171	419	345	837
P9301_15021	0	0	0	0	9	4	0	0	0	0	5	0	0	0	14	0	0	0	0	0	0
P9301_15031	0	0	0	0	3	21	0	0	22	5	31	8	0	2	0	0	0	0	0	9	19
P9301_15041	0	0	0	0	0	0	0	0	0	3	4	0	0	0	0	0	0	0	0	0	0
P9301_15051	0	0	0	0	2	0	0	0	0	0	0	0	0	2	0	0	0	0	0	0	0
P9301_15061	0	0	0	0	0	0	0	0	0	0	0	0	0	1	0	0	0	0	19	0	0
P9301_15071	1	0	0	0	195	18	1	0	51	57	148	15	268	43	2227	80	48	879	1836	1670	1314
P9301_15081	1	0	0	0	22	10	0	0	8	26	28	7	1	13	107	0	0	26	39	20	7
P9301_15091	0	0	0	33	48	9	0	0	12	80	107	18	0	29	38	0	0	40	38	4	40
P9301_15101	0	0	0	0	14	21	0	0	10	28	67	11	0	20	83	0	1	17	0	0	10
P9301_15111	0	0	12	0	14	57	0	0	68	278	389	60	0	123	226	57	0	35	46	33	51
P9301_15121	0	0	0	0	6	27	0	0	24	54	143	22	0	32	30	28	0	23	7	41	49
P9301_15131	0	0	0	0	45	21	0	0	24	110	176	62	14	32	98	7	0	55	15	29	32
P9301_15141	0	0	0	0	4	19	1	0	24	17	92	0	70	4	1	55	0	2	46	0	4
P9301_15151	8	0	10	0	61	69	0	0	49	293	501	46	0	155	240	38	11	38	82	105	63
P9301_15161	180	5	18	1	214	282	33	0	273	413	565	167	81	330	250	96	0	28	129	101	116
P9301_15171	1	0	0	0	0	1	0	0	1	13	5	1	0	0	19	0	0	0	0	0	0
P9301_15181	7	0	3	0	30	53	0	0	13	80	83	29	29	40	17	40	1	0	41	37	57
P9301_15191	0	0	0	0	3	5	6	0	6	37	36	7	1	13	1	0	0	0	2	0	0
P9301_15201	0	0	0	0	3	2	0	0	0	6	1	1	0	0	0	0	8	0	0	0	0
P9301_15211	0	0	0	0	57	15	0	0	2	26	7	0	0	4	0	1	0	0	18	0	1
P9301_15221	0	0	0	0	31	33	0	0	9	74	33	4	0	38	1	37	0	6	49	0	0
P9301_15231	0	0	0	0	9	1	0	0	3	12	15	2	0	4	9	0	1	0	83	29	10
P9301_15241	0	0	0	0	15	3	0	0	3	29	27	11	18	9	0	0	0	0	0	0	17
P9301_15251	0	0	0	0	2	3	0	0	0	0	6	0	0	3	4	0	0	1	0	0	0
P9301_15261	0	0	1	0	80	247	0	0	161	82	363	49	0	101	15	26	0	9	0	0	24
P9301_15271	0	0	0	0	20	45	0	0	41	117	290	39	0	100	0	78	0	26	47	0	17
P9301_15281	0	0	0	0	20	31	0	0	59	28	106	20	1	37	85	0	0	13	7	0	0
P9301_15291	0	0	0	0	3	2	0	0	4	15	2	0	0	0	36	0	0	0	0	0	5
P9301_15301	0	0	0	0	73	68	0	0	49	510	349	134	1	116	108	0	1	1	4	190	271
P9301_15311	0	0	3	0	19	61	0	0	46	428	798	65	1	222	64	100	0	40	102	132	327
P9301_15321	0	0	0	0	21	17	0	0	8	64	139	48	0	21	14	6	0	0	0	68	49
P9301_15331	0	0	0	0	94	46	0	0	25	166	357	37	47	178	348	3	38	19	159	100	202
P9301_15341	0	0	0	0	9	15	0	0	11	100	46	9	0	7	109	7	12	16	38	51	12
P9301_15351	0	0	0	0	7	3	0	0	4	11	22	5	0	14	150	0	8	6	66	97	48
P9301_15361	0	0	26	0	1298	590	0	0	483	2920	2722	463	0	5619	356	530	120	92	3796	4784	7342
P9301_15371	0	0	0	0	18	5	0	0	10	30	37	6	0	35	199	43	6	9	5	55	13
P9301_15381	0	0	26	0	345	329	0	0	299	1747	2057	237	5	1406	1151	543	0	129	470	772	763
P9301_15391	0	0	0	0	17	22	0	0	7	52	67	20	0	6	303	4	11	23	129	0	41
P9301_15401	0	0	21	0	157	137	0	0	115	781	1034	151	77	493	2588	174	55	352	274	480	792
P9301_15411	0	0	0	0	23	30	0	0	22	507	331	78	0	157	414	52	0	80	64	60	179
P9301_15421	0	0	0	0	7	14	0	0	9	105	135	21	38	40	177	102	0	15	35	11	14
P9301_15431	0	0	11	0	9	40	0	0	51	421	388	58	0	179	13	82	0	6	1	0	155
P9301_15441	0	0	0	0	3	14	0	0	27	147	261	16	0	93	0	115	0	9	0	0	18
P9301_15451	0	0	0	0	0	0	0	0	0	0	0	0	0	0	46	0	0	4	0	0	0
P9301_15461	0	0	12	0	90	371	0	0	182	473	1120	57	0	544	52	34	6	25	0	220	231
P9301_15471	0	0	0	36	35	85	0	0	78	319	1020	42	0	222	59	91	17	13	46	44	70
P9301_15481	0	0	0	0	3	17	0	1	26	101	67	14	1	16	13928	0	27	903	90	14	58
P9301_15491	3	0	150	19	654	2330	0	0	1649	3898	9403	558	0	3607	548	1524	45	126	162	381	1065
P9301_15501	0	0	0	0	2	4	0	0	1	5	13	0	0	4	1	0	0	0	0	0	0
P9301_15511	0	0	0	0	36	41	0	0	31	108	155	38	60	66	472	0	34	62	1	30	93
P9301_15521	3	1	36	16	1463	478	3	0	621	2166	4713	600	1289	2626	24362	1047	595	4147	2411	1244	7412
P9301_15531	0	0	0	0	6	6	1	0	7	28	56	7	0	14	82	0	0	11	32	0	19
P9301_15541	0	0	0	0	1	18	0	0	26	76	120	14	0	30	271	0	0	27	0	4	36
P9301_15551	0	0	6	0	3	13	0	0	4	27	82	0	0	11	16	0	0	0	0	0	1
P9301_15561	0	0	14	0	38	96	0	0	67	523	177	56	0	88	36	0	0	0	48	14	62
P9301_15571	0	0	0	0	101	68	0	0	34	275	62	45	0	130	13	39	0	0	4	0	83
P9301_15581	0	0	14	6	214	131	0	0	141	296	860	159	2	406	599	87	25	59	72	18	60
P9301_15591	0	0	0	22	44	100	0	0	56	504	129	75	0	43	22	6	0	0	0	0	47
P9301_15601	0	0	0	0	2	2	0	0	1	24	8	6	0	5	0	0	0	0	0	0	18
P9301_15611	0	0	0	0	0	0	0	0	0	0	2	0	0	0	20	0	0	0	31	0	8
P9301_15621	0	0	0	0	0	2	0	0	0	61	0	1	0	0	0	0	0	0	0	0	0
P9301_15631	0	0	0	0	3	2	0	0	5	7	19	3	0	14	0	27	0	0	0	37	4
P9301_15641	0	0	0	0	5	7	0	0	4	11	30	3	1	6	261	0	0	19	0	0	8
P9301_15651	0	0	0	0	2	0	0	0	0	17	6	4	0	5	28	0	0	0	0	0	0
P9301_15661	0	0	0	0	6	10	0	0	6	21	31	4	0	16	0	0	0	0	0	0	1
P9301_15671	0	0	0	0	0	2	0	0	0	20	73	0	0	10	17	0	0	0	0	0	10
P9301_15681	0	0	0	0	0	0	0	0	0	0	0	0	0	0	0	26	0	0	0	0	0
P9301_15691	0	0	0	0	0	3	0	0	0	0	0	0	0	0	0	0	3	0	43	0	9
P9301_15701	0	0	4	0	0	0	0	0	1	95	12	1	0	6	0	6	0	0	3	4	0
P9301_15711	0	0	9	0	1	0	0	0	0	30	4	0	0	0	54	0	0	0	0	0	10
P9301_15721	0	0	0	0	2	23	0	0	12	56	88	7	1	12	48	0	0	0	0	44	0
P9301_15731	0	0	0	29	0	0	0	0	0	81	3	15	20	7	116	22	16	108	0	0	35
P9301_15741	0	0	0	0	0	0	0	0	0	39	0	0	0	8	0	0	0	0	0	0	19
P9301_15761	0	0	0	0	28	61	0	0	24	134	167	31	13	60	20	29	10	9	79	20	25
P9301_15771	0	0	0	0	0	0	0	0	0	0	0	0	0	0	0	0	0	0	0	1	0
P9301_15781	0	0	0	0	7	8	0	0	0	9	0	0	0	0	55	0	0	4	0	0	0
P9301_15791	0	0	0	0	2	1	0	0	7	0	30	15	5	3	5	13	0	10	0	0	3
P9301_15801	0	0	0	0	0	0	0	0	0	0	3	0	0	3	0	0	0	0	0	0	0
P9301_15821	0	0	0	0	61	49	0	0	5	58	94	12	2	28	102	0	0	24	0	0	5
P9301_15831	0	0	0	0	11	4	0	0	1	0	14	4	0	0	0	3	0	0	0	0	0
P9301_15841	0	0	0	0	3	0	0	0	0	0	0	0	0	7	0	0	0	0	0	0	0
P9301_15851	0	0	0	0	0	0	0	0	0	3	0	0	0	0	0	0	0	0	0	0	0
P9301_15881	0	0	0	0	1	0	0	0	0	0	0	0	0	0	0	0	0	0	0	0	0
P9301_15891	0	0	0	0	0	1	0	0	0	0	3	0	0	0	0	0	0	0	0	0	0
P9301_15901	0	0	0	0	1	9	0	0	12	16	37	5	0	1	0	0	0	0	0	0	0
P9301_15911	0	0	0	0	0	1	0	0	1	0	7	0	0	0	1	0	0	0	0	0	0
P9301_15921	0	0	0	0	0	0	0	0	0	0	0	3	0	0	0	0	0	0	0	0	0
P9301_15931	0	0	0	0	0	1	0	0	0	5	0	0	0	0	57	0	0	9	0	0	11
P9301_15941	0	0	0	0	6	6	0	0	20	8	10	4	0	10	0	0	0	14	0	0	4
P9301_15951	0	0	0	0	0	0	0	0	0	0	0	0	0	1	0	0	0	0	0	0	0
P9301_15961	0	0	0	0	1	0	0	0	0	0	9	0	0	0	30	0	0	2	0	20	4
P9301_15981	0	0	0	0	0	0	0	0	0	0	0	0	0	0	0	0	8	0	0	1	0
P9301_15991	0	0	0	0	5	2	0	0	0	2	3	0	0	0	108	10	50	120	0	57	207
P9301_16011	0	0	0	0	0	0	0	0	0	7	0	0	0	0	1	0	0	0	0	0	0
P9301_16021	0	0	0	0	1	0	0	0	0	0	2	0	0	0	0	0	0	4	9	0	13
P9301_16031	0	0	0	0	0	1	0	0	9	3	9	5	0	6	14	0	0	8	35	0	0
P9301_16041	3	0	0	0	3	8	0	0	10	6	30	8	0	17	167	0	11	46	112	11	34
P9301_16051	0	0	0	0	2	1	0	0	0	6	3	0	1	5	46	0	0	14	0	32	8
P9301_16061	0	0	0	0	0	2	0	0	0	0	0	0	0	0	0	0	0	0	0	0	0
P9301_16101	0	0	0	0	0	0	0	0	0	0	0	0	0	0	0	0	0	0	0	0	16
P9301_16111	0	0	0	0	0	0	0	0	0	0	0	0	0	0	6	0	0	0	0	0	0
P9301_16131	0	0	0	0	0	1	0	0	1	0	27	6	0	1	0	0	0	6	0	0	0
P9301_16141	0	0	0	0	0	0	0	0	0	0	9	0	0	0	0	0	0	7	0	0	0
P9301_16171	0	0	0	0	0	0	0	0	0	0	0	0	0	0	0	0	0	0	0	0	0
P9301_16181	0	0	3	0	5	9	0	0	18	106	176	75	0	48	142	0	7	49	0	0	11
P9301_16191	0	0	0	0	1	0	0	0	0	0	3	0	0	0	0	0	0	0	0	19	2
P9301_16201	0	0	0	10	15	12	0	0	1	78	91	15	0	13	1	0	0	12	13	31	50
P9301_16211	0	0	0	0	35	42	0	0	44	105	196	25	0	56	93	49	8	24	125	70	44
P9301_16221	0	0	8	0	17	20	0	0	12	81	178	30	0	52	25	26	3	8	29	15	36
P9301_16231	0	0	0	0	7	8	0	0	3	13	30	12	0	9	8	0	0	0	0	38	6
P9301_16241	0	0	3	0	180	111	0	0	76	253	424	57	0	309	888	97	6	247	403	211	327
P9301_16251	0	0	0	0	33	62	0	0	24	34	311	40	1	144	42	2	0	27	11	21	86
P9301_16261	1	0	87	85	2837	1068	1	0	569	955	1393	257	5066	923	17512	911	794	2926	617	369	1953
P9301_16271	4	1	305	280	8824	2187	0	0	1304	2922	3558	1057	14933	2281	64449	1547	1207	5817	2490	3966	5750
P9301_16281	0	1	24	0	117	217	0	0	67	287	145	23	0	87	39	1	8	1	56	0	51
P9301_16291	0	0	0	0	5	14	0	0	0	19	9	3	0	4	16	0	0	0	0	0	0
P9301_16301	0	0	0	8	119	111	0	0	44	545	349	94	0	140	55	45	0	5	92	105	106
P9301_16311	0	0	0	0	0	0	0	0	4	8	7	3	0	2	12	0	0	0	0	0	0
P9301_16321	0	0	8	0	102	122	0	0	111	419	805	66	1	234	150	202	0	11	43	73	80
P9301_16331	1	0	0	0	9	7	0	0	0	6	31	0	0	10	61	0	7	6	0	0	0
P9301_16341	0	0	0	0	0	0	0	0	0	0	17	6	0	17	139	0	0	7	0	0	7
P9301_16351	2	0	0	0	3	2	0	0	19	15	38	6	37	3	97	0	0	12	1	0	1
P9301_16361	0	0	0	0	36	47	0	0	15	82	140	39	59	58	134	0	0	6	6	10	77
P9301_16371	0	0	0	0	11	7	0	0	5	50	36	5	0	13	1	0	3	0	0	31	4
P9301_16381	0	0	0	0	0	0	0	0	0	1	0	0	0	0	0	0	0	0	0	0	0
P9301_16391	0	0	0	0	20	16	0	0	12	197	81	9	1	20	10	19	0	3	40	107	68
P9301_16401	0	0	36	62	277	414	0	0	349	3935	1779	359	51	1049	335	863	67	68	611	569	723
P9301_16411	2	3	1235	339	7671	8750	1	1	5372	30573	23764	4923	835	11079	1751	4800	145	585	2351	2629	6527
P9301_16421	0	0	110	155	648	1676	0	0	1344	4739	4012	595	214	2110	305	1113	47	46	522	466	821
P9301_16431	7	0	428	242	2339	4093	0	0	3519	14445	9971	1520	695	5531	1080	2610	50	168	1158	1552	2053
P9301_16441	0	0	207	102	528	1430	0	0	1026	4564	2481	394	71	1524	156	792	9	62	355	924	898
P9301_16451	8	0	642	329	1265	4568	0	0	2472	10336	6864	984	551	4182	428	1478	21	129	511	763	1405
P9301_16461	1	0	108	16	449	637	0	0	317	1553	610	99	0	334	35	3	0	2	28	136	255
P9301_16471	0	0	24	38	156	299	0	0	160	648	202	69	0	84	47	37	0	0	0	3	28
P9301_16481	0	0	0	0	0	0	0	0	4	0	7	5	0	7	15	0	0	2	0	0	10
P9301_16491	0	0	0	0	4	27	0	0	13	8	26	0	0	7	0	7	0	0	0	0	0
P9301_16501	0	0	0	0	3	8	0	0	0	13	22	3	0	0	0	0	0	4	13	0	0
P9301_16511	0	0	0	27	0	1	0	0	0	8	9	2	0	16	0	0	0	0	0	0	0
P9301_16521	0	0	0	0	3	0	0	0	0	0	0	0	0	0	0	0	0	0	0	0	0
P9301_16531	5	0	7	0	111	71	0	0	54	144	184	38	27	49	167	2	22	77	19	15	76
P9301_16541	0	0	0	0	14	10	0	0	2	12	9	2	0	3	16	0	0	4	14	0	4
P9301_16551	0	0	0	0	46	41	0	0	41	99	105	13	8	112	1187	36	370	156	200	50	62
P9301_16561	0	0	3	0	29	30	0	0	46	120	123	13	94	52	130	0	67	53	56	47	46
P9301_16571	0	0	4	0	19	28	0	0	37	20	82	15	9	41	675	1	94	89	44	2	8
P9301_16581	0	0	0	0	0	4	0	0	10	0	20	7	1	13	6	0	0	0	0	0	0
P9301_16591	0	0	0	0	0	2	0	0	0	10	3	4	0	0	0	0	10	0	1	0	6
P9301_16601	0	0	0	0	1	1	0	0	0	20	19	7	42	12	96	0	0	0	18	0	7
P9301_16611	0	0	0	0	0	1	0	0	1	18	9	1	0	2	25	39	0	0	0	0	0
P9301_16621	0	0	0	0	16	30	0	0	28	204	320	52	71	61	146	153	13	105	79	34	124
P9301_16631	0	0	0	0	11	14	0	0	28	93	209	31	1	43	37	72	8	20	15	68	59
P9301_16641	0	0	0	0	0	6	0	0	6	20	15	3	0	7	18	0	0	0	0	0	13
P9301_16651	0	0	0	0	0	2	0	0	0	0	4	0	1	4	0	0	0	0	0	0	16
P9301_16661	0	0	0	0	0	2	0	0	3	23	8	9	0	2	0	0	0	0	0	0	16
P9301_16671	0	0	0	0	0	0	0	0	2	7	25	0	0	7	1	0	0	4	24	54	0
P9301_16681	0	0	0	0	26	49	0	0	33	311	299	53	0	216	25	86	11	12	155	80	121
P9301_16691	0	0	5	0	60	103	0	0	131	189	326	57	0	159	28	18	1	1	76	31	38
P9301_16701	0	0	0	0	14	7	0	0	5	21	4	5	0	4	1	0	0	0	0	0	1
P9301_16711	0	0	0	0	0	0	0	0	0	0	6	0	0	0	0	0	0	0	0	0	0
P9301_16721	0	0	0	0	2	6	0	0	0	7	6	0	0	0	0	0	0	0	0	0	0
P9301_16731	0	0	0	0	2	2	0	0	4	15	14	0	0	4	0	0	0	0	0	0	20
P9301_16741	2	0	60	18	971	427	0	0	307	684	1373	186	345	390	975	245	74	235	441	258	265
P9301_16751	2	0	2	0	758	575	0	0	173	454	1151	140	69	334	931	365	18	281	181	121	311
P9301_16761	0	0	156	152	1864	1452	1	0	790	9218	2979	764	537	1246	4253	562	77	523	524	410	1513
P9301_16771	0	0	0	0	5	0	0	0	0	21	7	3	0	0	1	30	0	0	0	0	21
P9301_16781	0	0	0	0	35	18	0	0	2	115	61	16	0	6	0	0	0	0	22	0	7
P9301_16791	0	0	0	0	25	37	0	0	3	75	94	9	0	62	0	0	0	4	0	0	12
P9301_16801	0	0	0	0	71	111	0	0	45	99	291	54	2	115	60	85	12	46	63	43	138
P9301_16811	0	1	24	2	101	293	0	0	161	196	918	27	0	344	73	9	0	34	55	25	224
P9301_16821	0	0	10	0	105	167	0	0	70	494	329	95	51	125	756	55	0	14	104	18	125
P9301_16831	0	0	41	0	167	130	0	0	139	758	624	165	156	205	522	39	1	294	311	53	158
P9301_16841	0	0	0	0	3	9	0	0	0	0	9	3	0	0	19	0	0	0	0	0	0
P9301_16851	0	0	25	28	430	282	0	0	184	621	1399	226	12	578	610	259	50	152	420	317	393
P9301_16861	0	0	0	0	4	0	0	0	0	0	0	0	0	0	0	0	0	0	0	0	0
P9301_16871	0	0	0	0	0	1	0	0	0	0	0	0	0	0	0	0	0	0	0	0	0
P9301_16881	0	0	0	0	13	39	0	0	21	251	228	33	106	76	152	90	1	40	28	55	94
P9301_16891	0	0	10	0	92	232	0	0	215	744	1272	113	29	465	10	366	1	18	97	3	74
P9301_16901	0	0	0	0	0	10	0	0	11	23	54	2	0	16	33	0	0	10	22	0	0
P9301_16911	0	0	0	0	8	27	0	0	18	46	15	10	0	26	2	0	0	4	4	0	4
P9301_16921	2	0	2	0	175	239	0	0	210	345	2021	420	156	352	722	247	13	130	155	27	74
P9301_16931	0	0	0	0	5	0	0	0	0	12	27	3	0	0	13	0	0	5	0	0	0
P9301_16941	0	0	0	51	84	15	0	0	9	48	55	17	0	43	28	0	0	0	30	39	11
P9301_16951	0	0	3	0	40	55	0	0	42	196	294	41	0	90	38	46	0	9	0	1	10
P9301_16961	0	0	0	0	17	28	0	0	5	13	60	2	0	8	0	8	0	0	15	0	0
P9301_16971	0	0	0	29	29	46	0	0	62	102	242	64	0	60	14	1	0	9	2	0	6
P9301_16981	0	0	11	0	134	103	0	0	49	137	486	38	0	98	24	177	0	38	15	0	33
P9301_16991	28	4	349	227	1512	2913	0	1	1894	5318	8013	1122	1270	2983	2455	1824	117	737	433	756	1713
P9301_17001	6064	439	4051	7614	19762	38224	1250	73	23294	101085	142545	26832	17910	52389	24220	37000	5963	9611	10081	4166	27137
P9301_17011	0	0	14	1	61	149	0	0	97	475	414	137	0	136	37	32	0	12	40	88	51
P9301_17021	0	1	5	0	72	84	0	0	33	147	122	38	71	67	42	83	0	6	3	41	22
P9301_17041	0	1	12	0	1312	598	0	0	356	1347	4548	461	142	1604	3834	858	299	2069	2304	1940	2916
P9301_17051	0	0	0	0	11	8	0	0	9	28	41	10	0	0	29	15	0	0	57	27	13
P9301_17061	0	0	18	0	80	95	0	0	103	139	1277	111	44	556	450	168	28	289	78	110	254
P9301_17071	0	0	0	0	0	0	0	0	1	0	1	0	0	1	32	0	0	8	0	0	6
P9301_17081	0	0	0	0	0	0	0	0	0	0	0	0	0	3	0	0	0	0	0	0	0
P9301_17091	0	0	0	0	0	10	0	0	0	10	8	0	0	0	32	0	0	0	0	0	9
P9301_17101	0	0	0	0	2	5	0	0	1	11	32	0	0	23	122	0	5	19	0	0	8
P9301_17111	3	0	21	0	1263	1089	0	0	468	1112	1359	169	0	3194	885	548	44	190	1204	3262	3273
P9301_17121	0	0	0	0	249	196	0	0	100	233	245	35	0	475	144	42	13	21	230	72	398
P9301_17131	0	0	0	0	2	4	0	0	1	14	19	2	0	4	11	0	0	0	0	0	15
P9301_17141	0	0	0	0	36	13	0	0	10	68	17	6	0	21	45	0	0	0	0	6	0
P9301_17151	6	0	45	5	8808	842	0	0	594	2228	2560	471	105	3973	2529	1465	373	1532	2742	7797	5598
P9301_17161	7	0	72	0	7653	3065	1	0	1718	2546	2668	213	1	10038	4004	746	126	331	2652	8470	8418
P9301_17171	0	0	0	0	26	17	0	0	23	29	32	4	0	53	18	0	0	5	0	0	7
P9301_17181	0	0	0	0	7	9	0	0	4	31	60	10	0	20	58	0	0	25	57	16	2
P9301_17191	0	0	0	0	17	6	0	0	1	24	17	1	0	11	0	11	0	0	0	0	0
P9301_17201	0	0	0	0	35	54	0	0	25	332	145	53	1	63	55	27	14	15	111	0	92
P9301_17211	0	0	5	0	216	182	0	0	116	814	583	71	83	254	171	175	5	90	144	289	170
P9301_17221	0	0	0	0	27	22	0	0	31	89	56	2	33	35	2	0	0	2	4	0	22
P9301_17231	0	0	17	11	91	126	0	0	57	433	270	49	0	95	48	81	0	8	31	45	94
P9301_17241	0	1	1	0	155	160	0	0	50	682	312	77	3	76	46	13	0	0	66	180	146
P9301_17251	0	0	0	10	7	21	0	0	1	144	98	7	0	30	6	82	0	19	1	35	51
P9301_17261	0	0	14	0	340	291	0	0	213	462	863	123	54	295	393	82	8	73	67	34	85
P9301_17271	0	0	88	69	1823	1303	0	0	523	2555	3390	742	335	1192	1858	580	109	278	504	615	743
P9301_17281	1	0	56	185	323	757	1	0	391	2138	2602	577	311	1087	197	790	179	146	313	457	778
P9301_17291	0	0	95	60	664	892	1	0	431	2734	3270	727	276	1188	829	718	97	132	341	594	712
P9301_17301	0	0	0	0	136	26	0	0	9	205	65	28	0	17	14	88	0	0	0	15	70
P9301_17311	0	0	0	0	128	162	0	0	68	451	522	56	55	181	196	144	1	67	126	58	174
P9301_17321	0	0	11	0	47	76	0	0	78	266	479	57	16	137	86	175	0	7	0	94	104
P9301_17331	0	0	32	25	688	915	0	0	543	1593	2958	552	110	1305	493	376	527	137	224	239	489
P9301_17341	0	0	30	17	250	444	0	0	230	1217	1877	263	0	705	149	298	296	64	39	100	454
P9301_17351	0	0	83	0	292	627	0	0	575	1654	2585	634	152	1179	595	483	1046	297	157	212	701
P9301_17361	0	0	3	0	110	157	0	0	136	543	1300	171	84	493	250	385	504	162	203	76	551
P9301_17371	1	0	79	37	609	1205	0	0	846	3478	6434	895	500	2308	923	1570	174	490	601	1006	2172
P9301_17381	0	0	0	27	35	91	0	0	135	400	1025	149	38	278	123	179	543	234	86	156	208
P9301_17391	0	0	14	0	108	245	0	0	155	408	1065	178	259	536	99	321	972	520	98	40	173
P9301_17401	6	0	0	31	31	74	0	0	98	406	645	72	4	211	28	229	330	137	7	102	151
P9301_17411	0	0	0	0	11	66	0	0	26	69	157	31	2	68	16	22	43	9	0	0	6
P9301_17421	0	0	9	0	208	444	0	0	467	865	1721	245	148	636	144	247	54	142	117	143	153
P9301_17431	1	0	75	2	1077	1491	0	0	764	2530	3493	535	346	1332	176	612	44	127	131	431	560
P9301_17441	0	0	16	34	84	233	0	0	88	202	275	83	0	150	22	120	1	17	33	0	68
P9301_17451	0	0	7	0	259	519	0	0	393	1220	2260	295	201	875	94	534	23	51	65	171	348
P9301_17461	3	0	62	10	2088	1744	4	0	595	1281	2260	517	225	862	95	359	20	19	261	39	255
P9301_17471	0	0	0	0	41	76	0	0	16	100	87	12	0	44	3	31	3	2	22	63	18
P9301_17481	0	0	7	19	85	141	0	0	161	422	630	59	2	304	4	120	0	8	0	68	27
P9301_17491	1	0	40	66	1046	1553	0	0	766	3653	2650	409	98	1206	78	402	21	37	95	268	421
P9301_17501	0	0	5	0	68	223	0	0	261	300	1303	167	41	546	121	42	45	134	157	2	107
P9301_17511	0	0	0	0	6	13	0	0	1	24	86	16	0	11	35	13	0	30	29	5	20
P9301_17521	0	0	0	0	2	0	0	0	2	8	10	5	61	4	0	0	0	6	27	0	0
P9301_17531	0	0	48	7	967	293	0	0	257	299	723	162	904	433	9966	118	157	1478	777	446	406
P9301_17541	0	0	0	0	0	5	0	0	16	6	30	2	0	15	51	0	0	0	7	0	1
P9301_17551	0	0	0	0	3	8	0	0	6	21	54	4	0	9	39	21	0	0	0	0	9
P9301_17561	0	0	0	0	3	7	0	0	0	13	38	0	0	11	6	0	5	3	4	0	20
P9301_17571	0	0	0	0	10	32	0	0	4	56	6	0	0	22	0	0	0	0	0	0	0
P9301_17581	0	0	0	0	0	0	0	0	0	0	0	0	0	0	0	0	0	0	0	0	0
P9301_17591	1	0	0	0	250	20	0	0	10	21	23	2	275	21	2984	0	10	227	176	159	323
P9301_17601	0	0	0	0	2	2	0	0	0	7	0	0	0	3	0	0	0	11	0	0	5
P9301_17611	0	0	0	0	34	35	0	0	33	29	71	7	60	45	74	0	7	0	21	61	25
P9301_17621	0	0	3	0	121	237	0	0	231	398	1979	298	52	471	242	205	19	99	78	2	51
P9301_17631	0	0	0	0	25	23	0	0	6	1	65	1	0	30	45	4	0	0	0	1	44
P9301_17641	0	0	0	0	13	5	0	0	4	11	1	2	0	5	0	13	4	0	36	0	0
P9301_17651	0	0	0	0	3	0	0	0	0	0	1	0	0	0	1	0	0	0	41	0	0
P9301_17661	0	0	28	0	275	190	0	0	144	504	954	244	14	288	500	386	34	182	276	119	385
P9301_17671	0	0	0	0	20	6	0	0	10	27	0	0	0	10	0	0	0	0	0	0	4
P9301_17681	0	0	0	0	37	12	0	0	3	36	4	8	0	15	43	1	8	36	33	61	12
P9301_17691	0	0	0	0	206	108	0	0	58	204	138	26	0	298	170	18	0	7	203	560	361
P9301_17701	0	0	0	0	7	4	0	0	0	2	9	0	0	0	52	0	0	4	0	0	0
P9301_17711	0	0	0	0	15	11	0	0	9	14	38	26	0	10	25	0	0	2	0	5	7
P9301_17721	0	0	0	0	35	29	0	0	12	140	111	19	0	11	92	0	0	3	0	13	33
P9301_17731	0	0	5	0	60	75	0	0	11	158	84	11	0	114	82	26	0	0	95	117	39
P9301_17741	0	0	0	0	33	33	0	0	30	78	108	29	0	58	75	1	0	23	0	45	69
P9301_17751	0	0	0	0	0	0	0	0	0	4	3	0	0	0	0	0	0	0	0	0	0
P9301_17761	0	0	2	0	85	112	0	0	67	442	596	84	99	247	128	37	0	4	12	37	122
P9301_17771	0	0	0	0	7	28	0	0	18	251	141	22	0	19	62	84	16	11	14	7	25
P9301_17781	18	0	5	31	48	52	0	0	25	170	254	49	35	87	75	77	24	32	14	1	56
P9301_17791	0	0	0	0	0	3	0	0	0	1	0	2	0	3	0	0	0	0	0	0	7
P9301_17801	0	0	6	0	65	90	0	0	89	131	719	71	41	169	356	84	16	31	146	1	126
P9301_17811	0	0	0	0	14	20	0	0	5	53	26	2	0	5	440	11	0	2	10	27	0
P9301_17821	0	0	13	0	33	32	0	0	53	170	201	63	37	50	251	10	0	9	33	14	10
P9301_17831	0	0	0	0	0	0	0	0	5	0	2	0	35	0	2	4	0	0	0	0	0
P9301_17841	0	0	0	0	7	0	0	0	0	20	9	3	0	0	0	0	0	0	0	0	5
P9301_17851	0	0	10	0	1	7	0	0	7	34	51	3	0	19	39	2	21	6	0	0	0
P9301_17861	1	0	32	49	305	352	0	0	242	1414	1301	231	137	665	1156	285	70	326	250	231	334
P9301_17871	1	0	0	0	16	7	0	0	2	22	31	8	6	15	427	0	7	103	18	0	26
P9301_17881	3	0	29	1	281	155	0	0	107	384	293	75	120	303	2124	75	68	223	114	122	208
P9301_17891	0	0	0	0	5	7	0	0	7	99	36	4	0	11	15	0	0	5	0	0	30
P9301_17901	0	0	0	0	11	1	0	0	14	73	48	5	0	13	0	0	0	3	0	37	9
P9301_17911	0	0	0	0	32	126	0	0	45	219	274	51	0	152	0	49	0	1	21	2	46
P9301_17921	0	0	0	0	133	136	0	0	84	285	134	30	11	282	156	77	13	0	39	63	166
P9301_17931	1	0	0	0	807	162	0	0	138	140	671	14	40	271	993	50	8	371	596	185	287
P9301_17941	0	0	0	0	42	82	0	0	78	136	207	78	86	53	261	3	0	41	71	43	48
P9301_17951	0	0	0	0	15	0	0	0	0	8	2	0	1	1	269	0	5	13	96	0	12
P9301_17961	0	0	0	0	12	8	0	0	4	0	10	4	1	7	13	0	0	6	0	0	8
P9301_17971	0	0	0	0	0	0	0	0	5	2	0	0	0	0	0	0	0	0	0	0	0
P9301_17981	0	0	0	0	22	7	0	0	0	3	8	2	0	1	28	0	0	9	0	41	0
P9301_17991	0	0	0	0	88	24	0	0	16	164	82	6	0	19	5	68	0	0	58	1	16
P9301_18001	0	0	0	0	495	157	0	0	99	290	204	93	0	430	204	9	0	5	133	125	215
P9301_18011	0	0	0	0	22	41	0	0	24	84	102	52	0	58	5	6	0	0	0	0	13
P9301_18021	3	0	159	126	384	974	0	0	466	2934	1806	240	42	659	117	590	12	9	110	575	470
P9301_18031	5	0	94	1	757	704	0	0	203	1151	1024	128	70	546	187	326	31	34	127	229	264
P9301_18041	0	0	0	0	207	15	0	0	5	12	28	16	51	17	2066	0	26	145	17	116	33
P9301_18051	0	0	0	0	8	1	0	0	4	0	33	0	0	12	23	33	0	6	0	0	0
P9301_18061	0	0	0	1	30	4	0	0	6	9	7	1	0	0	0	30	8	0	0	0	1
P9301_18071	0	0	0	0	8	9	0	0	0	4	11	0	0	0	47	0	0	7	0	0	17
P9301_18081	0	0	0	0	8	3	0	0	7	28	19	11	0	0	32	0	0	12	36	0	0
P9301_18091	5	0	19	31	96	267	0	0	316	682	1416	493	14	457	135	148	0	67	90	205	286
P9301_18101	0	0	0	0	0	3	0	0	5	28	19	6	0	23	86	12	0	0	0	0	20
P9301_18111	0	0	12	0	159	524	0	0	540	1524	2471	368	69	883	273	335	0	17	132	96	376
P9301_18121	0	0	0	0	0	4	0	0	0	0	0	0	0	0	0	0	0	0	0	0	0
P9301_18131	0	0	0	0	0	0	0	0	0	0	1	0	0	3	0	0	0	0	0	0	0
P9301_18141	0	0	0	0	11	6	0	0	3	5	15	1	0	0	11	0	0	0	0	0	0
P9301_18151	0	0	9	0	3	3	0	0	0	3	0	0	0	0	27	0	0	0	0	0	0
P9301_18161	0	0	0	0	0	8	0	0	0	2	13	0	0	8	0	4	0	0	0	0	0
P9301_18171	3	0	6	17	35	198	0	0	194	334	540	82	0	207	12	87	0	1	12	32	26
P9301_18181	0	0	0	0	6	2	0	0	0	0	5	0	0	0	1	0	0	0	0	0	0
P9301_18191	0	0	0	0	0	0	0	0	0	0	11	0	0	0	0	0	0	4	0	0	0
P9301_18201	0	0	0	0	0	2	0	0	0	0	6	5	0	4	0	0	0	0	0	0	0
P9301_18211	0	0	8	0	14	24	0	0	43	86	40	24	52	22	52	23	15	2	0	0	16
P9301_18221	0	0	0	0	49	68	0	0	31	57	221	27	30	100	99	35	0	16	25	8	10
P9301_18241	0	0	0	0	0	0	0	0	0	15	3	0	0	0	19	0	0	3	0	0	0
P9301_18251	0	0	0	14	499	66	0	0	40	293	284	40	123	138	509	30	7	235	312	172	112
P9301_18261	0	0	0	0	8	2	0	0	5	3	36	0	0	11	14	0	0	0	0	0	1
P9301_18271	0	0	38	0	287	200	0	0	188	320	1282	203	108	484	126	97	16	101	66	81	67
P9301_18281	0	0	0	15	7	5	0	0	3	30	38	11	1	12	0	0	0	2	0	0	8
P9301_18291	0	0	0	0	0	20	0	0	11	8	31	6	0	5	0	0	0	1	0	23	0
P9301_18301	1	0	19	0	153	274	0	0	201	1096	755	259	78	199	75	35	23	70	26	98	136
P9301_18311	0	0	0	0	0	0	0	0	0	0	0	0	0	0	0	0	0	0	3	0	0
P9301_18321	19	0	17	0	892	828	0	0	567	2679	4013	664	27	1196	80	161	14	37	117	100	578
P9301_18331	0	0	15	32	65	89	0	0	58	405	495	129	0	203	105	38	3	18	21	105	252
P9301_18341	0	0	0	15	134	178	0	0	109	809	247	119	0	372	29	8	0	3	59	314	553
P9301_18351	0	0	0	0	56	35	0	0	60	275	231	34	192	107	259	83	55	170	136	90	138
P9301_18361	0	0	0	0	36	11	0	0	9	38	62	24	0	6	55	0	0	9	0	0	0
P9301_18371	0	0	0	0	2	21	0	0	12	67	27	6	0	11	74	0	0	6	0	0	18
P9301_18381	0	0	5	0	203	163	0	0	98	327	1259	137	80	356	679	160	26	63	139	107	137
P9301_18391	1	0	44	56	264	1086	1	0	1063	2988	4531	712	244	2117	699	880	59	284	300	525	863
P9301_18401	0	0	5	0	99	29	0	0	20	120	99	17	31	85	1448	0	23	84	114	210	336
P9301_18411	0	0	0	0	8	18	0	0	6	55	21	3	46	13	175	28	0	23	0	34	9
P9301_18421	8	1	345	0	8140	8521	2	18	6879	9809	42925	4035	586	14134	7656	4188	433	3149	2433	3336	3344
P9301_18431	1	0	19	0	515	1006	0	0	819	1527	7548	963	142	1908	594	981	20	264	766	633	761
P9301_18441	0	1	7	0	161	169	0	0	126	662	2028	311	34	488	770	159	48	77	55	129	209
P9301_18451	0	0	0	0	100	103	0	0	38	567	418	75	0	171	36	102	3	0	16	89	88
P9301_18461	0	0	15	22	200	325	1	0	197	766	1219	160	19	439	250	96	0	58	287	85	195
P9301_18471	0	0	0	0	221	9	0	0	18	105	119	24	2	86	1391	72	7	245	463	474	186
P9301_18481	0	0	0	0	42	22	0	0	21	58	122	17	115	24	198	0	19	50	163	48	109
P9301_18491	0	0	0	0	10	7	0	0	6	19	4	1	0	8	16	0	0	0	0	0	0
P9301_18501	0	0	0	0	6	13	0	0	11	55	26	3	0	1	71	24	0	17	0	16	0
P9301_18511	2	0	58	69	57	153	0	0	77	2147	663	185	0	240	296	37	1	12	59	98	214
P9301_18521	15	0	3	72	34	145	0	0	66	1170	328	92	0	47	47	28	11	0	8	5	50
P9301_18531	0	0	0	0	0	3	0	0	0	61	11	7	0	5	4	8	0	9	16	0	27
P9301_18541	0	0	3	0	25	31	0	0	25	224	235	29	13	94	134	42	14	29	77	39	93
P9301_18551	1	0	96	84	1016	1240	0	0	1062	8372	7427	1980	31	4076	1497	1294	60	213	1440	1968	3159
P9301_18561	0	0	0	30	81	119	0	0	86	810	776	170	0	434	389	130	51	155	139	223	278
P9301_18571	0	0	0	0	77	26	0	0	73	154	258	31	68	104	1279	43	28	171	137	12	242
P9301_18581	0	0	0	22	201	183	0	0	171	510	1538	299	460	384	2507	161	191	1264	640	192	918
P9301_18591	0	0	13	0	70	193	0	0	160	585	1078	158	0	202	201	65	1	73	14	22	185
P9301_18601	0	0	0	29	160	128	0	0	84	365	901	286	0	173	78	80	5	53	41	54	61
P9301_18611	0	0	0	0	71	57	0	0	82	248	777	322	12	128	119	108	0	40	2	13	45
P9301_18621	0	0	110	105	695	755	0	0	742	3880	5993	1650	4	1341	325	293	41	130	156	39	213
P9301_18631	0	0	73	38	340	571	0	0	463	3270	3643	871	53	1058	428	573	22	153	278	439	605
P9301_18641	0	0	11	13	281	207	0	0	126	1274	1170	196	361	396	2525	594	79	334	607	409	956
P9301_18651	0	0	0	0	73	65	0	0	98	562	398	93	3	178	364	162	0	123	31	251	128
P9301_18661	0	0	0	0	10	19	0	0	8	75	72	22	0	37	33	0	9	5	0	27	35
P9301_18671	0	0	0	0	49	7	0	0	7	11	3	4	0	16	121	43	0	6	13	67	31
P9301_18681	0	0	0	0	0	0	0	0	0	1	1	0	0	0	19	0	0	0	0	0	0
P9301_18691	0	1	5	0	283	484	0	0	459	2078	1969	208	74	1740	608	267	10	71	536	349	605
P9301_18701	2	0	0	0	66	81	0	0	54	407	305	39	57	117	87	40	34	7	81	66	88
P9301_18711	0	0	0	0	0	0	0	0	4	0	0	0	0	0	0	0	0	0	0	0	0
P9301_18721	0	0	0	0	0	1	0	0	0	8	0	0	0	0	0	0	0	0	0	0	0
P9301_18731	1	0	40	0	350	368	1	0	375	1371	2128	516	140	862	855	471	55	204	206	220	464
P9301_18741	0	0	0	0	7	13	0	0	21	87	153	20	0	35	15	0	0	3	23	32	21
P9301_18751	0	0	0	0	3	10	0	0	2	32	26	5	56	18	165	0	14	16	0	0	15
P9301_18761	0	0	0	0	2	4	0	0	2	27	29	6	0	6	19	0	0	17	0	0	0
P9301_18771	0	0	21	0	11	64	0	0	21	138	162	54	0	76	451	0	1	61	23	53	113
P9301_18781	0	0	0	0	37	25	0	0	20	85	132	40	37	92	261	8	23	31	76	7	25
P9301_18791	0	1	54	33	86	235	0	0	127	1025	413	101	131	185	418	250	27	123	66	117	227
P9301_18801	0	0	19	0	105	147	0	0	142	352	613	86	54	370	1177	100	3	249	436	264	182
P9301_18811	0	0	0	0	6	5	0	0	5	23	24	1	0	27	38	0	6	7	16	0	26
P9301_18821	0	0	5	0	18	20	0	0	2	106	128	10	16	61	187	0	0	34	84	13	63
P9301_18831	0	0	0	0	1	20	0	0	10	37	71	7	17	31	40	0	0	5	41	23	12
P9301_18841	0	0	0	0	1	7	0	0	7	31	11	0	0	0	2	0	9	10	0	0	6
P9301_18851	0	0	0	0	5	15	0	0	3	7	39	5	0	12	0	0	0	3	0	0	0
P9301_18861	0	0	0	0	3	5	0	0	4	25	18	1	0	0	7	0	0	0	0	0	0
P9301_18871	0	0	0	0	2	21	0	0	19	70	60	25	0	25	30	20	0	6	0	6	0
P9301_18881	0	0	8	0	1019	187	0	0	138	664	1480	228	211	951	9775	185	111	851	1478	1337	1465
P9301_18891	0	0	0	0	2	6	0	0	0	4	17	2	0	3	11	0	0	0	0	0	0
P9301_18901	0	0	0	0	62	26	0	0	39	198	240	39	0	120	840	0	23	41	114	190	154
P9301_18911	0	0	0	1	116	86	0	0	73	477	722	71	255	455	357	138	42	106	220	329	365
P9301_18921	0	0	0	0	18	44	0	0	35	95	78	2	15	158	19	0	0	0	0	60	70
P9301_18931	0	0	0	0	31	9	0	0	22	108	125	41	0	33	101	24	0	23	1	32	23
P9301_18941	0	0	0	0	1	7	0	0	0	28	15	1	0	1	0	0	0	4	21	0	0
P9301_18951	1	0	45	36	1626	477	3	1	369	1227	1638	219	646	1311	21353	863	612	5228	758	1487	4434
P9301_18961	0	0	0	0	5	0	0	0	0	33	53	2	0	15	67	0	0	9	28	39	2
P9301_18971	0	0	15	0	38	41	0	0	70	214	584	105	76	222	87	46	0	13	30	94	163
P9301_18981	0	0	1	0	45	27	0	0	41	143	395	85	0	151	346	40	0	80	64	46	99
P9301_18991	0	0	18	0	37	13	1	0	78	106	539	58	0	241	248	96	12	70	65	23	129
P9301_19001	0	0	0	0	0	3	0	0	2	13	5	0	0	1	1	0	0	1	0	0	0
P9301_19011	0	0	0	0	64	1	0	0	9	18	38	8	0	23	227	0	0	41	515	92	115
P9301_19021	0	0	33	9	92	252	0	0	164	986	834	123	52	365	88	235	29	46	65	78	192
P9301_19031	3	0	0	0	8	1	0	0	9	11	35	0	0	9	15	0	0	12	22	0	16
P9301_19041	0	0	17	1	211	283	0	0	262	755	854	62	17	302	63	19	15	39	18	62	147
P9301_19051	0	0	0	0	0	6	0	0	0	0	7	0	0	8	0	0	0	0	0	0	0
P9301_19061	0	0	0	0	20	18	0	0	24	73	117	19	0	49	12	0	0	0	8	37	33
